# Supplementary material for: Endogenous antigens shape the transcriptome and TCR repertoire in an autoimmune arthritis model
Source: J Clin Invest. 2024 Nov 26;135(2):e174647. doi: 10.1172/JCI174647 (PMC11735108; doi:10.1172/JCI174647)
Supplement: Supplemental data set 1 [file jci-135-174647-s215.xlsx]

## Sheet: fig_1_diff_exp_WT_low_WT_high
	baseMean	log2FoldChange	lfcSE	stat	pvalue	padj
Itm2a	2097.61	-1.59182	0.0872422	-18.246	2.22664e-74	1.34521e-71
Sergef	184.122	0.124062	0.208256	0.595718	0.551363	0.774399
Fam109a	80.318	-0.354745	0.306414	-1.15773	0.246973	0.505054
Dhx9	8807.21	0.0177397	0.0717221	0.247339	0.804646	0.917607
Ssu72	2152.91	-0.0501691	0.0786237	-0.638091	0.523415	0.754221
Eif2b2	1185.42	0.220179	0.0931112	2.36469	0.0180452	0.0841073
Mks1	296.672	-0.0267222	0.174462	-0.153169	0.878265	0.949271
Vps28	2430.79	0.249895	0.0781386	3.19811	0.00138334	0.0112143
Setd6	508.929	0.376318	0.139905	2.68982	0.00714898	0.0421073
Psma4	2525	-0.186353	0.0887479	-2.0998	0.0357464	0.140104
Pex19	1000.66	0.0860893	0.0986346	0.87281	0.382767	0.643371
Katnbl1	500.007	-0.190856	0.1341	-1.42324	0.154666	0.379179
Bcl7a	691.787	-0.0377931	0.123139	-0.306914	0.758909	0.895906
Bnip3l	4910.85	-0.112795	0.0631109	-1.78726	0.0738963	0.233621
Capzb	7325.73	0.148197	0.0601841	2.46239	0.0138013	0.0697042
Dnajc21	950.721	-0.00678511	0.100368	-0.0676023	0.946102	0.976827
Gm6654	248.36	0.284327	0.185467	1.53303	0.125268	0.329179
Snip1	948.608	0.0681606	0.103104	0.661084	0.508558	0.743706
Ptgr1	37.8028	-1.25343	0.4754	-2.63659	0.00837446	0.047853
B9d2	229.629	0.0734115	0.186321	0.394006	0.693577	0.863653
Ap5s1	215.179	0.265427	0.195378	1.35853	0.174296	0.409271
Ppia	40620.1	0.208126	0.0658791	3.15921	0.00158197	0.0125274
Phax	899.222	0.00193437	0.10613	0.0182264	0.985458	0.99313
Lnx2	1439.47	0.0068639	0.0897968	0.0764381	0.939071	0.97479
Itgb7	20690.3	0.375522	0.0539501	6.96054	3.38962e-12	1.51958e-10
Rplp2	25077.1	0.545183	0.0580246	9.39572	5.68288e-21	5.95857e-19
Strbp	1226.16	-0.187827	0.0915124	-2.05247	0.0401235	0.152364
Snhg4	146.17	0.294189	0.228479	1.2876	0.197885	0.442546
B3gnt3	12.1152	-0.771893	0.834554	-0.924917	0.355009	0.618341
Zdhhc23	37.7085	-0.503187	0.450146	-1.11783	0.263639	0.522951
Psmg2	720.567	0.0036889	0.111503	0.0330834	0.973608	0.987255
Mettl22	274.02	0.349963	0.17881	1.95718	0.0503259	0.1794
Adrb1	0.458983	1.49547	4.03412	0.370705	0.710858	NA
Ifi30	176.412	0.471939	0.21401	2.20522	0.0274388	0.115313
Lrrn4cl	0.975045	-1.11833	2.61552	-0.427573	0.668962	NA
Hprt	2418.75	0.0836288	0.0811741	1.03024	0.302897	0.566877
Tlr9	2.43614	-0.778599	1.90845	-0.407975	0.683292	NA
BC054394	1.50546	-1.28125	2.21436	-0.578608	0.562854	NA
Rnf115	1747.13	0.0332504	0.0844904	0.393541	0.69392	0.863817
Hdgf	3250.97	0.0678908	0.0708908	0.957682	0.338223	0.603521
Chst12	594.502	-0.038743	0.12774	-0.303297	0.761664	0.897069
1700019D03Rik	0.846302	-2.60392	3.4416	-0.756599	0.44929	NA
Sowahc	14.69	1.26022	0.760156	1.65785	0.097348	0.280758
Nup188	2369.36	0.0767359	0.0769995	0.996576	0.31897	0.583642
AK180745	275.861	0.140685	0.171437	0.820626	0.41186	0.668012
Pithd1	717.644	-0.0272764	0.114525	-0.23817	0.811749	0.919934
Ccdc155	0.667846	1.55644	3.52387	0.441685	0.658717	NA
Prkag2	711.04	-0.0497245	0.121743	-0.408439	0.682952	0.857203
Nmt1	2152.58	0.0513189	0.0836736	0.613323	0.539663	0.765697
Cd22	10.3797	0.0452896	0.845024	0.0535956	0.957257	0.981753
Slc15a1	13.15	-0.419081	0.747835	-0.560392	0.575212	0.789532
Sharpin	1159.51	0.0720199	0.102907	0.699852	0.48402	0.727822
Nup210	15971.8	0.0487429	0.0558194	0.873225	0.382541	0.643246
Sod2	1216.32	0.240914	0.0939841	2.56335	0.0103667	0.0559192
Cdk6	116.797	-0.226019	0.255094	-0.886024	0.375604	0.637668
Tcea2	98.4975	0.00161903	0.280406	0.00577389	0.995393	0.997674
Fam83h	9.07843	0.603392	0.910581	0.662645	0.507558	0.743473
Il17ra	5912.75	-0.250871	0.0611278	-4.10405	4.05988e-05	0.000520806
Sgk1	3808.85	0.32108	0.0726653	4.41861	9.93387e-06	0.000147577
Aig1	225.424	0.162793	0.185301	0.87853	0.379656	0.641371
Atp6v1e1	1217.8	0.0363593	0.0950363	0.382584	0.702029	0.867536
D430042O09Rik	432.518	-0.0459308	0.140191	-0.327629	0.743192	0.888227
l7Rn6	488.736	0.0465133	0.13268	0.350568	0.725913	0.877779
Sufu	1003.33	-0.0684432	0.0992198	-0.689814	0.490311	0.732091
Zscan22	291.541	0.26277	0.176076	1.49236	0.135604	0.348121
Gm8994	15.9292	-0.431464	0.702437	-0.614239	0.539057	0.765377
Dda1	1414.37	0.100827	0.0874896	1.15245	0.249136	0.50735
Ptprk	25.4945	0.730826	0.547802	1.33411	0.182169	0.420714
Mdc1	3210.76	0.0116676	0.0767049	0.152111	0.879099	0.94941
Kit	57.3237	-1.10229	0.367641	-2.99827	0.0027152	0.0193962
Gata1	165.5	-1.06779	0.239354	-4.46115	8.15217e-06	0.000123127
Neil2	15.34	-0.682479	0.692794	-0.985111	0.324569	0.589438
Rad51d	898.682	-0.10255	0.108471	-0.945416	0.344447	0.609031
H2-Bl	480.834	0.181991	0.136196	1.33624	0.181472	0.420058
Cacfd1	774.231	0.0957873	0.109401	0.875564	0.381267	0.642457
Atp7b	3.46082	-0.0610922	1.39108	-0.043917	0.964971	0.983893
Gli1	2.91264	1.01031	1.54273	0.654886	0.512541	NA
TRAV7-5	48.9204	-0.384706	0.39365	-0.977278	0.328432	0.593673
Il10rb	1243.24	0.410627	0.0929464	4.41789	9.9667e-06	0.000147892
Fstl3	2.99825	-0.330024	1.50128	-0.219829	0.826004	NA
Ccdc71	1142.33	0.113337	0.0938698	1.20738	0.227286	0.481267
Nt5dc1	1489.62	-0.181771	0.0871189	-2.08647	0.0369364	0.143263
A930016O22Rik	43.3794	0.26094	0.428103	0.609526	0.542176	0.767271
4931428F04Rik	105.348	-0.16937	0.275475	-0.614828	0.538668	0.765377
Rbbp6	4506.62	-0.122049	0.0672696	-1.81432	0.0696282	0.224891
Gbf1	2689.41	0.149894	0.0716621	2.09168	0.036467	0.142007
Plp1	94.5274	-0.0192471	0.280649	-0.0685806	0.945323	0.976771
Gm7030	7.4602	-0.380029	1.01297	-0.375162	0.70754	0.869763
AK163592	77.3769	0.283686	0.315291	0.899761	0.368248	0.631858
Tst	14.0478	-1.02817	0.74675	-1.37686	0.168555	0.400019
Nid2	0.161539	-0.872193	4.06879	-0.214362	0.830265	NA
Fam117b	1747.13	0.00919381	0.0846741	0.108579	0.913537	0.963233
Pcdhga2	2.34489	-1.62927	2.10416	-0.774309	0.438748	NA
Ehmt1	2034.3	-0.140055	0.0784881	-1.78442	0.0743562	0.234433
Ubr3	2745.23	-0.0915228	0.0726665	-1.25949	0.207853	0.455211
TCR_alpha	186.775	-0.181527	0.207098	-0.876528	0.380743	0.642181
AK140218	4.93381	-1.16554	1.25107	-0.931638	0.351524	0.615567
Dnajc7	6638.6	-0.176635	0.0625492	-2.82393	0.00474386	0.0302135
Tor3a	320.905	-0.048356	0.158909	-0.3043	0.760899	0.896693
Ccdc134	597.769	-0.000934815	0.128023	-0.00730196	0.994174	0.997211
Il4i1	8.37798	-1.26146	1.11531	-1.13104	0.258037	0.51693
Nup37	281.82	0.139306	0.169503	0.821849	0.411163	0.667335
Sppl2b	507.498	0.0529669	0.141933	0.373183	0.709012	0.8703
Cxcl13	0.361686	-1.27548	4.04821	-0.315071	0.752708	NA
Aimp1	1269.34	0.0480836	0.0995795	0.482866	0.629191	0.822773
Rpl24	13371.2	0.177661	0.158819	1.11864	0.263293	0.522508
Phospho1	33.2842	-0.0706976	0.522498	-0.135307	0.892369	0.955309
Mrpl48	558.557	0.176391	0.131574	1.34062	0.180044	0.417896
Mlf2	1665.7	-0.0578655	0.0838554	-0.690063	0.490155	0.731943
Popdc2	1.22013	-1.91671	2.7398	-0.699579	0.48419	NA
Malat1	24593.4	-0.545716	0.14276	-3.8226	0.000132053	0.00146319
Dock6	43.7038	0.386693	0.409818	0.943572	0.345388	0.609567
Timp1	3.38333	-1.42052	1.48772	-0.954831	0.339663	0.604645
Zfp703	166.675	-0.189158	0.21458	-0.881523	0.378035	0.640081
BC048859	12.058	0.423988	0.872329	0.486042	0.626938	0.82135
Tmigd1	0.305989	1.30199	4.04821	0.32162	0.747741	NA
Fam207a	832.143	-0.0731459	0.106655	-0.685814	0.49283	0.733846
Olfr374	1.74146	-1.96907	2.25473	-0.87331	0.382494	NA
Wls	384.041	-0.347916	0.146883	-2.36867	0.0178523	0.0835456
Wdr3	2094.01	0.0705156	0.0771808	0.913642	0.360905	0.62373
Ctbp2	10.1364	0.133788	0.84626	0.158094	0.874383	0.948226
Itpripl2	5.56508	0.807677	1.13638	0.710745	0.477242	0.723354
Ankmy1	12.587	-0.149584	0.792791	-0.18868	0.850344	0.938128
Zbtb22	953.622	0.0210368	0.110003	0.191238	0.848339	0.936961
Ap1s1	721.3	0.0313521	0.11785	0.266035	0.790212	0.909748
Ptprs	233.664	-0.430329	0.212365	-2.02637	0.0427273	0.159324
Plekhn1	562.37	-0.232519	0.152714	-1.52258	0.127864	0.333925
Gprc5b	119.675	-2.03861	0.274102	-7.43744	1.02657e-13	5.38185e-12
Tubb4b	3217.93	0.0758047	0.0694323	1.09178	0.274931	0.535141
Zfp558	70.9324	-0.495278	0.322797	-1.53433	0.124947	0.328674
AK003349	3.51377	-0.163381	1.38341	-0.1181	0.905988	0.960899
Lta4h	2441.84	-0.138344	0.0754458	-1.83369	0.0667006	0.219053
Rasa2	2275.08	-0.11623	0.0755919	-1.5376	0.124146	0.327291
Gm16576	117.078	-0.0967234	0.254188	-0.380518	0.703561	0.868471
Agpat3	3120.52	-0.0394205	0.0702207	-0.561381	0.574538	0.789259
Zfp362	1438.77	-0.240716	0.0870812	-2.76427	0.00570506	0.035
1190002N15Rik	518.47	0.253896	0.128091	1.98215	0.0474628	0.172391
Med23	1292.77	-0.161818	0.0917174	-1.76431	0.0776804	0.241109
Icmt	1152.69	0.114023	0.102101	1.11676	0.264096	0.52323
Rgl1	13.5192	-2.11704	0.793596	-2.66765	0.00763829	0.0444936
Msl3l2	151.184	0.285496	0.224862	1.26965	0.204209	0.450327
Gm10653	11.9758	0.924596	0.844962	1.09425	0.273847	0.533686
Cpxm1	1.68987	-1.03759	2.14283	-0.484214	0.628234	NA
Alms1	138.754	-0.627313	0.240806	-2.60506	0.00918593	0.0511149
Nmral1	107.576	-0.350336	0.263667	-1.32871	0.183945	0.422998
2900060B14Rik	11.8634	0.987635	0.780858	1.26481	0.20594	0.452395
BC053974	47.8614	0.140654	0.399043	0.352477	0.72448	0.877063
TRAV2	62.1009	0.751132	0.366788	2.04787	0.0405732	0.153703
Ppp2ca	5435.98	-0.101998	0.0707213	-1.44225	0.149231	0.369568
Ocrl	458.846	-0.0739404	0.15903	-0.464947	0.641969	0.831343
D11Wsu47e	285.086	-0.113606	0.168757	-0.673192	0.500825	0.73942
Ppp2r5b	320.854	-0.168028	0.161186	-1.04245	0.297203	0.560604
Rpl27	16334.2	0.230356	0.138241	1.66633	0.0956474	0.276734
Tecr	2091.28	-0.0568875	0.0808494	-0.703623	0.481668	0.726592
Rpph1	17.1155	0.311036	0.654416	0.475287	0.634582	0.826637
Caprin1	10465.2	0.137145	0.0616443	2.22477	0.0260964	0.111544
Ndufb3	890.054	0.0711757	0.119836	0.593941	0.552552	0.774782
1700001G17Rik	8.34791	0.294388	1.01075	0.291258	0.770854	0.901699
Mdm4	5307.82	-0.18109	0.154594	-1.17139	0.241442	0.498564
Senp3	2142.2	0.0176478	0.0779809	0.226309	0.820961	0.92451
Ptpru	0.81229	0.232574	3.47804	0.0668694	0.946686	NA
BC050122	46.8683	-0.169502	0.397955	-0.425934	0.670156	0.849547
Sytl1	878.876	-0.0714477	0.104197	-0.685701	0.492902	0.733846
Zdhhc16	481.643	0.057977	0.133115	0.43554	0.66317	0.844957
Scarb1	232.674	0.193563	0.184648	1.04828	0.29451	0.557602
Mrpl1	457.374	0.0639681	0.144359	0.443119	0.657679	0.841036
AK041706	2.87858	-2.99948	1.90613	-1.57359	0.115581	NA
Eva1b	221.107	-0.393315	0.19219	-2.04649	0.0407083	0.154031
Fas	1100.04	-0.267799	0.0992363	-2.6986	0.00696319	0.0412235
AK197526	459.562	0.159675	0.145233	1.09944	0.271576	0.531525
Ube2m	1092.39	0.163074	0.100502	1.6226	0.104674	0.295046
Trim24	1174.39	-0.246358	0.0945861	-2.60459	0.00919843	0.0511172
Pla2g12a	141.448	-0.114908	0.239326	-0.480133	0.631133	0.824378
Gm5069	6.71528	0.381244	1.07409	0.354945	0.722631	0.876081
Elavl3	7.33262	-3.06101	1.23409	-2.48038	0.0131241	0.0669771
Bcat1	17.8834	-3.87728	0.8431	-4.59884	4.24852e-06	6.81428e-05
Ankrd49	508.462	0.114962	0.134554	0.854394	0.392887	0.652151
Npm1	18740.3	0.276582	0.0760878	3.63504	0.000277941	0.00282777
M38680	64.26	-0.420128	0.343009	-1.22483	0.220639	0.472526
Mboat7	1504.56	-0.383056	0.0860977	-4.44908	8.62385e-06	0.00012948
Ppm1h	2735.61	0.596112	0.072516	8.22042	2.02789e-16	1.4059e-14
Rbm25	7672.06	-0.149776	0.0773507	-1.93632	0.0528281	0.186382
Gclm	552.006	0.173866	0.129183	1.34589	0.178338	0.415502
Ran	5536.94	0.220249	0.0617831	3.56487	0.000364032	0.00357744
Cep63	688.732	0.0658966	0.117058	0.56294	0.573476	0.78835
Mtus2	34.7955	-0.149787	0.540156	-0.277303	0.781548	0.905938
Tars2	1643.59	0.00425865	0.0916948	0.0464438	0.962957	0.983099
AK201505	17.884	-0.18867	0.792137	-0.238179	0.811742	0.919934
Fam173b	313.842	0.256674	0.162909	1.57556	0.115126	0.312538
Stxbp5	1129.63	-0.0873431	0.0946457	-0.922843	0.356089	0.619118
Mcat	321.235	0.0723052	0.167339	0.432089	0.665677	0.846237
AK031925	234.209	-0.0669932	0.189818	-0.352933	0.724139	0.876971
Gcdh	526.993	-0.00986152	0.131055	-0.0752472	0.940018	0.975224
Dmap1	464.768	0.0508793	0.134101	0.37941	0.704384	0.868471
AK186242	10.8142	0.917407	0.841231	1.09055	0.27547	0.535913
Rufy1	621.695	0.0838544	0.119042	0.704408	0.481179	0.726367
4732491K20Rik	8.78326	0.928727	0.97091	0.956553	0.338793	0.603738
TRAV6-6	372.445	-0.0172835	0.154873	-0.111598	0.911142	0.962343
Gtse1	48.7138	-0.448495	0.405593	-1.10578	0.268823	0.528606
Snap29	1307.48	0.0963278	0.0905704	1.06357	0.287525	0.550696
5730455P16Rik	539.587	0.0932583	0.128813	0.72398	0.469078	0.71693
Gbas	1052.04	-0.206094	0.0965852	-2.1338	0.0328591	0.131565
Efhc1	2.9163	-0.296006	1.65035	-0.179359	0.857656	NA
Prss36	24.164	-0.0483562	0.549047	-0.088073	0.929819	0.970811
BC115668	48.7166	-0.27313	0.411444	-0.663835	0.506796	0.743261
Sfxn2	268.076	0.0162971	0.172292	0.09459	0.92464	0.968695
Kctd15	3.33088	0.98273	1.5553	0.631859	0.527479	0.757577
Paf1	1738.36	0.0483243	0.0863384	0.559708	0.575679	0.789839
Rfx3	1088.32	-0.220025	0.109529	-2.00883	0.0445556	0.164732
Ccdc30	34.1682	0.106441	0.460968	0.230907	0.817387	0.922978
Tmco1	1273.63	0.272813	0.0944903	2.88721	0.00388681	0.0259264
E2f5	233.701	0.296615	0.182933	1.62144	0.104923	0.29555
Qtrt1	502.723	0.372166	0.130155	2.8594	0.00424448	0.0276795
Fam89b	1190.1	0.137959	0.0946414	1.4577	0.144922	0.363007
Taf6l	151.195	0.0220222	0.227759	0.0966907	0.922972	0.968228
Gm5148	103.204	0.399708	0.269666	1.48223	0.138278	0.352346
Htt	4167.97	0.118297	0.0647731	1.82633	0.0678009	0.221091
Rbm43	958.65	0.165151	0.106176	1.55544	0.119841	0.31977
Rbm12b1	831.988	0.135569	0.131715	1.02926	0.303358	0.567437
Got1	700.047	0.209113	0.114125	1.83231	0.0669057	0.219526
AK042336	126.954	0.0800143	0.249744	0.320385	0.748676	0.89114
Nufip2	4823.14	-0.369575	0.0684552	-5.39878	6.70942e-08	1.55617e-06
Zfp688	270.48	-0.0770834	0.172188	-0.44767	0.654391	0.839715
Pmel	3.45281	-0.316135	1.39765	-0.226191	0.821053	0.924532
Nelfa	801.028	0.0260161	0.108524	0.239726	0.810543	0.919558
Cphx2	1.61472	-1.89029	2.16476	-0.873211	0.382548	NA
B3galnt2	1388.69	0.196256	0.0878371	2.23432	0.0254623	0.109431
1110065P20Rik	88.7636	-0.0387282	0.293348	-0.132021	0.894967	0.95643
Srp68	2305.57	0.0841126	0.0748861	1.12321	0.261349	0.520123
Cd46	28.2028	-0.605876	0.52537	-1.15324	0.248813	0.507233
Akr1c18	1.16938	-2.90257	3.02425	-0.959764	0.337174	NA
Alg1	784.868	0.251576	0.108566	2.31726	0.0204898	0.092642
Tfeb	402.132	-0.0448645	0.143934	-0.311703	0.755266	0.894016
Ppp4r1	1480.74	-0.233283	0.0884606	-2.63714	0.00836077	0.0478238
Pgm2	893.5	0.103634	0.113925	0.909666	0.362999	0.62641
Tmem180	19.6123	0.171436	0.61317	0.27959	0.779792	0.90509
Ptgir	236.685	-2.46859	0.208084	-11.8635	1.83256e-32	3.74994e-30
Dusp7	1002.08	0.242164	0.100586	2.40753	0.0160607	0.077683
Gpr137	145.443	-0.080632	0.228339	-0.353124	0.723996	0.876882
Zfp760	548.414	-0.351267	0.126779	-2.77071	0.00559337	0.0344648
Ms4a6c	497.641	-0.290059	0.145392	-1.99501	0.0460415	0.168479
Mfn1	700.27	-0.0505795	0.114362	-0.442276	0.65829	0.841423
Atp7a	768.221	-0.196187	0.109968	-1.78403	0.0744182	0.23457
Vegfa	9.64589	-1.11048	0.888713	-1.24954	0.211467	0.460344
Cd97	13169.5	0.2618	0.0546814	4.78773	1.68681e-06	2.93964e-05
Asph	30.4533	0.454963	0.509055	0.89374	0.371461	0.633942
Cysltr2	11.6425	-0.544726	0.865054	-0.629702	0.528889	0.757912
Trafd1	667.017	0.0581673	0.116133	0.50087	0.616463	0.815034
Crip2	19.4679	0.993894	0.630015	1.57757	0.114664	0.311838
AK041758	156.944	-0.226767	0.220806	-1.027	0.304422	0.568556
Phxr4	3.90042	-0.509822	1.41461	-0.360396	0.718551	0.874748
AK086010	3.58547	-1.79179	1.59105	-1.12617	0.260095	0.518994
Srsf3	7163.13	0.0348542	0.0596745	0.584071	0.559173	0.778909
Chchd2	2495.57	0.171918	0.0871388	1.97292	0.0485045	0.175221
Ggcx	256.785	0.0761283	0.182499	0.417143	0.676574	0.853589
Sgk3	893.981	-0.0983061	0.11115	-0.884446	0.376456	0.638515
Mipol1	109.057	-0.215484	0.262944	-0.819505	0.412498	0.66881
Hist1h4i	29.8407	-0.496306	0.513818	-0.965919	0.334085	0.599425
Cers6	882.444	0.33074	0.105022	3.14926	0.00163684	0.0128825
AK201601	1.4773	-2.80586	2.38582	-1.17606	0.239573	NA
Otud6b	813.676	0.102725	0.110193	0.932229	0.351218	0.615185
AK009869	1.15094	-0.591731	2.62051	-0.225807	0.821351	NA
Il2ra	188.476	-2.25838	0.21958	-10.285	8.23686e-25	1.12367e-22
Cpt1a	2199.12	-0.090353	0.0797658	-1.13273	0.257328	0.516244
Kbtbd4	602.348	-0.0151404	0.122844	-0.123248	0.901911	0.958812
Arl6ip5	5830.08	0.271806	0.0665639	4.08339	4.43841e-05	0.000563102
Rab2b	479.09	-0.0180079	0.133548	-0.134842	0.892736	0.95539
Gga3	1817.51	-0.0290625	0.0902838	-0.321902	0.747527	0.890635
Yes1	19.3699	1.69741	0.659354	2.57436	0.0100426	0.0546357
Pld3	2993.13	0.270481	0.0712964	3.79375	0.00014839	0.00162576
Dedd	648.789	-0.230462	0.118752	-1.94069	0.0522957	0.184915
Mcm10	21.2351	-2.22745	0.633582	-3.51565	0.000438681	0.00419724
Oser1	1029.15	-0.0933887	0.0973995	-0.958821	0.337649	0.603225
Ccdc28b	102.982	0.243616	0.274835	0.886407	0.375398	0.637441
AW146154	303.268	-0.188308	0.165832	-1.13554	0.25615	0.515096
Abcb6	115.157	0.462312	0.265386	1.74203	0.0815025	0.248265
Tbc1d14	3078.77	0.0405552	0.0697568	0.58138	0.560984	0.78031
Ms4a6d	118.597	0.0486006	0.251859	0.192968	0.846984	0.936441
Cdca7	333.037	-0.205104	0.162425	-1.26276	0.206675	0.453199
Ccnl2	7786.11	-0.395731	0.288669	-1.37088	0.170411	0.402662
Wdr47	588.932	-0.0781949	0.1278	-0.611853	0.540635	0.766529
Atp1a2	18.2099	-5.38287	1.14537	-4.69969	2.60552e-06	4.34951e-05
Ptpn11	2917.23	0.0575588	0.077573	0.741995	0.458091	0.708065
Slc5a5	0.98192	-2.77125	3.24083	-0.855103	0.392494	NA
Pbk	7.10703	-6.06555	1.56901	-3.86584	0.000110706	0.00125629
Ctdnep1	1623.99	0.0167817	0.0835665	0.200819	0.84084	0.933478
1700020I14Rik	1001.15	-0.329338	0.0991712	-3.32091	0.00089725	0.00781182
Zik1	130.006	0.0486477	0.241556	0.201393	0.840391	0.933393
AK157632	13.2832	-0.0541303	0.769102	-0.0703813	0.94389	0.976395
Spata7	10.8122	1.18764	0.824919	1.4397	0.149951	0.3707
Ppargc1b	323.538	-0.0294234	0.169969	-0.17311	0.862565	0.943465
Lig1	449.368	-0.279708	0.137556	-2.03342	0.0420106	0.157277
Pqbp1	1459.31	-0.0363365	0.0917035	-0.396239	0.691928	0.862439
Gm1821	2405.19	0.139104	0.0813899	1.7091	0.0874318	0.260944
Haao	92.7518	1.99007	0.301294	6.60509	3.97267e-11	1.56526e-09
Cux1	1211.78	-0.0966133	0.102754	-0.940242	0.347094	0.611074
Creb3l2	107.876	-0.342393	0.296742	-1.15384	0.248564	0.507
Serpina4-ps1	0.504775	1.07746	3.95784	0.272235	0.785441	NA
Phf11b	1114.67	0.0407211	0.0965426	0.421794	0.673175	0.851673
Alg8	212.43	0.386411	0.197137	1.96011	0.0499827	0.178578
Magee1	143.812	-0.17005	0.229113	-0.742211	0.45796	0.708035
Ssfa2	770.829	0.00493702	0.11511	0.0428894	0.96579	0.98432
Gtpbp1	4572.61	0.117295	0.064049	1.83134	0.06705	0.219791
Cdca2	34.9147	0.0728547	0.46655	0.156156	0.87591	0.94829
AK019237	4.46165	-0.776053	1.28802	-0.602514	0.546832	0.770594
BC068281	171.211	-0.0275437	0.213236	-0.12917	0.897223	0.957213
Zfp386	1347.71	-0.176805	0.0926862	-1.90756	0.0564479	0.195564
Stk38l	355.582	-0.274585	0.15203	-1.80613	0.0708983	0.227315
Cox15	785.888	0.20174	0.108152	1.86534	0.0621334	0.208928
AW549877	3294.49	-0.139445	0.0795595	-1.75272	0.0796508	0.244799
Coro1b	4298.28	-0.0461347	0.0699031	-0.659981	0.509266	0.744275
Fbxo4	185.551	-0.167398	0.208323	-0.803551	0.421656	0.677588
Uba1	9613.59	0.029447	0.0594933	0.494963	0.620626	0.817218
Pcsk4	97.2175	0.442217	0.277613	1.59293	0.111176	0.305791
Rabl2	10.3841	0.252337	0.821947	0.306999	0.758844	0.895906
Rad54l2	1750.95	0.155193	0.0828263	1.87372	0.0609693	0.206073
Tsen34	125.37	-0.0932241	0.25717	-0.3625	0.716979	0.873813
Gjb2	3.7729	-5.35099	1.83491	-2.91621	0.00354312	0.0240126
Itgb2	14225.7	-0.316824	0.0568667	-5.57134	2.52792e-08	6.33829e-07
Zfp513	646.777	-0.27425	0.121566	-2.25596	0.0240728	0.105097
Ccno	2.87378	-0.138958	1.56287	-0.0889123	0.929152	NA
Dhdds	639.323	-0.0512867	0.118851	-0.431522	0.666089	0.846421
Zyg11b	4282.12	-0.16604	0.0703377	-2.36061	0.0182451	0.0849139
Man1a2	2362.94	-0.107605	0.0755664	-1.42398	0.154453	0.378949
Samhd1	14335.4	-0.246857	0.0560939	-4.40077	1.07866e-05	0.000157661
Pde4d	1791.39	-0.414935	0.0810226	-5.12122	3.03568e-07	6.12299e-06
Nubp1	821.888	0.0652925	0.110965	0.588406	0.55626	0.776634
Slc25a25	729.127	0.0530844	0.117424	0.452076	0.651214	0.837587
Ctdspl2	1700.52	-0.287611	0.0861372	-3.33898	0.000840861	0.00739293
Six5	3.4605	-1.07816	1.42352	-0.757388	0.448817	0.700639
Oas1b	523.744	-0.0818164	0.148527	-0.550853	0.581735	0.79446
Sel1l	1933.59	-0.0767215	0.0825611	-0.92927	0.352749	0.616691
Pomc	10.3103	0.305481	0.852313	0.358414	0.720034	0.875599
Nhlrc1	47.3413	0.583531	0.398786	1.46327	0.143394	0.360673
Per3	55.5278	0.539802	0.371714	1.4522	0.146446	0.365018
Nkiras2	421.302	0.00825856	0.141229	0.0584765	0.953369	0.980257
Copg2	1143.91	-0.304843	0.0940836	-3.24013	0.00119477	0.00993318
Ddx26b	1349.29	-0.26213	0.100464	-2.6092	0.00907539	0.0506999
Apoa1bp	510.288	-0.0208649	0.130127	-0.160343	0.872611	0.947276
Zfp236	3392.37	-0.22433	0.0690146	-3.25048	0.00115212	0.00963539
Ube2d2a	5117.98	-0.0591917	0.0625796	-0.945861	0.344219	0.608872
Mthfd1	1773.2	0.364513	0.0851184	4.28242	1.84871e-05	0.000255218
Chd2	9222.19	-0.0548032	0.0568771	-0.963538	0.335278	0.600461
Noxo1	46.4503	-0.796647	0.436073	-1.82687	0.0677198	0.220978
Ccdc41os1	323.506	0.0578379	0.161277	0.358625	0.719876	0.875599
Ints1	2505.77	0.12373	0.0791032	1.56416	0.11778	0.316316
AK193543	5.36446	3.18371	1.42338	2.23673	0.0253042	0.108899
Nxf2	2.97589	-0.528636	1.55475	-0.340014	0.733846	NA
Amdhd2	358.3	-0.161713	0.150558	-1.0741	0.28278	0.544901
Scyl1	1213.75	-0.0839544	0.0944647	-0.888738	0.374144	0.635954
Elmod3	338.373	0.0897281	0.157979	0.567976	0.570051	0.786797
Capn3	53.0631	-2.38103	0.423301	-5.6249	1.85615e-08	4.80818e-07
Gm8898	45.8216	-4.43324	1.34964	-3.28476	0.00102069	0.00874378
Crb3	5.60799	0.437979	1.12158	0.390502	0.696165	0.865041
Fanca	31.7325	-0.525532	0.50076	-1.04947	0.293963	0.557204
Tmem86a	46.1127	-0.90272	0.414224	-2.17931	0.029309	0.120822
Xaf1	996.005	-0.0615158	0.10465	-0.587824	0.556651	0.776905
BC057675	5847.03	0.387116	0.0641273	6.03668	1.57319e-09	4.89193e-08
Josd1	625.24	-0.129002	0.119181	-1.08241	0.279072	0.540218
Cpne2	20.0095	1.01847	0.630437	1.6155	0.106202	0.297245
AI464131	0.712932	2.29214	3.71108	0.617647	0.536808	NA
Ly6c2	1235.74	2.13798	0.116477	18.3554	2.98762e-75	1.99494e-72
Chmp2a	2091.32	0.00821148	0.0802053	0.102381	0.918454	0.965725
Zfand1	392.182	-0.0187503	0.14485	-0.129446	0.897005	0.957213
Rnf208	2.14001	-3.48344	2.08611	-1.66983	0.0949538	NA
AK029599	9.72832	1.87767	0.928333	2.02263	0.0431113	0.16035
Shisa4	0.870732	-1.32685	2.9288	-0.453037	0.650522	NA
Polr2l	633.015	0.385627	0.119112	3.23752	0.00120575	0.00999831
Acacb	157.826	1.00519	0.228133	4.40616	1.05222e-05	0.000154866
Rell1	116.142	0.190746	0.255977	0.74517	0.456169	0.706542
Gm20257	240.397	-0.0294514	0.181807	-0.161993	0.871311	0.946849
Irak3	76.4728	-0.383942	0.321792	-1.19314	0.232816	0.487656
Pgrmc2	823.053	-0.00456059	0.106198	-0.0429444	0.965746	0.98432
Map4k2	5334.05	-0.375524	0.158032	-2.37626	0.0174894	0.082211
Mpc1	849.37	0.19656	0.117485	1.67306	0.0943151	0.274265
Pbdc1	966.084	0.0879483	0.119648	0.73506	0.462303	0.711197
X06773	158.443	-0.0950931	0.22699	-0.418931	0.675267	0.852873
Urb1	1783.98	0.227539	0.0807664	2.81724	0.00484377	0.0307111
Asrgl1	760.595	0.300974	0.111873	2.69031	0.00713847	0.0420844
mKIAA1227	69.5836	-0.147355	0.352459	-0.418077	0.67589	0.853151
DQ719901	1435.59	-0.350555	0.0877181	-3.99638	6.43188e-05	0.000783874
Raver1-fdx1l	759.95	0.10272	0.10962	0.937052	0.348732	0.612464
M55219	31.5736	0.0663695	0.515828	0.128666	0.897622	0.957307
BC026600	16.3099	0.664741	0.674475	0.985569	0.324345	0.589367
Gtf3c1	2783.59	-0.186444	0.0739842	-2.52006	0.0117336	0.0616266
Thoc7	1105.72	-0.124931	0.0986891	-1.26591	0.205545	0.452107
Alg14	96.9573	0.0200427	0.283944	0.0705869	0.943727	0.976395
Nom1	1287.94	0.211053	0.0919651	2.29492	0.0217376	0.0970874
Lman2	3366.56	0.169878	0.074897	2.26815	0.0233201	0.10269
Jade1	1396.47	0.216737	0.0967456	2.24028	0.0250727	0.108136
Tsen54	329.281	0.275893	0.16388	1.68351	0.0922759	0.270621
Tcf12	3500.03	0.0197334	0.0675459	0.292148	0.770173	0.901461
BC017643	2664.42	0.0786728	0.0734979	1.07041	0.284435	0.546679
Tbc1d30	326.372	0.385764	0.1643	2.34793	0.0188782	0.0869088
Taf12	1026.27	0.116254	0.099573	1.16753	0.242997	0.500478
AI839979	0.684763	-2.38079	3.76086	-0.633044	0.526705	NA
Lenep	34.0323	-0.0448919	0.512827	-0.087538	0.930244	0.970811
Ept1	967.095	0.0195916	0.104547	0.187395	0.851351	0.938581
Clptm1	2209	-0.0332365	0.0763445	-0.435349	0.663309	0.844957
Srek1ip1	403.801	-0.0235605	0.147712	-0.159503	0.873273	0.947698
Arhgdib	26919.5	0.136368	0.0557349	2.44672	0.0144163	0.0718665
Aasdh	346.733	0.108017	0.15415	0.700729	0.483472	0.727668
Ints8	1560.67	-0.0462605	0.0840982	-0.550078	0.582266	0.794494
Apbb1ip	4877.86	-0.0399244	0.0655793	-0.608796	0.542659	0.767784
Stx6	1304.86	-0.19248	0.0928408	-2.07323	0.0381507	0.146276
Alkbh6	303.612	-0.160558	0.161777	-0.992468	0.320969	0.586003
Fam104a	975.033	0.0818764	0.0992666	0.824813	0.409478	0.666329
Dock10	12602.2	0.133226	0.0561285	2.37359	0.0176162	0.0826234
Luc7l3	3717.43	-0.230964	0.0790969	-2.92002	0.0035001	0.0237846
Gm16712	3.93879	-1.37144	1.44914	-0.94638	0.343955	0.608783
Cog8	997.769	-0.0957811	0.106435	-0.899906	0.36817	0.631811
AK144143	28.0903	-3.12356	0.633463	-4.93094	8.18362e-07	1.52237e-05
Uprt	147.862	0.152677	0.226489	0.674102	0.500246	0.739045
2900056M20Rik	516.007	-0.128579	0.131727	-0.976105	0.329013	0.594021
Cd200r1	482.138	-0.211656	0.134093	-1.57843	0.114467	0.311754
Plekhj1	1018.63	0.166708	0.0981784	1.69801	0.0895062	0.264871
Prkcz	421.166	0.424097	0.140835	3.0113	0.00260128	0.0187337
Hira	1445.99	-0.00684767	0.0928606	-0.0737414	0.941216	0.9754
Arfgap1	1146.11	0.027291	0.0960277	0.284199	0.776258	0.904304
Ccdc122	0.684763	-2.38079	3.76086	-0.633044	0.526705	NA
R3hdm4	2075.76	-0.0895257	0.0782109	-1.14467	0.252346	0.510739
Psmd10	641.19	0.0600831	0.118641	0.506428	0.612557	0.813136
Pus7l	514.553	0.0653439	0.131908	0.495375	0.620335	0.817218
Rps27a	35684.3	0.295036	0.0723541	4.07767	4.54891e-05	0.000575969
Akip1	217.216	0.0477648	0.188754	0.253053	0.800227	0.915101
Rgs16	19.5901	-4.52502	0.922885	-4.90312	9.43255e-07	1.72685e-05
Hnrnpdl	6404.03	0.00971274	0.0761631	0.127526	0.898524	0.957612
Esyt1	14365.2	0.438683	0.0556289	7.8859	3.12288e-15	1.95172e-13
Lix1	2.33905	3.68377	2.06077	1.78757	0.0738457	NA
Rpf1	1192.93	0.09339	0.0922828	1.012	0.311539	0.576508
Mapkbp1	516.87	-0.218351	0.135803	-1.60786	0.107866	0.300044
Mettl2	803.006	0.232459	0.109758	2.11792	0.0341818	0.135775
Tsix	8.83742	0.0864342	0.927788	0.0931615	0.925775	0.969135
Atpase6	227907	0.236035	0.0653759	3.61043	0.000305695	0.00306105
Slfn2	8815.44	-0.00154228	0.0635214	-0.0242797	0.980629	0.990771
Nadsyn1	303.002	0.233323	0.175829	1.32699	0.184512	0.423923
Rplp2-ps1	452.36	0.630967	0.143253	4.40456	1.06001e-05	0.000155652
Ndrg4	2.02936	-2.41022	1.98766	-1.21259	0.225286	NA
Pyhin1	3083.75	-0.322518	0.0815705	-3.95386	7.6902e-05	0.000915664
Fancf	103.78	0.232498	0.272143	0.854324	0.392925	0.652151
A330023F24Rik	6.91385	0.461262	1.03344	0.446335	0.655355	0.840018
Lamtor3	722.273	0.109084	0.115415	0.945143	0.344586	0.609031
Bst2	1204.11	0.512439	0.0922639	5.55405	2.79121e-08	6.95718e-07
Serpinb1a	7.03595	0.469013	1.05264	0.445557	0.655917	0.840398
Man1c1	430.449	-0.63081	0.151561	-4.16209	3.15341e-05	0.000414584
Acaa1b	58.6049	0.511992	0.354185	1.44555	0.148303	0.367916
Dip2c	266.73	-0.0214294	0.172377	-0.124317	0.901064	0.958624
Zfp668	377.165	-0.192326	0.15308	-1.25638	0.20898	0.457046
Tead3	0.685618	0.0219471	3.2609	0.00673039	0.99463	NA
Hps3	2066.78	-0.0128461	0.0791444	-0.162313	0.87106	0.946849
Snd1	3065.04	0.00318639	0.0728775	0.0437225	0.965126	0.983972
Nacc2	1074.17	1.39704	0.107267	13.0239	8.94898e-39	2.22619e-36
Cand1	3743.77	-0.187856	0.0682255	-2.75346	0.00589686	0.0358818
Ankrd27	1351.02	-0.165456	0.0899627	-1.83916	0.065892	0.217758
Atg5	1075.85	0.142875	0.10261	1.39241	0.163798	0.392763
Zscan2	668.501	-0.262171	0.117366	-2.23379	0.0254968	0.109542
Mta2	6563.38	0.0373792	0.0621152	0.601772	0.547326	0.770691
Sbk1	2023.2	-0.446024	0.0778552	-5.72889	1.01091e-08	2.75817e-07
Pts	679.747	-0.255705	0.117146	-2.18278	0.0290517	0.120147
Cdc123	1124.78	0.0359962	0.104581	0.344194	0.730701	0.881552
Rangap1	2898.61	0.156901	0.0713072	2.20035	0.027782	0.116097
Rabggtb	1031.11	0.183404	0.097221	1.88647	0.059232	0.201955
Mmadhc	791.706	-0.0284548	0.107788	-0.263989	0.791789	0.910241
Mybbp1a	5846.67	0.359067	0.0653666	5.49313	3.94869e-08	9.48807e-07
BC086760	6519.57	-0.107817	0.0708243	-1.52232	0.12793	0.334013
Cndp2	1498.74	0.27959	0.08829	3.16672	0.00154168	0.0122705
Map7d1	1006.63	-0.224136	0.0981315	-2.28404	0.022369	0.0993682
Lin54	711.989	-0.0670226	0.113762	-0.589148	0.555762	0.776597
1700028J19Rik	15.4969	-0.377074	0.697018	-0.540982	0.58852	0.798733
Tshz3	53.0057	1.64817	0.392935	4.19451	2.73458e-05	0.000364047
Pcna	4055.02	-0.0945306	0.0821667	-1.15047	0.249949	0.508271
Ifi44	321.514	-0.833567	0.163485	-5.09873	3.41942e-07	6.83184e-06
Arhgap6	3.00979	0.371327	1.69268	0.219372	0.82636	NA
Hectd2	269.089	-0.391085	0.171398	-2.28174	0.0225049	0.0997973
Dhtkd1	1.6912	0.351757	2.56442	0.137168	0.890898	NA
Nfyb	1218.78	-0.224954	0.0936693	-2.40157	0.0163247	0.078244
Ammecr1l	1352.96	-0.245428	0.0962158	-2.55081	0.0107474	0.0574597
Catsper3	0	NA	NA	NA	NA	NA
C030039L03Rik	100.72	-0.467163	0.288278	-1.62053	0.105118	0.295707
Tmem39b	232.143	0.211566	0.186328	1.13545	0.256188	0.515096
Serp1	3758.85	-0.155064	0.0696931	-2.22496	0.0260841	0.111536
Ftx	367.917	0.232564	0.152469	1.52532	0.127179	0.332823
Lias	548.59	0.0384336	0.126275	0.304365	0.76085	0.896693
Ipo13	784.08	0.0418407	0.108306	0.386319	0.69926	0.866465
Gm15417	38.5233	-0.743024	0.44009	-1.68834	0.0913451	0.268263
Pdha1	4527.34	-0.000852958	0.070078	-0.0121716	0.990289	0.995405
Nespas	1.37465	-2.15184	2.45574	-0.87625	0.380894	NA
AK090163	4.57481	1.16196	1.32639	0.876035	0.381011	0.642377
Postn	2.6878	-1.99403	1.78742	-1.11559	0.264597	NA
Nploc4	1597.96	-0.0286937	0.0841563	-0.340957	0.733136	0.88256
Cd2ap	3255.61	0.111329	0.0703326	1.5829	0.113445	0.309588
Gm608	2764.5	-0.386069	0.0744137	-5.18815	2.12392e-07	4.4613e-06
AK155592	1.76415	-0.0659496	2.07967	-0.0317116	0.974702	NA
A130010J15Rik	148.845	0.282342	0.23962	1.17829	0.238682	0.495039
Tomm7	1719.8	0.291394	0.0909409	3.20421	0.00135433	0.0110214
Cd244	33.1705	-0.49214	0.498553	-0.987137	0.323576	0.588644
Smg5	3796.41	-0.0124709	0.0684556	-0.182174	0.855446	0.940376
AK148204	9.72477	6.17842	2.54412	2.42851	0.0151611	0.0745403
Zcchc12	21.6936	-3.00632	0.680987	-4.41465	1.01172e-05	0.000149774
AK170464	6.67297	0.123244	1.12718	0.109338	0.912934	0.963193
Gm13212	214.041	-0.0172595	0.19807	-0.0871386	0.930561	0.970811
H6pd	1022.72	-0.103495	0.0991685	-1.04363	0.296656	0.559904
2900097C17Rik	4360.21	0.03667	0.074011	0.495467	0.62027	0.817218
Ensa	3258.86	0.0226948	0.0689421	0.329187	0.742015	0.887521
Jmy	990.252	-0.11136	0.0992415	-1.12211	0.261815	0.52039
Golm1	2550.04	0.889448	0.0822828	10.8096	3.09882e-27	4.97655e-25
8430427H17Rik	15.0877	-2.19274	0.743253	-2.95019	0.00317574	0.0219807
Lag3	87.6254	-5.56857	0.530857	-10.4898	9.62463e-26	1.45366e-23
Enthd2	632.733	-0.185296	0.133165	-1.39148	0.16408	0.393216
Vps26b	3097.97	0.0313031	0.0697733	0.448641	0.653691	0.839156
Chst3	8.79532	-1.96718	1.04362	-1.88497	0.0594342	0.202264
Smarca2	3924.7	0.122913	0.0698659	1.75928	0.0785307	0.242768
Themis	5247.41	0.375213	0.0722256	5.19502	2.047e-07	4.32002e-06
AK084954	15.7864	0.142945	0.695262	0.205599	0.837104	0.931902
Retsat	66.8285	0.569863	0.345827	1.64782	0.0993887	0.284188
Ppp2r1a	3845.52	0.140036	0.0715667	1.95672	0.0503805	0.179544
Ripply3	2.96324	1.38511	1.69962	0.814952	0.4151	NA
B230216N24Rik	6.86494	0.659092	1.01513	0.649268	0.516165	0.748849
Wdr34	28.0715	0.907648	0.543734	1.66929	0.0950607	0.275672
Trim44	3244.53	-0.0171149	0.0788237	-0.217129	0.828108	0.927771
D7Ertd715e	35.909	2.10335	0.509125	4.1313	3.60713e-05	0.000469371
AK216824	45.6976	-0.656361	0.441461	-1.48679	0.137069	0.350523
Ifltd1	0.186646	0.900962	4.06917	0.221412	0.824772	NA
Zfp281	3095.32	-0.352096	0.0701225	-5.02115	5.13621e-07	9.8732e-06
AK156477	103.567	-0.10767	0.300915	-0.357807	0.720487	0.875599
Mtmr11	2.97557	-1.71614	1.68781	-1.01679	0.309254	NA
Zmym2	3513.57	-0.229493	0.0703823	-3.26066	0.00111154	0.00933292
Mcee	158.804	-0.242625	0.22311	-1.08747	0.27683	0.53788
Enkd1	24.3722	-0.176335	0.547782	-0.321908	0.747522	0.890635
Pdcd10	2665.31	0.0154513	0.0795052	0.194344	0.845907	0.936004
Gsg2	172.938	-0.0557948	0.210766	-0.264724	0.791222	0.910241
1810009A15Rik	752.302	0.267931	0.112097	2.39016	0.016841	0.0799335
Zfp933	325.967	-0.0384393	0.158755	-0.24213	0.808679	0.918918
Nek7	2536.61	-0.17382	0.0814813	-2.13325	0.032904	0.131689
Cdipt	4441.28	0.206331	0.0646928	3.1894	0.00142566	0.0114986
Fkbp8	4255.39	0.0185367	0.0655954	0.282592	0.777489	0.904392
Acsl3	392.016	-0.044478	0.146645	-0.303304	0.761658	0.897069
Isoc2b	33.3252	0.155936	0.491403	0.317328	0.750995	0.892427
C030034I22Rik	237.357	0.0440331	0.184732	0.238362	0.811601	0.91993
AK155692	43717.1	0.0696123	0.2962	0.235018	0.814195	0.921549
Aplp1	21.6271	-1.15886	0.596096	-1.94408	0.0518863	0.183806
AK132885	13.3819	0.684068	0.737478	0.927577	0.353627	0.61729
Gm10560	1.62427	0.556048	1.98729	0.279802	0.779629	NA
AK145095	12.892	-0.103295	0.746976	-0.138284	0.890016	0.953928
Cct6b	5.83577	-0.176687	1.08901	-0.162245	0.871113	0.946849
B630019K06Rik	44.316	-0.0827266	0.426648	-0.193899	0.846255	0.936051
2310040G24Rik	3.54996	-0.0242858	1.41112	-0.0172103	0.986269	0.993527
Mgme1	124.203	0.422757	0.249949	1.69137	0.0907658	0.26718
Gm1141	4.96447	-1.74936	1.32502	-1.32025	0.186751	0.426748
Usp3	2087.01	0.022611	0.0792773	0.285214	0.77548	0.903943
Zp3	0	NA	NA	NA	NA	NA
Mat2b	3249.72	-0.0152559	0.0695347	-0.2194	0.826339	0.926655
Cdk19	2874.79	-0.168055	0.074141	-2.26669	0.0234089	0.10295
BC145836	10.7434	-6.85803	1.44258	-4.75401	1.9942e-06	3.42361e-05
Amz2	784.591	0.0813712	0.11517	0.70653	0.479859	0.725103
Gstp2	13.2887	0.416824	0.738262	0.564602	0.572345	0.788167
Ccng2	1346.25	-0.598572	0.090035	-6.64822	2.96664e-11	1.18358e-09
Rlf	2227.81	-0.132873	0.0794198	-1.67305	0.0943184	0.274265
2900008C10Rik	65.3802	0.0232111	0.342226	0.0678239	0.945926	0.9768
Cct8	5934.13	0.0366711	0.0718031	0.510717	0.609549	0.811219
Gbp6	1734.57	0.0265396	0.0821396	0.323103	0.746617	0.890172
Phlda3	7.64883	-0.888522	1.00926	-0.880369	0.378659	0.640711
Mical3	648.613	0.0677344	0.116436	0.581732	0.560747	0.780237
Map3k13	30.5989	-0.395794	0.507048	-0.780585	0.435047	0.688996
Mrs2	581.493	0.0887642	0.126064	0.704121	0.481358	0.726367
Cyp4f13	394.617	0.000366206	0.151053	0.00242436	0.998066	0.998774
Khsrp	2905.12	-0.0782812	0.0701837	-1.11538	0.264689	0.523642
Pa2g4	3149.44	0.224012	0.0743117	3.0145	0.00257405	0.0185868
Ttc19	209.399	-0.119625	0.192524	-0.62135	0.53437	0.762432
Trp53inp2	40.2356	-1.62579	0.450334	-3.6102	0.000305965	0.00306134
Clec2i	1163.26	-0.62569	0.0990172	-6.319	2.63264e-10	9.22659e-09
Acbd5	1224.28	-0.21923	0.0920051	-2.3828	0.0171815	0.0811546
Sh2b3	704.075	-0.279294	0.114982	-2.42902	0.0151396	0.0744772
Pole4	2264.62	0.323076	0.085627	3.77306	0.000161256	0.00175009
Cnot11	873.573	-0.108829	0.104597	-1.04047	0.298124	0.561669
Wdyhv1	493.837	-0.191575	0.132131	-1.44989	0.147089	0.365978
Znrf1	5433.16	-0.350385	0.194557	-1.80094	0.0717126	0.229127
Plod1	283.14	-0.378139	0.168497	-2.24419	0.0248201	0.107325
Pcif1	2179.07	0.00995921	0.0773664	0.128728	0.897573	0.957307
Naif1	101.99	-0.255133	0.280453	-0.909716	0.362972	0.62641
Znrf2	3914.54	0.0552419	0.0741923	0.744578	0.456527	0.706886
Shf	73.5482	-0.284527	0.318473	-0.893411	0.371637	0.634065
Cyb5	2030.81	-0.118141	0.0797425	-1.48153	0.138464	0.352581
6720468P15Rik	2.95284	0.827708	1.67698	0.49357	0.62161	NA
Gm3500	2.22677	-2.53224	2.09816	-1.20689	0.227476	NA
Tspan4	9.39253	0.97126	0.874731	1.11035	0.266847	0.526557
Pigq	1305.53	0.0283644	0.0921211	0.307903	0.758156	0.895906
Gm6251	130.01	0.510885	0.279089	1.83054	0.0671687	0.219858
Dennd6a	1194.32	-0.245062	0.0926104	-2.64616	0.00814104	0.046799
Mapre2	751.703	-0.000695679	0.113094	-0.00615133	0.995092	0.997465
Hax1	869.864	0.0837168	0.104991	0.797369	0.425237	0.680755
Matr3	8520.62	-0.0102047	0.0663865	-0.153717	0.877833	0.949209
5730480H06Rik	31.662	-0.408928	0.480053	-0.851839	0.394304	0.653669
Cacna1c	0.326142	1.30509	4.04841	0.322372	0.747171	NA
Galnt11	1011.19	-0.103547	0.0979964	-1.05664	0.290675	0.553346
Tctn2	16.7364	-0.429655	0.680455	-0.631423	0.527764	0.757577
Cox6c	2215.49	0.037006	0.0945105	0.391554	0.695388	0.86477
Plagl1	1.85401	-4.26716	2.32344	-1.83657	0.0662738	NA
Ccdc91	543.116	0.0314521	0.129156	0.24352	0.807603	0.918434
AK155141	2.81611	1.88828	1.88353	1.00252	0.316092	NA
Kif2a	1466.62	-0.146435	0.0859717	-1.70329	0.0885137	0.262992
Gjd3	1.49912	0.13021	2.34251	0.0555856	0.955672	NA
Mthfsd	359.327	0.0352971	0.158307	0.222966	0.823562	0.925631
Aga	324.617	0.157824	0.162881	0.96895	0.33257	0.597722
Ociad1	5169.29	0.111441	0.0641615	1.73689	0.0824075	0.25018
Fam175a	460.564	-0.0267558	0.135913	-0.19686	0.843937	0.934809
Eif3b	4430.6	0.165683	0.0679659	2.43773	0.0147796	0.073303
Cpe	0.314533	0.0106286	4.08002	0.00260504	0.997921	NA
Zfp786	1.44242	-2.14176	2.56506	-0.834976	0.403731	NA
Nphp1	8.16742	-0.265863	0.929985	-0.285879	0.774971	0.903585
Fam50a	1001.05	0.104706	0.102234	1.02418	0.305749	0.570027
Actr1a	2910.64	-0.00995803	0.0709311	-0.14039	0.888352	0.953287
Irgm1	3021.81	0.275612	0.0720426	3.82568	0.00013041	0.00144879
Rab11a	1073.23	-0.217569	0.0959717	-2.26701	0.0233898	0.10293
Rnf167	6389.85	0.00992016	0.0616466	0.16092	0.872156	0.947276
Pot1a	920.979	-0.0194223	0.103396	-0.187843	0.851	0.938432
Gorab	264.529	-0.116085	0.172216	-0.674066	0.500269	0.739045
Tmem106c	263.891	0.236474	0.174144	1.35793	0.174487	0.409607
AK037159	25.4373	-0.907417	0.563635	-1.60994	0.107411	0.299172
Stil	12.447	-1.61876	0.79255	-2.04247	0.0411045	0.155022
Gypc	811.979	-0.0849457	0.107178	-0.792566	0.428031	0.683072
Cdv3	2555.57	0.181506	0.0812143	2.2349	0.0254241	0.109304
Limk1	570.117	0.209526	0.12394	1.69055	0.0909231	0.267457
Tstd3	327.879	0.000687247	0.161357	0.00425917	0.996602	0.997982
Lrrc73	3.54198	-2.33685	1.56295	-1.49515	0.134874	0.346667
Bend3	271.466	-0.214152	0.173277	-1.23589	0.216499	0.467845
AK088734	1.32804	-1.62457	2.31971	-0.700333	0.483719	NA
Zfp276	904.256	-0.128635	0.11223	-1.14617	0.251727	0.510087
Thap6	139.527	0.360232	0.233419	1.54329	0.122761	0.325055
Sp6	291.028	-0.850773	0.17392	-4.89175	9.99453e-07	1.81923e-05
Ap2a1	1487.95	0.00434228	0.0870198	0.0498998	0.960202	0.982347
Ppp2r5c	6426.24	-0.349939	0.0601498	-5.8178	5.96281e-09	1.69619e-07
Serpinb9	738.173	0.54904	0.115169	4.76725	1.86755e-06	3.23684e-05
Helz2	9348.78	-0.101417	0.0763036	-1.32912	0.183808	0.422766
Prkar2a	696.931	1.08909	0.118372	9.20055	3.56109e-20	3.52966e-18
Hnrnpa2b1	23253	0.0253201	0.0533859	0.474285	0.635296	0.827374
Kif22	66.7256	-0.918559	0.348846	-2.63314	0.00846002	0.0481743
Adap1	17.0791	-1.66228	0.683452	-2.43218	0.0150081	0.0740573
Pias4	459.05	-0.114192	0.136485	-0.836664	0.402781	0.661329
A630020A06	3.18095	0.66029	1.61412	0.409072	0.682487	0.856959
Fam32a	2297.23	0.0796311	0.0754421	1.05553	0.291185	0.553531
Sema3d	10.9962	-0.00731102	0.817882	-0.00893896	0.992868	0.996779
Zfp943	663.161	-0.0426066	0.121186	-0.351581	0.725152	0.877445
AK047910	28.678	-0.808856	0.519362	-1.5574	0.119375	0.318979
Tmem59l	0.316065	1.68765	4.0383	0.417912	0.676012	NA
Pkn3	7.43782	-0.0895242	0.990738	-0.0903612	0.928	0.970208
Gpr21	4.15704	0.136314	1.43396	0.0950615	0.924266	0.968624
Lcorl	389.539	-0.0548144	0.146193	-0.374944	0.707702	0.869763
AK169831	2067.99	0.0397039	0.0786201	0.505009	0.613552	0.813613
9130011E15Rik	324.191	-0.0963325	0.162607	-0.592425	0.553566	0.775457
Rsl1	137.084	0.152162	0.240012	0.633976	0.526097	0.75658
Adar	4864.9	-0.122798	0.064468	-1.9048	0.0568067	0.196485
Tomm40l	543.052	0.256656	0.135081	1.90001	0.0574314	0.197729
Nosip	1187.62	0.00131723	0.0935041	0.0140874	0.98876	0.994774
Irx5	0.348185	0.00433289	4.07897	0.00106225	0.999152	NA
Knstrn	139.925	-0.174388	0.238552	-0.731025	0.464764	0.713339
Serhl	170.882	-0.182369	0.212931	-0.856468	0.391739	0.651119
Stk25	1709.86	-0.0958404	0.0918851	-1.04305	0.296927	0.560248
Pex3	706.373	0.180431	0.11962	1.50837	0.131459	0.341138
Pisd-ps3	1772.44	-0.0125709	0.0923064	-0.136187	0.891673	0.955058
Hck	0.310117	-1.28164	4.0486	-0.316563	0.751575	NA
AK211593	54.2499	0.627454	0.377992	1.65996	0.0969215	0.279898
Zmynd15	3.22708	-0.528954	1.78974	-0.295547	0.767576	0.900438
Usp37	1177.63	-0.195129	0.0927819	-2.1031	0.0354574	0.139272
Vsig10	36.105	-2.21271	0.490297	-4.51301	6.3915e-06	9.84089e-05
AK020100	5.42645	-0.675596	1.20632	-0.560049	0.575446	0.789604
Dennd2c	189.928	-0.482156	0.206241	-2.33783	0.0193959	0.088708
P4ha2	41.197	-0.0888972	0.43487	-0.204422	0.838024	0.932632
Ifi35	1284.1	0.314424	0.0902653	3.48334	0.000495204	0.00466072
Snrpa1	875.319	-0.0612098	0.104681	-0.584725	0.558733	0.77863
Fth1	12364	0.392082	0.0551276	7.11227	1.14147e-12	5.46485e-11
Adcy3	752.727	0.130157	0.114289	1.13884	0.25477	0.513467
Cmpk1	2001.16	0.0811458	0.0820794	0.988626	0.322846	0.587823
Bbs12	159.939	-0.331144	0.224151	-1.47733	0.139587	0.354543
Tmem5	339.616	0.196226	0.161545	1.21468	0.224487	0.477466
Foxp4	1362.76	-0.726721	0.0901992	-8.05685	7.82856e-16	5.14616e-14
B630005N14Rik	1109.58	-0.16698	0.0959503	-1.74027	0.0818108	0.248726
Ccar1	2975.73	-0.104042	0.0712073	-1.46111	0.143984	0.3618
Abracl	2495.79	-0.306956	0.0817791	-3.75347	0.000174402	0.00186878
Rnf44	3653.45	-0.0195711	0.0666788	-0.293513	0.76913	0.9012
Lrp12	185.113	0.286909	0.206078	1.39224	0.163851	0.392815
Rabep2	695.474	-0.0864167	0.121923	-0.708783	0.478459	0.724094
Gm4925	6.55412	0.351262	1.11773	0.314263	0.753321	0.893631
Mfhas1	1850.91	-0.41843	0.0804155	-5.20336	1.9572e-07	4.15233e-06
Ociad2	4.5964	-0.932276	1.24696	-0.747638	0.454678	0.705369
Mrvi1	120.129	0.326381	0.264854	1.2323	0.217835	0.469688
Pask	29.1352	-1.23411	0.512883	-2.40621	0.0161189	0.0778457
Gemin7	497.78	0.0932596	0.138025	0.675673	0.499248	0.738224
Rad21	5882.79	-0.15095	0.0676155	-2.23248	0.0255834	0.109877
Pvr	1132.46	-0.254501	0.0995844	-2.55563	0.0105997	0.0568379
Prex1	9022.15	-0.178175	0.0606783	-2.93639	0.00332054	0.0228211
Tgfb1i1	148.15	-0.427448	0.262267	-1.62982	0.103139	0.291757
Rnf34	999.044	-0.0453889	0.0989994	-0.458476	0.64661	0.833847
Wnt3	23.8736	-4.08889	0.740545	-5.52147	3.3618e-08	8.21203e-07
Lysmd4	256.777	-0.285765	0.178667	-1.59943	0.109726	0.303156
Rtca	494.129	0.2906	0.133668	2.17404	0.0297023	0.121992
Lipe	312.959	-0.345664	0.164995	-2.09499	0.0361716	0.141358
Glis3	9.03246	-0.872714	0.932127	-0.936261	0.349139	0.612744
Trpv2	1955.05	0.0831093	0.0784507	1.05938	0.289426	0.552089
Dnaja2	4516.51	0.0892112	0.0668569	1.33436	0.182086	0.420714
Lsm6	951.238	0.24029	0.111221	2.16046	0.0307369	0.125268
Kmt2b	5436.85	-0.217964	0.066944	-3.25591	0.00113029	0.00947158
Rpl31-ps12	1265.62	0.226815	0.111994	2.02525	0.042842	0.159582
Evi2b	1502	0.130971	0.0909013	1.44081	0.149639	0.370289
Hnrnpa0	4549.32	0.199291	0.0721334	2.76281	0.00573054	0.0351054
Dbnl	4744.74	0.151098	0.064372	2.34726	0.0189122	0.0869976
Anapc5	6423.91	0.206207	0.0611298	3.37327	0.000742819	0.00661344
TRAV12-3	119.688	-0.182096	0.263359	-0.691436	0.489291	0.731515
Cyb5r4	1098.03	0.164035	0.103073	1.59144	0.111511	0.306352
Gatc	294.851	0.303727	0.166645	1.8226	0.068364	0.222336
Slc39a4	48.5632	1.0834	0.393103	2.75603	0.00585074	0.0356696
Rraga	980.459	0.0189953	0.0990618	0.191753	0.847936	0.936761
Gtf2a2	1037.69	-0.0482448	0.100556	-0.479778	0.631385	0.824623
DQ539915	462149	0.216152	0.0719414	3.00455	0.0026597	0.0190427
Eif1b	1206.46	-0.00946536	0.0936362	-0.101087	0.919482	0.966244
Fam193a	2257.72	-0.243914	0.0763939	-3.19284	0.00140879	0.011377
AK180240	292.978	-0.162947	0.169169	-0.963218	0.335438	0.600664
Picalm	5727.85	-0.0558338	0.0624653	-0.893837	0.371409	0.633942
Stx18	491.838	0.129227	0.130743	0.988404	0.322955	0.587936
Itgal	13487.9	-0.240474	0.0614771	-3.9116	9.16849e-05	0.00106814
Irgq	582.538	-0.192815	0.122801	-1.57015	0.11638	0.314292
Itga9	13.1972	-3.91964	0.963154	-4.06959	4.70965e-05	0.000594674
Crocc	260.4	-0.0404942	0.177936	-0.227577	0.819975	0.924056
Vdac1	1830.23	0.0134913	0.0839812	0.160647	0.872371	0.947276
Sipa1l2	85.4645	0.763159	0.308945	2.47021	0.0135033	0.0685542
Nhsl2	13.585	0.851118	0.740979	1.14864	0.250705	0.508829
AK049951	73.4536	0.00721779	0.317273	0.0227494	0.98185	0.991368
Ccdc109b	91.1823	-0.730643	0.303768	-2.40527	0.0161607	0.0779685
Ppp1r32	28.5458	-0.0997037	0.528602	-0.188618	0.850392	0.938128
Nup62-il4i1	6.58197	-0.967913	2.64031	-0.366591	0.713924	0.872633
Zfp318	1164.44	-0.424894	0.1014	-4.19027	2.78623e-05	0.000370145
Tmem198b	154.119	-0.45137	0.229639	-1.96557	0.0493488	0.177211
Ankrd13c	1109.29	-0.0583906	0.0973167	-0.600007	0.548502	0.771982
Hspd1	4753.94	0.13316	0.0755937	1.76153	0.0781493	0.241883
Ppif	794.053	0.16332	0.111503	1.46472	0.142997	0.35989
Ufl1	1243.84	0.0362592	0.0936946	0.386994	0.698761	0.866248
Sestd1	121.255	-0.0748491	0.263045	-0.284549	0.77599	0.904288
Oxa1l	1292.77	-0.000661227	0.0896991	-0.00737161	0.994118	0.997211
Samd8	800.186	-0.0596264	0.108899	-0.547537	0.58401	0.795249
Nup107	1435.84	0.0867114	0.086582	1.00149	0.316588	0.58135
Glt8d1	205.705	-0.0168458	0.195844	-0.0860164	0.931453	0.971261
Stat5b	6886.12	-0.352716	0.059145	-5.96359	2.46761e-09	7.47174e-08
Atg10	100.354	-0.0651911	0.290308	-0.224558	0.822323	0.925255
Stag1	2763.65	-0.136091	0.0720692	-1.88834	0.0589805	0.201619
Trub1	508.207	0.158452	0.130144	1.21751	0.223409	0.475968
Kars	2951.08	0.235064	0.0776502	3.02721	0.00246823	0.0179864
Nudt2	213.915	-0.0778148	0.203098	-0.383139	0.701617	0.86733
Babam1	1526.19	0.253583	0.0862535	2.93997	0.00328244	0.0225837
Tanc1	1142.23	0.256729	0.0990176	2.59276	0.00952095	0.0523818
Taf5	272.306	-0.0926696	0.169962	-0.545237	0.58559	0.796375
Kif1b	5677.67	-0.0251919	0.0616373	-0.408712	0.682751	0.857036
Gm5141	209.386	-0.0556221	0.193057	-0.288112	0.773261	0.902849
Atp5c1	5026.17	0.0485783	0.0680548	0.713812	0.475344	0.72208
Mtmr2	1477.74	0.013672	0.0858632	0.159231	0.873487	0.947698
Ubac1	853.205	0.221607	0.105147	2.1076	0.0350656	0.138333
Terf1	678.553	0.0165549	0.114331	0.144798	0.88487	0.952101
2010204K13Rik	42.936	0.040297	0.419621	0.096032	0.923495	0.968519
Tiam2	1.61251	-1.50712	2.30951	-0.652573	0.514031	NA
Rap2a	294.048	-0.646657	0.168992	-3.82656	0.000129946	0.00144617
Zc3h11a	6527.97	-0.10152	0.0653644	-1.55314	0.120389	0.320501
Dcun1d4	347.573	0.0910486	0.161597	0.56343	0.573142	0.788167
Spns3	2.92624	-0.762263	1.62063	-0.47035	0.638105	NA
Fbxo34	414.315	-0.0153766	0.142791	-0.107686	0.914244	0.96325
Ralbp1	2272.11	0.0225384	0.079528	0.283402	0.776869	0.904315
Mdm2	1803.24	-0.119486	0.0871515	-1.37101	0.170372	0.402662
Iws1	2952.28	-0.167885	0.0705204	-2.38066	0.0172818	0.0814466
Zfp91	3829.22	-0.0389471	0.0657925	-0.591969	0.553872	0.775604
Kif13a	20.6617	-0.202739	0.62215	-0.325869	0.744523	0.888846
Stat4	2925.03	0.0954249	0.0751782	1.26932	0.204329	0.450446
Ppp1r13b	2535.04	0.00182953	0.0727203	0.0251584	0.979929	0.990771
Gm5077	0.723371	-1.51908	4.01671	-0.37819	0.70529	NA
2610037D02Rik	18.7808	-0.936018	0.643637	-1.45426	0.145873	0.364166
Pcgf6	610.757	-0.11626	0.121967	-0.953213	0.340482	0.605763
Tax1bp1	5499.22	-0.142863	0.0688441	-2.07517	0.0379707	0.146113
Nipal4	0.999619	2.39458	2.77678	0.862359	0.38849	NA
Mrpl12	1036.75	0.324123	0.102258	3.16966	0.00152616	0.0121853
Tulp4	2850.8	-0.186201	0.0710633	-2.62021	0.00878758	0.0495943
AI429214	51.4074	0.330556	0.420964	0.785236	0.432315	0.686687
Nlrp1b	0	NA	NA	NA	NA	NA
4933407L21Rik	1.13149	-0.463809	2.67	-0.173712	0.862092	NA
Crat	129.721	-0.279854	0.25058	-1.11683	0.264068	0.52323
Uba6	741.058	-0.214248	0.116526	-1.83864	0.0659686	0.217897
AK009182	1164.3	-0.207498	0.104341	-1.98866	0.0467386	0.170248
Gm14434	67.7165	3.68221	1.75931	2.09298	0.036351	0.141816
Clip2	240.794	-1.07892	0.18255	-5.91025	3.41585e-09	1.01491e-07
Gm10416	14.159	0.481176	0.728911	0.66013	0.509171	0.744275
Nfkb2	1151.45	-0.00171322	0.0983783	-0.0174146	0.986106	0.993527
Utf1	3.1246	-0.490797	1.49508	-0.328274	0.742704	0.887828
Atxn7l3	3816.21	-0.0768785	0.0666697	-1.15313	0.248859	0.507233
Ptpn9	498.944	0.146444	0.132778	1.10292	0.270062	0.530138
Smim11	453.144	0.127868	0.138051	0.926239	0.354322	0.617653
Zufsp	910.036	0.00914603	0.104055	0.0878963	0.929959	0.970811
Ift81	92.8949	-0.32679	0.288741	-1.13178	0.257728	0.516638
Entpd7	142.661	0.0826343	0.247772	0.333509	0.73875	0.886123
Trim12c	3222.38	-0.13857	0.0727389	-1.90503	0.0567757	0.196431
Cyp2d26	2.37	0.397717	1.7012	0.233786	0.815151	NA
Kif5a	19.2627	0.290795	0.697849	0.416702	0.676897	0.85385
Gpr55	24.4745	-0.0213458	0.565037	-0.0377778	0.969865	0.985683
Dctn5	1647.69	0.0837712	0.0844766	0.991649	0.321369	0.586311
Cst7	328.093	1.6293	0.166306	9.79702	1.15959e-22	1.3497e-20
Gm13826	1481.14	0.284475	0.0943987	3.01354	0.00258217	0.0186348
Asb6	783.279	0.128545	0.113165	1.1359	0.255996	0.515038
KC202842	105.725	-0.708308	0.277011	-2.55697	0.0105589	0.056691
Gm19589	0.991924	3.197	2.98119	1.07239	0.283545	NA
Parp11	1726.9	-0.539889	0.0829696	-6.50707	7.66303e-11	2.86787e-09
Gsto1	167.499	-0.343421	0.216456	-1.58657	0.112611	0.308041
Ptpn18	2132.85	0.389412	0.0797271	4.88431	1.0379e-06	1.88381e-05
D030028A08Rik	296.585	0.620072	0.17079	3.63062	0.000282743	0.00286515
Ncoa2	5359.78	-0.279361	0.0620034	-4.50558	6.61921e-06	0.000101545
Tbce	864.285	-0.21419	0.119288	-1.79557	0.0725627	0.231017
1700008J07Rik	38.7186	0.700119	0.444936	1.57353	0.115596	0.313192
Reck	164.855	1.15003	0.219074	5.24951	1.52501e-07	3.30731e-06
Gtpbp10	335.943	0.176287	0.155877	1.13094	0.258082	0.516938
Ubald2	1768.11	0.138905	0.081746	1.69923	0.0892764	0.264425
Cspp1	699.492	-0.159572	0.117233	-1.36115	0.173467	0.407928
Tigd2	1418.79	0.0490769	0.0870755	0.563614	0.573017	0.788167
Gm10548	5.11981	-0.932555	1.18638	-0.786048	0.431839	0.686388
Txn2	2310.49	0.2654	0.0803021	3.30502	0.000949683	0.00821871
Rrp12	1188.28	0.510315	0.0989372	5.15797	2.49645e-07	5.10847e-06
Fam98a	928.394	0.166598	0.102905	1.61895	0.105457	0.296272
Triap1	605.565	0.170805	0.120389	1.41877	0.155965	0.380976
Mcph1	279.186	0.140201	0.171857	0.815797	0.414616	0.670777
Ier5	2538.51	-0.0860684	0.0735056	-1.17091	0.241635	0.4988
Tnfsf13b	2.34771	0.789343	2.17212	0.363398	0.716308	NA
Hjurp	3301.6	-0.346351	0.0851084	-4.06953	4.71071e-05	0.000594674
AK171960	510.7	0.101191	0.129889	0.779058	0.435946	0.689546
Cpsf6	3956.74	-0.244474	0.0666446	-3.66832	0.000244153	0.00251835
Ece2	182.997	0.0272601	0.210654	0.129407	0.897035	0.957213
Tfip11	1319.27	-0.128103	0.0900448	-1.42266	0.154835	0.3793
Ccdc47	2974.55	0.108221	0.0736309	1.46978	0.141622	0.35788
D2Wsu81e	593.855	0.227217	0.12719	1.78643	0.0740292	0.233867
Rftn1	2580.09	-0.15962	0.0746114	-2.13935	0.0324071	0.130152
Ifng	1.93965	-0.85171	2.28606	-0.372567	0.709471	NA
Clp1	810.082	0.13052	0.109245	1.19475	0.232185	0.486985
Art2a-ps	5.53579	-3.13577	1.36304	-2.30058	0.0214153	0.0960168
Cops7a	1065.01	0.102509	0.0978243	1.04789	0.294689	0.557602
Zfp771	57.579	0.108024	0.366501	0.294743	0.76819	0.900659
Eml6	1.20151	-3.48201	2.75607	-1.2634	0.206447	NA
Arhgap20	85.7643	-5.65295	0.54673	-10.3396	4.66665e-25	6.57842e-23
Tug1	4634.51	-0.227959	0.0676551	-3.36943	0.000753241	0.00669214
Dcp1a	2184.48	-0.0127597	0.0785218	-0.162498	0.870914	0.946849
Adamts3	3.08446	-1.06558	1.51657	-0.702622	0.482292	0.727141
Ahrr	1.36558	1.13112	2.30282	0.49119	0.623292	NA
Gnb1	6394.25	-0.0130047	0.0648701	-0.200473	0.841111	0.933529
Gstt2	258.379	0.15372	0.18395	0.835659	0.403347	0.661669
Ccdc125	601.751	-0.0690295	0.125085	-0.551863	0.581042	0.794031
AK135975	0.804278	-0.826111	3.2303	-0.255738	0.798153	NA
Ndufs6	672.411	0.100245	0.118732	0.844291	0.398507	0.656946
Ino80e	775.292	0.0690943	0.113342	0.609608	0.542121	0.767271
Copb2	3563.18	-0.0260501	0.0774248	-0.336457	0.736526	0.884626
Psat1	794.477	-0.246308	0.116214	-2.11944	0.0340536	0.135393
Rdh5	71.5911	0.0704897	0.38294	0.184075	0.853954	0.940054
Psme3	3332.26	-0.0460584	0.0696709	-0.661084	0.508558	0.743706
Hdhd3	8.15499	0.0743709	0.933418	0.0796759	0.936495	0.973479
Ebpl	380.139	0.334604	0.152118	2.19964	0.0278327	0.116232
Cd79a	29.0741	-0.215209	0.508867	-0.422918	0.672355	0.851026
Elac1	456.548	0.434014	0.138837	3.12608	0.00177156	0.0137753
Sbds	1447.7	0.21317	0.0887773	2.40118	0.0163424	0.0782991
Trove2	211.062	0.0496648	0.193027	0.257295	0.796951	0.913417
Daxx	2532.49	-0.221363	0.0760326	-2.91143	0.00359783	0.0243314
Tspyl2	936.303	-0.0691685	0.116737	-0.592517	0.553505	0.775457
Ctnnb1	6266.7	-0.271923	0.0613349	-4.43341	9.27531e-06	0.000138605
Prpf4b	5271.37	-0.104276	0.075943	-1.37308	0.169728	0.401676
Tagap	2232.41	-0.0799391	0.0770187	-1.03792	0.299308	0.562817
Sugct	9.41013	0.857587	0.916187	0.936039	0.349253	0.612777
Acvr1b	4851.86	0.109797	0.0637747	1.72164	0.0851344	0.256252
Ptov1	129.197	0.54886	0.243654	2.25263	0.0242827	0.105639
N6amt1	505.275	0.29223	0.134096	2.17926	0.0293126	0.120822
Mis12	1013.2	-0.0838851	0.105002	-0.798888	0.424356	0.680087
E130012A19Rik	256.46	0.64877	0.181483	3.57481	0.000350476	0.00346031
Adam6a	0.152994	0.896534	4.06841	0.220365	0.825587	NA
Armcx4	145.32	-0.524433	0.234941	-2.23219	0.0256024	0.109921
Crisp2	0.506985	0.174953	4.01941	0.0435271	0.965281	NA
Slc9b2	14.6895	-3.73224	0.904296	-4.12723	3.67155e-05	0.000476775
Gpr125	115.27	0.5355	0.274194	1.953	0.0508197	0.180856
Fnip1	1357.53	-0.228248	0.0897309	-2.54369	0.0109688	0.0583483
Trib3	87.3892	-0.0963611	0.305549	-0.315371	0.75248	0.892801
Pcbp1	5217.81	0.106363	0.0678466	1.56769	0.116953	0.314894
Svil	2623.42	-0.0327064	0.0792163	-0.412874	0.679699	0.855065
Mier1	4292.05	-0.164608	0.0665563	-2.47321	0.0133904	0.0680896
Epg5	2089.4	0.0110591	0.0781103	0.141583	0.887409	0.952985
N4bp2l2	3017.12	-0.0807004	0.0734125	-1.09927	0.271649	0.531525
Dnaaf2	353.467	0.112534	0.153393	0.733632	0.463173	0.712017
Cd84	6284.75	-0.251195	0.0605458	-4.14884	3.34161e-05	0.000438872
Pde11a	86.5954	0.158235	0.318017	0.497566	0.61879	0.816697
Nrg4	13.6909	-0.307751	0.826046	-0.372559	0.709477	0.870684
Lrrc27	20.3517	0.484393	0.620091	0.781164	0.434706	0.688817
Tacc1	3558.9	-0.00163622	0.0671112	-0.0243807	0.980549	0.990771
Krt10	76.5651	0.594793	0.32295	1.84175	0.065512	0.216728
Hint2	218.346	0.284591	0.193701	1.46923	0.141771	0.35788
Atrip	533.738	0.0878221	0.128353	0.684222	0.493835	0.734161
Thoc3	688.131	-0.145384	0.120383	-1.20768	0.227171	0.481236
Zfp438	140.827	-0.186564	0.232519	-0.802359	0.422345	0.678278
Hint3	312.376	0.090407	0.160121	0.564616	0.572335	0.788167
Cbx7	2735.58	0.138543	0.224784	0.61634	0.53767	0.765146
Tmem194	608.902	-0.138527	0.12287	-1.12744	0.259559	0.518273
Pycr1	13.5953	-0.187794	0.749162	-0.250672	0.802067	0.916239
Polr2a	8515.93	-0.24551	0.0676494	-3.62915	0.000284355	0.00287918
Rprd1b	1436.45	0.0889572	0.0892657	0.996544	0.318986	0.583642
Gsta3	1.44022	-1.77413	2.25086	-0.7882	0.430579	NA
L3mbtl2	1183.85	0.18108	0.0945162	1.91586	0.0553829	0.192558
Rassf2	10368.1	0.00678131	0.0559927	0.121111	0.903604	0.959573
Strap	2403.9	0.0176337	0.0828751	0.212775	0.831502	0.929338
Ikbke	8992.73	-0.310902	0.0613571	-5.0671	4.03926e-07	7.90835e-06
Cyth1	7152.8	-0.00943506	0.0598532	-0.157637	0.874743	0.94829
AK018753	74401.1	0.0420552	0.127995	0.328569	0.742481	0.887745
2410127L17Rik	501.491	-0.166612	0.140212	-1.18829	0.234721	0.490391
Crbn	3613.6	-0.071178	0.0690336	-1.03106	0.302511	0.566321
Chmp6	577.148	0.0583087	0.122695	0.475232	0.634622	0.826637
D6Ertd474e	1.71993	-1.2404	2.27234	-0.545868	0.585157	NA
Gpr179	18.4108	-1.34105	0.646783	-2.07341	0.038134	0.146276
Sh3kbp1	12758	0.0331462	0.0635526	0.521556	0.601979	0.807412
Bet1	367.486	-0.10215	0.154144	-0.662691	0.507528	0.743473
Kdsr	809.521	0.128249	0.112165	1.1434	0.252875	0.511189
Usp11	501.334	0.318173	0.131648	2.41685	0.0156554	0.07624
2021-09-04	12.8749	-0.305929	0.743857	-0.411274	0.680871	0.855608
Haus7	341.164	-0.0756618	0.1539	-0.49163	0.622981	0.818877
Iqcd	27.4894	-0.823677	0.553639	-1.48775	0.136817	0.350241
Nutf2	1174.06	0.0479576	0.101568	0.472175	0.636802	0.827912
Gadd45b	138.659	-0.661038	0.235528	-2.80662	0.00500636	0.0315058
AK052590	1.72712	-1.00728	2.08285	-0.483607	0.628665	NA
Hdac9	0.646019	-2.26277	3.86399	-0.585605	0.558141	NA
1700012D14Rik	5.52092	-1.1407	1.20267	-0.948472	0.342889	0.608254
Ccdc154	2.20181	0.634959	1.95199	0.325289	0.744963	NA
Atp6v0a1	57.5999	-0.552057	0.381066	-1.44872	0.147416	0.366404
Cox10	642.662	0.120626	0.11782	1.02382	0.305921	0.57018
Pfdn2	789.307	0.156352	0.111719	1.39952	0.161657	0.389395
Synpo	23.338	-1.64493	0.586024	-2.80693	0.00500156	0.0314912
Jund	2524.76	0.119576	0.0734289	1.62846	0.103428	0.292444
Tnni1	2.68065	-2.93461	1.95835	-1.49851	0.134	NA
Ulk1	800.269	-0.283713	0.107254	-2.64524	0.00816329	0.0468844
A630001G21Rik	567.001	-0.345285	0.123271	-2.80102	0.00509418	0.031995
Galnt9	185.691	0.0560577	0.20512	0.273292	0.784629	0.908182
Rnh1	1081.3	-0.0470907	0.0980738	-0.480155	0.631117	0.824378
Mrps31	432.995	0.00509593	0.138828	0.0367069	0.970719	0.985944
Syne3	222.117	-1.78744	0.196899	-9.07794	1.10651e-19	1.04764e-17
Srcin1	0.970771	0.260507	2.81178	0.0926482	0.926183	NA
S100a13	821.076	0.0182793	0.116196	0.157314	0.874997	0.94829
Haus2	476.022	-0.177033	0.136906	-1.29309	0.195978	0.439911
Acad12	71.6667	0.529945	0.333479	1.58914	0.112028	0.307043
Spa17	1.92021	-1.06226	2.27989	-0.465928	0.641267	NA
Zfp606	383.09	-0.128762	0.147012	-0.875856	0.381108	0.642456
Ufd1l	1257.09	-0.0185408	0.0922793	-0.200921	0.84076	0.933478
Prkab1	1433.4	0.0338763	0.0867875	0.390337	0.696288	0.865041
Ap2m1	4770.18	-0.074879	0.0692319	-1.08157	0.279445	0.540637
Supt16	4163.36	-0.0912024	0.0728335	-1.2522	0.210495	0.459151
Nmnat3	126.661	0.354561	0.253596	1.39813	0.162074	0.389732
Hhipl2	6.71364	0.180108	1.10827	0.162513	0.870902	0.946849
Snx2	2291.47	-0.134898	0.08025	-1.68097	0.0927681	0.271562
Col4a2	1.68644	-0.565656	2.25035	-0.251364	0.801533	NA
Ttc32	175.495	0.0578875	0.210515	0.27498	0.783331	0.907094
Polr1d	2016.39	0.161057	0.0914924	1.76033	0.0783521	0.242393
Vpreb3	0.634727	-1.26267	3.58176	-0.352527	0.724443	NA
Papd5	2696.48	0.219656	0.0740151	2.96772	0.00300018	0.021041
BC025920	183.27	0.214889	0.214099	1.00369	0.315527	0.580254
Etv3	3714.81	0.175737	0.0679237	2.58727	0.00967396	0.0530854
Pes1	2348.61	0.261589	0.0820545	3.18799	0.00143266	0.0115361
Wbscr27	296.197	0.450169	0.18557	2.42586	0.015272	0.0748668
Foxd2	9.43935	0.0100308	0.877607	0.0114297	0.990881	0.995589
Il4ra	10632.2	0.235512	0.0574316	4.10073	4.11842e-05	0.000526921
AK018014	791.824	-0.402817	0.115781	-3.47914	0.000503017	0.00472724
Skiv2l	3210.98	-0.0507937	0.0776775	-0.653905	0.513173	0.746889
Alms1-ps2	0.988537	-2.57133	3.25587	-0.789752	0.429673	NA
Trim37	512.839	0.242144	0.137612	1.75962	0.0784727	0.242648
Zfp526	770.599	-0.230021	0.115	-2.00019	0.0454802	0.167345
Klf9	24.195	0.108957	0.545364	0.199787	0.841647	0.933961
Fbxw11	1474.6	-0.0702689	0.0902969	-0.778198	0.436452	0.690002
Amn	1.84318	0.951226	2.21416	0.42961	0.66748	NA
Ppib	5840.2	0.216673	0.0668663	3.2404	0.00119364	0.00993027
Rnf122	574.075	0.177572	0.125292	1.41726	0.156406	0.381453
Map9	38.5976	0.27291	0.434346	0.628324	0.529792	0.758374
Pitpnm1	4755.2	-0.390119	0.0679945	-5.7375	9.60815e-09	2.62713e-07
Atxn10	2046.07	-0.300385	0.0794051	-3.78294	0.000154984	0.00168635
Katna1	1178.55	0.0715749	0.0933418	0.766805	0.443198	0.696759
Airn	38.4479	-1.44287	0.457806	-3.15171	0.0016232	0.0128069
Stk10	11534.9	-0.126875	0.0566347	-2.24023	0.0250759	0.108136
Ctsh	3.77443	2.11733	1.55189	1.36436	0.172455	0.406151
Cdadc1	669.806	0.0588606	0.115318	0.510418	0.609758	0.811327
Prdx2	1218.12	0.0574473	0.0973128	0.590336	0.554965	0.776348
Nat10	1487.94	0.42873	0.0861012	4.97938	6.37889e-07	1.2097e-05
AK140725	545.636	-0.393925	0.286997	-1.37257	0.169885	0.401889
Sap30l	399.707	0.0440659	0.147454	0.298846	0.765057	0.89873
AK134717	148.792	-0.381169	0.261644	-1.45682	0.145166	0.363474
2510009E07Rik	214.168	-1.44855	0.204019	-7.10009	1.24672e-12	5.94628e-11
Gzmb	9.97033	-1.45158	0.97924	-1.48235	0.138246	0.352346
Idua	460.7	0.157346	0.14523	1.08343	0.278618	0.539504
Cwc27	450.79	-0.0533658	0.140411	-0.380069	0.703894	0.868471
Ermard	503.671	-0.0699043	0.139383	-0.501526	0.616001	0.814847
Ncs1	12.6344	-1.67354	0.786779	-2.12708	0.0334136	0.133308
Lpar6	1538.07	-0.00429845	0.0869113	-0.0494578	0.960554	0.982478
Gle1	1196.09	0.0605731	0.0944015	0.641653	0.521098	0.752981
Dvl1	1367.85	-0.122911	0.11323	-1.0855	0.277698	0.538746
Mcl1	10685.7	-0.138606	0.0568761	-2.43698	0.0148106	0.0733715
Prmt1	2096.52	0.0881964	0.0857958	1.02798	0.303959	0.567859
Uevld	281.346	-0.31634	0.170442	-1.856	0.0634535	0.212019
Por	1441.13	-0.0850263	0.0864364	-0.983686	0.32527	0.590287
Sirt1	1334.37	-0.165505	0.0945036	-1.75131	0.079893	0.245187
Nt5m	196.322	0.0625863	0.199702	0.313399	0.753978	0.893825
Gins3	200.009	0.160019	0.196651	0.813721	0.415805	0.6721
Dnajc13	3501.76	0.0700261	0.0689733	1.01526	0.30998	0.574791
Rsph1	3.79558	-1.59142	1.45692	-1.09231	0.274695	0.534764
Grwd1	628.324	0.302796	0.118693	2.5511	0.0107385	0.0574364
Chka	236.01	-0.316921	0.182242	-1.73901	0.0820321	0.249279
1600002K03Rik	233.888	0.35686	0.192811	1.85082	0.064195	0.213876
Ptger1	22.1744	-0.0114665	0.588508	-0.0194841	0.984455	0.992513
Hmgn5	412.139	0.393078	0.147883	2.65803	0.0078599	0.0454921
Rnf185	662.262	-0.0449447	0.11956	-0.375918	0.706978	0.869763
Cercam	17.9509	0.779049	0.640992	1.21538	0.224221	0.477297
Clasp1	1513.21	-0.0482714	0.0861083	-0.56059	0.575077	0.78944
Hmcn2	3.69374	-0.577992	1.57208	-0.367661	0.713126	0.872293
Narf	1098.74	-0.167602	0.0954013	-1.75681	0.0789498	0.243529
Ulk4	1.70543	-3.95222	2.41622	-1.6357	0.101901	NA
Scp2	6951.44	0.222267	0.0712815	3.11815	0.00181988	0.0140889
Mapk3	1058.3	-0.3631	0.0972765	-3.73266	0.000189469	0.00201322
Syvn1	1068.43	-0.149935	0.103471	-1.44905	0.147323	0.366272
Ptk6	1.83944	-0.185535	1.87645	-0.0988755	0.921237	NA
Pfkfb3	1635.75	-0.166221	0.0835156	-1.9903	0.0465577	0.169815
Hsp90b1	10639.2	0.205961	0.0630162	3.26839	0.00108161	0.00916399
Paxip1	1046.41	-0.110222	0.0974734	-1.13079	0.258145	0.516983
Nnt	1136.56	0.0295538	0.0963631	0.306693	0.759077	0.895906
Cbr4	157.416	-0.165663	0.236534	-0.700376	0.483693	0.727776
AK084270	4.59434	0.599287	1.23002	0.487216	0.626106	0.820938
Emc9	432.44	-0.277292	0.141439	-1.96051	0.0499367	0.178548
4930528A17Rik	2.50981	0.95986	1.83257	0.523779	0.600432	NA
Phf5a	806.862	-0.0507139	0.113889	-0.445292	0.656109	0.840474
BC065397	120.989	0.182542	0.256597	0.711397	0.476838	0.723083
Ddx5	69341.1	-0.0467242	0.0542556	-0.861187	0.389135	0.648405
Zfp811	20.7631	-0.313785	0.637193	-0.492449	0.622402	0.818588
Arf4	2254.62	0.0879103	0.0759511	1.15746	0.247085	0.505118
Rplp0	57109.1	0.489638	0.0691781	7.07794	1.46308e-12	6.90043e-11
Fbxl22	34.6882	0.700858	0.463863	1.51091	0.13081	0.339672
Calcrl	1656.5	-0.0967277	0.0910857	-1.06194	0.288262	0.551003
2210404O07Rik	17.6451	-0.419488	0.646196	-0.649165	0.516232	0.748849
Myl4	11.425	0.224244	0.822532	0.272627	0.78514	0.908194
Ivd	812.432	0.214957	0.10798	1.9907	0.0465135	0.16972
Akap10	1514.5	-0.0887141	0.0886007	-1.00128	0.316692	0.581457
Rabgef1	552.019	-0.0319564	0.125978	-0.253666	0.799754	0.915101
Rpl39	21673.9	0.382035	0.0777069	4.91635	8.81709e-07	1.62591e-05
Gstk1	213.734	0.21172	0.205116	1.0322	0.30198	0.565993
A930013F10Rik	107.006	-0.696608	0.291084	-2.39315	0.0167042	0.0795817
Nabp2	670.954	-0.0422264	0.116378	-0.362839	0.716725	0.873748
2021-03-09	110.034	-0.61762	0.265477	-2.32645	0.0199944	0.0909469
Agap3	1276.9	-0.0933589	0.0906399	-1.03	0.303011	0.567006
Xpo6	5821.47	-0.380719	0.0610462	-6.23658	4.47242e-10	1.52531e-08
Mrps7	553.482	0.159586	0.128808	1.23894	0.215369	0.466436
Vim	10945.9	0.217102	0.0596341	3.64057	0.000272032	0.00277881
Pla2g4c	4.0032	-0.744902	1.31332	-0.567192	0.570584	0.787361
Hpgds	74.6381	1.4576	0.345291	4.22135	2.42844e-05	0.000327927
Plaur	34.4764	-0.177211	0.458807	-0.386244	0.699316	0.866465
Upf3b	833.974	-0.163968	0.106173	-1.54434	0.122507	0.324545
Hykk	32.1128	0.87298	0.495289	1.76257	0.0779732	0.241585
3830403N18Rik	26.0783	1.31876	0.614781	2.14508	0.0319461	0.128898
Lzts3	48.1676	0.134746	0.409117	0.329359	0.741885	0.88745
Casc5	29.5072	-2.23964	0.564411	-3.96811	7.24443e-05	0.000870361
Flot2	1440.41	0.286282	0.0910524	3.14415	0.00166571	0.0130853
Fignl1	37.9638	-0.662134	0.442086	-1.49775	0.134198	0.34566
Ccdc171	115.855	-0.387591	0.258923	-1.49694	0.13441	0.345892
Irak1bp1	2.33072	0.500231	1.68273	0.297273	0.766258	NA
Tgfb3	9.14883	-0.844429	0.938913	-0.899369	0.368456	0.632045
1110038B12Rik	210.927	0.0686195	0.196375	0.349431	0.726766	0.878375
Otud3	132.242	-0.0610001	0.242647	-0.251394	0.801509	0.915868
Arhgap27	2351.17	-0.0892696	0.0801498	-1.11378	0.265372	0.524529
Hyou1	2989.24	0.155205	0.0715779	2.16834	0.0301327	0.123321
Psmb5	1086.94	-3.51891e-05	0.0959563	-0.00036672	0.999707	0.999707
A430107P09Rik	502.02	-0.294181	0.134468	-2.18774	0.0286885	0.119179
Ankra2	853.994	-0.0691791	0.107662	-0.642558	0.520511	0.752304
4930430F08Rik	218.693	0.0449221	0.19992	0.224701	0.822212	0.925255
Snora34	1.93887	-0.0305944	2.09569	-0.0145987	0.988352	NA
Spata13	6709.6	-0.111735	0.0630969	-1.77084	0.0765867	0.238736
Eri1	2043.05	0.0540286	0.0806099	0.670248	0.5027	0.740474
Gps2	1425.38	0.0547691	0.0983636	0.556802	0.577662	0.791106
AK085695	344.873	0.0311053	0.173317	0.179471	0.857568	0.94135
Slc25a13	41.6632	-0.820132	0.421735	-1.94466	0.051816	0.183628
Gch1	91.384	0.0836875	0.290957	0.287629	0.773631	0.903032
Ryr3	17.2746	-0.531224	0.648861	-0.818703	0.412956	0.669457
Arhgef7	1470.43	-0.0651453	0.087017	-0.74865	0.454068	0.705026
TRDV5	12.8475	-1.29557	0.781749	-1.65728	0.0974634	0.28102
Gm166	1.83929	-2.40562	2.41987	-0.994109	0.32017	NA
Zfp369	754.446	-0.280647	0.113285	-2.47736	0.0132357	0.0674384
TRADV16D	135.654	0.0246641	0.235757	0.104617	0.91668	0.96481
Foxk1	6695.3	-0.193102	0.0606624	-3.18323	0.00145642	0.0117021
Hcst	1165.45	0.390034	0.10719	3.63871	0.000274006	0.00279671
4933427E11Rik	0.636259	0.0313112	3.90934	0.00800934	0.99361	NA
Cep78	204.323	0.257652	0.198503	1.29797	0.194297	0.437343
Rab3il1	0.64922	0.0132808	3.82696	0.00347033	0.997231	NA
Lsm2	295.632	-0.0091304	0.168173	-0.0542916	0.956703	0.981753
Abhd12	812.513	0.0336459	0.112326	0.299538	0.76453	0.898526
Shc4	8.29075	0.44808	0.992745	0.451355	0.651734	0.837981
Krit1	1708.64	-0.184003	0.0881881	-2.08649	0.0369347	0.143263
Ifi27	1672.51	0.425184	0.0842837	5.04468	4.54281e-07	8.78576e-06
Tmem161a	710.618	0.0577837	0.113809	0.507725	0.611646	0.81239
Peli1	8097.42	-0.175293	0.0578168	-3.03186	0.00243051	0.0177627
Arfip1	1415.95	-0.0875172	0.0884857	-0.989055	0.322636	0.58761
Heatr5b	1625.11	-0.010479	0.0830948	-0.126109	0.899645	0.958257
Smarcc2	3931.44	-0.109164	0.0680413	-1.60438	0.108631	0.301774
BC147413	88.3929	-0.266794	0.317447	-0.840436	0.400664	0.659218
D3Ertd300e	34.1992	-0.502039	0.496879	-1.01039	0.31231	0.577256
Zp3r	1.00083	-0.815178	2.78065	-0.293161	0.769399	NA
Ebna1bp2	1647.44	0.224752	0.0895068	2.511	0.0120389	0.0628032
Ccdc142	349.591	0.0797063	0.182218	0.437423	0.661805	0.844442
Traf5	1496.78	0.399422	0.0871986	4.5806	4.63643e-06	7.35281e-05
Rps4l	3.78796	1.6157	1.47346	1.09653	0.272845	0.53288
Cyp4v3	187.314	0.45604	0.205822	2.2157	0.0267119	0.113532
Icosl	81.8682	0.908544	0.304692	2.98185	0.00286515	0.0202621
Bcam	5.18026	-0.182207	1.18762	-0.153422	0.878065	0.949241
AK170837	28.8719	-0.362654	0.500984	-0.723883	0.469138	0.71693
Xbp1	977.069	-0.0424789	0.0997139	-0.426008	0.670102	0.849547
Ktn1	1744.53	-0.274154	0.091529	-2.99526	0.00274207	0.0195662
Ntpcr	331.716	0.198227	0.160954	1.23157	0.218109	0.469883
Pros1	106.136	0.690676	0.268781	2.56966	0.0101798	0.0551222
Sertad3	322.691	-0.13125	0.158039	-0.830494	0.40626	0.664032
Ptbp2	996.709	-0.276624	0.105962	-2.61059	0.00903869	0.0505434
Slc6a8	3.13312	-1.58444	1.71532	-0.923701	0.355642	0.618821
Dpp9	1692.8	0.0939908	0.0836509	1.12361	0.261179	0.520104
Birc2	2315.04	-0.202611	0.0752116	-2.69387	0.00706268	0.0417152
Armc9	175.59	0.105352	0.21161	0.49786	0.618583	0.816697
Zdhhc7	1178.09	0.083994	0.0932675	0.900571	0.367817	0.63146
Pnrc2	4571.03	-0.0652799	0.0660989	-0.987609	0.323344	0.58856
Gpr155	420.522	-0.0842116	0.146779	-0.573732	0.566149	0.78457
2010107G12Rik	3.40569	-0.675921	1.54814	-0.436603	0.662399	0.844731
Snrnp25	233.626	0.214066	0.186674	1.14674	0.251489	0.509769
Ccni	4813.17	-0.317179	0.0695359	-4.56136	5.08222e-06	7.95044e-05
Shoc2	2248.48	-0.0242365	0.0820761	-0.295292	0.767771	0.900583
Cpne9	1.32612	0.0145284	2.49756	0.00581704	0.995359	NA
Ndfip1	3331.89	-0.269678	0.0710645	-3.79484	0.000147741	0.00162005
Spc24	13.2407	-2.59807	0.816304	-3.18272	0.00145897	0.0117151
Zfp623	408.165	-0.077905	0.146998	-0.529973	0.59613	0.803736
Lrrc3b	4.60674	-0.240831	1.39447	-0.172704	0.862884	0.943465
Arhgef11	1467.3	0.202502	0.0864623	2.34208	0.0191764	0.0880533
Grb7	15.6013	0.266939	0.684387	0.390041	0.696507	0.865096
Zmat3	536.626	-0.215218	0.129995	-1.65559	0.0978057	0.281502
Gapt	0	NA	NA	NA	NA	NA
St8sia6	2778.13	-0.441466	0.0763922	-5.77895	7.51687e-09	2.10988e-07
Rsad2	100.215	-0.192026	0.290345	-0.661371	0.508374	0.743706
Ssb	5084.01	0.0269198	0.0686797	0.391961	0.695087	0.864565
Alcam	27.6059	-3.99958	0.689517	-5.80055	6.60964e-09	1.87599e-07
Atxn3	1424.13	-0.235762	0.0886719	-2.65881	0.00784167	0.0454072
Kif18b	11.0021	-6.89514	1.43695	-4.79847	1.59882e-06	2.79397e-05
St8sia4	3168.21	0.0694606	0.0769002	0.903257	0.366389	0.630289
Gtpbp3	403.947	0.22291	0.143617	1.55212	0.120633	0.320773
Fars2	292.877	0.0781903	0.165123	0.473528	0.635837	0.827619
Rasl12	1.95604	-0.0874767	2.10107	-0.0416343	0.96679	NA
Snhg7	108.795	0.318287	0.273909	1.16202	0.245229	0.50345
Ube2v2	1295.95	-0.0175884	0.0901384	-0.195127	0.845294	0.935635
Arhgef4	548.91	0.00443347	0.140176	0.0316278	0.974769	0.98785
Urb2	1239.32	-0.00344684	0.0913817	-0.0377192	0.969912	0.985683
Csnk2a1	5172.32	-0.01761	0.0620849	-0.283644	0.776683	0.904304
Arhgap32	0.690566	-1.25835	3.46588	-0.363069	0.716553	NA
AK016175	0.163071	0.898765	4.0688	0.220892	0.825176	NA
Mettl1	373.902	0.679492	0.148222	4.5843	4.55514e-06	7.24199e-05
Cplx1	1.78374	0.691342	1.92432	0.359266	0.719396	NA
Tmem70	622.464	0.173188	0.120851	1.43307	0.151838	0.373979
Mfge8	285.286	-0.660653	0.170076	-3.88446	0.000102558	0.00117334
Prkd3	2786.84	0.269707	0.07269	3.71037	0.000206955	0.00217534
Sh3bgrl3	6418.99	0.0397418	0.0643617	0.617476	0.536921	0.76461
Prdm11	70.7589	0.0602251	0.329802	0.18261	0.855104	0.940376
Epha3	0.978783	1.7517	2.79718	0.626237	0.53116	NA
Zfyve28	39.2405	-2.44889	0.494569	-4.95155	7.36245e-07	1.38587e-05
Nono	8995.88	-0.013115	0.0609121	-0.21531	0.829525	0.928354
Ppp4r1l-ps	303.569	-0.240089	0.17699	-1.35651	0.174937	0.40979
Elmo2	1247.48	-0.101692	0.09131	-1.1137	0.26541	0.524529
Mturn	2263.76	-0.474584	0.0821931	-5.77401	7.74061e-09	2.15362e-07
Celsr2	200.703	-0.514573	0.201332	-2.55585	0.010593	0.056826
Gid8	1354.9	-0.150812	0.0910309	-1.65671	0.0975774	0.2811
Zbed6	1734.71	-0.268155	0.105982	-2.5302	0.0113997	0.0601362
Dhx34	760.131	0.110052	0.115694	0.951239	0.341483	0.606948
Zfp69	154.344	-0.598176	0.230272	-2.5977	0.00938515	0.0517918
Napa	1838.33	0.0881083	0.0800789	1.10027	0.271215	0.531214
Stt3b	6113.38	0.456786	0.0709985	6.43375	1.24497e-10	4.51284e-09
Ttc4	940.322	-0.128215	0.103604	-1.23755	0.215884	0.467121
Agfg2	799.572	-0.117833	0.10864	-1.08462	0.27809	0.539138
C530008M17Rik	65.6255	0.188037	0.336318	0.559106	0.57609	0.789919
Alox8	10.9093	-0.770276	0.832334	-0.925441	0.354737	0.618037
X57330	17.056	0.167553	1.53973	0.108819	0.913346	0.963227
4932438H23Rik	5.5269	-0.0617249	1.12049	-0.0550874	0.956069	0.981683
Tmem214	1086.45	-0.0410532	0.0954364	-0.430163	0.667077	0.847252
Atp2b4	100.89	-0.399565	0.284151	-1.40617	0.159672	0.386522
Tmem230	761.428	0.293689	0.110777	2.65118	0.00802112	0.0462042
AK086881	167.673	-0.101649	0.216106	-0.470368	0.638092	0.828699
Clcn2	71.0553	-0.286124	0.332752	-0.859872	0.389859	0.649499
Zfp131	1560.66	-0.0949941	0.0844771	-1.1245	0.260803	0.51968
Rnf149	677.998	-0.402767	0.115361	-3.49135	0.000480583	0.00454672
Zfp583	47.6801	0.198449	0.394726	0.502751	0.61514	0.814565
Gm5523	1.98047	1.05425	1.82584	0.577407	0.563665	NA
Zfyve21	63.3037	-0.0532341	0.340106	-0.156522	0.875621	0.94829
Smarcd1	1089.13	-0.150822	0.0982196	-1.53556	0.124646	0.328087
Apbb3	637.053	-0.135329	0.127279	-1.06324	0.287673	0.550733
Zfp598	1777.74	0.0428514	0.086566	0.495014	0.62059	0.817218
2810408M09Rik	616.286	0.250743	0.121613	2.06181	0.0392256	0.149851
Mterfd2	238.127	-0.0506003	0.186145	-0.271833	0.785751	0.908511
Mir22hg	14.7735	-1.99601	0.742003	-2.69003	0.00714466	0.0421014
Gpbp1l1	3702.83	-0.133527	0.0668279	-1.99807	0.0457089	0.167908
1700084E18Rik	15.0388	0.028614	0.695074	0.0411669	0.967163	0.984862
Oas3	1007.28	0.437273	0.108161	4.04279	5.28181e-05	0.00065955
Zfp62	2289.59	-0.117261	0.075515	-1.55282	0.120467	0.320501
Synj2	716.745	-0.647442	0.113878	-5.68538	1.30523e-08	3.50094e-07
AK138476	3.03236	2.50438	1.70935	1.46511	0.142892	NA
Fam167a	0.874471	1.82596	3.18106	0.574012	0.56596	NA
C030017K20Rik	1.62152	-0.2332	2.6095	-0.0893658	0.928791	NA
Gnptab	1428.51	0.0705986	0.0917697	0.769302	0.441714	0.694882
Hif1an	1759.7	-0.223075	0.0815702	-2.73476	0.00624249	0.0376061
Serinc4	7.61299	0.276527	1.1014	0.251068	0.801761	0.916061
Ddx4	0.988185	-0.799598	3.04609	-0.2625	0.792936	NA
Sumo2	5919.16	-0.0283931	0.0692368	-0.410087	0.681742	0.856494
Ctnna1	461.561	-0.378492	0.137224	-2.75821	0.00581186	0.0354666
Snapc2	271.007	-0.364872	0.176906	-2.06252	0.0391579	0.149638
St7l	515.127	0.0222438	0.128377	0.173269	0.86244	0.943465
Arpc5	9318.06	-0.0267521	0.0584989	-0.45731	0.647448	0.834435
Rpl10	40180.1	0.382005	0.0719958	5.30594	1.12096e-07	2.5038e-06
Socs7	782.43	-0.249665	0.111977	-2.22961	0.0257736	0.110432
H1f0	273.528	0.369656	0.184823	2.00005	0.0454947	0.16735
1810032O08Rik	362.427	0.236817	0.154384	1.53394	0.125043	0.328734
Fbxo47	10.5503	-0.807511	0.850775	-0.949147	0.342546	0.607913
H2-M3	1127.6	0.107239	0.0954364	1.12367	0.261155	0.520104
Gm5741	2.2689	-0.417536	1.85108	-0.225563	0.821541	NA
Zfp26	1745.84	-0.234431	0.0813776	-2.88078	0.00396687	0.0263082
Gsn	1402.71	-0.845596	0.0944148	-8.95618	3.36124e-19	3.04601e-17
Spib	6.36629	1.5494	1.09302	1.41754	0.156324	0.381387
Rpp21	499.202	0.0415185	0.131151	0.31657	0.75157	0.892678
Tyw5	209.312	0.118645	0.1932	0.614103	0.539147	0.765377
Slc39a11	616.917	0.493942	0.122854	4.02055	5.8063e-05	0.000717799
Tdrkh	136.774	-0.149727	0.237985	-0.629146	0.529254	0.75796
Pla2g15	242.954	-0.0486801	0.179901	-0.270594	0.786703	0.908511
Lrrc61	941.098	-0.331228	0.107946	-3.06846	0.00215162	0.016162
Ehd1	697.08	0.868698	0.125283	6.93389	4.09432e-12	1.82262e-10
Ccnd3	4627.95	0.5268	0.0637905	8.25828	1.47784e-16	1.05333e-14
Tespa1	2313.06	-0.045568	0.0754331	-0.604084	0.545788	0.770063
Zfp292	6905.86	-0.174645	0.0595085	-2.93479	0.00333774	0.0228897
BC054353	15.5846	0.673523	0.694211	0.9702	0.331947	0.596952
Slc31a2	199.841	-0.0756158	0.196151	-0.385498	0.699869	0.866605
Mapkapk2	1616.79	-0.433762	0.0853106	-5.0845	3.68597e-07	7.29546e-06
U2af1	1619.37	0.0746775	0.0909411	0.821164	0.411553	0.66778
Mrpl23	799.921	0.240808	0.108417	2.22113	0.0263422	0.112375
Azin1	2743.06	-0.12895	0.0761519	-1.69333	0.0903926	0.2667
Exoc7	1141.11	-0.0422107	0.0972481	-0.434052	0.664251	0.845355
Golga4	3731.45	-0.0559078	0.0671908	-0.832076	0.405366	0.663512
Plcl2	3653.66	-0.0569604	0.0725105	-0.785548	0.432133	0.686682
Mthfr	737.96	0.138566	0.116341	1.19103	0.233641	0.488819
4930405A21Rik	1.4769	-1.12055	2.39787	-0.467309	0.640279	NA
Fcer1g	6.87352	1.82061	1.18153	1.54089	0.123343	0.32608
A630095N17Rik	4.05569	1.0844	1.47522	0.735078	0.462292	0.711197
Map2k7	2409.34	-0.0731824	0.0778983	-0.939461	0.347494	0.61138
Serac1	267.309	-0.131679	0.188663	-0.697961	0.485202	0.728802
Mettl10	507.553	-0.2339	0.13323	-1.75561	0.0791549	0.243795
Snora81	7.54384	-0.47152	0.986926	-0.477767	0.632816	0.825581
Cers2	2550.67	0.108795	0.0788615	1.37957	0.167719	0.399055
Lair1	448.994	1.36586	0.147805	9.241	2.44205e-20	2.43955e-18
1810013L24Rik	1513.56	-0.205708	0.0867892	-2.37021	0.0177781	0.0832904
AK198376	205.811	-0.196867	0.19827	-0.992927	0.320746	0.585764
Ogfod3	106.04	0.780622	0.270968	2.88087	0.00396583	0.0263082
Neurl2	8.83986	0.956669	0.911062	1.05006	0.293691	0.556959
Impdh1	2849.52	0.187761	0.0727895	2.57951	0.00989418	0.054007
Rbm15b	1110.38	0.199608	0.0947181	2.10739	0.0350841	0.138362
Csf2rb2	0.326142	1.30509	4.04841	0.322372	0.747171	NA
Psap	13453.9	0.265274	0.0602244	4.40476	1.05903e-05	0.000155652
Prr13	991.115	0.0693314	0.104697	0.662209	0.507838	0.743473
Frs3	29.3695	0.384629	0.497104	0.773739	0.439085	0.692526
Alkbh2	122.677	0.0394577	0.247503	0.159423	0.873335	0.947698
Slx4	1335.79	-0.221947	0.0943222	-2.35307	0.0186191	0.0860768
Psmd3	2460.45	0.0959876	0.074157	1.29438	0.195533	0.439302
Tra2b	5246.56	0.0320712	0.062902	0.50986	0.610149	0.811592
Gadl1	0.651822	-0.250258	3.87832	-0.0645274	0.94855	NA
Bcl3	620.293	-0.816673	0.119508	-6.83361	8.28042e-12	3.52529e-10
Fut8	628.262	-0.108694	0.118596	-0.916511	0.359399	0.622739
Egr2	458.982	-1.0336	0.153197	-6.7469	1.51041e-11	6.30347e-10
Grasp	473.169	-0.591585	0.137632	-4.29831	1.72104e-05	0.000238893
Actr3	27332.5	0.0342079	0.0557619	0.613464	0.53957	0.765697
F8	6.58307	-0.970307	1.08464	-0.894588	0.371008	0.633824
Cog3	1680.58	-0.0817262	0.086283	-0.947188	0.343543	0.608783
Gm7008	2.029	1.13341	1.98146	0.572008	0.567317	NA
AK047030	330.881	-0.219967	0.164715	-1.33543	0.181734	0.420281
AK019743	0.186646	0.900962	4.06917	0.221412	0.824772	NA
Epsti1	1563.42	0.295659	0.0847545	3.48841	0.000485904	0.0045868
Agrp	1.14681	2.14642	2.86311	0.749682	0.453446	NA
Vti1b	1206.09	0.289255	0.0933959	3.09709	0.00195434	0.0148917
Klhl17	853.683	-0.263414	0.119555	-2.20329	0.027574	0.115647
Gcsam	1.17398	2.02248	2.7891	0.725139	0.468367	NA
Zan	22.9201	-0.840727	0.579987	-1.44956	0.147181	0.366017
Tnfaip3	1418.59	-0.381399	0.0958118	-3.98071	6.87088e-05	0.000830189
Copz1	2356.75	0.0877932	0.0755925	1.1614	0.245479	0.503539
Trdmt1	320.177	-0.0910516	0.160835	-0.566118	0.571314	0.787658
Tmem9	538.03	0.223304	0.130152	1.71571	0.0862147	0.258217
Irf8	185.494	-1.0836	0.213018	-5.0869	3.63972e-07	7.22647e-06
AK218936	3.36412	0.188458	1.72095	0.109508	0.912799	0.963131
Tfpt	275.617	-0.0259766	0.1735	-0.149721	0.880985	0.950106
Sec62	3942.78	0.0425173	0.0731751	0.581035	0.561217	0.780417
Gm14446	1545.57	0.341992	0.0913756	3.74271	0.00018205	0.00194416
AK214512	23.4515	0.493558	0.556554	0.886811	0.375181	0.637223
Zfp446	281.165	0.151148	0.171579	0.880925	0.378359	0.640373
Cdc26	774.049	-0.0158088	0.110791	-0.14269	0.886535	0.95261
Tmem8b	40.3818	-0.59224	0.457742	-1.29383	0.195725	0.439575
Abcc1	1250.96	0.0867377	0.0918601	0.944237	0.345048	0.609358
AW209491	214.061	0.0618966	0.202049	0.306344	0.759343	0.895906
Evc	0	NA	NA	NA	NA	NA
Ipo7	2238.33	0.206446	0.0842275	2.45105	0.0142441	0.071288
Axdnd1	5.43423	0.666628	1.29242	0.515798	0.605995	0.809528
Cxcl10	1.32971	0.107692	2.35342	0.0457597	0.963502	NA
Rab1b	3020.04	0.107665	0.0730495	1.47386	0.140519	0.356269
Kifc2	265.304	-0.331395	0.202742	-1.63456	0.102141	0.289838
Mavs	861.986	0.145005	0.105102	1.37967	0.167689	0.399055
Ccs	665.209	-0.426595	0.126925	-3.361	0.000776595	0.00688035
Mmachc	214.525	0.689843	0.193021	3.57394	0.000351656	0.00346925
Cenpq	627.866	-0.0105511	0.123389	-0.0855105	0.931856	0.971283
AK088966	19.6094	-1.43177	0.648058	-2.20933	0.0271518	0.114825
Dgkh	151.689	-0.256546	0.227104	-1.12964	0.258628	0.517297
3110052M02Rik	680.048	-0.16843	0.12111	-1.39072	0.164309	0.39343
Aip	2391.99	0.0365151	0.075442	0.484016	0.628375	0.822299
AB349717	1477.26	0.585215	0.0889813	6.57683	4.80586e-11	1.8589e-09
Arnt2	2.26241	3.26409	2.05844	1.58571	0.112806	NA
Ikbkg	2046.41	0.00334149	0.079014	0.0422899	0.966268	0.984455
Telo2	708.498	0.278278	0.11554	2.4085	0.0160184	0.0775965
Fiz1	886.886	0.0636001	0.103903	0.612112	0.540464	0.766473
AK030646	46.0135	0.387452	0.433501	0.893776	0.371442	0.633942
Gltp	3689.83	-0.166336	0.0702033	-2.36935	0.0178192	0.0834213
Ttc16	5.54286	-1.58516	1.20884	-1.3113	0.189756	0.430639
Rab35	2335.87	0.0134037	0.076043	0.176265	0.860085	0.942469
Fkbp3	2820.39	0.0415495	0.0823993	0.504246	0.614088	0.813947
Rpl18	26352.6	0.281492	0.0723257	3.892	9.94219e-05	0.00114358
Hgs	1143	-0.00117265	0.0968584	-0.0121069	0.99034	0.995405
Rfc5	372.08	-0.0258518	0.14888	-0.173642	0.862147	0.943465
Odf2l	158.588	0.105904	0.226685	0.467188	0.640365	0.830518
Lphn1	2337.8	-0.527217	0.0787221	-6.69719	2.12471e-11	8.66759e-10
1700001P01Rik	5.14694	-0.144985	1.23403	-0.117489	0.906472	0.961096
Slc25a44	1153.44	0.224719	0.0950525	2.36416	0.018071	0.0841966
Serpina3f	0.33964	1.68902	4.03862	0.418218	0.675788	NA
AK048941	24.4914	-0.0532928	0.542162	-0.0982968	0.921697	0.967452
Zkscan1	1270.54	-0.00504066	0.0996475	-0.050585	0.959656	0.98227
Fkbp14	2.17121	0.54262	2.03434	0.266731	0.789677	NA
Mei4	1.14613	0.263073	2.6541	0.0991195	0.921043	NA
Rce1	501.558	0.101481	0.131605	0.771098	0.440649	0.69387
Pafah1b2	2312.75	0.00630334	0.0748191	0.0842478	0.932859	0.971446
Rai2	1.23754	-0.466092	2.75061	-0.16945	0.865442	NA
B4galt7	823.177	0.257872	0.11119	2.3192	0.0203841	0.0922302
Atn1	3297.06	0.539319	0.0726038	7.42825	1.10041e-13	5.74523e-12
Spice1	1457	0.0991933	0.104668	0.947697	0.343284	0.608553
Mir8094	3.8336	0.791921	1.50535	0.526072	0.598838	0.805447
Acox1	791.35	0.0402563	0.109687	0.36701	0.713612	0.872467
Mboat2	1.95422	-2.87016	2.13241	-1.34597	0.178312	NA
Zfp960	20.8736	-0.484671	0.60662	-0.79897	0.424308	0.680087
Cd7	1016.82	-0.232374	0.106436	-2.18323	0.0290186	0.120117
Cln5	765.115	-0.132593	0.109656	-1.20917	0.226598	0.480503
Deb1	159.318	0.0318059	0.223407	0.142368	0.88679	0.952687
Vkorc1	269.071	0.668021	0.176251	3.79018	0.00015054	0.00164646
Specc1	15.1118	-0.639075	0.696545	-0.917493	0.358884	0.622187
Tsc22d1	219.845	-0.93811	0.190298	-4.92968	8.23646e-07	1.52996e-05
Ppp2r2a	1984.37	-0.0472533	0.0802168	-0.58907	0.555814	0.776597
Mprip	2539.69	-0.103543	0.0839947	-1.23273	0.217675	0.469587
Pwwp2a	1385.83	-0.155472	0.0927562	-1.67613	0.0937123	0.273356
Mef2a	955.46	-0.261684	0.110926	-2.35909	0.0183199	0.0851286
9330151L19Rik	218.716	-0.338141	0.207952	-1.62606	0.103938	0.293362
Stac2	2.37833	3.69346	2.02678	1.82234	0.0684041	NA
Rad9b	116.262	-0.386613	0.272645	-1.41801	0.156188	0.381344
Xrcc2	108.708	0.541405	0.263449	2.05507	0.0398726	0.151592
Ovca2	1110.74	0.14145	0.103565	1.3658	0.172	0.405382
Farp2	82.0219	0.162344	0.307992	0.527103	0.598122	0.805283
Uckl1	1029.28	-0.222959	0.111158	-2.00577	0.0448804	0.165571
Dclre1c	676.638	-0.196675	0.133879	-1.46905	0.141818	0.35788
AK049068	5.69941	-1.02427	1.23742	-0.827745	0.407815	0.665112
Fxr1	2091.33	0.0280809	0.0800082	0.350975	0.725607	0.877685
Endog	188.297	0.552221	0.204376	2.70198	0.0068927	0.0408634
Eif3i	3615.27	0.42864	0.0702181	6.1044	1.03187e-09	3.33112e-08
Tmem25	2.36541	-0.645832	1.74663	-0.369758	0.711563	NA
Atp6v1c1	1386.54	-0.00419736	0.087676	-0.0478735	0.961817	0.982756
Plekha7	554.668	0.0667193	0.12597	0.529646	0.596357	0.80378
Ttc21b	501.677	0.18866	0.132008	1.42916	0.152959	0.37601
Slc20a2	193.463	-0.0363686	0.202967	-0.179185	0.857792	0.941419
Spin4	6.60042	-5.1942	1.56453	-3.31997	0.000900265	0.00782842
Brf1	1866.21	-0.148473	0.0968588	-1.53288	0.125306	0.32921
Rab11fip2	655.13	0.0468706	0.120374	0.389373	0.697	0.865158
1190005I06Rik	0.831278	-2.00995	2.98373	-0.673636	0.500543	NA
Wdr18	973.648	0.277051	0.100564	2.75498	0.00586957	0.03575
Pik3ap1	11.7204	1.2809	0.813952	1.57368	0.115561	0.313192
Polb	670.802	-0.403708	0.12849	-3.14195	0.0016783	0.0131679
Siglecg	3.95471	0.509262	1.52417	0.334124	0.738286	0.885901
AK007836	10.2497	0.716512	0.845409	0.847533	0.396698	0.65544
Cep120	2121.12	-0.0155137	0.0771082	-0.201194	0.840547	0.933393
Bzw1	9539.49	-0.0788237	0.0701487	-1.12367	0.261155	0.520104
Dnah12	1.79749	-3.20387	2.27249	-1.40985	0.158584	NA
5330426P16Rik	261.201	-0.533824	0.190122	-2.80779	0.00498824	0.0314386
Anxa1	10.4729	0.847915	0.895756	0.946591	0.343847	0.608783
Apc	2917.29	-0.399264	0.0743172	-5.37243	7.76823e-08	1.77258e-06
Mrpl15	913.944	0.10984	0.10507	1.0454	0.295839	0.558777
Dusp18	1.39274	-0.0040964	2.85652	-0.00143405	0.998856	NA
Akap9	4211.19	-0.0767383	0.0673463	-1.13946	0.254512	0.513339
Hic1	11.9436	-1.69782	0.806223	-2.10589	0.0352135	0.138657
Atg9a	785.903	-0.480179	0.114558	-4.19157	2.77026e-05	0.00036841
Kdm4d	2.45775	-0.00855176	1.65976	-0.00515242	0.995889	NA
AK155068	5.21619	-2.08474	1.24561	-1.67367	0.0941955	0.274096
Rapgef6	20223.4	0.0864519	0.0543301	1.59123	0.111557	0.306413
Serbp1	13264.2	0.0694733	0.0717915	0.967709	0.33319	0.598326
Kptn	406.353	0.0427249	0.14445	0.295776	0.767401	0.900438
G530011O06Rik	3.35893	-2.43286	1.64126	-1.48232	0.138256	0.352346
Ccl4	3.44721	-3.26052	1.70851	-1.9084	0.05634	0.195243
Bcas2	1712.81	0.181061	0.0818494	2.21213	0.0269579	0.114233
Trim69	3.45284	-1.16105	1.51213	-0.767829	0.442589	0.695975
Zfp707	440.392	-0.102208	0.16158	-0.632552	0.527027	0.757321
Cd101	241.166	-0.345336	0.184921	-1.86748	0.0618346	0.208199
Zscan12	239.985	0.13626	0.180172	0.756276	0.449484	0.701121
A630005I04Rik	2.14347	-2.8839	2.1028	-1.37146	0.170231	NA
Cep110	6336.5	-0.00110128	0.0711089	-0.0154872	0.987643	0.994384
Tpm4	4917.82	-0.167458	0.0628832	-2.663	0.00774475	0.0449281
Tmed1	13.3104	1.88234	0.770703	2.44236	0.0145915	0.0725684
H2-Q4	10821.9	0.166924	0.0683892	2.44079	0.014655	0.0728272
Ascl3	10.4497	0.598381	0.844428	0.708623	0.478558	0.724094
Diablo	1170.87	-0.147009	0.0940098	-1.56376	0.117874	0.316433
Kctd20	1349.59	-0.0978361	0.0901947	-1.08472	0.278045	0.539135
Trf	1.95917	-3.30017	2.14803	-1.53637	0.124448	NA
Cdc42ep2	1.45998	-0.119846	2.72263	-0.0440185	0.96489	NA
Nab1	2618.56	0.0677467	0.0791419	0.856015	0.391989	0.651279
Rpgr	70.3822	0.0115941	0.325869	0.0355789	0.971618	0.985997
Ppil6	1.25649	-0.233107	2.9785	-0.0782634	0.937619	NA
AK040202	20.8551	-0.598818	0.591254	-1.01279	0.311159	0.576173
Syap1	1206.16	-0.235752	0.0955379	-2.46763	0.0136009	0.0688842
Recql4	52.6742	-0.369223	0.374016	-0.987186	0.323552	0.588644
Mon1a	451.695	0.0542707	0.135557	0.400353	0.688896	0.860924
Adrm1	1535.79	0.0632001	0.084969	0.743802	0.456996	0.707062
Comtd1	90.6325	0.553272	0.29324	1.88675	0.0591935	0.201933
Trat1	1246.92	0.142855	0.104679	1.3647	0.172346	0.40597
Snapin	724.113	0.062158	0.111297	0.558485	0.576513	0.790129
Znrd1	705.893	0.292741	0.116877	2.50469	0.0122559	0.0635292
1810010D01Rik	3.53041	-1.36615	1.48117	-0.922346	0.356348	0.619387
Pcca	582.706	0.304321	0.121831	2.4979	0.0124931	0.0645622
AK037830	21.4141	-0.415084	0.578019	-0.718115	0.472686	0.719519
Ddx59	304.776	0.205482	0.165607	1.24078	0.214685	0.465385
Usp40	575.928	-0.0774239	0.127568	-0.606925	0.543901	0.768472
Frrs1	186.356	0.187584	0.209436	0.895665	0.370432	0.633293
Klf3	2783.55	-0.0829927	0.0774596	-1.07143	0.283976	0.546292
Myo10	1100.81	0.392057	0.0974653	4.02253	5.7577e-05	0.000714056
Isg20l2	1733.9	-0.027328	0.0813297	-0.336015	0.73686	0.884943
Serp2	9.28559	0.656056	0.910382	0.720637	0.471133	0.718175
Atg4a	499.7	-0.0937613	0.139569	-0.671793	0.501715	0.739773
Susd2	55.0547	-0.815255	0.393231	-2.07322	0.0381515	0.146276
Ogdhl	6.04162	-1.53808	1.12383	-1.36861	0.171123	0.403653
Ikzf2	244.784	-3.70188	0.234025	-15.8183	2.32678e-56	1.05428e-53
Prkcq	11056.3	0.00777494	0.056438	0.137761	0.89043	0.954209
Rab9	471.967	0.0432428	0.133218	0.324601	0.745483	0.889825
Ireb2	2813.24	-0.122169	0.0709306	-1.72237	0.0850021	0.256096
1600014C10Rik	2373.6	0.20382	0.0744289	2.73845	0.00617302	0.0372584
Cacnb1	515.681	0.278062	0.133453	2.0836	0.0371965	0.144095
9130023H24Rik	141.941	0.072613	0.237789	0.305367	0.760086	0.89621
Uck2	901.293	-0.126907	0.107303	-1.1827	0.236929	0.493097
Tmed9	3120.79	0.197928	0.0773717	2.55814	0.0105234	0.0566212
Fam214a	1251.58	-0.131132	0.100849	-1.30028	0.193504	0.436376
AK214683	7.31917	-0.116254	1.02687	-0.113211	0.909863	0.961909
Gstm4	103.21	0.149855	0.27503	0.544868	0.585844	0.796465
Clptm1l	3270.51	0.0296573	0.0705074	0.420626	0.674028	0.852157
Gm7444	0.953676	0.69415	3.03807	0.228484	0.81927	NA
Lcn4	110.416	1.4103	0.270886	5.20626	1.92683e-07	4.09475e-06
Gm14378	60.2933	-0.333502	0.368101	-0.906006	0.364932	0.628209
Slc35b4	933.78	0.17929	0.101737	1.76229	0.0780208	0.241663
AK044480	1.05806	-1.215	2.90232	-0.418631	0.675486	NA
Mob1a	3097.39	0.118318	0.0798422	1.48189	0.138369	0.352507
Ergic1	648.89	-0.179719	0.116684	-1.54023	0.123505	0.326232
Rps11	32437.2	0.290711	0.0529046	5.495	3.90703e-08	9.4058e-07
5430416N02Rik	331.287	-0.0114671	0.156355	-0.0733398	0.941536	0.975522
Ampd2	796.275	0.291731	0.112143	2.60142	0.0092839	0.0514014
Gm20300	344.836	-0.133552	0.159061	-0.839629	0.401116	0.659619
Gsk3b	2871.22	-0.223659	0.0764056	-2.92726	0.00341962	0.0233502
Mvb12a	413.201	0.0383903	0.145203	0.26439	0.791479	0.910241
Slc25a36	1278.09	-0.157	0.0968816	-1.62054	0.105117	0.295707
NADH-cytochrome_b5_reductase	3.45046	-2.51492	1.80592	-1.3926	0.163742	0.392763
Peg13	1599.81	0.464462	0.0841674	5.51831	3.42272e-08	8.3261e-07
Mis18bp1	36.2408	-1.24681	0.497681	-2.50524	0.0122367	0.0634696
Cox6b2	1.5046	-2.96961	2.38432	-1.24548	0.212956	NA
Pml	2279.54	-0.144966	0.0804915	-1.80101	0.0717013	0.229127
Cdip1	1013.22	-0.221962	0.0989457	-2.24327	0.0248793	0.107472
Vbp1	1707.95	0.14836	0.0828043	1.79169	0.073182	0.232289
Dcaf13	1364.34	-0.0720528	0.0923718	-0.78003	0.435373	0.689073
Acd	598.476	0.17914	0.123021	1.45618	0.145344	0.363607
Sptlc1	1446.91	0.0961512	0.0898677	1.06992	0.284656	0.54702
Gpr89	407.124	0.325967	0.148058	2.20162	0.0276925	0.115952
Spryd7	253.917	0.851443	0.17928	4.74923	2.04188e-06	3.49599e-05
Ifngr1	2880.38	0.557606	0.079597	7.00536	2.46345e-12	1.12037e-10
AK085328	2.8773	1.63418	1.67081	0.978078	0.328036	NA
AK185715	0	NA	NA	NA	NA	NA
Rab4b	1351.76	-0.00332447	0.0896328	-0.0370899	0.970413	0.985944
Mroh1	1285.56	-0.0426341	0.0925903	-0.460459	0.645187	0.833452
Gm4814	24.568	-1.08006	0.570534	-1.89308	0.0583478	0.200178
Slc26a8	4.61383	0.17415	1.2359	0.140909	0.887942	0.953217
Zgpat	2149.95	-0.154184	0.0934172	-1.65049	0.0988426	0.283294
Herpud1	1415.96	0.025404	0.089994	0.282285	0.777725	0.904392
Yap1	2.95774	-1.09388	1.86114	-0.587745	0.556704	NA
Plgrkt	906.567	-0.270321	0.110902	-2.43748	0.01479	0.0733259
Vrk2	516.971	-0.122058	0.1454	-0.839467	0.401207	0.659683
Rec8	4.27108	-1.42148	1.34846	-1.05415	0.291813	0.554475
Naaa	232.258	0.411772	0.189778	2.16976	0.0300248	0.123005
Wipf1	7396.72	0.123371	0.0589692	2.09212	0.0364275	0.14194
Icam1	786.38	0.621758	0.1148	5.41601	6.0942e-08	1.43445e-06
Rqcd1	1238.57	0.0792316	0.0918281	0.862825	0.388234	0.648095
TRAV3-3	42.8392	0.5329	0.415554	1.28238	0.199708	0.444977
Chst11	98.585	1.21234	0.290067	4.17953	2.92117e-05	0.000386454
Btd	343.469	-0.167525	0.158404	-1.05758	0.290248	0.552993
Orai3	358.566	0.217131	0.155256	1.39853	0.161954	0.389594
Gimap3	22600.1	-0.285523	0.0589061	-4.84709	1.25289e-06	2.23563e-05
Sars2	318.541	0.10816	0.162737	0.66463	0.506287	0.743261
Rbx1	1544.22	0.0795889	0.0898821	0.885481	0.375897	0.637995
BC147260	655.313	-0.466424	0.137468	-3.39297	0.000691399	0.00622554
Brix1	1328.3	0.176759	0.0899272	1.96558	0.0493476	0.177211
Tm9sf1	1522.43	0.0326175	0.0864725	0.377201	0.706024	0.869391
Col20a1	329.712	-0.137779	0.185417	-0.743077	0.457435	0.707359
Otub2	11.915	0.571782	0.790074	0.723707	0.469246	0.717008
Usp6nl	480.323	-0.275132	0.135017	-2.03776	0.0415737	0.15648
Mex3d	228.027	-0.0424843	0.191376	-0.221994	0.824319	0.925881
Taf9	1238.71	-0.0279702	0.093283	-0.299842	0.764297	0.898503
Tekt2	0.626715	-2.26256	3.91289	-0.578232	0.563108	NA
Gm13293	25.9349	-0.647041	0.54509	-1.18704	0.235213	0.491057
Cyb561d2	328.509	0.160229	0.16377	0.978379	0.327887	0.593339
Tsc1	1858.62	-0.0993648	0.0819208	-1.21294	0.225154	0.478641
P2ry10	2424.62	0.25758	0.0861162	2.99107	0.00278002	0.0197667
Pcdhga10	8.63337	-0.223611	0.926764	-0.241281	0.809337	0.919171
Wdr62	79.28	-0.329827	0.313881	-1.0508	0.29335	0.556706
Slc4a4	12.5577	0.671039	0.787575	0.852032	0.394196	0.653619
Zc3hc1	598.729	0.249879	0.12347	2.02381	0.04299	0.159946
Huwe1	22584.5	0.0160223	0.0540855	0.296241	0.767046	0.900399
Snx25	750.362	-0.0808109	0.111024	-0.727867	0.466695	0.715178
Ddx51	856.476	0.186837	0.107664	1.73537	0.0826753	0.250813
Aars2	298.651	0.483002	0.166105	2.90782	0.00363962	0.0245792
Prrg4	1.57769	0.252866	2.5134	0.100607	0.919862	NA
Akr1a1	4558.78	0.211286	0.0645387	3.27379	0.00106115	0.00902934
Ccdc6	1461.38	-0.0391604	0.0937826	-0.417566	0.676265	0.853454
AK138383	139.678	0.406079	0.235275	1.72598	0.0843515	0.254378
Polr3f	1151.81	-0.0411645	0.0938054	-0.438829	0.660786	0.843739
Ndufs3	1326.63	0.216089	0.0904014	2.39033	0.0168331	0.0799335
Myo1a	3.70844	-0.300126	1.42389	-0.210779	0.83306	0.929473
Gpd1l	1809.75	0.296832	0.0850149	3.49153	0.000480267	0.00454672
D030047H15Rik	1.65953	-2.27529	2.44469	-0.930707	0.352005	NA
Mcm4	2852.03	-0.0674737	0.0742332	-0.908942	0.363381	0.626725
Trim66	7.16056	0.314323	1.05085	0.299112	0.764854	0.89864
Sec11c	1181.17	0.223147	0.0970113	2.30022	0.0214357	0.0960168
Glipr2	2984.09	0.9157	0.0722507	12.6739	8.24935e-37	1.93814e-34
Ncf1	172.729	0.873342	0.223208	3.91267	9.12796e-05	0.0010644
Eif4h	4211.54	-0.0577196	0.0660661	-0.873665	0.382301	0.643015
Rfesd	365.426	-0.0789862	0.159797	-0.494291	0.6211	0.817417
Snx19	1479.09	0.00266943	0.0896575	0.0297736	0.976248	0.988638
AK177800	238.11	-0.479592	0.186971	-2.56506	0.0103157	0.055739
Pde4dip	1421.77	0.1299	0.0873743	1.4867	0.137093	0.350523
Rhog	2658.96	-0.193192	0.0731909	-2.63957	0.00830116	0.0476116
Dpcr1	1.20151	-3.48201	2.75607	-1.2634	0.206447	NA
Mgll	3.7964	-1.43678	1.37243	-1.04689	0.295149	0.558043
Rpl31	33890.2	0.3105	0.066703	4.65496	3.24049e-06	5.33923e-05
Efr3a	5855.18	0.188709	0.0694397	2.71759	0.00657583	0.0392785
9330101J02Rik	5.64073	0.757613	1.14313	0.66275	0.50749	0.743473
Trip6	61.7473	-0.646947	0.35333	-1.831	0.0671005	0.219805
Tm4sf5	0.82853	-1.38251	3.20133	-0.431854	0.665848	NA
Rinl	5725.38	0.135962	0.0640244	2.12359	0.0337043	0.134341
Exosc8	1339.76	-0.0291878	0.0935703	-0.311935	0.75509	0.894016
Siva1	131.516	0.291619	0.241571	1.20718	0.227365	0.481324
Dusp11	7617.85	-0.243546	0.0626978	-3.88444	0.000102564	0.00117334
Klhdc4	783.576	0.0398649	0.109482	0.364123	0.715766	0.873612
Gmeb1	883.071	-0.10734	0.10652	-1.0077	0.3136	0.578798
Egfl7	4.07713	-0.0515164	1.34783	-0.0382216	0.969511	0.985683
Gpr160	5.14292	1.41085	1.23119	1.14592	0.251829	0.510213
Bckdha	698.45	0.0409395	0.124201	0.329624	0.741684	0.887294
Vwa7	8.83498	-0.245057	0.927726	-0.264148	0.791666	0.910241
Sars	3988.87	0.100677	0.0723943	1.39067	0.164325	0.39343
Fam160b2	1204.98	-0.0665049	0.0948161	-0.701409	0.483048	0.727668
1810026J23Rik	1131.26	-0.0114359	0.0960881	-0.119015	0.905263	0.960451
Hc	1.45885	-0.00887115	2.28395	-0.00388412	0.996901	NA
Tnnt3	22.7364	0.180058	0.574006	0.313686	0.753759	0.893733
Man1b1	1819.25	0.0532778	0.0805877	0.661116	0.508538	0.743706
Idh1	149.33	-0.421192	0.237388	-1.77428	0.0760172	0.237745
Zfp459	143.536	-0.0496902	0.248466	-0.199988	0.84149	0.933868
Vaultrc5	4.71111	-0.266457	1.22764	-0.217048	0.828171	0.927771
Unc119	116.599	-0.753908	0.259535	-2.90484	0.00367442	0.0247438
H13	3521.35	0.145201	0.0703223	2.0648	0.0389423	0.148983
Faim	479.619	-0.147528	0.135943	-1.08522	0.277825	0.538834
Bend6	22.0768	0.414314	0.57377	0.722091	0.470238	0.717488
Rps24	83782.2	0.424142	0.0588845	7.20294	5.89262e-13	2.88647e-11
Mis18a	588.768	-0.0613061	0.124794	-0.491257	0.623245	0.81904
Sdhaf1	369.591	-0.466031	0.149631	-3.11454	0.0018423	0.0142433
Rasgef1b	6.02934	-1.71408	1.14618	-1.49547	0.134793	0.346528
Mrpl20	685.387	0.0860323	0.121126	0.710272	0.477536	0.723489
Cntnap1	23.3427	0.721249	0.56107	1.28549	0.198622	0.443726
Gmds	172.74	0.425532	0.242594	1.75409	0.0794151	0.244371
Spg11	1504.36	-0.0851878	0.0876478	-0.971933	0.331084	0.596067
Acot2	288.611	0.119216	0.165415	0.720707	0.47109	0.718175
Sema4b	1410.12	0.306468	0.0879367	3.4851	0.000491953	0.00463356
Hnrnpr	4217.08	-0.0488928	0.0689531	-0.709073	0.478279	0.723923
Slc9a8	1936.33	-0.0282729	0.0836653	-0.337929	0.735417	0.88417
Zc3hav1	6086.6	-0.0132886	0.0701706	-0.189376	0.849798	0.937757
Vrk1	1611.41	0.0534669	0.0964936	0.554098	0.579512	0.792462
Phf8	2241.3	-0.179952	0.0815543	-2.20653	0.0273467	0.115188
Zbtb4	3294.71	0.0712298	0.0689011	1.0338	0.301231	0.564841
Serpine2	1.58947	0.862833	2.31962	0.371973	0.709913	NA
Chrm3	40.4399	-1.05072	0.435678	-2.4117	0.0158785	0.0770659
Tprgl	3782.5	-0.0394842	0.0713821	-0.55314	0.580168	0.793081
Zfp266	1341.13	-0.158219	0.0901861	-1.75437	0.0793679	0.244284
Ncor1	13788.5	-0.116795	0.0567698	-2.05734	0.0396534	0.15103
Tnfrsf21	2.71345	-2.40893	1.76292	-1.36645	0.171799	NA
Slmo2	823.128	-0.0681288	0.108823	-0.626053	0.53128	0.759399
Ska1	7.32232	-1.9682	1.05973	-1.85726	0.0632746	0.211567
Pus3	955.989	0.0891666	0.101849	0.875478	0.381314	0.642457
Fry	481.526	0.0430736	0.135559	0.317748	0.750676	0.892324
Exoc3l	14.371	-0.179599	0.710059	-0.252935	0.800318	0.915101
Scube1	3.42358	0.310615	1.4139	0.219687	0.826115	0.926613
AK213359	5.43724	0.599655	1.2605	0.475728	0.634268	0.826516
Il6ra	8062.88	0.246891	0.0643686	3.83558	0.000125268	0.00140148
Ccm2	4503.1	-0.142275	0.0651361	-2.18428	0.028942	0.120019
Armc6	263.303	0.328118	0.180588	1.81694	0.0692258	0.224078
Mgat4a	1269.5	0.456031	0.0945361	4.82388	1.40789e-06	2.47737e-05
St3gal4	598.651	-0.262982	0.121566	-2.16328	0.0305193	0.124501
Nucb2	140.283	0.977835	0.251304	3.89104	9.98159e-05	0.00114707
LOC101055769	9.12759	-0.673047	0.88782	-0.758089	0.448398	0.700335
Cpeb3	11.2704	0.638508	0.815187	0.783266	0.433471	0.687599
Gm20337	3.0741	-2.23842	1.6182	-1.38328	0.16658	0.397402
Tdrd6	0.824797	-1.5628	3.19895	-0.488536	0.62517	NA
Kctd5	568.383	-0.0198996	0.123977	-0.160511	0.872479	0.947276
Fam134c	5307.38	-0.219691	0.0621306	-3.53595	0.000406308	0.00392301
Pabpn1	3786.38	-0.0922478	0.0800646	-1.15217	0.249252	0.507504
Mtrf1	68.5348	0.579937	0.331865	1.74751	0.0805494	0.246434
Pip5kl1	1.79236	-1.19911	2.22834	-0.538119	0.590495	NA
Xrn2	6354.19	0.152085	0.0633061	2.40237	0.016289	0.0782206
Dtx3	889.909	-0.444911	0.123637	-3.59854	0.000320013	0.00319183
Tfdp1	1040.49	0.0147588	0.0979152	0.15073	0.880189	0.949732
Apol11b	2.42353	3.31391	2.16957	1.52744	0.12665	NA
AK165101	43.8058	0.40417	0.433584	0.932161	0.351253	0.615185
Rpa2	723.703	-0.128249	0.116033	-1.10528	0.26904	0.528786
Tmem50b	908.373	-0.0361085	0.103624	-0.348456	0.727498	0.878898
Aldh9a1	1560.12	0.0697206	0.084158	0.828449	0.407416	0.664963
Fbln2	0.163071	0.898765	4.0688	0.220892	0.825176	NA
Nop58	2995.1	0.0845658	0.076618	1.10373	0.269709	0.529746
Xpo4	1035.91	-0.0046529	0.0986414	-0.0471698	0.962378	0.982843
Pbrm1	5520.55	-0.141818	0.0616953	-2.29868	0.021523	0.0962841
AB341653	755.049	-0.0563954	0.110742	-0.509251	0.610576	0.811905
Gatad2a	2642.97	0.133425	0.0721627	1.84895	0.0644651	0.21455
Brms1	651.862	0.24186	0.127489	1.89711	0.0578131	0.19872
6430571L13Rik	0.939184	-1.22295	3.03571	-0.402854	0.687056	NA
Helz	2007.65	-0.189218	0.0849022	-2.22866	0.0258368	0.110591
Clstn3	8.23506	1.5678	1.10096	1.42403	0.154438	0.378949
Chmp5	1327.07	-0.162614	0.089915	-1.80853	0.0705241	0.226516
Mybl2	54.1588	-0.327912	0.372757	-0.879696	0.379024	0.640934
Stxbp1	30.44	0.26183	0.5394	0.48541	0.627385	0.821598
Spata5l1	294.403	0.124556	0.170838	0.72909	0.465946	0.71429
Med29	396.106	0.315092	0.158628	1.98635	0.0469942	0.170884
Lins	327.31	0.221359	0.167509	1.32147	0.186344	0.426433
Limd1	2916.08	0.231292	0.0708649	3.26385	0.0010991	0.00926395
I730030J21Rik	119.292	-0.717493	0.252544	-2.84107	0.0044963	0.0289273
Zc2hc1a	1.45358	-3.71476	2.56645	-1.44743	0.147777	NA
Prps2	3320.65	0.0394413	0.0718378	0.549033	0.582983	0.795057
Wbp1	595.228	0.230341	0.125363	1.83739	0.0661522	0.218276
Nsun5	472.112	0.200911	0.145754	1.37842	0.168073	0.399392
Tcp11l2	3316.83	-0.0805174	0.0689764	-1.16732	0.243082	0.500484
Tcof1	5623.76	-0.0643952	0.0630235	-1.02177	0.306892	0.571151
Cbln3	1.90521	-1.20145	2.00313	-0.599786	0.548649	NA
Efcab5	11.9965	-0.687707	0.779206	-0.882574	0.377467	0.639592
Ifitm10	97.598	1.75949	0.298949	5.88559	3.96647e-09	1.15951e-07
Wdr44	1137.58	-0.0510597	0.0978623	-0.52175	0.601844	0.807359
Supv3l1	598.903	0.0350089	0.120317	0.290971	0.771073	0.901808
Ipmk	555.182	-0.069455	0.126969	-0.547023	0.584363	0.795465
Stox2	1.64547	-1.00025	2.42847	-0.411884	0.680424	NA
Reep4	539.261	0.0566088	0.127606	0.443622	0.657316	0.841036
Rasal1	567.606	-1.50718	0.130216	-11.5745	5.55078e-31	1.05109e-28
Arsb	99.3834	0.533461	0.290471	1.83653	0.0662787	0.218423
AK192600	8.08768	0.0684227	1.00551	0.0680475	0.945748	0.976778
Slc39a6	852.284	0.188161	0.118792	1.58395	0.113205	0.309265
Milr1	187.244	-0.281139	0.204281	-1.37623	0.168749	0.400321
Repin1	126.594	1.24376	0.252044	4.93471	8.02707e-07	1.49764e-05
Ndufaf5	304.194	0.251611	0.186063	1.35229	0.176284	0.412184
Frat2	287.355	-0.861332	0.169047	-5.09523	3.4831e-07	6.94813e-06
Klhl35	7.19024	-0.572828	1.01375	-0.565059	0.572033	0.788167
1200014J11Rik	1761.95	-0.16699	0.082056	-2.03507	0.041844	0.156931
Phtf2	690.276	-0.593736	0.115735	-5.13011	2.89567e-07	5.8499e-06
Mast3	3528.41	0.0154466	0.0744537	0.207466	0.835646	0.931457
AK078712	7.85267	-0.906726	0.974101	-0.930834	0.35194	0.615955
Pkp4	804.624	-0.0749943	0.109306	-0.686095	0.492653	0.733775
Arhgef39	42.6435	-0.29279	0.416205	-0.703474	0.48176	0.726592
Pef1	871.658	-0.0594219	0.118358	-0.502051	0.615632	0.814844
Wars	1538.7	-0.0306821	0.0860909	-0.356391	0.721547	0.875844
Mmgt1	728.997	-0.304338	0.112584	-2.70321	0.00686728	0.0407508
Ppme1	968.151	0.0167793	0.103462	0.162179	0.871165	0.946849
Topors	1396.57	-0.134454	0.0873174	-1.53984	0.123601	0.326232
4933426M11Rik	4327.01	-0.148863	0.0672484	-2.21362	0.0268547	0.113948
Tbc1d31	116.89	-0.480408	0.263791	-1.82117	0.0685813	0.222659
Cdkn2c	54.1632	-0.958224	0.372192	-2.57454	0.0100373	0.0546305
Gng5	2463.96	-0.097445	0.0846327	-1.15139	0.249573	0.507832
Lims1	3481.48	-0.384487	0.0692831	-5.54951	2.86472e-08	7.11247e-07
2810454H06Rik	41.6514	-0.11974	0.423858	-0.2825	0.77756	0.904392
Slc25a22	905.874	0.0347754	0.105741	0.328874	0.742251	0.887637
Hspa1b	4893.03	0.691927	0.166969	4.14405	3.41224e-05	0.00044584
4930526I15Rik	26.4696	0.336736	0.523098	0.643734	0.519748	0.751715
Dnajb6	3070	0.0175106	0.0703838	0.248788	0.803525	0.917003
Rcor1	1543.43	-0.203693	0.08546	-2.3835	0.0171491	0.08107
Mrgpre	19.9203	-1.57455	0.620119	-2.53911	0.0111136	0.0589702
4930538K18Rik	5.84244	-0.31883	1.09261	-0.291805	0.770436	0.901461
Cdk12	3899.63	-0.127357	0.0655793	-1.94202	0.0521342	0.184396
Gnai2	14167.9	0.000253952	0.0583023	0.00435578	0.996525	0.997982
Gm11541	2.40529	0.585898	1.90035	0.30831	0.757847	NA
Wwox	151.414	0.0662141	0.230995	0.286648	0.774382	0.903312
Tbc1d23	972.069	-0.0450022	0.0999344	-0.450317	0.652482	0.838618
Poli	771.407	0.203268	0.110855	1.83364	0.0667072	0.219053
Prob1	11.8094	-0.688677	0.788553	-0.873342	0.382477	0.643224
Ccr10	1.16849	3.65691	2.76797	1.32115	0.186451	NA
Pisd-ps2	86.027	-0.149926	0.294952	-0.508308	0.611237	0.812385
Cep192	2865.72	-0.172171	0.0719051	-2.39443	0.0166463	0.0794252
Slu7	2167.98	0.0146218	0.0802671	0.182165	0.855454	0.940376
Efcab9	5.25696	-1.02037	1.17409	-0.869072	0.384808	0.645178
Gm11201	36.2617	-0.294328	0.450561	-0.653247	0.513597	0.747334
Cdkl4	23.8376	0.627932	0.65219	0.962805	0.335645	0.600781
Rps18	29060.6	0.374527	0.0728079	5.14404	2.68886e-07	5.4757e-06
Hist1h3i	1.95024	0.362978	2.00478	0.181057	0.856323	NA
Pdxp	473.878	0.446783	0.137652	3.24574	0.00117146	0.00977783
Adat3	132.563	0.609146	0.248095	2.45529	0.0140771	0.0707594
AK037155	2.22054	1.57842	1.88507	0.837331	0.402406	NA
Malt1	4766.03	-0.275723	0.0659449	-4.18111	2.90084e-05	0.000384165
Dhcr24	1100.03	0.210034	0.0967912	2.16997	0.0300088	0.123005
Phldb1	61.9489	-0.244361	0.358743	-0.681159	0.495771	0.735413
Efcab12	3.69956	-1.39903	1.50743	-0.928089	0.353361	0.617207
Tcrg-C	35.3112	-2.06033	0.484043	-4.2565	2.07655e-05	0.000284813
Ccdc170	1.69193	-2.94069	2.3012	-1.2779	0.201286	NA
Slc25a45	1081.41	-0.321001	0.0970673	-3.30699	0.000943039	0.00816679
Nfkbid	914.199	-0.421783	0.109812	-3.84095	0.000122559	0.00137481
Mphosph6	379.496	0.401238	0.15572	2.57666	0.00997609	0.0543438
Lcor	311.957	-0.394107	0.165712	-2.37826	0.0173946	0.0818309
Stat3	6839.45	0.0451985	0.0594292	0.760545	0.446929	0.698729
Pagr1a	1257.89	0.0666266	0.0945188	0.704904	0.48087	0.726199
Lhpp	53.4722	1.11865	0.399532	2.7999	0.00511182	0.0320555
Coq9	536.745	0.073055	0.129007	0.566288	0.571198	0.787658
Atp5a1	14915.1	0.101552	0.0629868	1.61228	0.106902	0.298071
Tmem150a	12.0905	0.119128	0.784023	0.151944	0.879231	0.94941
Pik3r2	408.842	0.0107864	0.14199	0.0759659	0.939446	0.97479
Nat9	163.031	0.268884	0.220625	1.21874	0.222945	0.475172
Lrig3	3.72033	2.89616	1.59994	1.81017	0.0702697	0.226215
Polq	181.558	-0.22205	0.206167	-1.07704	0.281464	0.543518
Enpp2	8.23846	2.01372	0.982662	2.04925	0.0404379	0.15342
Mmp17	18.2817	0.190397	0.648683	0.293512	0.76913	0.9012
Ncald	6.20562	-0.678205	1.10156	-0.615675	0.538109	0.765377
Rsph3b	133.872	-0.181837	0.243271	-0.747466	0.454782	0.705443
Ptpn3	72.671	-0.90083	0.346957	-2.59638	0.0094213	0.0519235
Nfkbiz	1129.93	-0.358281	0.123927	-2.89105	0.00383955	0.0256246
Tob2	1741.55	0.00193778	0.082988	0.0233501	0.981371	0.991136
Aldh2	414.892	0.115255	0.14428	0.798826	0.424391	0.680087
Ywhah	4543.59	-0.0695724	0.0640005	-1.08706	0.27701	0.53795
Camsap3	17.0108	-1.02427	0.905273	-1.13145	0.257865	0.516706
Nsmaf	1992.77	0.0612569	0.0794614	0.770901	0.440766	0.693968
Bbs1	68.6929	0.2116	0.372398	0.568209	0.569893	0.786744
Prelid1	3452.97	0.176619	0.0707297	2.4971	0.0125215	0.0646826
Mcm3ap	3166.6	-0.0747027	0.0703377	-1.06206	0.288209	0.551003
AK040741	365.956	-0.0886921	0.153624	-0.577334	0.563714	0.782391
Maged2	64.3932	-0.55796	0.341602	-1.63336	0.102393	0.290269
Acp5	4613.46	0.120509	0.0649842	1.85444	0.0636769	0.212541
Mtbp	324.156	-0.147889	0.157674	-0.937939	0.348276	0.611916
Pih1d1	673.253	-0.0254154	0.117932	-0.215509	0.829371	0.928354
2810408A11Rik	51.1498	-1.3668	0.387351	-3.52859	0.000417775	0.00401843
4931406H21Rik	4.09833	-0.503881	1.33521	-0.377381	0.705891	0.869386
AK042714	2.38303	-3.61576	2.01981	-1.79015	0.0734301	NA
Fdx1l	152.607	0.490234	0.294811	1.66288	0.0963372	0.278539
mKIAA1300	16.5107	0.403626	0.693746	0.581806	0.560698	0.780237
Tipin	476.272	0.053071	0.146359	0.362609	0.716897	0.873813
Cep85	510.424	0.122386	0.129665	0.943868	0.345237	0.609522
Mrpl51	696.517	0.22169	0.122511	1.80955	0.0703649	0.226234
Actr3b	15.7425	0.763778	0.683476	1.11749	0.263785	0.523063
Pigh	493.86	0.23059	0.135707	1.69917	0.0892866	0.264425
Morn4	2.10048	2.43467	2.13894	1.13826	0.255012	NA
Jak3	4942.89	-0.479767	0.163115	-2.94129	0.00326853	0.0225209
Arih2	1715.98	-0.0818648	0.0840843	-0.973604	0.330253	0.595244
Commd4	867.661	0.114857	0.10829	1.06064	0.288852	0.55141
Ap1b1	5337.11	-0.113284	0.0625932	-1.80984	0.0703208	0.226234
Aim1l	53.8893	-0.528166	0.401238	-1.31634	0.188059	0.428426
AK003103	1.25418	3.17268	2.93041	1.08267	0.278953	NA
Cul9	354.738	0.199308	0.166799	1.1949	0.232126	0.486985
Syt13	0.940716	0.0104971	2.78943	0.00376318	0.996997	NA
Gtf3c5	381.69	-0.0571503	0.152177	-0.375552	0.70725	0.869763
Cdca3	46.8357	-0.753417	0.401518	-1.87642	0.0605974	0.205068
Spata2	895.42	-0.0580339	0.102847	-0.564275	0.572567	0.788167
Gm16998	3.97742	-0.692414	1.32722	-0.521704	0.601876	0.807359
Arpc1a	898.479	0.00401911	0.106483	0.0377442	0.969892	0.985683
Dyrk4	12.3569	-0.203554	0.777487	-0.261811	0.793467	0.911428
Exph5	29.5678	-2.46464	0.60315	-4.08627	4.38358e-05	0.00055726
Pik3c2a	2444.71	-0.144943	0.074444	-1.94701	0.0515333	0.182883
BC027231	661.905	-0.108876	0.118838	-0.916173	0.359576	0.622828
Ppm1e	4.51155	-0.502514	1.2325	-0.407721	0.683479	0.857356
Tex29	0.779177	0.850546	3.26995	0.260109	0.794779	NA
Dram2	614.749	-0.130717	0.123072	-1.06212	0.288183	0.551003
Islr	16.3569	1.00788	0.703457	1.43275	0.15193	0.373988
Supt7l	860.442	0.0540108	0.104245	0.518111	0.604381	0.808614
Nup50	2239.56	0.109582	0.0753379	1.45454	0.145796	0.364046
Rap1a	3683.92	-0.271929	0.0726948	-3.7407	0.000183508	0.00195809
Gm20324	265.514	0.306091	0.172741	1.77196	0.0764008	0.238215
Cd8a	5351.24	2.22101	0.192837	11.5175	1.07644e-30	1.97925e-28
Hat1	969.117	-0.0880791	0.100813	-0.873691	0.382287	0.643015
Cenpn	27.4612	-0.286159	0.52941	-0.540524	0.588836	0.79899
Tmco4	1240.52	-0.113305	0.0912536	-1.24165	0.214365	0.464897
Lmnb2	559.939	0.43613	0.137586	3.16987	0.00152508	0.0121843
Daglb	193.108	0.72179	0.208556	3.4609	0.000538373	0.00500024
Fam117a	2057.17	0.149168	0.0784181	1.90221	0.0571432	0.197165
AK057615	251.957	-0.298755	0.229095	-1.30406	0.192212	0.434418
Cdc27	1808.44	-0.114251	0.0806427	-1.41675	0.156555	0.381643
Hist1h2bc	40.0966	0.0338052	0.43885	0.0770313	0.938599	0.974468
Prss16	25.9116	0.14495	0.541494	0.267685	0.788942	0.909224
Atg13	1603.47	0.0378624	0.0913962	0.414266	0.678679	0.854546
Mettl9	1855.75	0.490957	0.0827127	5.93568	2.92622e-09	8.77658e-08
Psph	580.623	0.0189095	0.123274	0.153395	0.878087	0.949241
Gm11346	1945.04	0.191631	0.0789156	2.4283	0.0151699	0.0745403
Irf5	33.9239	-1.01121	0.47147	-2.14479	0.0319694	0.128898
Uqcr11	801.221	0.304835	0.109786	2.77664	0.00549248	0.033909
Zfp248	81.3472	0.426378	0.304283	1.40125	0.161138	0.388718
Cox11	323.525	-0.0483715	0.15732	-0.307471	0.758485	0.895906
Gm4890	50.5665	-0.0635899	0.384606	-0.165338	0.868678	0.946489
Arih1	4750.32	-0.0526617	0.0679029	-0.775544	0.438018	0.691706
Hist1h4m	7.41687	0.753537	1.17629	0.640603	0.521781	0.753632
Zfp111	3.23592	0.975751	1.52822	0.638487	0.523157	0.754207
Gm3435	30.3682	-0.0706391	0.607625	-0.116254	0.907451	0.961393
Kat2a	1753.19	0.0737203	0.0861765	0.855457	0.392298	0.651451
Maf	156.976	-1.53675	0.2423	-6.34233	2.26321e-10	8.02048e-09
Ppp1r12b	369.558	-0.121523	0.151866	-0.800198	0.423596	0.679672
Anapc10	268.178	-0.0967802	0.185437	-0.521903	0.601738	0.807359
Txndc5	1390.25	0.319726	0.0894816	3.5731	0.000352786	0.0034777
Klhl2	554.499	0.136917	0.127567	1.0733	0.283138	0.545259
Invs	567.261	0.165209	0.125038	1.32127	0.186413	0.426437
5730408K05Rik	60.4428	0.373746	0.359335	1.0401	0.298292	0.561799
Camk1d	1884.64	-0.0543709	0.079863	-0.680802	0.495997	0.735559
Mbd5	611.081	-0.215084	0.119551	-1.7991	0.0720031	0.229812
Psmf1	1053.65	0.0949036	0.0983179	0.965272	0.334408	0.599618
AK020577	3.39466	-1.14639	1.52344	-0.752497	0.451752	0.702544
Dlgap3	1.27127	1.63468	2.68873	0.607976	0.543203	NA
Chdh	32.5536	-2.90279	0.538467	-5.39085	7.01267e-08	1.61763e-06
Cdon	1590.89	-0.203391	0.0845052	-2.40684	0.0160911	0.0777704
Tlr2	69.4876	0.515423	0.330592	1.55909	0.118974	0.318444
Strn4	1726.76	-0.110179	0.0971121	-1.13456	0.256561	0.515193
AI414108	1.45792	2.32796	2.38451	0.976282	0.328925	NA
Dnph1	7.55812	-0.303239	0.972298	-0.311879	0.755133	0.894016
Ing4	1020.28	-0.368203	0.101209	-3.63804	0.000274722	0.00280177
Vps41	1695.24	0.0275049	0.0861379	0.319312	0.74949	0.891587
Etohi1	631.93	0.0817732	0.129556	0.631182	0.527921	0.757577
Zfyve19	286.151	-0.140315	0.168843	-0.83104	0.405951	0.664032
Chd6	3979.93	-0.165948	0.0662161	-2.50617	0.0122048	0.0633813
Diap2	898.652	0.0138068	0.106582	0.129541	0.89693	0.957213
AK012238	9.7226	0.0268987	0.859999	0.0312776	0.975048	0.988054
Map1lc3b	2448.74	-0.0797208	0.0780793	-1.02102	0.307243	0.571553
Fgd5	1.02166	0.853829	2.76017	0.309339	0.757064	NA
Metap1	1305.3	-0.17615	0.102178	-1.72395	0.0847169	0.255358
Il1r1	1.20404	1.95224	2.56374	0.761484	0.446368	NA
AA413626	8.53656	-1.77838	0.974186	-1.8255	0.0679251	0.22142
Slc35a2	470.687	0.277286	0.140264	1.97689	0.0480538	0.174089
Chd3	22688	-0.561441	0.0529508	-10.6031	2.88366e-26	4.57313e-24
Spsb2	13.0876	0.00201333	0.746412	0.00269734	0.997848	0.998714
X56719	112.863	0.0613261	0.267533	0.229228	0.818692	0.923704
Nudt8	193.346	0.141952	0.213819	0.663888	0.506762	0.743261
Rgs1	130.798	-0.984769	0.25674	-3.83567	0.000125222	0.00140148
Rictor	4758.25	-0.210234	0.0710504	-2.95895	0.00308693	0.0215006
Ints5	947.627	0.33661	0.103614	3.24869	0.00115938	0.00968341
Polr2i	213.229	0.158752	0.196587	0.807543	0.419353	0.675255
Pigv	554.907	0.128274	0.125281	1.02388	0.305891	0.57018
4922501C03Rik	518.244	0.198463	0.131017	1.51479	0.129827	0.337799
1700113A16Rik	87.9552	0.424412	0.298628	1.42121	0.155257	0.379945
Adam17	1832	-0.200318	0.0821606	-2.43813	0.0147636	0.0732524
C4a	17.822	-0.108695	0.695846	-0.156206	0.875871	0.94829
Ranbp17	0.152994	0.896534	4.06841	0.220365	0.825587	NA
Ldhb	764.259	-0.202544	0.112733	-1.79667	0.0723878	0.230576
Rarg	767.342	-0.221001	0.112846	-1.95843	0.0501796	0.17913
Hnrnpk	19207.6	-0.0791641	0.0572883	-1.38185	0.167016	0.397997
Zfp551	90.8192	-0.120527	0.287934	-0.418591	0.675515	0.853102
Ust	449.693	0.945792	0.143397	6.59564	4.23432e-11	1.65295e-09
Tmem63a	1874.46	0.00216751	0.0845938	0.0256226	0.979558	0.990662
Slc25a29	144.279	0.250032	0.233982	1.0686	0.285252	0.547828
Kcnh5	6.16942	2.54223	1.24542	2.04126	0.0412246	0.155428
Txndc11	1056.45	0.0129395	0.103788	0.124673	0.900782	0.958624
Sv2c	2.32833	-0.520482	1.73463	-0.300053	0.764136	NA
Zfp579	245.157	-0.1999	0.190745	-1.04799	0.294642	0.557602
Adamts17	13.4375	-0.309817	0.724951	-0.427363	0.669115	0.848852
Zmiz2	3742.66	0.0140922	0.0694157	0.203011	0.839126	0.933041
Rrp1b	1258.9	0.281364	0.0928926	3.02892	0.0024543	0.0178952
Slc35b1	539.128	0.106375	0.127211	0.836204	0.40304	0.661668
Ppp4c	3102.66	-0.0195128	0.0706209	-0.276304	0.782315	0.90623
Pop1	196.237	0.121414	0.213038	0.569916	0.568735	0.786006
Polr2h	545.505	0.186686	0.151682	1.23077	0.21841	0.470219
AK041795	100.557	-0.810467	0.278899	-2.90595	0.00366137	0.0246953
C3	4.17849	1.74738	1.34077	1.30326	0.192485	0.434779
Letm2	340.075	-0.25485	0.192178	-1.32611	0.184803	0.424239
Krt222	16.95	-0.738532	0.669949	-1.10237	0.270301	0.530277
Hist1h4d	10.6103	1.4818	0.859258	1.72451	0.0846158	0.255114
Glt25d1	1586.01	0.0333504	0.091643	0.363917	0.71592	0.873612
Klc3	121.134	-1.3339	0.257631	-5.17756	2.24805e-07	4.67558e-06
Ube2e3	315.748	-0.223663	0.159733	-1.40023	0.161445	0.389105
Rhobtb2	2171.94	0.289331	0.0764389	3.78513	0.000153629	0.00167389
Fbxo48	23.9168	-0.677716	0.638858	-1.06082	0.28877	0.551335
AK182887	1.2863	2.67893	2.53242	1.05785	0.290123	NA
Pdf	391.665	0.469991	0.156073	3.01135	0.00260087	0.0187337
Psmd2	4374.6	-0.0771211	0.0704057	-1.09538	0.27335	0.533373
Drosha	1447.14	-0.105817	0.0881479	-1.20045	0.229965	0.484566
Stx4a	1701.51	0.0371972	0.088082	0.422302	0.672804	0.851337
C230052I12Rik	245.885	0.110018	0.180126	0.610785	0.541342	0.766947
Gmfb	4487.76	-0.112287	0.0654931	-1.71449	0.0864389	0.258705
B930059L03Rik	11.0616	0.219484	0.810528	0.270791	0.786552	0.908511
Hmgb3	125.323	0.0523648	0.245396	0.213389	0.831023	0.929028
Zeb2	4.88681	-0.600628	1.2776	-0.470124	0.638267	0.828832
Il11ra2	3.45388	-1.3282	1.5599	-0.851464	0.394512	0.653785
Klc4	324.288	-0.416158	0.158089	-2.63243	0.00847764	0.048253
Gpx7	5.19816	-0.0750923	1.14445	-0.0656143	0.947685	0.977769
Wrap53	387.654	-0.0538131	0.148612	-0.362106	0.717273	0.873912
Trp53bp2	902.214	-0.192661	0.114532	-1.68215	0.0925393	0.27133
Lgals4	194.756	-0.34776	0.218083	-1.59462	0.110797	0.305117
AK040904	32.8411	-0.709555	0.489014	-1.45099	0.146783	0.365498
Ttll4	990.319	0.00960235	0.107742	0.0891233	0.928984	0.970664
Cdc25a	787.596	-0.158695	0.115128	-1.37842	0.168074	0.399392
Zbtb45	395.186	-0.0620651	0.158205	-0.392308	0.69483	0.864363
Golim4	697.962	0.438565	0.114631	3.82589	0.0001303	0.00144879
Stk4	18438.8	0.0670697	0.059421	1.12872	0.259015	0.517745
Yipf5	908.911	0.0327299	0.106369	0.307701	0.75831	0.895906
Emd	1371.56	0.175005	0.0878225	1.99271	0.0462928	0.169158
Mta1	1950.34	-0.0439807	0.0830128	-0.529806	0.596246	0.803736
Klf12	7.16317	-1.53457	1.02803	-1.49273	0.135508	0.347943
Lmo2	16.1575	-0.353748	0.663627	-0.533053	0.593997	0.802814
Tmem127	3613.55	-0.0530851	0.0666713	-0.796222	0.425903	0.681134
Tm6sf2	10.624	-0.534799	0.830299	-0.644104	0.519508	0.751625
Rgs12	104.35	0.520096	0.270183	1.92497	0.0542325	0.190174
Zfp322a	1116.47	0.000683664	0.0957992	0.00713643	0.994306	0.997211
Aaas	705.022	-0.0183765	0.112721	-0.163027	0.870498	0.946849
Nthl1	55.2919	0.437754	0.374944	1.16752	0.243	0.500478
Top3b	1453.93	0.0338126	0.0876499	0.385769	0.699668	0.866535
Mir703	9.54197	1.24897	0.906628	1.3776	0.168326	0.399766
Tyms-ps	0	NA	NA	NA	NA	NA
Uba5	776.607	-0.165884	0.112667	-1.47234	0.140929	0.356738
Lct	1.08248	-0.188069	2.91211	-0.0645818	0.948507	NA
Slc16a5	1974.15	1.8297	0.0806722	22.6807	6.94251e-114	1.25828e-110
Qpct	97.9198	2.03243	0.295376	6.88083	5.95047e-12	2.56781e-10
Yif1a	467.841	0.315973	0.140521	2.24858	0.0245392	0.106401
Ciita	9.39636	-0.66507	0.935707	-0.710767	0.477229	0.723354
Tbc1d17	932.388	-0.0995502	0.105357	-0.944882	0.344719	0.609031
Fbln1	67.3699	0.0201857	0.340944	0.0592053	0.952789	0.979997
Arl6ip1	5931.89	-0.063533	0.0677024	-0.938416	0.348031	0.611916
Il2rg	18255	0.249593	0.0538083	4.63857	3.50829e-06	5.73578e-05
AK139109	2.81213	-0.886168	1.57099	-0.564084	0.572697	NA
Mrpl4	1142.34	0.12023	0.093643	1.28392	0.199169	0.444243
Fam105a	4292.48	-0.20508	0.0701186	-2.92476	0.00344722	0.0234881
Tubgcp5	983.088	-0.114225	0.102565	-1.11369	0.265414	0.524529
Tmem67	23.2201	0.462157	0.559801	0.825574	0.409046	0.665989
Gtf3c2	2577.13	-0.059673	0.0860029	-0.693849	0.487777	0.730284
2300009A05Rik	193.773	0.0569211	0.206537	0.275598	0.782857	0.90671
Scamp1	27.8876	-0.506689	0.562897	-0.900146	0.368043	0.631737
Gm10389	0	NA	NA	NA	NA	NA
Mtm1	254.281	-0.118576	0.182167	-0.65092	0.515098	0.748065
Prpf6	2845.88	0.105569	0.0777514	1.35777	0.174536	0.409607
Foxj2	1505.14	-0.174508	0.0878415	-1.98663	0.0469636	0.170822
Phka1	0.489213	1.48516	4.0326	0.368289	0.712658	NA
Asl	438.259	0.117347	0.142379	0.82419	0.409832	0.666329
AK019031	179.715	-0.200763	0.209894	-0.956498	0.338821	0.603738
Rundc3a	78.444	-1.5582	0.320012	-4.86921	1.12044e-06	2.01632e-05
Fchsd1	541.498	-0.390497	0.127674	-3.05854	0.0022242	0.0165796
6430550D23Rik	5.78546	-0.566914	1.1176	-0.507258	0.611974	0.812694
Timeless	1058.29	-0.517873	0.103688	-4.99452	5.89837e-07	1.12361e-05
Ccnj	195.978	-0.455423	0.211741	-2.15085	0.0314877	0.127509
Rps6kb2	414.751	0.0545624	0.153051	0.356499	0.721467	0.875844
Mark2	5769.09	0.0188731	0.0636597	0.296468	0.766873	0.900279
Cisd2	1639.89	-0.18076	0.0930545	-1.94251	0.052075	0.184277
Stx2	495.112	0.512138	0.134619	3.80435	0.000142179	0.00156446
Cmc2	199.591	0.470315	0.206488	2.27769	0.0227448	0.100545
Fyb	16999.3	-0.0518504	0.0555805	-0.932888	0.350878	0.61503
Sardh	65.6136	-1.02062	0.360715	-2.82942	0.00466322	0.0297747
Mlycd	457.61	0.0164768	0.136824	0.120423	0.904148	0.959692
Pnn	5051.88	-0.181181	0.0820947	-2.20698	0.0273156	0.115096
Tmem238	22.343	0.805992	0.60349	1.33555	0.181696	0.420269
Map3k3	3431.04	0.048076	0.0684245	0.702614	0.482296	0.727141
Anks6	41.0625	-0.368755	0.429232	-0.859104	0.390283	0.649976
Yipf1	842.482	-0.0660798	0.107934	-0.612227	0.540388	0.76645
AK078446	5.67883	-0.103662	1.1328	-0.0915096	0.927088	0.969739
Gm15880	1.97832	-0.389964	2.28796	-0.170441	0.864663	NA
Bfar	1730.6	0.178211	0.0824997	2.16014	0.0307616	0.125328
Polr1e	661.42	0.0216546	0.12428	0.174241	0.861676	0.943397
1700052K11Rik	176.475	-0.163776	0.208352	-0.786054	0.431836	0.686388
Nup133	751.883	0.0854935	0.119784	0.713732	0.475393	0.72208
H2afz	3208.97	0.0995675	0.0787028	1.26511	0.205832	0.452385
Prickle2	2.46768	2.48506	1.88449	1.31869	0.187272	NA
Zer1	2277.78	-0.57407	0.0779207	-7.36736	1.74042e-13	8.86775e-12
2610301B20Rik	257.757	0.382702	0.178266	2.1468	0.0318095	0.128483
Rdh1	10.28	-0.136623	0.925773	-0.147577	0.882677	0.950961
Cd82	3758.93	0.30591	0.0692722	4.41606	1.00518e-05	0.000148981
Erap1	5354.42	0.279328	0.0727656	3.83874	0.000123669	0.00138604
Ankle1	4.97534	-0.812087	1.19531	-0.679397	0.496887	0.736277
Gm10021	0.705599	-0.284819	3.75509	-0.0758488	0.939539	NA
Zfand4	6.32302	-0.918734	1.12506	-0.816611	0.414151	0.670452
Ttyh2	22.863	-1.08571	0.575343	-1.88706	0.0591516	0.201912
Commd8	3088.68	0.13193	0.0744523	1.772	0.0763943	0.238215
Ccl22	2.42787	0.114591	1.82867	0.0626639	0.950034	NA
St7	153.014	0.447085	0.23934	1.86799	0.0617634	0.20807
Idh2	1406.51	0.352968	0.0920325	3.83526	0.000125433	0.00140208
Katnal1	75.1165	-0.12157	0.313068	-0.388317	0.697782	0.865384
Tdrd3	656.223	-0.0365984	0.116912	-0.313041	0.75425	0.893877
H2-T22	2747.7	0.0196255	0.0734362	0.267246	0.78928	0.909224
Hspbap1	465.135	-0.0836601	0.135336	-0.618167	0.536465	0.764047
Zfp445	4541.8	-0.14708	0.0702983	-2.09223	0.0364183	0.14194
Rpn1	3877.93	0.257677	0.0717669	3.59047	0.000330086	0.00328197
Kcnd1	11.1243	-0.16209	0.807545	-0.20072	0.840918	0.933478
Atp2a1	3.66745	0.30444	1.35419	0.224813	0.822125	0.925255
Zfp866	1251.09	-0.254122	0.105116	-2.41754	0.015626	0.0761316
Lepr	1.67483	-2.36543	2.42374	-0.975945	0.329092	NA
Cd38	23.5759	-1.58492	0.609171	-2.60176	0.0092746	0.0514014
Ctss	4396.94	0.0522819	0.0749764	0.697311	0.485608	0.729074
Tmem101	185.274	0.447531	0.212756	2.10349	0.0354229	0.139179
Pou6f1	1078.7	0.32579	0.104746	3.11028	0.00186908	0.0143715
Pcmtd2	2994.4	-0.42335	0.0750184	-5.64328	1.66842e-08	4.38245e-07
Ctsz	772.884	0.120802	0.111105	1.08728	0.276914	0.53788
Rela	2356.6	0.0666947	0.0791667	0.842459	0.399531	0.657865
Ccdc162	10.8447	0.50629	0.815124	0.62112	0.534521	0.762562
Ppp1cb	5709.72	-0.134925	0.0675875	-1.9963	0.0459009	0.168265
Sh3tc1	6.64056	-0.077759	1.04712	-0.0742597	0.940804	0.9754
Mrpl44	458.397	0.0602614	0.137973	0.436763	0.662283	0.844731
Myd88	1675.36	0.24514	0.0847537	2.89238	0.00382332	0.0255701
Oas1e	1.38541	-0.935934	2.28829	-0.409011	0.682532	NA
[truncated: 12,124 more rows]

## Sheet: fig_1_diff_exp_WT_low_SKG_low
	baseMean	log2FoldChange	lfcSE	stat	pvalue	padj
Itm2a	1057.67	-0.0497742	0.118277	-0.420826	0.673882	0.919379
Sergef	201.278	-0.136618	0.208118	-0.656447	0.511537	0.857985
Fam109a	81.8499	-0.419402	0.284551	-1.47391	0.140506	0.528464
Dhx9	8961.52	-0.0478969	0.0789021	-0.607042	0.543823	0.872505
Ssu72	2106.26	-0.00517437	0.100852	-0.0513068	0.959081	0.992394
Eif2b2	1331.3	-0.133429	0.105873	-1.26027	0.207573	0.620908
Mks1	277.82	0.141821	0.164474	0.862275	0.388536	0.782834
Vps28	2619.48	0.00976056	0.0905207	0.107827	0.914133	0.984382
Setd6	545.06	0.135803	0.124741	1.08868	0.276297	0.697657
Psma4	2493.31	-0.168364	0.134251	-1.2541	0.209806	0.622541
Pex19	996.575	0.0850159	0.108354	0.784614	0.43268	0.814921
Katnbl1	471.483	-0.0367958	0.139304	-0.26414	0.791672	0.95263
Bcl7a	666.838	0.0361409	0.13866	0.260643	0.794368	0.953258
Bnip3l	4799.05	-0.0626042	0.0831959	-0.752492	0.451755	0.825712
Capzb	7765.39	-0.0383922	0.0757176	-0.507044	0.612124	0.89616
Dnajc21	938.072	0.0179173	0.108856	0.164597	0.869262	0.974077
Gm6654	242.007	0.339022	0.298349	1.13633	0.255819	0.677123
Snip1	991.633	-0.0704752	0.118753	-0.593462	0.552872	0.874687
Ptgr1	29.5381	-0.685365	0.557429	-1.22951	0.21888	0.633399
B9d2	228.122	0.0748842	0.175338	0.427086	0.669317	0.917496
Ap5s1	219.103	0.1942	0.240221	0.808425	0.418846	0.806776
Ppia	43896.7	-0.0427736	0.102427	-0.417602	0.676238	0.920622
Phax	931.331	-0.111645	0.114766	-0.972812	0.330647	0.741529
Lnx2	1490.22	-0.102888	0.101873	-1.00996	0.312516	0.729203
Itgb7	23614.4	-0.0439318	0.0654505	-0.671221	0.50208	0.854003
Rplp2	29169.3	0.0430027	0.0738837	0.582032	0.560545	0.875552
Strbp	1106.02	0.0907972	0.103414	0.877995	0.379946	0.777389
Snhg4	164.778	-0.0806147	0.22223	-0.362754	0.716789	0.932568
B3gnt3	8.39777	0.509674	0.937959	0.543386	0.586864	0.885598
Zdhhc23	41.1842	-0.6971	0.413533	-1.68572	0.0918502	0.436338
Psmg2	719.993	-0.00833601	0.112472	-0.0741164	0.940918	0.987881
Mettl22	293.462	0.12186	0.169468	0.719071	0.472097	0.838179
Adrb1	1.96395	-1.68323	2.21644	-0.759428	0.447596	0.823683
Ifi30	234.259	-0.367006	0.223014	-1.64566	0.099833	0.451538
Lrrn4cl	1.48669	-1.86818	2.29251	-0.814909	0.415125	NA
Hprt	2502.36	-0.0355438	0.0987255	-0.360027	0.718827	0.933242
Tlr9	1.01204	1.00975	2.57967	0.391426	0.695482	NA
BC054394	0.871213	0.646402	2.98576	0.216495	0.828602	NA
Rnf115	1742.98	0.0287067	0.0993353	0.288988	0.77259	0.948853
Hdgf	3235.39	0.0677678	0.0739633	0.916236	0.359543	0.761738
Chst12	592.898	-0.0543216	0.137261	-0.395754	0.692287	0.925055
1700019D03Rik	0	NA	NA	NA	NA	NA
Sowahc	19.1126	0.133294	0.60944	0.218716	0.826871	0.962682
Nup188	2369.5	0.0620306	0.0890117	0.696882	0.485877	0.844914
AK180745	290.863	-0.0287071	0.161445	-0.177813	0.85887	0.971929
Pithd1	730.031	-0.089638	0.123625	-0.725079	0.468404	0.835849
Ccdc155	0.509392	2.4699	3.98841	0.619269	0.535739	NA
Prkag2	596.147	0.486982	0.136198	3.57553	0.000349515	0.00679293
Nmt1	2217.55	-0.0486011	0.0869408	-0.559014	0.576152	0.88135
Cd22	23.4105	-1.83156	0.687822	-2.66283	0.00774855	0.0845622
Slc15a1	12.0901	-0.173939	0.897085	-0.193893	0.84626	0.969202
Sharpin	1157.77	0.0587013	0.102277	0.573947	0.566004	0.878023
Nup210	15579.1	0.109586	0.0810572	1.35196	0.176388	0.582058
Sod2	1357.22	-0.0993172	0.111929	-0.887322	0.374906	0.773536
Cdk6	121.118	-0.343727	0.26783	-1.28337	0.199361	0.610493
Tcea2	97.1506	0.0463859	0.301106	0.154052	0.877569	0.97575
Fam83h	10.2745	0.085955	0.827394	0.103886	0.917259	0.984713
Il17ra	5182.02	0.105404	0.0815589	1.29237	0.196229	0.607092
Sgk1	3681.27	0.417344	0.0919018	4.5412	5.59358e-06	0.000183892
Aig1	205.371	0.447565	0.189296	2.36437	0.018061	0.155602
Atp6v1e1	1292.78	-0.144947	0.121149	-1.19643	0.231527	0.648688
D430042O09Rik	384.351	0.295023	0.163828	1.80081	0.0717328	0.378863
l7Rn6	505.804	-0.0655114	0.152243	-0.430307	0.666973	0.916871
Sufu	961.432	0.0415629	0.114725	0.362283	0.717141	0.932606
Zscan22	324.326	-0.0752769	0.159469	-0.472047	0.636893	0.904774
Gm8994	13.4596	0.228698	0.778865	0.293631	0.76904	0.948631
Dda1	1465.63	-0.0187809	0.0971407	-0.193337	0.846695	0.969579
Ptprk	35.9326	-0.369747	0.426256	-0.867428	0.385707	0.781228
Mdc1	3103.8	0.0962617	0.102178	0.942103	0.34614	0.752663
Kit	28.7704	0.817558	0.595974	1.3718	0.170125	0.574885
Gata1	115.333	-0.243891	0.259092	-0.941328	0.346537	0.752914
Neil2	8.79801	0.93127	1.05726	0.880836	0.378407	0.775914
Rad51d	860.288	0.00257832	0.107894	0.0238968	0.980935	0.996711
H2-Bl	474.764	0.207213	0.148642	1.39404	0.163305	0.564688
Cacfd1	800.047	-0.015617	0.121728	-0.128295	0.897916	0.981891
Atp7b	3.68345	-0.279678	1.44274	-0.193852	0.846292	0.969202
Gli1	3.61515	0.213735	1.4256	0.149927	0.880822	0.976672
TRAV7-5	42.0405	0.00755911	0.415993	0.0181712	0.985502	0.99776
Il10rb	1354.47	0.122291	0.0913373	1.3389	0.180604	0.587611
Fstl3	1.4906	2.88967	2.25111	1.28367	0.199258	NA
Ccdc71	1195.44	-0.03283	0.107807	-0.304525	0.760728	0.94649
Nt5dc1	1455.3	-0.132317	0.110903	-1.19309	0.232835	0.650573
A930016O22Rik	43.8611	0.208684	0.413335	0.504878	0.613645	0.89636
4931428F04Rik	89.2198	0.311408	0.289001	1.07754	0.281241	0.70105
Rbbp6	4193.45	0.0660297	0.0729902	0.904637	0.365658	0.766703
Gbf1	2773.82	0.0427546	0.084233	0.507576	0.611751	0.896031
Plp1	89.4462	0.131498	0.279424	0.470606	0.637922	0.904954
Gm7030	6.81426	0.0759741	1.01031	0.0751985	0.940057	0.987881
AK163592	79.8034	0.188626	0.335593	0.562067	0.574071	0.88097
Tst	12.6015	-0.713449	0.896165	-0.796113	0.425966	0.811178
Nid2	0.166442	-0.962774	4.08047	-0.235947	0.813474	NA
Fam117b	1674.46	0.118578	0.0911696	1.30064	0.193383	0.60369
Pcdhga2	0.816713	1.86159	3.39638	0.548111	0.583616	NA
Ehmt1	1889.53	0.054998	0.0987264	0.557075	0.577476	0.88159
Ubr3	2657.94	-0.0138104	0.0828406	-0.16671	0.867598	0.973861
TCR_alpha	143.536	0.616195	0.259907	2.37082	0.0177485	0.154318
AK140218	3.07832	0.103423	1.39519	0.0741279	0.940909	0.987881
Dnajc7	6090.43	0.0527891	0.071505	0.738257	0.460358	0.831615
Tor3a	372.621	-0.457793	0.234042	-1.95603	0.0504613	0.309685
Ccdc134	573.337	0.102501	0.12586	0.814399	0.415416	0.803214
Il4i1	14.0874	-1.6311	1.03581	-1.57471	0.115323	0.484304
Nup37	273.932	0.212644	0.22015	0.965905	0.334092	0.744717
Sppl2b	503.867	0.0591238	0.155764	0.379574	0.704262	0.928374
Cxcl13	0.507234	-2.46559	3.99326	-0.617437	0.536946	NA
Aimp1	1289.91	-0.0152483	0.126681	-0.120368	0.904192	0.983199
Rpl24	14377.9	-0.0613429	0.125236	-0.489819	0.624262	0.899859
Phospho1	32.9207	0.00806135	0.521556	0.0154564	0.987668	0.998355
Mrpl48	627.751	-0.181758	0.144583	-1.25713	0.208708	0.62148
Mlf2	1616.46	0.0141672	0.0863264	0.164111	0.869643	0.974128
Popdc2	0.687536	-1.48965	3.24866	-0.458541	0.646564	NA
Malat1	19577.3	0.0198088	0.260477	0.0760482	0.939381	0.987745
Dock6	42.5133	0.4709	0.409697	1.14939	0.250397	0.671111
Timp1	1.98513	-0.515059	1.83088	-0.281318	0.778466	0.950317
Zfp703	162.385	-0.129749	0.215815	-0.601204	0.547704	0.873503
BC048859	12.4598	0.438833	0.860861	0.509761	0.610219	0.895078
Tmigd1	0.305376	1.75153	4.04781	0.43271	0.665225	NA
Fam207a	805.941	0.00736646	0.12409	0.0593637	0.952662	0.990667
Olfr374	2.40935	-1.19863	2.15508	-0.556188	0.578083	0.881905
Wls	314.853	0.191993	0.155941	1.2312	0.21825	0.632542
Wdr3	2157.88	-0.0310437	0.0810939	-0.382812	0.701859	0.928133
Ctbp2	9.50152	0.26449	0.846962	0.312281	0.754827	0.945234
Itpripl2	7.29822	-0.150364	0.928169	-0.162001	0.871305	0.974484
Ankmy1	9.13285	0.902924	1.03196	0.874961	0.381595	0.778922
Zbtb22	913.368	0.131217	0.105781	1.24045	0.214807	0.628119
Ap1s1	814.513	-0.320588	0.115422	-2.77752	0.00547756	0.0647508
Ptprs	158.826	0.743372	0.236821	3.13896	0.00169549	0.0253767
Plekhn1	530.352	-0.112436	0.184447	-0.609583	0.542138	0.871916
Gprc5b	44.2706	0.172943	0.404527	0.427519	0.669001	0.917496
Tubb4b	3800.53	-0.389181	0.119997	-3.24326	0.00118171	0.0187035
Zfp558	52.6085	0.330101	0.357011	0.924622	0.355163	0.758052
AK003349	2.67852	0.7753	1.63503	0.474182	0.63537	0.903783
Lta4h	2421.5	-0.129076	0.0851169	-1.51645	0.129404	0.509598
Rasa2	2136.72	0.0485717	0.0783775	0.619715	0.535445	0.869602
Gm16576	96.4943	0.495663	0.318509	1.5562	0.119661	0.491387
Agpat3	2994.73	0.0638317	0.0759746	0.840171	0.400812	0.792747
Zfp362	1189.44	0.300257	0.11479	2.61571	0.00890416	0.0928787
1190002N15Rik	644.027	-0.373822	0.121702	-3.07162	0.00212898	0.0306166
Med23	1236.51	-0.0513502	0.112954	-0.454613	0.649388	0.909977
Icmt	1243.32	-0.119337	0.0965342	-1.23622	0.216377	0.629825
Rgl1	3.05225	3.01317	1.78328	1.68968	0.0910901	0.434759
Msl3l2	174.027	-0.142549	0.205307	-0.694321	0.487481	0.84584
Gm10653	14.6799	0.0646801	0.680549	0.0950411	0.924282	0.985185
Cpxm1	0.467284	2.35737	4.00003	0.589338	0.555634	NA
Alms1	100.831	0.225806	0.284252	0.794386	0.426971	0.811872
Nmral1	102.035	-0.230652	0.282814	-0.815562	0.41475	0.802998
2900060B14Rik	14.9769	0.135781	0.649888	0.20893	0.834503	0.964645
BC053974	57.929	-0.423854	0.343848	-1.23268	0.217696	0.63149
TRAV2	64.8147	0.503226	0.394395	1.27594	0.201975	0.614449
Ppp2ca	5348.14	-0.0721767	0.0930744	-0.775473	0.43806	0.817978
Ocrl	406.686	0.285262	0.173877	1.6406	0.100881	0.453701
D11Wsu47e	267.887	0.0525084	0.193394	0.27151	0.785999	0.95187
Ppp2r5b	307.496	-0.0633309	0.166271	-0.380888	0.703286	0.928133
Rpl27	18104.3	-0.0905381	0.116889	-0.774563	0.438598	0.818035
Tecr	2027.96	0.0185695	0.0861396	0.215575	0.829319	0.963241
Rpph1	27.5004	-0.927476	0.560175	-1.65569	0.0977845	0.449454
Caprin1	11544.7	-0.160116	0.0758329	-2.11144	0.0347349	0.243826
Ndufb3	990.199	-0.252301	0.127395	-1.98046	0.0476522	0.297623
1700001G17Rik	9.67876	-0.184496	0.912259	-0.202241	0.839729	0.967049
Mdm4	4944.84	0.00058043	0.109948	0.00527911	0.995788	0.999345
Senp3	2156.09	-0.0148524	0.0856086	-0.173492	0.862265	0.972268
Ptpru	1.63493	-1.23537	2.40466	-0.51374	0.607434	0.893249
BC050122	44.8338	-0.0264997	0.430001	-0.0616269	0.95086	0.989724
Sytl1	872.713	-0.0678988	0.115756	-0.586568	0.557494	0.875173
Zdhhc16	492.806	-0.023206	0.130306	-0.178088	0.858654	0.971929
Scarb1	222.595	0.317213	0.19458	1.63024	0.10305	0.458093
Mrpl1	476.645	-0.0811672	0.145286	-0.558672	0.576385	0.88135
AK041706	0.742297	3.00528	3.88957	0.772651	0.439729	NA
Eva1b	188.135	0.0309854	0.214444	0.144492	0.885112	0.977165
Fas	1364.36	-0.808398	0.106143	-7.61608	2.61486e-14	2.41664e-12
AK197526	493.576	-0.070815	0.128772	-0.549926	0.58237	0.883851
Ube2m	1171.61	-0.0600823	0.106505	-0.564126	0.572669	0.880295
Trim24	1104.72	-0.0909823	0.109059	-0.83425	0.40414	0.794815
Pla2g12a	129.457	0.132277	0.247582	0.534276	0.59315	0.889336
Gm5069	8.33207	-0.216236	0.888602	-0.243344	0.807739	0.956891
Elavl3	1.328	1.58055	2.59416	0.609272	0.542344	NA
Bcat1	1.92938	0.934102	2.07295	0.450614	0.652268	0.911721
Ankrd49	492.728	0.196658	0.1436	1.36948	0.170849	0.576595
Npm1	21131.8	-0.100201	0.107968	-0.928066	0.353373	0.756397
M38680	49.2403	0.319264	0.367564	0.868596	0.385068	0.780723
Mboat7	1150.22	0.376695	0.131315	2.86863	0.00412253	0.0524888
Ppm1h	4229.19	-0.661171	0.096549	-6.84804	7.48698e-12	5.26319e-10
Rbm25	7137.7	0.0420138	0.0933138	0.450242	0.652536	0.911721
Gclm	637.749	-0.249621	0.120742	-2.0674	0.0386969	0.26311
Ran	5995.75	-0.0315113	0.0815132	-0.386579	0.699068	0.927503
Cep63	677.87	0.0958433	0.116963	0.819436	0.412538	0.801249
Mtus2	35.9199	-0.298662	1.58731	-0.188156	0.850754	0.970696
Tars2	1570.21	0.120273	0.0993781	1.21026	0.22618	0.643945
AK201505	15.8417	-0.0448631	0.985429	-0.0455265	0.963688	0.993327
Fam173b	339.213	0.0039417	0.154092	0.0255801	0.979592	0.996711
Stxbp5	1116.54	-0.0688866	0.0986886	-0.698019	0.485165	0.844801
Mcat	320.8	0.0569519	0.161772	0.352051	0.7248	0.935451
AK031925	234.527	-0.0865201	0.236994	-0.365073	0.715057	0.931512
Gcdh	530.989	-0.0395342	0.140681	-0.28102	0.778695	0.950317
Dmap1	461.372	0.058987	0.137328	0.429535	0.667534	0.916871
AK186242	10.9584	0.886919	0.970636	0.913751	0.360848	0.762912
Rufy1	626.177	0.0486284	0.124423	0.390833	0.695921	0.926809
4732491K20Rik	8.94434	0.872432	0.892161	0.977886	0.328131	0.739989
TRAV6-6	300.586	0.653636	0.157422	4.15212	3.29403e-05	0.000884837
Gtse1	28.2373	1.34379	0.484939	2.77105	0.00558764	0.0658166
Snap29	1453.65	-0.216573	0.105254	-2.05762	0.0396266	0.267606
5730455P16Rik	553.783	0.00455716	0.133711	0.0340821	0.972812	0.995535
Gbas	968.769	0.0104353	0.100485	0.103849	0.917289	0.984713
Efhc1	2.41562	0.899795	1.85439	0.485223	0.627518	0.900914
Prss36	21.8919	0.231306	0.797262	0.290125	0.77172	0.948853
BC115668	36.3164	0.463889	1.47206	0.31513	0.752663	0.944677
Sfxn2	242.184	0.313249	0.183267	1.70925	0.087405	0.425311
Kctd15	2.3099	2.57198	1.89976	1.35384	0.175786	0.581383
Paf1	1731.39	0.0444566	0.0880944	0.504648	0.613806	0.89636
Rfx3	971.094	0.0967641	0.142469	0.679193	0.497016	0.852001
Ccdc30	44.2716	-0.598938	0.428639	-1.3973	0.162322	0.562609
Tmco1	1538.89	-0.285273	0.0993192	-2.87229	0.00407511	0.0519351
E2f5	251.755	0.0516986	0.17395	0.297203	0.766311	0.947401
Qtrt1	523.615	0.221477	0.132492	1.67162	0.0945989	0.442095
Fam89b	1293.19	-0.118368	0.104227	-1.13568	0.256091	0.677123
Taf6l	162.595	-0.194861	0.21703	-0.897855	0.369263	0.768653
Gm5148	101.71	0.438222	0.373384	1.17365	0.240534	0.661444
Htt	4288.67	0.0185391	0.0874036	0.21211	0.832022	0.963969
Rbm43	1103.13	-0.239165	0.131023	-1.82537	0.0679446	0.368203
Rbm12b1	855.136	0.0337607	0.125383	0.269261	0.787729	0.952074
Got1	796.521	-0.182226	0.109122	-1.66993	0.0949336	0.442867
AK042336	123.142	0.157608	0.23278	0.67707	0.498362	0.852271
Nufip2	4512.98	-0.211741	0.111394	-1.90084	0.0573235	0.333739
Zfp688	247.715	0.164213	0.174333	0.94195	0.346218	0.752663
Pmel	1.66959	3.06842	2.1563	1.423	0.154736	0.550912
Nelfa	778.271	0.0959967	0.114512	0.838308	0.401858	0.793618
Cphx2	0.481039	0.82867	3.71789	0.222887	0.823623	NA
B3galnt2	1484.59	-0.0185291	0.0995333	-0.18616	0.85232	0.971009
1110065P20Rik	96.5284	-0.281205	0.287949	-0.976578	0.328778	0.740153
Srp68	2387.68	-0.0320504	0.0890335	-0.359982	0.718861	0.933242
Cd46	29.9945	-0.772068	0.496631	-1.55461	0.120039	0.49268
Akr1c18	1.0092	-3.45886	3.05531	-1.13208	0.2576	NA
Alg1	815.002	0.118644	0.104053	1.14023	0.254191	0.675389
Tfeb	447.095	-0.345875	0.135544	-2.55175	0.0107183	0.107232
Ppp4r1	1292.59	0.136644	0.0957381	1.42727	0.153502	0.549457
Pgm2	879.349	0.138799	0.113409	1.22388	0.220997	0.635849
Tmem180	40.0158	-1.50321	0.447268	-3.36088	0.000776948	0.0132321
Ptgir	42.1812	2.54934	0.462394	5.51336	3.52046e-08	1.67965e-06
Dusp7	1119.09	-0.101547	0.102703	-0.988749	0.322786	0.737015
Gpr137	136.193	0.0972855	0.257059	0.378456	0.705092	0.928599
Zfp760	518.054	-0.211489	0.145885	-1.4497	0.147142	0.540626
Ms4a6c	451.032	-0.0467503	0.142163	-0.328849	0.74227	0.942689
Mfn1	687.391	-0.0107857	0.113322	-0.0951772	0.924174	0.985185
Atp7a	810.537	-0.350707	0.110532	-3.1729	0.00150923	0.0229264
Vegfa	10.6315	-1.24464	0.806699	-1.54288	0.122859	0.499261
Cd97	13700.7	0.124376	0.0786835	1.58071	0.113945	0.482091
Asph	35.2116	0.0198893	0.463867	0.0428771	0.9658	0.994081
Cysltr2	7.51421	0.712451	1.13405	0.628236	0.529849	0.866786
Trafd1	725.312	-0.194874	0.149978	-1.29935	0.193824	0.604003
Crip2	34.0974	-0.755056	0.59389	-1.27137	0.203596	0.61643
AK041758	155.037	-0.209896	0.221706	-0.946733	0.343775	0.751188
Phxr4	2.78409	1.21872	1.84766	0.659602	0.509509	0.857559
AK086010	2.93256	-0.721969	2.04323	-0.353348	0.723828	0.935103
Srsf3	7622.73	-0.153977	0.104417	-1.47463	0.140311	0.528033
Chchd2	2679.38	-0.0603926	0.100708	-0.599678	0.548721	0.873724
Ggcx	255.957	0.0765086	0.185369	0.412738	0.679799	0.921769
Sgk3	930.067	-0.22011	0.110606	-1.99003	0.0465876	0.294312
Mipol1	90.4832	0.315469	0.281277	1.12156	0.26205	0.683119
Hist1h4i	34.6125	-0.785711	0.549723	-1.42928	0.152922	0.548237
Cers6	1386.08	-0.878945	0.100048	-8.78527	1.55984e-18	2.12524e-16
AK201601	0.818456	-1.89821	3.39591	-0.55897	0.576182	NA
Otud6b	828.189	0.0418621	0.128613	0.32549	0.74481	0.942785
AK009869	0.983739	-0.074315	2.843	-0.0261396	0.979146	NA
Il2ra	346.362	-3.27677	0.226443	-14.4706	1.85895e-47	9.82718e-45
Cpt1a	2337.35	-0.275353	0.121226	-2.2714	0.0231228	0.184871
Kbtbd4	639.199	-0.192649	0.134122	-1.43637	0.150897	0.546537
Arl6ip5	5920.12	0.208153	0.0799007	2.60515	0.00918339	0.0950016
Rab2b	486.136	-0.0759432	0.131679	-0.576729	0.564123	0.877627
Gga3	1739.27	0.080122	0.109189	0.733791	0.463076	0.83298
Yes1	32.724	-0.315641	0.458947	-0.687749	0.491611	0.849187
Pld3	3094.74	0.149878	0.0821971	1.8234	0.0682436	0.369029
Dedd	589.113	0.023467	0.121951	0.19243	0.847406	0.970114
Mcm10	7.51637	-0.0819167	1.12055	-0.0731039	0.941723	0.988145
Oser1	1018.3	-0.0778007	0.110782	-0.702284	0.482502	0.843758
Ccdc28b	170.694	-1.04975	0.229872	-4.56666	4.95559e-06	0.000163465
AW146154	333.263	-0.442045	0.162798	-2.71529	0.00662174	0.0744791
Abcb6	119.148	0.345008	0.270314	1.27632	0.201841	0.614215
Tbc1d14	3518.97	-0.339247	0.0879477	-3.85737	0.000114614	0.00262974
Ms4a6d	115.086	0.124144	0.254003	0.48875	0.625019	0.899859
Cdca7	400.631	-0.670892	0.172084	-3.89864	9.6736e-05	0.00230354
Ccnl2	6570.18	0.0779346	0.260488	0.299187	0.764797	0.946985
Wdr47	598.231	-0.137288	0.120528	-1.13905	0.25468	0.676418
Atp1a2	0.556723	2.5875	3.98642	0.649077	0.516288	NA
Ptpn11	2968.46	-0.0065341	0.0821926	-0.0794975	0.936637	0.98689
Slc5a5	0.665769	-2.86002	3.97274	-0.719912	0.471579	NA
Pbk	1.1492	-3.64909	2.96027	-1.23269	0.217692	NA
Ctdnep1	1552.78	0.135212	0.0979268	1.38075	0.167356	0.570487
1700020I14Rik	930.205	-0.147392	0.110206	-1.33743	0.181082	0.587776
Zik1	125.679	0.136586	0.256877	0.531718	0.594922	0.890336
AK157632	9.60658	0.822604	0.83841	0.981148	0.32652	0.738928
Spata7	13.7177	0.260181	0.911792	0.285351	0.775375	0.949771
Ppargc1b	306.372	0.103595	0.196445	0.52735	0.597951	0.891429
Lig1	335.156	0.597148	0.168599	3.54183	0.00039736	0.00758889
Pqbp1	1404.1	0.0638195	0.101208	0.63058	0.528315	0.866122
Gm1821	2570.19	-0.0742612	0.0844884	-0.878951	0.379428	0.776963
Haao	79.7042	3.62287	0.464839	7.79383	6.50086e-15	6.50555e-13
Cux1	1162.61	0.0134206	0.12379	0.108414	0.913667	0.984382
Creb3l2	105.168	-0.284186	0.309263	-0.918913	0.358141	0.76023
Serpina4-ps1	0.347483	1.91248	4.03317	0.474187	0.635367	NA
Phf11b	1079.3	0.120471	0.145452	0.828255	0.407526	0.797567
Alg8	253.269	-0.151823	0.215626	-0.704103	0.481368	0.843758
Magee1	140.234	-0.114653	0.246253	-0.465592	0.641507	0.906949
Ssfa2	759.768	0.035257	0.13119	0.268747	0.788124	0.952263
Gtpbp1	4785.93	-0.0304153	0.0748285	-0.406467	0.684399	0.922585
Cdca2	33.4413	0.16442	0.444072	0.370257	0.711191	0.929684
AK019237	2.78356	0.829568	1.614	0.513981	0.607265	0.893249
BC068281	172.246	-0.0629478	0.204194	-0.308275	0.757873	0.946048
Zfp386	1262.1	-0.0036486	0.10522	-0.0346758	0.972338	0.995535
Stk38l	358.696	-0.30747	0.152648	-2.01424	0.0439839	0.285226
Cox15	785.713	0.187549	0.123996	1.51255	0.130395	0.511365
AW549877	3122.94	0.00462038	0.104585	0.0441781	0.964762	0.993669
Coro1b	4187.53	0.0151505	0.086159	0.175844	0.860417	0.971929
Fbxo4	172.477	0.024665	0.233569	0.1056	0.915899	0.984522
Uba1	9999.21	-0.096549	0.0721409	-1.33834	0.180786	0.587776
Pcsk4	104.067	0.196631	0.281972	0.697343	0.485588	0.84486
Rabl2	8.89193	0.768737	0.981606	0.783142	0.433544	0.814921
Rad54l2	1734.97	0.169037	0.109219	1.54769	0.121697	0.49671
Tsen34	129.853	-0.208191	0.230416	-0.903544	0.366237	0.766729
Gjb2	0	NA	NA	NA	NA	NA
Itgb2	12331	0.0650468	0.0722002	0.900923	0.367629	0.767539
Zfp513	590.782	-0.0409626	0.135435	-0.302453	0.762307	0.946789
Ccno	4.0398	-0.985599	1.27718	-0.771701	0.440291	0.819245
Dhdds	646.656	-0.0965351	0.124056	-0.778157	0.436476	0.816705
Zyg11b	4021.18	-0.00306791	0.0785213	-0.0390711	0.968834	0.994436
Man1a2	2256.52	0.0101077	0.0832687	0.121387	0.903385	0.983199
Samhd1	13002.2	0.00828642	0.0809439	0.102372	0.918461	0.984718
Pde4d	1517.33	0.0192571	0.0970068	0.198513	0.842644	0.967882
Nubp1	834.202	0.00494829	0.130227	0.0379973	0.96969	0.994598
Slc25a25	738.312	0.00597636	0.144796	0.0412745	0.967077	0.994436
Ctdspl2	1533.38	-0.0182301	0.102844	-0.177261	0.859303	0.971929
Six5	1.29581	2.66519	2.36851	1.12526	0.260479	NA
Oas1b	539.287	-0.183778	0.187088	-0.982306	0.325949	0.738639
Sel1l	1869.99	0.00555832	0.0978431	0.0568085	0.954698	0.991637
Pomc	8.44393	0.850685	1.02656	0.828674	0.407289	0.797412
Nhlrc1	43.7201	0.860885	0.454009	1.89619	0.0579353	0.335822
Per3	81.2651	-0.589336	0.359933	-1.63735	0.101557	0.454669
Nkiras2	416.152	0.0315682	0.137882	0.22895	0.818908	0.959373
Copg2	1078.03	-0.159263	0.0984064	-1.61842	0.105572	0.46291
Ddx26b	1134.97	0.219964	0.137636	1.59815	0.110008	0.473574
Apoa1bp	462.892	0.255818	0.129384	1.9772	0.0480186	0.299346
Zfp236	2956.72	0.151594	0.0851218	1.78091	0.0749271	0.389244
Ube2d2a	5086.54	-0.055279	0.0799898	-0.691076	0.489518	0.847494
Mthfd1	1980.19	0.00824507	0.0908677	0.0907371	0.927702	0.985513
Chd2	8504.17	0.169089	0.0640122	2.64152	0.00825361	0.088553
Noxo1	30.0689	0.338188	0.480139	0.704354	0.481213	0.843758
Ccdc41os1	312.524	0.155216	0.199095	0.77961	0.43562	0.816155
Ints1	2480.55	0.139803	0.103534	1.35031	0.176916	0.582492
AK193543	9.31978	0.11743	1.07859	0.108874	0.913303	0.984382
Nxf2	1.94613	0.468557	2.01636	0.232377	0.816245	0.958714
Amdhd2	290.639	0.457485	0.164075	2.78827	0.00529902	0.0632918
Scyl1	1133.3	0.0962641	0.104504	0.921152	0.356971	0.759454
Elmod3	359.346	-0.0944648	0.152565	-0.619176	0.535801	0.869602
Capn3	22.0891	-0.652548	0.544025	-1.19948	0.23034	0.647263
Gm8898	30.9292	-2.35999	3.61852	-0.652197	0.514274	0.858536
Crb3	5.5773	0.460464	1.22421	0.376131	0.706819	0.929112
Fanca	27.2196	-0.0923283	0.532829	-0.17328	0.862432	0.972268
Tmem86a	25.5168	0.795583	0.536907	1.48179	0.138396	0.525587
Xaf1	1082	-0.308307	0.169899	-1.81465	0.0695774	0.372851
BC057675	6090.25	0.241984	0.105874	2.28558	0.0222789	0.180416
Josd1	627.485	-0.152386	0.135345	-1.1259	0.260206	0.680294
Cpne2	27.878	-0.151587	0.501286	-0.302395	0.762351	0.946789
AI464131	2.54555	-1.39688	1.90549	-0.733082	0.463508	0.833423
Ly6c2	1048.84	4.33758	0.375035	11.5658	6.14208e-31	1.80386e-28
Chmp2a	2169.77	-0.112273	0.0850847	-1.31955	0.186987	0.595918
Zfand1	387.912	-0.00197985	0.146756	-0.0134907	0.989236	0.998408
Rnf208	0.161909	0.960779	4.08047	0.235458	0.813853	NA
AK029599	10.804	1.27675	0.973058	1.3121	0.189486	0.59912
Shisa4	0.537591	1.03415	3.97059	0.260454	0.794514	NA
Polr2l	740.551	-0.10706	0.124861	-0.857434	0.391205	0.783833
Acacb	278.5	-0.728915	0.183333	-3.97592	7.0109e-05	0.00172223
Rell1	162.805	-0.712481	0.212901	-3.34653	0.00081829	0.0137066
Gm20257	234.652	0.0333916	0.227805	0.146579	0.883464	0.977028
Irak3	70.9383	-0.198379	0.30724	-0.645682	0.518485	0.861383
Pgrmc2	813.624	0.014733	0.110433	0.133412	0.893868	0.98028
Map4k2	4234.66	0.257745	0.116065	2.22069	0.026372	0.204298
Mpc1	941.039	-0.128084	0.125802	-1.01814	0.308612	0.7249
Pbdc1	948.366	0.119005	0.113928	1.04456	0.296227	0.715417
X06773	155.781	-0.0589136	0.229002	-0.257263	0.796976	0.953778
Urb1	1892	0.0351396	0.100074	0.351135	0.725487	0.935966
Asrgl1	802.465	0.119679	0.118741	1.0079	0.313503	0.730217
mKIAA1227	61.8837	0.131423	0.349557	0.37597	0.706939	0.929112
DQ719901	1213.56	0.0994624	0.0938875	1.05938	0.289428	0.709867
Raver1-fdx1l	764.74	0.0689141	0.118081	0.583615	0.559479	0.875519
M55219	25.6961	0.763037	0.553918	1.37753	0.16835	0.571997
BC026600	24.0867	-0.46758	0.555502	-0.841726	0.399941	0.792122
Gtf3c1	3026.83	-0.418203	0.102739	-4.07054	4.69045e-05	0.00120601
Thoc7	1035	0.0461294	0.118741	0.388488	0.697655	0.927252
Alg14	98.534	-0.0663636	0.277508	-0.239141	0.810996	0.957485
Nom1	1339.59	0.076877	0.0915606	0.83963	0.401116	0.79311
Lman2	3618.49	-0.0561947	0.0849503	-0.661502	0.508291	0.857272
Jade1	1415.01	0.163584	0.103089	1.58683	0.112552	0.478625
Tsen54	356.118	0.0179199	0.166358	0.107719	0.914219	0.984382
Tcf12	3899.02	-0.291355	0.0751228	-3.87838	0.000105155	0.00244901
BC017643	2972.75	-0.243434	0.0927266	-2.62529	0.00865743	0.0914986
Tbc1d30	340.691	0.244725	0.176896	1.38344	0.16653	0.569289
Taf12	1093.56	-0.0833649	0.108525	-0.768161	0.442392	0.820467
AI839979	0.499326	-2.44497	3.99449	-0.612085	0.540482	NA
Lenep	30.3981	0.643771	0.630093	1.02171	0.30692	0.723212
Ept1	1144.33	-0.446657	0.119604	-3.73447	0.00018811	0.00402928
Clptm1	2183.72	-0.0139797	0.0893787	-0.156409	0.87571	0.974683
Srek1ip1	383.01	0.117538	0.157005	0.748624	0.454084	0.827686
Arhgdib	29128.6	-0.108464	0.0692816	-1.56556	0.117452	0.487975
Aasdh	362.558	-0.0406751	0.150606	-0.270077	0.787101	0.952074
Ints8	1557.66	-0.0542785	0.103789	-0.52297	0.600995	0.892145
Apbb1ip	4847.2	-0.0361198	0.073832	-0.489216	0.624689	0.899859
Stx6	1197.81	0.0324117	0.104047	0.31151	0.755413	0.945589
Alkbh6	262.945	0.24435	0.167532	1.45853	0.144694	0.536524
Fam104a	1004.59	-0.0198791	0.10156	-0.195736	0.844816	0.968604
Dock10	12952.7	0.0373988	0.072137	0.518441	0.604151	0.893249
Luc7l3	3514.5	-0.0897791	0.128529	-0.69851	0.484859	0.844797
Gm16712	2.76954	-0.247779	1.7379	-0.142574	0.886627	0.977924
Cog8	1012.24	-0.149268	0.114434	-1.30441	0.192094	0.60148
AK144143	4.1181	1.62061	1.40552	1.15303	0.248899	0.670238
Uprt	158.617	-0.0671199	0.221933	-0.302434	0.762321	0.946789
2900056M20Rik	479.119	0.0712963	0.139062	0.512694	0.608166	0.893554
Cd200r1	517.369	-0.406299	0.13839	-2.93589	0.0033259	0.044489
Plekhj1	1031.03	0.115491	0.0993384	1.16261	0.244989	0.666627
Prkcz	415.514	0.452714	0.133618	3.38813	0.000703714	0.0121891
Hira	1493.06	-0.111319	0.0950267	-1.17145	0.24142	0.662723
Arfgap1	1109.67	0.108679	0.112486	0.96616	0.333964	0.744717
Ccdc122	0.673676	-2.87556	3.57864	-0.803535	0.421665	NA
R3hdm4	1992.43	0.0137195	0.0861728	0.159209	0.873504	0.974503
Psmd10	656.23	-0.0245285	0.152715	-0.160616	0.872396	0.974484
Pus7l	560.979	-0.192024	0.133197	-1.44166	0.149399	0.544078
Rps27a	39596.1	-0.0542576	0.135032	-0.401813	0.687822	0.923803
Akip1	228.152	-0.104662	0.180604	-0.579512	0.562243	0.876425
Rgs16	0.856875	3.21918	3.2447	0.992135	0.321132	NA
Hnrnpdl	6276.72	0.0572327	0.103053	0.555371	0.578641	0.882146
Esyt1	15778.6	0.123661	0.0839988	1.47218	0.140973	0.529441
Lix1	4.63929	-0.188534	1.35041	-0.139612	0.888967	0.978967
Rpf1	1213.21	0.0292141	0.101125	0.288891	0.772665	0.948853
Mapkbp1	427.921	0.323485	0.194046	1.66705	0.0955041	0.444118
Mettl2	836.112	0.0937172	0.118536	0.790622	0.429165	0.812701
Tsix	5.08247	3.18703	1.46176	2.18026	0.0292382	0.217961
Atpase6	239833	0.0567662	0.104474	0.543354	0.586886	0.885598
Slfn2	9992.78	-0.351943	0.12925	-2.72296	0.00647003	0.0732088
Nadsyn1	303.223	0.2048	0.190651	1.07421	0.282728	0.701942
Rplp2-ps1	508.159	0.226244	0.17277	1.30951	0.190361	0.599575
Ndrg4	2.52832	-2.67738	1.98844	-1.34647	0.17815	0.58427
Pyhin1	2760.92	-0.0374565	0.112277	-0.333608	0.738676	0.941298
Fancf	112.909	-0.0198668	0.299788	-0.0662694	0.947163	0.989063
A330023F24Rik	6.05695	0.857996	1.19579	0.717515	0.473056	0.838951
Lamtor3	733.592	0.044894	0.117576	0.381829	0.702588	0.928133
Bst2	1402.37	0.0129017	0.133831	0.096403	0.923201	0.985027
Serpinb1a	26.2625	-2.35148	0.625138	-3.76154	0.000168873	0.00366474
Man1c1	234.469	1.40541	0.238298	5.8977	3.68595e-09	1.9883e-07
Acaa1b	56.0803	0.65421	0.340246	1.92275	0.054511	0.323783
Dip2c	315.703	-0.478777	0.16416	-2.91653	0.00353954	0.0465605
Zfp668	347.314	0.0268367	0.153212	0.17516	0.860954	0.971929
Tead3	1.82339	-2.11321	2.21209	-0.955298	0.339427	0.748893
Hps3	2091.02	-0.0607321	0.100905	-0.601872	0.547259	0.873503
Snd1	2957.56	0.093217	0.0763542	1.22085	0.222143	0.637117
Nacc2	1674.49	-0.217046	0.118673	-1.82894	0.0674086	0.366762
Cand1	3474.36	0.00618129	0.0769357	0.0803435	0.935964	0.98689
Ankrd27	1268.21	-0.00153459	0.105889	-0.0144925	0.988437	0.998355
Atg5	1143.53	-0.0533566	0.107742	-0.495225	0.620441	0.898603
Zscan2	509.712	0.541639	0.143107	3.78486	0.000153793	0.00338191
Mta2	6488.41	0.0563601	0.0653009	0.863083	0.388092	0.782747
Sbk1	1638.3	0.115582	0.106914	1.08108	0.279663	0.700669
Pts	660.677	-0.191334	0.131029	-1.46024	0.144224	0.535707
Cdc123	1203.67	-0.166801	0.110388	-1.51105	0.130776	0.512099
Rangap1	2940.37	0.0992029	0.0802764	1.23577	0.216545	0.62995
Rabggtb	1190.73	-0.242715	0.0957296	-2.53542	0.0112312	0.11044
Mmadhc	801.196	-0.0746435	0.117663	-0.634382	0.525832	0.865105
Mybbp1a	6422.33	0.0522174	0.0690013	0.75676	0.449194	0.824864
BC086760	5824.58	0.211043	0.0984374	2.14394	0.032038	0.230995
Cndp2	1745.52	-0.180889	0.0951261	-1.90157	0.0572276	0.333474
Map7d1	834.498	0.310682	0.113304	2.74203	0.00610612	0.0700507
Lin54	731.158	-0.153943	0.111926	-1.3754	0.169006	0.573009
1700028J19Rik	12.9214	0.0561706	0.726207	0.0773479	0.938347	0.987592
Tshz3	110.958	-0.841057	0.312862	-2.68827	0.0071824	0.0799012
Pcna	4105.17	-0.147539	0.126466	-1.16663	0.243362	0.664518
Ifi44	244.758	-0.180502	0.582795	-0.309717	0.756776	0.945876
Arhgap6	2.38831	1.41063	2.05854	0.685257	0.493181	0.849347
Hectd2	247.309	-0.186764	0.186047	-1.00385	0.31545	0.732241
Dhtkd1	1.06881	3.54955	3.39066	1.04686	0.295163	NA
Nfyb	1073.25	0.122297	0.103263	1.18433	0.236283	0.656586
Ammecr1l	1275.62	-0.0985037	0.0968437	-1.01714	0.309086	0.725025
Catsper3	1.01447	-3.46624	3.45967	-1.0019	0.316392	NA
C030039L03Rik	87.4447	-0.072088	0.430824	-0.167326	0.867114	0.973861
Tmem39b	249.72	-0.0148534	0.177056	-0.083891	0.933143	0.986223
Serp1	3535.13	0.00200955	0.0825302	0.0243493	0.980574	0.996711
Ftx	411.289	-0.103748	0.167659	-0.618801	0.536048	0.869602
Lias	538.728	0.0752068	0.128816	0.583832	0.559333	0.875519
Ipo13	792.816	-0.00432981	0.1291	-0.0335384	0.973245	0.995535
Gm15417	26.7531	0.225233	0.506563	0.44463	0.656587	0.913354
Pdha1	4733.67	-0.140784	0.0764059	-1.84258	0.0653904	0.360383
Nespas	0.537591	1.03415	3.97059	0.260454	0.794514	NA
AK090163	3.74587	3.36107	1.75304	1.91728	0.0552028	0.326718
Postn	1.19883	-0.338914	2.6647	-0.127186	0.898793	NA
Nploc4	1562.88	0.0211963	0.115602	0.183356	0.854519	0.971385
Cd2ap	3459.91	-0.080131	0.0747212	-1.0724	0.283541	0.702922
Gm608	2334.87	0.0678962	0.131544	0.516148	0.605751	0.893249
AK155592	1.16668	0.396769	2.24331	0.176868	0.859612	NA
A130010J15Rik	154.58	0.163873	0.229114	0.715248	0.474456	0.839975
Tomm7	1924.38	-0.0713802	0.130508	-0.546941	0.584419	0.885236
Cd244	20.6142	1.0196	0.573408	1.77815	0.0753794	0.390213
Smg5	3617.01	0.112572	0.0823788	1.36652	0.171776	0.577364
AK148204	17.061	0.38308	1.0453	0.366479	0.714008	0.931089
Zcchc12	2.41142	4.72047	2.02858	2.32698	0.0199665	0.167011
AK170464	8.0834	-0.954381	0.926599	-1.02998	0.303018	0.721118
Gm13212	241.388	-0.341085	0.235704	-1.44709	0.147871	0.541437
H6pd	1005.68	-0.0734453	0.106598	-0.688992	0.490828	0.84839
2900097C17Rik	4388.89	0.00153576	0.0775872	0.019794	0.984208	0.997568
Ensa	3350.88	-0.0712404	0.0786987	-0.905229	0.365344	0.766532
Jmy	907.492	0.122848	0.128903	0.953025	0.340577	0.749429
Golm1	3332.65	-0.0358556	0.0772221	-0.464318	0.64242	0.907283
8430427H17Rik	6.69372	-0.574352	0.997036	-0.57606	0.564575	0.877839
Lag3	3.27688	0.52068	1.54772	0.336417	0.736557	0.94006
Enthd2	588.778	-0.00218404	0.142316	-0.0153464	0.987756	0.998355
Vps26b	3182.33	-0.0615595	0.0821491	-0.749363	0.453639	0.827686
Chst3	7.39866	-1.22556	1.38596	-0.884268	0.376552	0.774661
Smarca2	4065.51	0.00369911	0.0794466	0.046561	0.962863	0.993225
Themis	7115.98	-0.50232	0.075052	-6.69295	2.18709e-11	1.48993e-09
AK084954	17.6606	-0.119796	0.693576	-0.172722	0.86287	0.97243
Retsat	94.5492	-0.48425	0.318041	-1.5226	0.127858	0.505919
Ppp2r1a	3984.11	0.021481	0.0830439	0.25867	0.79589	0.95342
Ripply3	8.63217	-1.87356	1.02549	-1.82699	0.0677007	0.367465
B230216N24Rik	7.81933	0.223522	1.24383	0.179704	0.857385	0.971929
Wdr34	33.7902	0.151693	0.481148	0.315273	0.752554	0.944677
Trim44	3186.47	0.019629	0.101251	0.193864	0.846282	0.969202
D7Ertd715e	57.7211	-0.0137996	0.3999	-0.0345077	0.972472	0.995535
AK216824	55.8679	-1.05591	0.39827	-2.65124	0.00801968	0.0865208
Ifltd1	0.354652	-0.000993501	4.08047	-0.000243477	0.999806	NA
Zfp281	2576.69	0.144017	0.0847102	1.70011	0.0891104	0.429653
AK156477	96.7428	0.129538	0.370777	0.34937	0.726812	0.936687
Mtmr11	1.29565	0.68113	2.58138	0.263863	0.791885	NA
Zmym2	3250.58	-0.0275526	0.0837569	-0.328959	0.742187	0.942689
Mcee	137.513	0.143241	0.279349	0.512766	0.608115	0.893554
Enkd1	23.987	-0.166494	0.544723	-0.305648	0.759872	0.946375
Pdcd10	2713.09	-0.053449	0.117779	-0.453806	0.649968	0.910245
Gsg2	164.802	0.0694251	0.202726	0.342457	0.732007	0.938878
1810009A15Rik	780	0.135132	0.136852	0.987429	0.323432	0.737307
Zfp933	337.494	-0.146211	0.155885	-0.937939	0.348276	0.753976
Nek7	2902.29	-0.531723	0.0882259	-6.02683	1.67205e-09	9.48405e-08
Cdipt	5140.01	-0.228245	0.0704326	-3.24062	0.00119271	0.0188551
Fkbp8	4317.48	-0.0377458	0.0677107	-0.557457	0.577215	0.881526
Acsl3	409.74	-0.180147	0.139494	-1.29143	0.196555	0.607216
Isoc2b	29.3147	0.478968	0.639182	0.749344	0.45365	0.827686
C030034I22Rik	247.225	-0.0734314	0.23624	-0.310833	0.755927	0.945601
AK155692	50882.4	-0.317956	0.485643	-0.65471	0.512654	0.857985
Aplp1	19.1083	-0.846685	0.592322	-1.42943	0.15288	0.548237
AK132885	11.2757	1.35552	0.782448	1.73241	0.0832	0.413839
Gm10560	1.80494	0.218866	1.86907	0.117099	0.906781	0.983748
AK145095	11.8528	0.117854	0.779968	0.151101	0.879896	0.976392
Cct6b	3.99957	0.994962	1.36445	0.729206	0.465876	0.834623
B630019K06Rik	36.2163	0.540323	0.477572	1.1314	0.257889	0.678697
2310040G24Rik	3.47358	-0.171317	1.44532	-0.118532	0.905646	0.983644
Mgme1	130.025	0.268449	0.270111	0.993844	0.320299	0.734931
Gm1141	3.36734	-0.531836	1.51152	-0.351856	0.724946	0.935451
Usp3	2342.63	-0.307399	0.0837671	-3.66969	0.000242849	0.00502268
Zp3	0	NA	NA	NA	NA	NA
Mat2b	3206.68	0.00841334	0.0753553	0.111649	0.911102	0.984382
Cdk19	2731.32	-0.0392776	0.0930824	-0.421966	0.67305	0.919372
BC145836	0	NA	NA	NA	NA	NA
Amz2	940.066	-0.417072	0.124429	-3.35189	0.000802626	0.0135807
Gstp2	14.641	0.130561	0.673373	0.193891	0.846261	0.969202
Ccng2	1018.18	0.134939	0.144227	0.935605	0.349476	0.754266
Rlf	2161.51	-0.0663929	0.0846865	-0.783984	0.433049	0.814921
2900008C10Rik	62.0572	0.182955	0.3614	0.506241	0.612687	0.89616
Cct8	6419.06	-0.201119	0.0935118	-2.15073	0.0314975	0.228846
Gbp6	2048.4	-0.433009	0.376029	-1.15153	0.249514	0.670238
Phlda3	5.56725	-0.174075	1.32332	-0.131544	0.895345	0.980836
Mical3	637.955	0.0996489	0.134	0.743648	0.45709	0.829817
Map3k13	40.8001	-1.04122	0.449768	-2.31501	0.0206122	0.170684
Mrs2	569.148	0.134377	0.122224	1.09944	0.271578	0.693364
Cyp4f13	382.695	0.0718321	0.168632	0.425969	0.67013	0.917548
Khsrp	2748.77	0.0665492	0.0857642	0.775955	0.437776	0.817961
Pa2g4	3454.14	-0.064528	0.0850341	-0.758849	0.447943	0.823683
Ttc19	201.607	-0.0293393	0.200802	-0.146111	0.883834	0.977028
Trp53inp2	12.1092	1.93825	0.893909	2.16828	0.0301372	0.222458
Clec2i	564.309	2.05817	0.155372	13.2467	4.71602e-40	2.01055e-37
Acbd5	1110.54	0.0397998	0.100968	0.394181	0.693447	0.925848
Sh2b3	587.151	0.220714	0.12177	1.81255	0.0699016	0.373562
Pole4	2453.49	0.0596065	0.101657	0.586351	0.55764	0.875173
Cnot11	821.678	0.0529292	0.117489	0.450502	0.652348	0.911721
Wdyhv1	480.837	-0.131466	0.141527	-0.928914	0.352934	0.756397
Znrf1	5216.76	-0.248269	0.123801	-2.00539	0.0449216	0.288613
Plod1	248.199	-0.0403398	0.174416	-0.231285	0.817094	0.958714
Pcif1	2017.7	0.226799	0.0948144	2.39203	0.0167555	0.147529
Naif1	93.554	-0.0566892	0.319857	-0.177233	0.859325	0.971929
Znrf2	3708.91	0.200645	0.0777816	2.57959	0.00989172	0.0999627
Shf	78.3818	-0.457526	0.312444	-1.46435	0.1431	0.532884
Cyb5	2277.83	-0.434043	0.0893914	-4.85553	1.20067e-06	4.37136e-05
6720468P15Rik	3.86324	-0.318259	1.50782	-0.211072	0.832831	0.964323
Gm3500	0.485727	2.40805	3.99685	0.602487	0.54685	NA
Tspan4	7.7145	2.0535	0.953112	2.15452	0.0311992	0.227303
Pigq	1281.5	0.0652992	0.123634	0.528166	0.597384	0.891429
Gm6251	133.553	0.325452	0.248007	1.31227	0.18943	0.59912
Dennd6a	1053.17	0.0947782	0.094999	0.997676	0.318437	0.73327
Mapre2	841.762	-0.321706	0.118345	-2.71836	0.0065606	0.0738543
Hax1	946.509	-0.169349	0.118493	-1.4292	0.152947	0.548237
Matr3	8541.21	-0.0355829	0.0806975	-0.440941	0.659255	0.913787
5730480H06Rik	25.5198	0.177783	0.493859	0.359987	0.718857	0.933242
Cacna1c	1.67644	-2.05008	2.67647	-0.765963	0.443699	0.82152
Galnt11	853.216	0.397742	0.126423	3.14613	0.00165446	0.0248753
Tctn2	11.1504	0.917141	0.974509	0.941131	0.346638	0.752985
Cox6c	2231.53	-0.0146503	0.133254	-0.109943	0.912455	0.984382
Plagl1	0.338156	-1.87969	4.03589	-0.465744	0.641399	NA
Ccdc91	497.196	0.284693	0.142861	1.9928	0.0462835	0.293373
AK155141	3.15019	1.48713	1.92715	0.771675	0.440307	0.819245
Kif2a	1271.97	0.257901	0.0961318	2.68279	0.00730119	0.0808822
Gjd3	1.20025	1.34884	2.64441	0.510071	0.610002	NA
Mthfsd	358.876	0.0191566	0.164382	0.116537	0.907227	0.983909
Aga	318.569	0.203207	0.157838	1.28744	0.197939	0.608152
Ociad1	5487.14	-0.0765404	0.0724554	-1.05638	0.290795	0.7113
Fam175a	413.933	0.27801	0.140213	1.98277	0.0473933	0.297335
Eif3b	4706.99	-0.0273136	0.0806463	-0.338683	0.734848	0.939968
Cpe	0.995442	-2.23621	2.86762	-0.779811	0.435502	NA
Zfp786	1.16847	-2.49325	2.68072	-0.930068	0.352336	NA
Nphp1	9.69865	-0.697635	0.818307	-0.852535	0.393917	0.785992
Fam50a	1043.24	-0.0311485	0.0977998	-0.318493	0.750111	0.94396
Actr1a	3029.32	-0.136097	0.0843298	-1.61387	0.106557	0.465106
Irgm1	3731.59	-0.341661	0.295863	-1.1548	0.248173	0.669644
Rab11a	1053.63	-0.181241	0.115856	-1.56437	0.117731	0.488211
Rnf167	6179.33	0.0947767	0.0726678	1.30425	0.19215	0.60148
Pot1a	881.277	0.0947877	0.103439	0.916362	0.359477	0.76172
Gorab	245.45	0.0848899	0.169394	0.50114	0.616273	0.89769
Tmem106c	264.689	0.210799	0.164699	1.27991	0.200577	0.612484
AK037159	26.2862	-0.849599	0.846134	-1.0041	0.315333	0.732241
Stil	5.39611	0.418238	1.08985	0.383758	0.701158	0.92795
Gypc	842.269	-0.199624	0.113884	-1.75287	0.0796248	0.403188
Cdv3	2846.66	-0.148589	0.0804545	-1.84688	0.0647652	0.358633
Limk1	477.4	0.812892	0.17201	4.72584	2.29162e-06	8.03343e-05
Tstd3	295.75	0.314475	0.207875	1.51281	0.130329	0.511365
Lrrc73	3.3386	-1.95468	1.51395	-1.29111	0.196664	0.60727
Bend3	266.765	-0.177569	0.192088	-0.924411	0.355272	0.758052
AK088734	0.671146	0.0169668	3.2994	0.00514239	0.995897	NA
Zfp276	869.943	-0.0433547	0.115185	-0.376391	0.706626	0.929112
Thap6	142.498	0.27553	0.217866	1.26468	0.205986	0.618568
Sp6	265.92	-0.645658	0.183014	-3.52791	0.000418857	0.00791934
Ap2a1	1433.94	0.0976748	0.130492	0.748511	0.454152	0.827686
Ppp2r5c	6016.17	-0.188501	0.0767861	-2.45488	0.0140932	0.130523
Serpinb9	984.949	-0.33019	0.138636	-2.3817	0.017233	0.151129
Helz2	8759.59	0.0670427	0.0849232	0.789451	0.429848	0.812879
Prkar2a	1040.1	-0.268825	0.110609	-2.43042	0.0150813	0.137364
Hnrnpa2b1	23153.1	0.0232386	0.0695496	0.334131	0.738281	0.941171
Kif22	42.1407	0.294714	0.402809	0.731648	0.464383	0.833871
Adap1	9.39148	-0.297332	0.900741	-0.330098	0.741326	0.942326
Pias4	443.989	-0.0329132	0.154578	-0.212923	0.831387	0.96391
A630020A06	4.2591	-0.709372	1.39543	-0.508355	0.611205	0.895927
Fam32a	2359.44	-0.0139463	0.0938447	-0.148611	0.881861	0.977028
Sema3d	7.65704	1.18482	1.07	1.10731	0.268162	0.690573
Zfp943	662.277	-0.0572726	0.125504	-0.45634	0.648146	0.909531
AK047910	25.5622	-0.53368	0.545611	-0.978133	0.328009	0.739881
Tmem59l	0.314597	1.78845	4.04431	0.442214	0.658334	NA
Pkn3	4.90653	1.41767	1.24743	1.13647	0.255758	0.677123
Gpr21	3.48701	1.64175	1.85755	0.883825	0.376791	0.774924
Lcorl	384.018	-0.0304413	0.138262	-0.220171	0.825738	0.961977
AK169831	1869.41	0.336375	0.0921045	3.6521	0.0002601	0.00528844
9130011E15Rik	356.857	-0.365436	0.158308	-2.30838	0.0209779	0.173169
Rsl1	162.685	-0.350834	0.217497	-1.61306	0.106733	0.465497
Adar	4711.58	-0.0480991	0.0774821	-0.620777	0.534746	0.868864
Tomm40l	603.425	-0.0746405	0.130389	-0.572444	0.567021	0.878184
Nosip	1101.54	0.212125	0.09482	2.23713	0.0252779	0.198381
Irx5	0.185574	0.960779	4.08047	0.235458	0.813853	NA
Knstrn	108.795	0.576863	0.263977	2.18528	0.0288683	0.215924
Serhl	180.467	-0.33875	0.222215	-1.52442	0.127403	0.505025
Stk25	1694.28	-0.0826034	0.10605	-0.778908	0.436034	0.816705
Pex3	782.245	-0.135942	0.116702	-1.16486	0.244075	0.665504
Pisd-ps3	1486.2	0.52373	0.121789	4.30029	1.70577e-05	0.000492215
Hck	1.00656	-3.4554	3.04858	-1.13345	0.257027	NA
AK211593	57.9932	0.366125	0.365119	1.00275	0.315979	0.732244
Zmynd15	1.78997	4.27753	2.54334	1.68185	0.0925971	0.438151
Usp37	1146.29	-0.134966	0.0948144	-1.42348	0.154598	0.550625
Vsig10	9.53518	1.01365	0.837401	1.21047	0.226099	0.643945
AK020100	3.37777	0.927754	1.52847	0.606981	0.543863	0.872505
Dennd2c	120.324	0.923248	0.245699	3.75764	0.000171523	0.003704
P4ha2	55.0495	-0.856227	0.35282	-2.42681	0.0152321	0.138166
Ifi35	1435.96	-0.0396647	0.110272	-0.359698	0.719073	0.933285
Snrpa1	816.226	0.130389	0.130635	0.998116	0.318223	0.73327
Fth1	15140.5	-0.224069	0.0855698	-2.61855	0.00883046	0.0924997
Adcy3	736.82	0.179348	0.117531	1.52597	0.127018	0.504406
Cmpk1	2019.39	0.0354207	0.0944049	0.3752	0.707512	0.929134
Bbs12	154.467	-0.246749	0.219647	-1.12339	0.261273	0.681868
Tmem5	341.183	0.158672	0.167956	0.944722	0.344801	0.752082
Foxp4	951.651	0.218349	0.138621	1.57515	0.115222	0.484189
B630005N14Rik	935.185	0.327995	0.122585	2.67566	0.00745826	0.0823461
Ccar1	3037.52	-0.173232	0.0811122	-2.13571	0.032703	0.233876
Abracl	2108.44	0.139881	0.123632	1.13143	0.257873	0.678697
Rnf44	3324.83	0.249043	0.100314	2.48265	0.013041	0.123593
Lrp12	249.168	-0.5518	0.178361	-3.09372	0.00197661	0.0290254
Rabep2	615.999	0.25111	0.124625	2.01493	0.0439125	0.284974
Gm4925	6.96042	-0.0120116	0.99759	-0.0120406	0.990393	0.998437
Mfhas1	1281.15	0.677522	0.10217	6.63131	3.32725e-11	2.20969e-09
Ociad2	2.33272	0.849341	1.85523	0.45781	0.647089	0.909428
Mrvi1	116.799	0.396067	0.278041	1.42449	0.154305	0.550313
Pask	20.6354	-0.460035	0.564232	-0.815329	0.414884	0.802998
Gemin7	509.011	0.00530456	0.132035	0.0401755	0.967953	0.994436
Rad21	5467.97	0.0434191	0.0779189	0.557234	0.577368	0.881526
Pvr	1283.24	-0.582875	0.0983178	-5.92848	3.05751e-09	1.67668e-07
Prex1	8307.6	0.0409646	0.0892907	0.458778	0.646393	0.908898
Tgfb1i1	112.158	0.330128	0.264196	1.24956	0.211462	0.624485
Rnf34	1070.3	-0.24674	0.100439	-2.45663	0.0140249	0.130255
Wnt3	3.03764	-0.293259	1.38964	-0.211033	0.832862	0.964323
Lysmd4	226.193	0.0535229	0.185349	0.288769	0.772758	0.948853
Rtca	584.02	-0.213507	0.132452	-1.61196	0.10697	0.465812
Lipe	232.014	0.524582	0.216031	2.42828	0.0151708	0.137837
Glis3	4.26758	1.40332	1.33628	1.05018	0.293637	0.714082
Trpv2	1909.9	0.138275	0.0896373	1.54261	0.122926	0.499261
Dnaja2	4669.87	-0.0234748	0.0823218	-0.285159	0.775522	0.949801
Lsm6	1065.85	-0.109008	0.116107	-0.938859	0.347803	0.753976
Kmt2b	4691.54	0.189234	0.111167	1.70226	0.0887073	0.429463
Rpl31-ps12	1289.03	0.126792	0.166837	0.759972	0.447272	0.823683
Evi2b	1595.87	-0.0573048	0.10641	-0.538527	0.590213	0.887652
Hnrnpa0	4724.1	0.0674255	0.0789832	0.85367	0.393288	0.785744
Dbnl	4935.59	0.019424	0.0793098	0.244913	0.806524	0.956099
Anapc5	7198.95	-0.141892	0.0793396	-1.78841	0.0737094	0.385212
TRAV12-3	95.5007	0.508074	0.288775	1.75941	0.0785082	0.39937
Cyb5r4	1099.7	0.142799	0.112373	1.27075	0.203816	0.616817
Gatc	323.782	0.00779195	0.164069	0.047492	0.962121	0.993033
Slc39a4	58.2158	0.370337	0.35694	1.03753	0.299488	0.717786
Rraga	987.181	-0.0152925	0.113218	-0.135071	0.892556	0.979654
Gtf2a2	1056.92	-0.110106	0.114106	-0.964944	0.334573	0.744914
DQ539915	495127	-0.0154166	0.0868354	-0.177538	0.859085	0.971929
Eif1b	1223.83	-0.0607862	0.117875	-0.515685	0.606074	0.893249
Fam193a	1941.56	0.169181	0.117436	1.44062	0.149692	0.544511
AK180240	307.696	-0.305059	0.171003	-1.78394	0.0744331	0.387525
Picalm	5597.01	-0.00332096	0.0766375	-0.0433333	0.965436	0.993994
Stx18	521.101	-0.0547545	0.133525	-0.410068	0.681756	0.922067
Itgal	11965.5	0.0820828	0.0792644	1.03556	0.300409	0.718406
Irgq	550.45	-0.0522862	0.130931	-0.399341	0.689642	0.924133
Itga9	3.10789	-1.48859	1.65115	-0.901544	0.367299	0.767539
Crocc	238.914	0.209943	0.190204	1.10378	0.26969	0.692189
Vdac1	1829.71	0.00102125	0.0898275	0.011369	0.990929	0.998484
Sipa1l2	83.4164	0.805992	0.395777	2.03648	0.0417023	0.276489
Nhsl2	16.8885	0.0398716	0.629121	0.0633767	0.949467	0.989724
AK049951	55.2145	0.959698	0.396913	2.41791	0.01561	0.140437
Ccdc109b	80.6583	-0.424525	0.327972	-1.29439	0.19553	0.606256
Ppp1r32	26.4383	0.154059	0.53524	0.287832	0.773475	0.948947
Nup62-il4i1	2.43238	4.72351	2.2775	2.07399	0.0380804	0.260223
Zfp318	835.469	0.543355	0.130063	4.17762	2.94571e-05	0.000801039
Tmem198b	133.137	-0.0864591	0.246753	-0.350387	0.726048	0.936324
Ankrd13c	1164.95	-0.206858	0.10332	-2.00211	0.0452729	0.290029
Hspd1	5288.9	-0.184639	0.0909211	-2.03077	0.0422787	0.279236
Ppif	793.516	0.15215	0.116717	1.30358	0.192376	0.601877
Ufl1	1249.22	0.00829904	0.105784	0.078453	0.937468	0.987217
Sestd1	310.367	-2.10117	0.18561	-11.3204	1.04038e-29	2.92545e-27
Oxa1l	1208.04	0.185236	0.106637	1.73706	0.0823759	0.411599
Samd8	831.644	-0.179234	0.140496	-1.27572	0.202054	0.614449
Nup107	1443.08	0.057827	0.107235	0.539253	0.589712	0.887652
Glt8d1	208.566	-0.0730576	0.179266	-0.407538	0.683613	0.922569
Stat5b	5758.3	0.130236	0.0739534	1.76106	0.0782285	0.398488
Atg10	110.66	-0.333338	0.276953	-1.20359	0.228747	0.64604
Stag1	2594.79	0.0282576	0.0869341	0.325046	0.745146	0.942785
Trub1	537.173	-0.0182398	0.132728	-0.137423	0.890697	0.979485
Kars	3254.74	-0.0703057	0.0820958	-0.856386	0.391784	0.784043
Nudt2	205.689	0.00759084	0.216735	0.0350236	0.972061	0.995535
Babam1	1622.96	0.051626	0.0923104	0.559266	0.57598	0.88135
Tanc1	1084.43	0.40557	0.106615	3.80405	0.000142351	0.00314599
Taf5	262.191	-0.000520841	0.164713	-0.00316211	0.997477	0.999493
Kif1b	4887.37	0.424594	0.0790777	5.36933	7.90298e-08	3.52857e-06
Gm5141	199.157	0.073442	0.206528	0.355603	0.722138	0.934016
Atp5c1	5407.25	-0.173534	0.0974641	-1.7805	0.0749947	0.389368
Mtmr2	1442.59	0.0707581	0.095766	0.738864	0.459989	0.831517
Ubac1	861.867	0.174123	0.148782	1.17032	0.241872	0.66303
Terf1	657.215	0.0960342	0.122439	0.784345	0.432838	0.814921
2010204K13Rik	45.1859	-0.131677	0.373935	-0.352138	0.724734	0.935451
Tiam2	1.00403	-0.984625	2.86871	-0.343229	0.731426	NA
Rap2a	237.635	-0.114588	0.195607	-0.58581	0.558003	0.875419
Zc3h11a	6401.58	-0.0641037	0.0801269	-0.800027	0.423695	0.810121
Dcun1d4	375.123	-0.136174	0.157623	-0.863925	0.387629	0.782648
Spns3	0.847654	3.20397	2.92917	1.09382	0.274036	NA
Fbxo34	404.349	0.0405015	0.148554	0.272638	0.785132	0.951841
Ralbp1	2217.27	0.0802724	0.0812838	0.987557	0.32337	0.737307
Mdm2	1756.72	-0.0610504	0.0874093	-0.698442	0.484901	0.844797
Iws1	2724.65	0.0453569	0.11049	0.410508	0.681433	0.922067
Zfp91	3864.77	-0.0789722	0.0844551	-0.935079	0.349748	0.754266
Kif13a	27.5768	-0.904879	0.528381	-1.71255	0.0867952	0.423591
Stat4	2680.74	0.35602	0.112578	3.16245	0.0015645	0.0236445
Ppp1r13b	2507.75	0.0183145	0.0871316	0.210193	0.833517	0.964415
Gm5077	0.665769	-2.86002	3.97274	-0.719912	0.471579	NA
2610037D02Rik	13.0187	0.0563541	0.864276	0.0652039	0.948012	0.989063
Pcgf6	566.353	0.0814343	0.134902	0.603656	0.546072	0.87305
Tax1bp1	5230.62	-0.0146388	0.0843078	-0.173635	0.862152	0.972268
Nipal4	1.8266	-0.303042	1.91518	-0.158232	0.874274	0.974503
Mrpl12	1144.97	0.00421402	0.134179	0.0314059	0.974946	0.99628
Tulp4	2660.76	-0.00765487	0.094323	-0.0811559	0.935318	0.98689
AI429214	49.6941	0.392855	0.389029	1.00983	0.312574	0.729212
Nlrp1b	0	NA	NA	NA	NA	NA
4933407L21Rik	1.01852	-0.966622	2.57377	-0.375567	0.707239	NA
Crat	117.758	-0.0213536	0.254108	-0.0840334	0.93303	0.986223
Uba6	746.535	-0.248578	0.136828	-1.81672	0.0692597	0.372239
AK009182	1027.38	0.148057	0.141534	1.04609	0.295521	0.715235
Gm14434	150.019	-0.815475	0.400205	-2.03764	0.0415859	0.275903
Clip2	152.824	0.0199294	0.224317	0.0888449	0.929205	0.985738
Gm10416	13.4172	0.51651	0.716941	0.720436	0.471257	0.837435
Nfkb2	1232.18	-0.207044	0.133019	-1.5565	0.119588	0.49129
Utf1	1.32938	3.85608	2.49643	1.54464	0.122434	NA
Atxn7l3	3479.31	0.180433	0.0772795	2.33482	0.019553	0.164534
Ptpn9	562.933	-0.210206	0.129609	-1.62185	0.104835	0.461608
Smim11	479.868	-0.0570337	0.137541	-0.414668	0.678385	0.921053
Zufsp	914.257	-0.0199558	0.116367	-0.171491	0.863838	0.972692
Ift81	86.3949	-0.150395	0.289726	-0.519093	0.603696	0.893249
Entpd7	137.806	0.154948	0.236791	0.654365	0.512877	0.857994
Trim12c	3197.36	-0.130448	0.110172	-1.18405	0.236395	0.656617
Cyp2d26	2.36619	0.434731	1.70723	0.254641	0.799	0.953892
Kif5a	21.0587	0.0123284	0.607653	0.0202885	0.983813	0.997299
Gpr55	26.8194	-0.341172	0.479597	-0.711373	0.476853	0.841738
Dctn5	1755.05	-0.110912	0.0877774	-1.26356	0.206387	0.619294
Cst7	435.273	0.386721	0.144396	2.67821	0.00740178	0.0817909
Gm13826	1621.65	-0.00388845	0.15277	-0.0254529	0.979694	0.996711
Asb6	794.291	0.0704564	0.1118	0.630203	0.528562	0.866122
KC202842	75.9159	0.127789	0.29131	0.438672	0.660899	0.913953
Gm19589	1.81502	0.251796	1.9356	0.130087	0.896498	0.981617
Parp11	1466.7	-0.130707	0.108579	-1.20379	0.228671	0.646027
Gsto1	150.681	-0.0737116	0.226327	-0.325686	0.744662	0.942785
Ptpn18	2403.55	-0.00253578	0.149978	-0.0169077	0.98651	0.998141
D030028A08Rik	348.591	0.0685153	0.153987	0.444941	0.656362	0.913354
Ncoa2	4642.67	0.109109	0.0757669	1.44006	0.149852	0.544675
Tbce	800.379	-0.00364582	0.143701	-0.0253708	0.979759	0.996711
1700008J07Rik	49.667	-0.115366	0.407893	-0.282834	0.777304	0.950317
Reck	137.071	2.23096	0.273693	8.15132	3.5997e-16	3.97181e-14
Gtpbp10	330.446	0.211719	0.147428	1.43609	0.150978	0.546537
Ubald2	1642.79	0.356189	0.0974496	3.6551	0.000257077	0.00524311
Cspp1	641.703	0.0678399	0.126736	0.535283	0.592454	0.889152
Tigd2	1422.2	0.0271708	0.11562	0.235001	0.814208	0.957858
Gm10548	3.32972	0.291753	1.36288	0.214072	0.830491	0.963423
Txn2	2644.05	-0.146231	0.0943304	-1.5502	0.121094	0.495319
Rrp12	1379.74	0.019951	0.10078	0.197966	0.843072	0.967947
Fam98a	1022.65	-0.128597	0.115274	-1.11558	0.264602	0.68664
Triap1	658.456	-0.0882665	0.141839	-0.622302	0.533743	0.86882
Mcph1	273.388	0.182946	0.170217	1.07478	0.282473	0.701942
Ier5	2185.02	0.354099	0.0857931	4.12736	3.66958e-05	0.000969943
Tnfsf13b	9.47492	-2.33319	1.06956	-2.18144	0.0291509	0.21766
Hjurp	2768.95	0.120841	0.10557	1.14465	0.252354	0.673351
AK171960	533.461	-0.0385202	0.136777	-0.281627	0.77823	0.950317
Cpsf6	3778.04	-0.131856	0.107433	-1.22733	0.219697	0.634285
Ece2	199.19	-0.220611	0.199501	-1.10582	0.268806	0.691022
Tfip11	1273.34	-0.0440753	0.096037	-0.458941	0.646276	0.908898
Ccdc47	3242.58	-0.152496	0.0890283	-1.71289	0.0867328	0.423443
D2Wsu81e	668.227	-0.133083	0.13722	-0.969848	0.332122	0.743628
Rftn1	2378.17	0.0554129	0.0993507	0.55775	0.577015	0.881526
Ifng	1.14243	1.28649	3.01093	0.427273	0.669181	NA
Clp1	842.935	-0.00324741	0.11087	-0.0292901	0.976633	0.996677
Art2a-ps	1.34556	-0.755795	2.37301	-0.318497	0.750108	NA
Cops7a	1075.98	0.0576743	0.101116	0.57038	0.56842	0.878727
Zfp771	64.9514	-0.235048	0.39384	-0.596812	0.550633	0.874091
Eml6	0.840118	-3.19441	3.26636	-0.977975	0.328087	NA
Arhgap20	11.4782	-2.55107	0.826192	-3.08775	0.00201679	0.0295424
Tug1	4312.06	-0.0407009	0.0935831	-0.434918	0.663622	0.91473
Dcp1a	2065.79	0.13687	0.0834314	1.64052	0.100898	0.453701
Adamts3	1.81284	0.205795	2.07852	0.0990108	0.92113	0.984847
Ahrr	1.34567	0.727766	2.29991	0.316433	0.751674	NA
Gnb1	6680.62	-0.149691	0.0711823	-2.10293	0.0354723	0.247167
Gstt2	223.815	0.631729	0.204609	3.08749	0.00201852	0.0295424
Ccdc125	573.072	0.0514641	0.13098	0.392917	0.694381	0.926005
AK135975	1.48274	-1.82819	2.46945	-0.740325	0.459103	NA
Ndufs6	712.376	-0.0821555	0.136285	-0.602821	0.546628	0.87323
Ino80e	812.984	-0.0859935	0.112653	-0.763347	0.445257	0.822181
Copb2	3758.78	-0.194603	0.0959743	-2.02765	0.0425956	0.280072
Psat1	729.557	-0.0179105	0.178882	-0.100125	0.920245	0.984847
Rdh5	64.3551	0.436615	0.401501	1.08746	0.276835	0.697949
Psme3	3345.36	-0.0709951	0.0768749	-0.923515	0.355739	0.758395
Hdhd3	6.89097	0.65936	1.1344	0.581244	0.561076	0.875568
Ebpl	429.757	-0.053663	0.140143	-0.382916	0.701782	0.928133
Cd79a	45.3849	-1.21138	0.557304	-2.17365	0.0297317	0.220502
Elac1	450.045	0.463629	0.150476	3.08108	0.00206249	0.0298974
Sbds	1558.13	-0.0222161	0.0954312	-0.232797	0.815919	0.958591
Trove2	247.822	-0.395349	0.190323	-2.07725	0.0377786	0.25884
Daxx	2226.19	0.126864	0.0984819	1.28819	0.197678	0.608152
Tspyl2	834.549	0.268188	0.137208	1.95461	0.0506295	0.310315
Ctnnb1	5794.57	-0.0722629	0.0847309	-0.852852	0.393741	0.785992
Prpf4b	5128.52	-0.0401102	0.0917653	-0.437095	0.662042	0.914342
Tagap	1912.54	0.375067	0.10783	3.47831	0.000504578	0.0092618
Sugct	8.78025	1.30899	1.08252	1.20921	0.226583	0.644742
Acvr1b	4402.09	0.404839	0.104454	3.87577	0.000106289	0.00246009
Ptov1	168.101	-0.266923	0.231675	-1.15215	0.249261	0.670238
N6amt1	513.836	0.220443	0.130351	1.69115	0.0908076	0.434037
Mis12	1068.58	-0.236932	0.132912	-1.78263	0.0746471	0.388247
E130012A19Rik	231.642	1.03755	0.1779	5.83224	5.46885e-09	2.90267e-07
Adam6a	2.27937	-3.57575	2.29161	-1.56036	0.118674	0.489511
Armcx4	254.927	-1.72501	0.536866	-3.21311	0.00131306	0.0204399
Crisp2	1.49946	-1.84635	2.44718	-0.754483	0.450559	NA
Slc9b2	1.31688	2.68553	2.40827	1.11513	0.264796	NA
Gpr125	141.686	-0.135212	0.272904	-0.495456	0.620279	0.898564
Fnip1	1231.39	0.0299267	0.0986685	0.303306	0.761657	0.946789
Trib3	93.3244	-0.290613	0.26993	-1.07662	0.281648	0.70105
Pcbp1	5548.4	-0.0865232	0.0742074	-1.16597	0.243628	0.664604
Svil	2375.4	0.255752	0.0986903	2.59146	0.00955686	0.0973063
Mier1	3913.61	0.0839861	0.0739377	1.1359	0.255997	0.677123
Epg5	2087.27	-0.000150269	0.0890209	-0.00168803	0.998653	0.999672
N4bp2l2	2972.04	-0.0537541	0.0822267	-0.653731	0.513285	0.858035
Dnaaf2	338.774	0.219919	0.177025	1.2423	0.214125	0.627188
Cd84	5287.8	0.232245	0.0788705	2.94464	0.00323335	0.0434207
Pde11a	105.536	-0.409671	0.26417	-1.55079	0.120953	0.495202
Nrg4	10.1151	0.952075	1.09628	0.868458	0.385144	0.780723
Lrrc27	19.8917	0.528924	0.569945	0.928025	0.353395	0.756397
Tacc1	3374.38	0.140738	0.0753775	1.86711	0.0618857	0.349678
Krt10	91.5655	0.00332285	0.276027	0.0120381	0.990395	0.998437
Hint2	234.864	0.0421623	0.177369	0.23771	0.812106	0.957687
Atrip	509.804	0.213345	0.125302	1.70264	0.0886345	0.429397
Thoc3	705.767	-0.228218	0.134898	-1.69179	0.0906865	0.434037
Zfp438	133.49	-0.0483718	0.230048	-0.210269	0.833458	0.964415
Hint3	328.311	-0.0632208	0.195451	-0.323462	0.746346	0.942785
Cbx7	2713.73	0.144849	0.138403	1.04657	0.295297	0.715235
Tmem194	544.484	0.17822	0.144979	1.22929	0.218964	0.633399
Pycr1	22.9363	-1.26692	0.625638	-2.02501	0.0428665	0.281201
Polr2a	7303.31	0.182696	0.102621	1.7803	0.075027	0.389368
Rprd1b	1511.91	-0.0749253	0.109164	-0.686355	0.492489	0.849251
Gsta3	0.980365	-1.06212	2.89168	-0.367302	0.713394	NA
L3mbtl2	1224.1	0.0666924	0.103356	0.645271	0.518752	0.861609
Rassf2	10161.1	0.0509872	0.0762438	0.668739	0.503662	0.855314
Strap	2547.43	-0.159267	0.0962326	-1.65502	0.0979211	0.449454
Ikbke	7522.59	0.176968	0.0858783	2.06069	0.0393327	0.266136
Cyth1	7120.11	-0.00982199	0.0721674	-0.1361	0.891742	0.979488
AK018753	78952	-0.151525	0.104021	-1.45667	0.145207	0.537704
2410127L17Rik	486.596	-0.0970961	0.141615	-0.685635	0.492944	0.849269
Crbn	3280.44	0.199167	0.0976267	2.04008	0.0413421	0.275392
Chmp6	578.551	0.0361388	0.137888	0.262088	0.793254	0.952972
D6Ertd474e	1.49487	-1.02671	2.22327	-0.461802	0.644223	NA
Gpr179	10.9303	-0.0735561	1.03518	-0.0710561	0.943353	0.988218
Sh3kbp1	12573.8	0.0610429	0.0677799	0.900605	0.367798	0.767539
Bet1	369.495	-0.136519	0.15128	-0.902421	0.366833	0.767221
Kdsr	751.769	0.347022	0.120386	2.88257	0.00394443	0.0506605
Usp11	381.112	1.40064	0.156622	8.94282	3.79352e-19	5.44947e-17
2021-09-04	12.2115	-0.170056	0.756666	-0.224744	0.822178	0.960484
Haus7	305.682	0.235224	0.160321	1.46721	0.14232	0.531522
Iqcd	22.7035	-0.352669	0.586331	-0.601485	0.547517	0.873503
Nutf2	1285.95	-0.219116	0.111841	-1.95917	0.0500927	0.308637
Gadd45b	107.262	-0.0186389	0.27871	-0.0668756	0.946681	0.989038
AK052590	2.04358	-0.933144	2.05931	-0.453134	0.650452	0.910537
Hdac9	0.998653	-3.445	3.47844	-0.990387	0.321985	NA
1700012D14Rik	2.61448	1.0944	1.6602	0.659195	0.50977	0.857559
Ccdc154	2.30822	-0.47994	1.81792	-0.264004	0.791777	0.952669
Atp6v0a1	60.9075	-0.646788	0.366978	-1.76247	0.0779901	0.397653
Cox10	700.981	-0.143772	0.11656	-1.23346	0.217404	0.631158
Pfdn2	835.592	-0.0230314	0.12127	-0.189918	0.849373	0.970438
Synpo	11.748	-0.147153	0.794922	-0.185116	0.853138	0.971009
Jund	2710.5	-0.101256	0.1068	-0.948093	0.343082	0.75099
Tnni1	0.647635	2.82221	3.97457	0.710068	0.477662	NA
Ulk1	723.063	-0.0189802	0.110624	-0.171575	0.863772	0.972692
A630001G21Rik	468.537	0.174652	0.13954	1.25163	0.210705	0.623582
Galnt9	126.118	1.56029	0.255381	6.10968	9.98333e-10	5.81232e-08
Rnh1	1043.37	0.0418483	0.108021	0.387411	0.698452	0.927451
Mrps31	443.086	-0.0726149	0.14837	-0.489417	0.624547	0.899859
Syne3	108.104	-0.236301	0.28715	-0.822918	0.410554	0.799439
Srcin1	1.33107	-0.76883	2.3068	-0.333288	0.738917	NA
S100a13	908.241	-0.282495	0.144357	-1.95691	0.0503576	0.309547
Haus2	418.185	0.183673	0.144693	1.2694	0.204299	0.617408
Acad12	81.6817	0.0945556	0.326972	0.289185	0.77244	0.948853
Spa17	1.13625	1.30768	3.01657	0.433499	0.664653	NA
Zfp606	348.662	0.129538	0.149078	0.868926	0.384888	0.780644
Ufd1l	1245.31	-0.0065095	0.0917974	-0.0709116	0.943468	0.988257
Prkab1	1440.19	0.0057286	0.104377	0.0548837	0.956231	0.991699
Ap2m1	4678.99	-0.0330024	0.0792087	-0.416651	0.676934	0.920622
Supt16	4155.36	-0.103904	0.0722899	-1.43732	0.150627	0.546292
Nmnat3	129.186	0.278651	0.241962	1.15163	0.249474	0.670238
Hhipl2	6.41226	0.0298	1.18256	0.0251996	0.979896	0.996711
Snx2	2174.89	0.000741136	0.0941261	0.00787387	0.993718	0.998929
Col4a2	0.533057	2.52937	3.92124	0.645042	0.5189	NA
Ttc32	181.015	-0.0493334	0.219549	-0.224704	0.82221	0.960484
Polr1d	2256.33	-0.181029	0.0992518	-1.82393	0.0681622	0.36874
Vpreb3	1.65989	-3.06817	2.71616	-1.1296	0.258646	0.679081
Papd5	2746.44	0.147031	0.0738813	1.9901	0.0465797	0.294312
BC025920	174.633	0.367429	0.240541	1.52751	0.126634	0.503693
Etv3	4058.51	-0.0978555	0.0759593	-1.28826	0.197655	0.608152
Pes1	2598.79	-0.0545712	0.0949399	-0.574797	0.565428	0.878005
Wbscr27	356.52	-0.13805	0.178052	-0.775338	0.43814	0.817978
Foxd2	6.73537	1.23779	1.03885	1.1915	0.233458	0.651419
Il4ra	10424	0.282531	0.0728521	3.87815	0.000105254	0.00244901
AK018014	711.119	-0.138588	0.151736	-0.91335	0.361059	0.762967
Skiv2l	2937.93	0.201914	0.105385	1.91597	0.0553691	0.327262
Alms1-ps2	0	NA	NA	NA	NA	NA
Trim37	565.138	-0.0671003	0.126868	-0.528897	0.596877	0.8913
Zfp526	686.788	0.0753265	0.142037	0.53033	0.595883	0.89097
Klf9	23.1027	0.22965	0.523537	0.438651	0.660914	0.913953
Fbxw11	1429.23	-0.00129126	0.0959842	-0.0134528	0.989267	0.998408
Amn	2.96877	-1.06403	1.72668	-0.616229	0.537743	0.869973
Ppib	6214.8	0.0118705	0.0870426	0.136376	0.891524	0.979488
Rnf122	458.772	0.962264	0.163731	5.87711	4.17483e-09	2.23379e-07
Map9	35.031	0.595134	0.431451	1.37938	0.167778	0.570993
Pitpnm1	3796.69	0.223322	0.090532	2.46677	0.0136338	0.127339
Atxn10	1906.67	-0.122419	0.0906345	-1.35069	0.176796	0.582492
Katna1	1250.23	-0.112406	0.106172	-1.05871	0.289732	0.709919
Airn	32.7648	-1.14313	0.471705	-2.42339	0.0153763	0.139187
Stk10	10242	0.20745	0.0849399	2.44231	0.0145937	0.133752
Ctsh	10.0941	-1.39456	0.93889	-1.48533	0.137458	0.523678
Cdadc1	648.724	0.140499	0.122871	1.14346	0.252846	0.673748
Prdx2	1422	-0.377697	0.108908	-3.46805	0.000524257	0.00955666
Nat10	1612.11	0.1553	0.103358	1.50255	0.132956	0.514992
AK140725	485.678	-0.0814181	0.222399	-0.36609	0.714298	0.931104
Sap30l	421.059	-0.117168	0.151184	-0.775006	0.438336	0.817978
AK134717	118.93	0.295731	0.338222	0.87437	0.381917	0.778922
2510009E07Rik	137.075	-0.468481	0.239905	-1.95278	0.0508455	0.310955
Gzmb	4.89233	0.324176	1.4134	0.229358	0.81859	0.959171
Idua	433.55	0.325231	0.17063	1.90606	0.0566421	0.332324
Cwc27	444.004	-0.0300417	0.172142	-0.174517	0.861459	0.972167
Ermard	546.14	-0.308208	0.142341	-2.16528	0.0303662	0.223701
Ncs1	3.04313	5.0486	1.87539	2.69203	0.00710193	0.0791392
Lpar6	1523.93	0.00982898	0.110602	0.0888678	0.929187	0.985738
Gle1	1179.03	0.0871057	0.101787	0.855768	0.392126	0.784608
Dvl1	1219.57	0.197634	0.137809	1.43412	0.151538	0.547034
Mcl1	11347.4	-0.314205	0.0902489	-3.48154	0.000498546	0.00917658
Prmt1	2080.45	0.0969582	0.09797	0.989673	0.322334	0.737015
Uevld	232.901	0.201168	0.179909	1.11817	0.263496	0.685504
Por	1425.58	-0.0705806	0.106414	-0.663263	0.507162	0.85691
Sirt1	1201.82	0.119193	0.0970957	1.22758	0.219605	0.634243
Nt5m	190.486	0.139359	0.189694	0.734649	0.462553	0.832621
Gins3	195.303	0.217734	0.186324	1.16858	0.242574	0.663384
Dnajc13	3690.2	-0.0949288	0.0707863	-1.34106	0.1799	0.587393
Rsph1	1.55886	1.06141	2.05616	0.516211	0.605707	0.893249
Grwd1	705.461	-0.0611811	0.137484	-0.445005	0.656316	0.913354
Chka	203.176	0.0889547	0.191505	0.464505	0.642286	0.907283
1600002K03Rik	255.292	0.0678229	0.175829	0.385733	0.699694	0.927503
Ptger1	21.4711	-0.0329375	0.600611	-0.05484	0.956266	0.991699
Hmgn5	466.98	-0.0157419	0.168725	-0.0932987	0.925666	0.985222
Rnf185	676.017	-0.117398	0.11877	-0.988449	0.322933	0.737015
Cercam	19.5966	0.417348	0.781088	0.534316	0.593123	0.889336
Clasp1	1455.28	0.0494964	0.0874482	0.566007	0.571389	0.87992
Hmcn2	5.09565	-1.56617	1.16959	-1.33907	0.180547	0.587611
Narf	1004.78	0.0722579	0.100054	0.722193	0.470176	0.836469
Ulk4	0.166442	-0.962774	4.08047	-0.235947	0.813474	NA
Scp2	7269.39	0.0680356	0.109544	0.621079	0.534547	0.868864
Mapk3	904.743	0.0532031	0.112975	0.470928	0.637692	0.904954
Syvn1	1028.08	-0.0594626	0.109509	-0.542992	0.587136	0.885664
Ptk6	2.82525	-1.29443	1.63434	-0.792021	0.428349	0.812328
Pfkfb3	1455.89	0.153853	0.0890929	1.72689	0.084188	0.416247
Hsp90b1	11324.9	0.000278693	0.0642453	0.00433795	0.996539	0.999358
Paxip1	977.655	0.0724821	0.135228	0.535999	0.591959	0.888914
Nnt	1184.4	-0.100427	0.104053	-0.965152	0.334469	0.744914
Cbr4	134.317	0.308664	0.276587	1.11597	0.264433	0.68664
AK084270	5.21195	0.117785	1.13709	0.103585	0.917499	0.984713
Emc9	311.193	0.738505	0.181391	4.07134	4.67433e-05	0.00120601
4930528A17Rik	4.29698	-0.699017	1.28116	-0.545612	0.585333	0.885401
Phf5a	886.266	-0.319192	0.1196	-2.66882	0.00761173	0.0834826
BC065397	127.336	0.0109916	0.287728	0.0382013	0.969527	0.99459
Ddx5	66995.8	0.0390426	0.0672817	0.580285	0.561722	0.876265
Zfp811	19.1135	0.0342912	0.658759	0.0520543	0.958485	0.992272
Arf4	2307.44	0.00572254	0.0823769	0.0694678	0.944617	0.988455
Rplp0	68791.4	-0.0997661	0.0939936	-1.06141	0.288502	0.70818
Fbxl22	62.1177	-0.926666	0.392348	-2.36184	0.0181843	0.156394
Calcrl	1528.83	0.115437	0.093287	1.23743	0.215926	0.629019
2210404O07Rik	16.5456	-0.295546	0.620112	-0.4766	0.633647	0.903179
Myl4	11.901	0.0875633	0.801565	0.10924	0.913012	0.984382
Ivd	890.787	-0.0718216	0.105463	-0.681013	0.495863	0.851745
Akap10	1488.14	-0.0553803	0.116858	-0.473913	0.635562	0.903959
Rabgef1	518.848	0.135099	0.124599	1.08428	0.278243	0.699019
Rpl39	24085.9	0.0291207	0.220443	0.132101	0.894905	0.980604
Gstk1	229.705	-0.00962393	0.208002	-0.0462684	0.963096	0.993233
A930013F10Rik	86.146	-0.216908	0.309329	-0.701223	0.483164	0.843777
Nabp2	622.35	0.166576	0.132193	1.2601	0.207634	0.620908
2021-03-09	86.3304	-0.00969609	0.281044	-0.0345003	0.972478	0.995535
Agap3	1213.6	0.0350468	0.0931265	0.376335	0.706668	0.929112
Xpo6	4698.55	0.204613	0.0754899	2.71047	0.00671878	0.0753781
Mrps7	621.114	-0.185059	0.134721	-1.37365	0.16955	0.573969
Vim	13082.3	-0.304623	0.0796733	-3.8234	0.000131625	0.00295056
Pla2g4c	4.87007	-1.13392	1.14595	-0.989503	0.322417	0.737015
Hpgds	151.788	-0.834284	0.270484	-3.08441	0.00203958	0.0297189
Plaur	22.4475	1.35618	0.590604	2.29625	0.0216614	0.176933
Upf3b	820.064	-0.132531	0.115451	-1.14795	0.25099	0.671747
Hykk	35.2708	0.490281	0.442325	1.10842	0.267681	0.689806
3830403N18Rik	26.0938	0.986563	0.807267	1.2221	0.221669	0.636573
Lzts3	48.8362	0.0244158	0.393673	0.0620204	0.950547	0.989724
Casc5	10.0332	-0.00597267	0.885806	-0.00674264	0.99462	0.998929
Flot2	1760.03	-0.301245	0.101777	-2.95985	0.00307792	0.0417208
Fignl1	24.9006	0.49824	0.510553	0.975881	0.329123	0.740153
Ccdc171	107.002	-0.202864	0.256172	-0.791907	0.428415	0.812328
Irak1bp1	1.68335	2.00777	1.99426	1.00677	0.314044	0.73095
Tgfb3	15.0347	-1.86805	0.75117	-2.48685	0.0128879	0.122449
1110038B12Rik	194.188	0.309548	0.194717	1.58974	0.111894	0.477801
Otud3	137.326	-0.177485	0.230353	-0.77049	0.441009	0.819553
Arhgap27	2239.66	0.0346778	0.090817	0.381843	0.702578	0.928133
Hyou1	2979.26	0.149831	0.0866677	1.7288	0.0838452	0.415587
Psmb5	1151.97	-0.17653	0.115423	-1.52941	0.126162	0.503293
A430107P09Rik	387.702	0.463266	0.1643	2.81964	0.00480776	0.0588872
Ankra2	798.678	0.111705	0.114282	0.977456	0.328343	0.739989
4930430F08Rik	239.976	-0.242028	0.171892	-1.40803	0.159123	0.557815
Snora34	2.09503	0.0783514	2.23445	0.0350651	0.972028	0.995535
Spata13	6389.57	0.0111864	0.0752912	0.148575	0.881889	0.977028
Eri1	2051.05	0.0266116	0.0783789	0.339525	0.734215	0.939882
Gps2	1431.83	0.0311461	0.110503	0.281857	0.778053	0.950317
AK085695	331.56	0.137168	0.224137	0.611986	0.540547	0.870885
Slc25a13	21.9061	1.13016	0.687199	1.64459	0.100055	0.452078
Gch1	84.6345	0.30639	0.294597	1.04003	0.298326	0.717036
Ryr3	8.7102	2.06161	1.10322	1.86872	0.0616618	0.348854
Arhgef7	1431.09	-0.00217369	0.0935378	-0.0232387	0.98146	0.996813
TRDV5	16.2785	-1.70674	0.672204	-2.53902	0.0111164	0.109966
Gm166	3.03964	-2.22031	1.69923	-1.30666	0.191329	0.600733
Zfp369	700.81	-0.0951446	0.14534	-0.654634	0.512703	0.857985
TRADV16D	107.638	0.784436	0.294969	2.65938	0.0078284	0.0851439
Foxk1	5617.4	0.30879	0.0741274	4.16567	3.1044e-05	0.000839013
Hcst	1273.77	0.0967242	0.118935	0.813255	0.416072	0.803566
4933427E11Rik	0.492896	0.862913	4.04096	0.213542	0.830905	NA
Cep78	230.822	-0.117099	0.194889	-0.600853	0.547938	0.873634
Rab3il1	0.661974	-0.0524549	3.66819	-0.0142999	0.988591	NA
Lsm2	314.818	-0.192677	0.169663	-1.13565	0.256104	0.677123
Abhd12	763.804	0.209335	0.125329	1.67029	0.0948624	0.442848
Shc4	9.00825	0.243114	0.972252	0.250052	0.802547	0.954457
Krit1	1607.69	-0.0288344	0.0917068	-0.314419	0.753203	0.944881
Ifi27	1867.75	0.0605513	0.101005	0.599487	0.548848	0.873724
Tmem161a	752.563	-0.121418	0.113556	-1.06924	0.284963	0.704343
Peli1	7245.28	0.12897	0.0731344	1.76346	0.0778233	0.396985
Arfip1	1403.91	-0.075562	0.0985574	-0.766679	0.443272	0.821408
Heatr5b	1607.03	0.00713481	0.096198	0.0741679	0.940877	0.987881
Smarcc2	3609.28	0.123466	0.0839844	1.4701	0.141533	0.530038
BC147413	88.3516	-0.301102	0.332177	-0.906449	0.364698	0.765963
D3Ertd300e	23.2934	0.52312	0.837619	0.624532	0.532278	0.868122
Zp3r	1.14063	-1.36913	2.47683	-0.552777	0.580416	NA
Ebna1bp2	1764.96	0.00251718	0.0869666	0.0289442	0.976909	0.996701
Ccdc142	332.97	0.193895	0.18794	1.03169	0.302219	0.720411
Traf5	1822.97	-0.207114	0.0907328	-2.28268	0.0224493	0.181386
Rps4l	10.9349	-1.63877	0.813357	-2.01482	0.0439235	0.284974
Cyp4v3	175.043	0.679555	0.206434	3.29187	0.000995242	0.0161388
Icosl	90.0029	0.525	0.282596	1.85778	0.0632008	0.353565
Bcam	2.26395	4.62837	2.06636	2.23987	0.0250993	0.19733
AK170837	29.1968	-0.394276	0.549342	-0.717724	0.472927	0.838951
Xbp1	1016.39	-0.164749	0.107234	-1.53635	0.124453	0.50106
Ktn1	1542.34	0.0628767	0.116851	0.538092	0.590514	0.887853
Ntpcr	352.045	0.00657362	0.166131	0.0395689	0.968437	0.994436
Pros1	258.93	-1.56973	0.189083	-8.30178	1.02563e-16	1.19953e-14
Sertad3	313.473	-0.0620265	0.16796	-0.369294	0.711908	0.929885
Ptbp2	895.016	0.0103855	0.124009	0.083748	0.933257	0.986223
Slc6a8	2.76612	-0.584694	2.07158	-0.282246	0.777755	0.950317
Dpp9	1716.14	0.0365098	0.0969102	0.376739	0.706368	0.929112
Birc2	2213.51	-0.0928818	0.0928087	-1.00079	0.316929	0.733159
Armc9	173.978	0.10655	0.209492	0.508612	0.611024	0.895862
Zdhhc7	1281.2	-0.168719	0.102107	-1.65237	0.0984593	0.449991
Pnrc2	4589.58	-0.0898378	0.0969147	-0.926978	0.353938	0.756892
Gpr155	391.431	0.109262	0.167433	0.65257	0.514033	0.858536
2010107G12Rik	5.35835	-1.32588	1.21394	-1.09222	0.274739	0.69545
Snrnp25	238.907	0.127714	0.183598	0.695617	0.486669	0.845624
Ccni	4158.31	0.0719139	0.0869175	0.827381	0.408021	0.797627
Shoc2	2314.85	-0.120017	0.0929951	-1.29057	0.196852	0.607679
Cpne9	0.619972	2.76504	3.68745	0.74985	0.453345	NA
Ndfip1	3012.16	-0.00736032	0.0736952	-0.0998751	0.920443	0.984847
Spc24	7.20705	-1.54123	1.02334	-1.50609	0.132044	0.513566
Zfp623	400.83	-0.0405281	0.159527	-0.254052	0.799456	0.954024
Lrrc3b	8.36449	-2.17837	1.00196	-2.17411	0.0296968	0.220367
Arhgef11	1482.11	0.15747	0.124492	1.26489	0.205909	0.618568
Grb7	18.3004	-0.262058	0.62808	-0.417236	0.676506	0.920622
Zmat3	499.839	-0.0356871	0.143504	-0.248684	0.803605	0.954835
Gapt	0	NA	NA	NA	NA	NA
St8sia6	2327.16	0.0207192	0.083115	0.249283	0.803142	0.95454
Rsad2	133.196	-0.903365	0.401785	-2.24838	0.024552	0.194182
Ssb	5124.75	-0.013181	0.0909083	-0.144992	0.884717	0.977137
Alcam	3.56433	-0.0970008	1.53184	-0.063323	0.949509	0.989724
Atxn3	1383.87	-0.17271	0.105331	-1.63968	0.101072	0.453879
Kif18b	0.67104	-2.87038	3.56022	-0.806237	0.420106	NA
St8sia4	3232.91	-0.00489567	0.0822363	-0.0595317	0.952529	0.990667
Gtpbp3	448.763	-0.104169	0.135296	-0.769931	0.441341	0.819553
Fars2	315.484	-0.148648	0.159701	-0.93079	0.351962	0.755855
Rasl12	0.94379	3.36932	3.11427	1.0819	0.279298	NA
Snhg7	108.232	0.296212	0.256587	1.15443	0.248324	0.669644
Ube2v2	1348.63	-0.141595	0.127705	-1.10877	0.267529	0.689806
Arhgef4	537.705	0.0452053	0.14539	0.310926	0.755857	0.945601
Urb2	1217.68	0.0330664	0.104623	0.316054	0.751962	0.944677
Csnk2a1	5265.14	-0.0820768	0.0685361	-1.19757	0.231084	0.647932
Arhgap32	0.185574	0.960779	4.08047	0.235458	0.813853	NA
AK016175	0.500065	-0.917912	4.03589	-0.227437	0.820084	NA
Mettl1	419.997	0.263979	0.160243	1.64736	0.0994837	0.450729
Cplx1	1.45566	1.7527	2.1158	0.828384	0.407453	NA
Tmem70	634.97	0.0981552	0.135833	0.722615	0.469916	0.83641
Mfge8	174.541	0.779026	0.255014	3.05484	0.0022518	0.032138
Prkd3	3359.56	-0.282212	0.0778515	-3.62501	0.000288955	0.00581253
Sh3bgrl3	6400.21	0.0332915	0.0685568	0.485605	0.627247	0.900862
Prdm11	63.7583	0.341206	0.347408	0.982148	0.326027	0.738689
Epha3	6.59791	-3.17649	1.20255	-2.64146	0.00825494	0.088553
Zfyve28	9.92642	0.664041	0.845408	0.785469	0.432179	0.814921
Nono	9209.96	-0.0948063	0.0687358	-1.37928	0.167807	0.570993
Ppp4r1l-ps	294.279	-0.168337	0.194748	-0.864384	0.387377	0.782648
Elmo2	1186.4	0.0241846	0.10721	0.225582	0.821526	0.960484
Mturn	1830.98	0.0715506	0.092617	0.772543	0.439793	0.818981
Celsr2	188.86	-0.369958	0.221302	-1.67174	0.0945764	0.442095
Gid8	1340.63	-0.133475	0.0988127	-1.35079	0.176763	0.582492
Zbed6	1655.32	-0.138966	0.165247	-0.840962	0.400369	0.792345
Dhx34	777.157	0.0282888	0.129545	0.218371	0.82714	0.962682
Zfp69	113.103	0.219678	0.273002	0.804674	0.421008	0.80814
Napa	1932.3	-0.0706748	0.0924493	-0.764471	0.444587	0.821655
Stt3b	8077.75	-0.372113	0.0894966	-4.15785	3.21259e-05	0.000864717
Ttc4	932.398	-0.116369	0.105737	-1.10055	0.271092	0.693242
Agfg2	727.452	0.139928	0.113079	1.23743	0.215927	0.629019
C530008M17Rik	78.6933	-0.339637	0.315289	-1.07723	0.28138	0.70105
Alox8	7.07898	0.440246	1.14197	0.385513	0.699858	0.92754
X57330	66.8001	-2.17063	1.41409	-1.535	0.124783	0.50106
4932438H23Rik	3.53577	1.68371	1.42902	1.17823	0.238706	0.659077
Tmem214	1072.76	-0.0190268	0.102584	-0.185476	0.852856	0.971009
Atp2b4	130.989	-1.02374	0.247606	-4.13454	3.55662e-05	0.000945761
Tmem230	826.822	0.0283046	0.110525	0.256092	0.79788	0.953778
AK086881	166.08	-0.0775186	0.234031	-0.331231	0.74047	0.942035
Clcn2	62.3698	0.0590812	0.387147	0.152607	0.878708	0.976192
Zfp131	1603.73	-0.182942	0.101076	-1.80994	0.0703056	0.374517
Rnf149	580.714	0.00307609	0.126129	0.0243884	0.980543	0.996711
Zfp583	45.7823	0.343921	0.444103	0.774416	0.438685	0.818069
Gm5523	1.80809	1.41107	1.87822	0.751281	0.452483	0.826541
Zfyve21	64.7349	-0.130639	0.329719	-0.396212	0.691948	0.92496
Smarcd1	982.208	0.133402	0.110792	1.20408	0.228557	0.646027
Apbb3	563.168	0.208315	0.137962	1.50995	0.131056	0.512348
Zfp598	1702.92	0.15658	0.109362	1.43176	0.152212	0.547385
2810408M09Rik	649.728	0.0763625	0.123191	0.619872	0.535342	0.869602
Mterfd2	251.567	-0.210251	0.190553	-1.10337	0.269865	0.692189
Mir22hg	10.5695	-1.34883	0.900082	-1.49857	0.133987	0.517768
Gpbp1l1	3439.67	0.0618789	0.0754235	0.82042	0.411977	0.800807
1700084E18Rik	13.4109	0.322369	0.717021	0.449595	0.653002	0.911732
Oas3	1226.2	-0.184948	0.178171	-1.03804	0.299253	0.717633
Zfp62	2268.3	-0.103389	0.0880323	-1.17444	0.240218	0.66129
Synj2	476.82	0.483128	0.152774	3.16236	0.00156494	0.0236445
AK138476	5.05272	0.0198106	1.31752	0.0150363	0.988003	0.998355
Fam167a	1.21664	0.473847	2.64485	0.179158	0.857813	NA
C030017K20Rik	2.65503	-1.61979	1.82297	-0.88854	0.37425	0.773069
Gnptab	1398.57	0.123212	0.109193	1.12838	0.259158	0.679362
Hif1an	1609.81	0.00963786	0.0913534	0.105501	0.915978	0.984522
Serinc4	6.15808	1.43473	1.33824	1.0721	0.283675	0.70299
Ddx4	0.816713	1.86159	3.39638	0.548111	0.583616	NA
Sumo2	6164.81	-0.158173	0.102982	-1.53593	0.124555	0.50106
Ctnna1	433.462	-0.230992	0.148603	-1.55443	0.120083	0.492709
Snapc2	234.281	0.00405223	0.198771	0.0203865	0.983735	0.997299
St7l	538.285	-0.117446	0.123128	-0.953854	0.340158	0.749294
Arpc5	9522.12	-0.10333	0.0789589	-1.30866	0.190649	0.600052
Rpl10	47461.2	-0.137299	0.108288	-1.26791	0.20483	0.618029
Socs7	730.731	-0.0739264	0.11606	-0.636969	0.524145	0.863836
H1f0	370.111	-0.511042	0.184717	-2.76662	0.00566404	0.0664795
1810032O08Rik	385.303	0.0326204	0.147992	0.22042	0.825544	0.961977
Fbxo47	6.30082	0.92922	1.23025	0.755313	0.450061	0.825309
H2-M3	1133.04	0.0783392	0.0976329	0.802385	0.42233	0.808564
Gm5741	1.8109	0.754505	2.28035	0.330872	0.740741	0.942119
Zfp26	1675.37	-0.138166	0.116641	-1.18454	0.236201	0.656493
Gsn	849.265	0.516432	0.11521	4.48251	7.37694e-06	0.000236062
Spib	18.3117	-1.53325	0.713895	-2.14773	0.0317353	0.230016
Rpp21	499.336	0.0294879	0.156685	0.188199	0.85072	0.970696
Tyw5	204.944	0.165081	0.185383	0.890487	0.373205	0.771902
Slc39a11	815.872	-0.349374	0.117724	-2.96775	0.00299989	0.0407886
Tdrkh	104.59	0.66092	0.276282	2.3922	0.0167478	0.147529
Pla2g15	249.316	-0.134564	0.175136	-0.768341	0.442284	0.820467
Lrrc61	811.629	0.0649592	0.131	0.49587	0.619986	0.898564
Ehd1	649.169	1.1586	0.148429	7.80572	5.91628e-15	5.96867e-13
Ccnd3	5665.46	-0.116528	0.0813699	-1.43208	0.15212	0.547203
Tespa1	2243.07	0.0291952	0.0809484	0.360664	0.718351	0.933242
Zfp292	6560.78	-0.0455628	0.0850618	-0.535644	0.592205	0.888979
BC054353	15.5965	0.673484	0.733807	0.917794	0.358727	0.760862
Slc31a2	229.729	-0.456769	0.19587	-2.332	0.0197006	0.16531
Mapkapk2	1378.16	-0.0187893	0.095561	-0.196621	0.844124	0.96838
U2af1	1630	0.0417545	0.108241	0.385755	0.699678	0.927503
Mrpl23	870.813	-0.0284991	0.126337	-0.22558	0.821528	0.960484
Azin1	2623.31	-0.0173659	0.0788786	-0.22016	0.825746	0.961977
Exoc7	1082.16	0.0976816	0.102832	0.949915	0.342156	0.750625
Golga4	3546.92	0.0780903	0.090019	0.867487	0.385675	0.781228
Plcl2	3466.98	0.0818405	0.0785011	1.04254	0.297161	0.715908
Mthfr	861.096	-0.306974	0.137161	-2.23806	0.0252174	0.198023
4930405A21Rik	1.13569	-0.493535	2.45858	-0.20074	0.840902	NA
Fcer1g	6.07136	1.85363	1.22159	1.51739	0.129168	0.509009
A630095N17Rik	2.45601	2.66981	1.77044	1.50799	0.131557	0.513332
Map2k7	2265.23	0.0837204	0.094917	0.882038	0.377756	0.775696
Serac1	263.793	-0.106048	0.194639	-0.544847	0.585859	0.88559
Mettl10	458.633	0.0346823	0.14571	0.238023	0.811863	0.957485
Snora81	5.40095	0.37984	1.22991	0.308836	0.757447	0.946005
Cers2	2438.44	0.231074	0.0819463	2.81982	0.00480502	0.0588872
Lair1	734.218	-0.358539	0.116266	-3.08379	0.00204383	0.0297481
1810013L24Rik	1496.99	-0.189042	0.104698	-1.8056	0.0709816	0.376744
AK198376	178.026	0.203306	0.203529	0.998902	0.317842	0.73327
Ogfod3	147.993	-0.286442	0.223617	-1.28095	0.200212	0.611622
Neurl2	7.21489	1.93962	1.07855	1.79836	0.0721195	0.379885
Impdh1	3094.49	-0.0714062	0.0856806	-0.8334	0.404619	0.795011
Rbm15b	1180.15	0.00252527	0.100492	0.0251292	0.979952	0.996711
Csf2rb2	2.63856	-2.8228	2.06639	-1.36606	0.17192	0.577531
Psap	15061.5	-0.0824381	0.0868097	-0.949642	0.342294	0.750652
Prr13	1033.08	-0.0655096	0.117171	-0.559096	0.576096	0.88135
Frs3	30.4162	0.262717	0.487394	0.539025	0.58987	0.887652
Alkbh2	111.547	0.315029	0.248903	1.26567	0.205631	0.618568
Slx4	1175.82	0.121964	0.112542	1.08372	0.278488	0.699036
Psmd3	2522.41	0.00860658	0.0780471	0.110274	0.912192	0.984382
Tra2b	5516.28	-0.12392	0.0926004	-1.33823	0.180823	0.587776
Gadl1	2.32062	-3.58104	2.23344	-1.60337	0.108853	0.470746
Bcl3	489.731	-0.253767	0.222084	-1.14266	0.253179	0.673935
Fut8	649.966	-0.215138	0.127624	-1.68572	0.0918496	0.436338
Egr2	165.405	3.23398	0.302996	10.6734	1.3564e-26	3.2011e-24
Grasp	304.581	0.679046	0.167872	4.04501	5.23207e-05	0.00133747
Actr3	27395.7	0.0106753	0.0691044	0.154481	0.877231	0.975554
F8	6.49478	-1.00033	0.994394	-1.00597	0.314429	0.731215
Cog3	1622.46	0.00390502	0.0869141	0.0449296	0.964163	0.99334
Gm7008	1.73331	2.04392	2.15937	0.946538	0.343874	0.751188
AK047030	288.348	0.134688	0.212021	0.635257	0.525261	0.864806
AK019743	1.98246	-3.33254	2.58614	-1.28861	0.197533	0.608152
Epsti1	1709.26	0.00827417	0.135046	0.0612695	0.951145	0.989724
Agrp	1.12004	1.22712	2.69611	0.455147	0.649003	NA
Vti1b	1407.19	-0.176599	0.12181	-1.44979	0.147116	0.540626
Klhl17	731.875	0.160489	0.166529	0.963731	0.335181	0.74504
Gcsam	2.3247	-0.377637	1.92637	-0.196035	0.844583	0.968504
Zan	14.9191	0.332011	0.781871	0.424637	0.671102	0.91824
Tnfaip3	1120.85	0.271643	0.109439	2.48215	0.0130593	0.123593
Copz1	2502.24	-0.0983498	0.0827124	-1.18906	0.234417	0.653185
Trdmt1	310.429	-0.0165642	0.163062	-0.101582	0.919089	0.984718
Tmem9	565.368	0.0576134	0.125017	0.460846	0.644909	0.90861
Irf8	98.9158	0.569887	0.303149	1.87989	0.0601225	0.343083
AK218936	2.84683	1.69561	2.05978	0.823197	0.410396	0.799262
Tfpt	276.625	-0.0512269	0.172102	-0.297654	0.765967	0.947386
Sec62	4172.88	-0.132046	0.0813593	-1.62299	0.104591	0.461303
Gm14446	2187.49	-0.620446	0.322154	-1.92593	0.054113	0.322433
AK214512	24.7708	0.287053	0.551883	0.520133	0.602971	0.893239
Zfp446	289.352	0.0415467	0.182923	0.227126	0.820326	0.959817
Cdc26	765.413	0.0047098	0.119572	0.0393887	0.96858	0.994436
Tmem8b	28.8788	0.427854	0.52573	0.813828	0.415744	0.803214
Abcc1	1285.29	-0.00607411	0.107255	-0.0566324	0.954838	0.991637
AW209491	237.457	-0.242734	0.184704	-1.31418	0.188786	0.598593
Evc	18.7049	-7.67298	1.33142	-5.76299	8.26373e-09	4.23308e-07
Ipo7	2400.75	-0.0187445	0.0942177	-0.198948	0.842303	0.967824
Axdnd1	4.55888	0.615866	1.38911	0.443352	0.657511	0.913681
Cxcl10	1.17648	-0.433251	2.46824	-0.17553	0.860663	NA
Rab1b	3182.69	-0.0584895	0.0787368	-0.742849	0.457573	0.829817
Kifc2	222.532	0.155661	0.257685	0.604075	0.545794	0.87293
Mavs	881.807	0.0632846	0.106744	0.592862	0.553274	0.874687
Ccs	545.136	0.105116	0.148086	0.709831	0.477809	0.842412
Mmachc	256.236	0.0799372	0.169044	0.472879	0.6363	0.904575
Cenpq	571.215	0.251274	0.160246	1.56805	0.11687	0.4873
AK088966	12.5935	-0.330436	0.791911	-0.417264	0.676485	0.920622
Dgkh	119.195	0.452403	0.241328	1.87464	0.0608425	0.345847
3110052M02Rik	653.439	-0.0690007	0.120332	-0.573422	0.566359	0.878023
Aip	2410.76	-0.00110051	0.0801289	-0.0137343	0.989042	0.998408
AB349717	2324.28	-0.70766	0.0928586	-7.62084	2.52032e-14	2.34567e-12
Arnt2	9.21926	-1.80869	0.915041	-1.97662	0.0480843	0.299615
Ikbkg	2096.13	-0.0796241	0.0902276	-0.882481	0.377517	0.775587
Telo2	766.878	0.017276	0.123023	0.140429	0.888321	0.978663
Fiz1	906.688	-0.0158048	0.103361	-0.152909	0.87847	0.976111
AK030646	61.4872	-0.486331	0.327907	-1.48314	0.138038	0.524583
Gltp	3366.23	0.0800299	0.0821443	0.974259	0.329928	0.740933
Ttc16	3.74643	-0.767476	1.49435	-0.513585	0.607542	0.893249
Rab35	2422.8	-0.105344	0.0778051	-1.35394	0.175754	0.581383
Fkbp3	2926.35	-0.087582	0.112195	-0.78062	0.435026	0.815389
Rpl18	29218	-0.0474298	0.116406	-0.40745	0.683677	0.922569
Hgs	1117.53	0.046934	0.098116	0.478353	0.632399	0.903154
Rfc5	361.358	0.0448754	0.150736	0.297708	0.765926	0.947386
Odf2l	174.025	-0.160971	0.220928	-0.728611	0.466239	0.834949
Lphn1	1896.93	0.0150156	0.118633	0.126572	0.899279	0.982302
1700001P01Rik	5.55873	-0.408046	1.10554	-0.369092	0.712059	0.929899
Slc25a44	1222.85	0.0312898	0.100905	0.310091	0.756492	0.945776
Serpina3f	1.33691	-1.57077	2.63001	-0.597249	0.550341	NA
AK048941	25.6212	-0.213322	0.534938	-0.398778	0.690057	0.924133
Zkscan1	1265.22	-0.0087006	0.0954301	-0.0911725	0.927356	0.985441
Fkbp14	6.00818	-1.82627	1.21503	-1.50307	0.13282	0.514813
Mei4	2.30675	-1.36603	1.71903	-0.794654	0.426815	0.811857
Rce1	486.379	0.176065	0.132988	1.32391	0.185533	0.594407
Pafah1b2	2448.74	-0.168306	0.0787974	-2.13593	0.0326851	0.233876
Rai2	1.24426	0.543169	2.63808	0.205895	0.836873	NA
B4galt7	833.372	0.198941	0.120706	1.64814	0.0993232	0.450481
Atn1	3946.79	-0.0467959	0.102318	-0.457356	0.647415	0.909531
Spice1	1331.75	0.36946	0.126742	2.91505	0.00355627	0.0466729
Mir8094	4.07437	0.0557676	1.44139	0.0386901	0.969137	0.994497
Acox1	855.281	-0.191969	0.135079	-1.42116	0.15527	0.551879
Mboat2	0.323818	1.82469	4.04096	0.451548	0.651595	NA
Zfp960	33.1968	-1.48897	0.513253	-2.90105	0.00371913	0.0484305
Cd7	976.543	-0.135346	0.105649	-1.28109	0.200161	0.611622
Cln5	751.488	-0.0965053	0.107509	-0.89765	0.369372	0.76876
Deb1	171.484	-0.177181	0.265662	-0.666942	0.504809	0.855547
Vkorc1	369.465	-0.324988	0.173525	-1.87286	0.0610879	0.346938
Specc1	28.5678	-1.94316	0.518737	-3.74594	0.000179716	0.00385573
Tsc22d1	149.176	0.0203372	0.219626	0.0925993	0.926222	0.985222
Ppp2r2a	2021.31	-0.113899	0.096658	-1.17837	0.23865	0.659077
Mprip	2836.05	-0.405175	0.106307	-3.81138	0.000138195	0.00307473
Pwwp2a	1319.42	-0.032865	0.0972785	-0.337845	0.73548	0.940023
Mef2a	827.781	0.128805	0.119944	1.07387	0.28288	0.701942
9330151L19Rik	187.498	0.0977968	0.255138	0.383309	0.70149	0.928111
Stac2	9.97317	-1.84224	0.835137	-2.20591	0.0273905	0.209851
Rad9b	109.086	-0.183325	0.303345	-0.604347	0.545613	0.87293
Xrcc2	117.689	0.259421	0.239088	1.08504	0.277903	0.698908
Ovca2	1168.26	-0.0215783	0.102535	-0.210447	0.833318	0.964415
Farp2	85.6544	0.0188512	0.307347	0.0613352	0.951092	0.989724
Uckl1	920.828	0.0699134	0.124863	0.559922	0.575533	0.88124
Dclre1c	642.314	-0.0761999	0.169638	-0.449192	0.653293	0.911809
AK049068	3.40728	1.25088	1.65639	0.755187	0.450137	0.825309
Fxr1	2201.03	-0.130472	0.100144	-1.30285	0.192625	0.60197
Endog	203.987	0.265124	0.189768	1.3971	0.162385	0.562609
Eif3i	4288.63	-0.108141	0.100673	-1.07418	0.28274	0.701942
Tmem25	2.45098	-1.02107	1.61991	-0.630322	0.528484	0.866122
Atp6v1c1	1433	-0.110894	0.0903575	-1.22729	0.219715	0.634285
Plekha7	553.243	0.0541727	0.12868	0.420986	0.673765	0.919379
Ttc21b	516.318	0.0875979	0.136568	0.641425	0.521247	0.862764
Slc20a2	170.444	0.335062	0.21242	1.57736	0.114713	0.483519
Spin4	0.321766	-0.000993501	4.08047	-0.000243477	0.999806	NA
Brf1	1750.86	0.00800615	0.117507	0.0681333	0.94568	0.988823
Rab11fip2	724.168	-0.246849	0.12104	-2.03939	0.0414108	0.275433
1190005I06Rik	0.152688	0.960779	4.08047	0.235458	0.813853	NA
Wdr18	1073.16	-0.0318107	0.104493	-0.30443	0.7608	0.94649
Pik3ap1	15.6686	0.0679342	0.710424	0.0956248	0.923819	0.985185
Polb	618.398	-0.207768	0.14475	-1.43535	0.151187	0.546816
Siglecg	7.42022	-2.01211	1.00345	-2.00519	0.0449429	0.288613
AK007836	8.85207	1.20551	1.00668	1.1975	0.23111	0.647932
Cep120	2067.61	0.0438947	0.0900078	0.487676	0.625779	0.900021
Bzw1	9827.64	-0.175808	0.0928981	-1.89249	0.0584264	0.337779
Dnah12	0.161909	0.960779	4.08047	0.235458	0.813853	NA
5330426P16Rik	215.864	-0.0697992	0.183371	-0.380644	0.703468	0.928133
Anxa1	38.3035	-2.15701	0.636446	-3.38914	0.00070111	0.0121599
Apc	2416.28	0.107698	0.0916934	1.17454	0.240179	0.66129
Mrpl15	1000.32	-0.163876	0.111695	-1.46718	0.142328	0.531522
Dusp18	0.742297	3.00528	3.88957	0.772651	0.439729	NA
Akap9	3966.56	0.0812741	0.0829081	0.980292	0.326942	0.739426
Hic1	4.95422	0.361601	1.28355	0.281719	0.778159	0.950317
Atg9a	666.687	-0.0702788	0.121308	-0.579341	0.562359	0.876425
Kdm4d	1.46557	2.86276	2.29867	1.2454	0.212984	NA
AK155068	1.80757	0.215394	1.86853	0.115275	0.908227	0.984382
Rapgef6	19906.8	0.118314	0.064993	1.82041	0.0686969	0.370722
Serbp1	13628	-0.0258347	0.0984558	-0.262399	0.793014	0.952972
Kptn	379.381	0.237489	0.150686	1.57605	0.115014	0.483792
G530011O06Rik	1.56402	-0.24996	2.43997	-0.102444	0.918404	0.984718
Ccl4	0.338262	1.87785	4.03619	0.465253	0.64175	NA
Bcas2	1805.36	0.00877769	0.0919597	0.0954515	0.923956	0.985185
Trim69	3.20475	-1.05025	1.47245	-0.713268	0.47568	0.841407
Zfp707	413.751	0.0660158	0.169455	0.389578	0.696849	0.926981
Cd101	166.142	0.817432	0.247001	3.30943	0.000934864	0.0152721
Zscan12	246.832	0.0380156	0.214888	0.176909	0.85958	0.971929
A630005I04Rik	0.870475	-0.455558	3.3095	-0.137651	0.890516	NA
Cep110	6130.1	0.080508	0.0817631	0.984649	0.324796	0.737925
Tpm4	4219.66	0.268197	0.0876982	3.05818	0.00222689	0.0318168
Tmed1	13.9686	1.57599	0.889142	1.77248	0.0763148	0.392637
H2-Q4	10926.1	0.120549	0.0868905	1.38737	0.165329	0.566792
Ascl3	12.2028	0.0572662	0.714504	0.0801481	0.936119	0.98689
Diablo	1161.59	-0.138596	0.0971241	-1.427	0.153579	0.549457
Kctd20	1348.91	-0.109835	0.090343	-1.21576	0.224078	0.64086
Trf	0.161909	0.960779	4.08047	0.235458	0.813853	NA
Cdc42ep2	0.816713	1.86159	3.39638	0.548111	0.583616	NA
Nab1	2453.73	0.252878	0.0885829	2.85471	0.00430765	0.0540132
Rpgr	77.5951	-0.284738	0.299253	-0.951497	0.341352	0.749863
Ppil6	1.16657	-1.367	2.70158	-0.505999	0.612857	NA
AK040202	16.3386	0.0573432	0.665356	0.0861842	0.93132	0.986223
Syap1	1194.06	-0.225309	0.101243	-2.22543	0.0260524	0.202773
Recql4	42.7383	0.191633	0.393664	0.486793	0.626405	0.90053
Mon1a	493.143	-0.207026	0.158056	-1.30983	0.190254	0.59938
Adrm1	1625.41	-0.113458	0.0832474	-1.3629	0.172915	0.578257
Comtd1	99.5064	0.247223	0.293726	0.84168	0.399967	0.792122
Trat1	1665.85	-0.648952	0.117075	-5.54303	2.9729e-08	1.42872e-06
Snapin	711.168	0.101035	0.109325	0.924171	0.355397	0.758052
Znrd1	777.24	-0.00950575	0.128029	-0.0742468	0.940814	0.987881
1810010D01Rik	3.51646	-1.24288	1.59677	-0.778375	0.436348	0.816705
Pcca	710.119	-0.282873	0.129213	-2.18919	0.0285828	0.214509
AK037830	25.6539	-0.857464	0.562368	-1.52474	0.127324	0.504911
Ddx59	306.059	0.176504	0.167323	1.05487	0.291486	0.712065
Usp40	559.711	-0.0073557	0.161669	-0.0454986	0.96371	0.993327
Frrs1	184.572	0.195486	0.235925	0.828594	0.407334	0.797412
Klf3	2561.81	0.140798	0.0862725	1.63201	0.102677	0.457513
Myo10	1382.52	-0.290114	0.108703	-2.66886	0.00761089	0.0834826
Isg20l2	1710.41	-0.00269266	0.0873665	-0.0308203	0.975413	0.996526
Serp2	7.60216	1.82973	1.12053	1.63291	0.102488	0.456978
Atg4a	498.069	-0.102948	0.178109	-0.578009	0.563258	0.876902
Susd2	47.7699	-0.428162	0.414269	-1.03354	0.301353	0.719414
Ogdhl	5.28863	-1.37279	1.10477	-1.24259	0.214017	0.627111
Ikzf2	39.5375	-0.302153	0.459775	-0.657177	0.511067	0.857985
Prkcq	10797	0.0622823	0.0685788	0.908185	0.36378	0.765482
Rab9	473.474	0.0200953	0.161166	0.124687	0.900772	0.982564
Ireb2	2701.72	-0.0219676	0.0778797	-0.282071	0.777889	0.950317
1600014C10Rik	2907.77	-0.378931	0.0854465	-4.43471	9.21943e-06	0.000287368
Cacnb1	631.67	-0.327622	0.134884	-2.42891	0.0151442	0.137747
9130023H24Rik	131.567	0.291476	0.287268	1.01465	0.310273	0.726537
Uck2	864.714	-0.0234542	0.115371	-0.203293	0.838906	0.966584
Tmed9	3406.93	-0.0759745	0.0784207	-0.968806	0.332642	0.744109
Fam214a	1201.65	-0.0297101	0.113333	-0.262147	0.793208	0.952972
AK214683	6.74856	0.0201251	1.16464	0.0172801	0.986213	0.998068
Gstm4	103.762	0.118502	0.28208	0.4201	0.674412	0.91983
Clptm1l	3383.92	-0.0826174	0.0747727	-1.10491	0.269197	0.691757
Gm7444	0.966611	-0.0788634	2.85839	-0.0275901	0.977989	NA
Lcn4	84.4623	4.08665	1.10393	3.7019	0.000213993	0.00449623
Gm14378	47.8724	0.258366	0.3799	0.680089	0.496448	0.851926
Slc35b4	1037.62	-0.141496	0.100749	-1.40444	0.160187	0.560062
AK044480	2.16804	-2.32256	2.48555	-0.934427	0.350084	0.754266
Mob1a	3579.08	-0.299006	0.102205	-2.92554	0.00343856	0.0455351
Ergic1	616.681	-0.0522896	0.13856	-0.377378	0.705893	0.929112
Rps11	36359.2	-0.0687845	0.087498	-0.786126	0.431794	0.814877
5430416N02Rik	323.972	0.0398456	0.156409	0.254752	0.798915	0.953892
Ampd2	887.293	-0.0547834	0.122083	-0.448739	0.65362	0.91188
Gm20300	353.629	-0.210374	0.175392	-1.19945	0.230351	0.647263
Gsk3b	2576.14	0.0655982	0.0879918	0.745503	0.455968	0.829267
Mvb12a	430.143	-0.0901194	0.145095	-0.621108	0.534529	0.868864
Slc25a36	1044.44	0.448799	0.129864	3.45592	0.000548416	0.00992858
NADH-cytochrome_b5_reductase	1.95868	-1.68047	2.28646	-0.73497	0.462358	0.832496
Peg13	1705.53	0.23914	0.112054	2.13416	0.03283	0.234657
Mis18bp1	18.8368	0.560466	0.69931	0.801455	0.422868	0.809008
Cox6b2	1.3533	-2.70848	2.61373	-1.03625	0.300085	NA
Pml	2037.64	0.157387	0.106443	1.47861	0.139246	0.526291
Cdip1	884.709	0.148426	0.107997	1.37435	0.169333	0.57338
Vbp1	1857.22	-0.110479	0.110471	-1.00007	0.317276	0.73327
Dcaf13	1367.58	-0.090843	0.116636	-0.778859	0.436063	0.816705
Acd	621.315	0.0477207	0.127083	0.375507	0.707283	0.929122
Sptlc1	1441.99	0.0890442	0.0878867	1.01317	0.310979	0.727454
Gpr89	466.957	-0.0995041	0.160661	-0.619344	0.53569	0.869602
Spryd7	338.305	-0.115169	0.177644	-0.648314	0.516782	0.860011
Ifngr1	3373.35	0.0369535	0.112434	0.328669	0.742406	0.942689
AK085328	5.30691	-0.710897	1.19825	-0.593279	0.552995	0.874687
AK185715	0	NA	NA	NA	NA	NA
Rab4b	1375.43	-0.0689563	0.101162	-0.68164	0.495467	0.851618
Mroh1	1240.5	0.0452086	0.124943	0.361833	0.717477	0.932741
Gm4814	8.5162	4.61809	1.37318	3.36306	0.000770844	0.0131451
Slc26a8	3.99288	0.46804	1.34251	0.348631	0.727366	0.937019
Zgpat	1981.32	0.0559882	0.109594	0.510867	0.609444	0.894339
Herpud1	1444.76	-0.0493347	0.108062	-0.456541	0.648001	0.909531
Yap1	1.52688	4.0636	3.00445	1.35253	0.176207	0.582042
Plgrkt	855.773	-0.118643	0.132822	-0.893249	0.371724	0.769896
Vrk2	513.256	-0.12554	0.134953	-0.930252	0.35224	0.756207
Rec8	1.61947	1.17341	2.15136	0.545428	0.585459	0.885401
Naaa	250	0.155218	0.194193	0.799295	0.424119	0.810346
Wipf1	7880.28	-0.0753865	0.0698634	-1.07905	0.280563	0.70105
Icam1	801.856	0.527899	0.124755	4.23147	2.32165e-05	0.000651443
Rqcd1	1359.39	-0.198201	0.102343	-1.93664	0.0527891	0.31777
TRAV3-3	37.9468	1.00201	0.422742	2.37027	0.0177753	0.154354
Chst11	82.2711	2.37245	0.343093	6.9149	4.68178e-12	3.38111e-10
Btd	355.259	-0.272327	0.156354	-1.74174	0.0815546	0.408814
Orai3	297.529	0.856638	0.188788	4.53757	5.69072e-06	0.0001857
Gimap3	18957.5	0.20215	0.0742321	2.72321	0.00646504	0.0732088
Sars2	318.047	0.0996157	0.193227	0.515536	0.606179	0.893249
Rbx1	1617.01	-0.0693991	0.119631	-0.580108	0.561842	0.876348
BC147260	533.453	0.0854423	0.193702	0.441101	0.65914	0.913787
Brix1	1413.26	-0.0185599	0.111154	-0.166975	0.86739	0.973861
Tm9sf1	1550.57	-0.0327106	0.109221	-0.29949	0.764566	0.946985
Col20a1	325.521	-0.131676	0.210006	-0.627014	0.53065	0.867492
Otub2	20.9537	-1.04159	0.655605	-1.58875	0.112117	0.478289
Usp6nl	448.181	-0.107803	0.143289	-0.752347	0.451842	0.825712
Mex3d	243.701	-0.237729	0.172825	-1.37555	0.16896	0.572999
Taf9	1250.4	-0.0657529	0.114303	-0.57525	0.565122	0.877839
Tekt2	0.501962	-2.45187	3.99408	-0.613876	0.539297	NA
Gm13293	17.918	0.411281	0.688731	0.597159	0.550402	0.873981
Cyb561d2	342.405	0.0151957	0.162939	0.0932601	0.925697	0.985222
Tsc1	1814.26	-0.0459218	0.0967164	-0.474809	0.634923	0.903701
P2ry10	3244.45	-0.55703	0.122896	-4.53254	5.82786e-06	0.000189707
Pcdhga10	8.32557	0.00673401	0.896808	0.00750886	0.994009	0.998929
Wdr62	57.903	0.592543	0.355627	1.66619	0.0956756	0.444446
Slc4a4	11.9291	0.649808	0.742692	0.874937	0.381608	0.778922
Zc3hc1	657.26	-0.0454197	0.114249	-0.39755	0.690962	0.924285
Huwe1	21904.8	0.0930262	0.0872355	1.06638	0.286252	0.705935
Snx25	743.955	-0.0697082	0.119825	-0.581749	0.560736	0.875552
Ddx51	918.453	-0.0349811	0.107661	-0.32492	0.745242	0.942785
Aars2	386.985	-0.305931	0.154379	-1.98169	0.0475143	0.297421
Prrg4	0.660028	1.45991	3.29413	0.443185	0.657632	NA
Akr1a1	5174.54	-0.171199	0.072501	-2.36133	0.0182094	0.156394
Ccdc6	1441.26	-0.0190841	0.10927	-0.17465	0.861354	0.972132
AK138383	170.214	-0.199145	0.205011	-0.971386	0.331356	0.742489
Polr3f	1130.63	-0.00064771	0.106981	-0.00605442	0.995169	0.999226
Ndufs3	1421.13	-0.00551393	0.0885879	-0.0622424	0.95037	0.989724
Myo1a	3.4788	-0.168594	1.49567	-0.112722	0.910251	0.984382
Gpd1l	1885.16	0.152418	0.0949266	1.60564	0.108353	0.469198
D030047H15Rik	0.185574	0.960779	4.08047	0.235458	0.813853	NA
Mcm4	2528.71	0.275747	0.0921886	2.99112	0.00277954	0.0382649
Trim66	5.60913	1.22332	1.2007	1.01884	0.308281	0.724512
Sec11c	1207.37	0.13632	0.125389	1.08718	0.276959	0.69803
Glipr2	3618.21	0.211011	0.0986296	2.13943	0.0324012	0.232553
Ncf1	140.185	1.89587	0.26059	7.27529	3.4568e-13	2.76879e-11
Eif4h	4154.36	-0.033651	0.0813476	-0.413669	0.679116	0.921479
Rfesd	322.187	0.305949	0.203058	1.5067	0.131887	0.513558
Snx19	1440.32	0.0664838	0.111091	0.59846	0.549533	0.873724
AK177800	206.122	-0.142624	0.248668	-0.573551	0.566271	0.878023
Pde4dip	1511.43	-0.0634342	0.086231	-0.73563	0.461956	0.832086
Rhog	2532.36	-0.0732254	0.0830558	-0.881642	0.37797	0.775787
Dpcr1	0.169078	-0.962774	4.08047	-0.235947	0.813474	NA
Mgll	1.33586	1.57929	2.15026	0.734466	0.462665	NA
Rpl31	37149.3	0.0029527	0.134893	0.0218892	0.982536	0.997278
Efr3a	6275.31	-0.0314749	0.0767303	-0.410201	0.681658	0.922067
9330101J02Rik	4.93605	1.17783	1.3347	0.882468	0.377524	0.775587
Trip6	53.0677	-0.25117	0.456481	-0.550231	0.582161	0.883653
Tm4sf5	0.161909	0.960779	4.08047	0.235458	0.813853	NA
Rinl	5649.59	0.16176	0.0782758	2.06654	0.0387772	0.26335
Exosc8	1245.71	0.172408	0.122145	1.4115	0.158098	0.555549
Siva1	146.055	-0.0474908	0.253565	-0.187292	0.851431	0.970769
Dusp11	6894.39	0.0173817	0.0728566	0.238575	0.811435	0.957485
Klhdc4	772.222	0.0676089	0.120474	0.561188	0.574669	0.881099
Gmeb1	834.803	0.0369405	0.11202	0.329767	0.741576	0.94235
Egfl7	5.25313	-0.42446	1.14235	-0.371566	0.710216	0.929647
Gpr160	4.492	1.78442	1.45643	1.2252	0.2205	0.63566
Bckdha	735.103	-0.117489	0.127896	-0.91863	0.358289	0.760422
Vwa7	8.01628	0.271427	0.959807	0.282794	0.777335	0.950317
Sars	4165.62	-0.0404328	0.0810623	-0.498786	0.61793	0.898115
Fam160b2	1113.44	0.145405	0.109705	1.32541	0.185035	0.593629
1810026J23Rik	1181.85	-0.147148	0.0975987	-1.50768	0.131636	0.513339
Hc	0.500171	2.44541	3.60053	0.679181	0.497023	NA
Tnnt3	18.6404	0.741671	0.648369	1.1439	0.252664	0.673748
Man1b1	1858.29	-0.0245071	0.0955008	-0.256617	0.797475	0.953778
Idh1	128.839	-0.0426489	0.232961	-0.183073	0.854741	0.971426
Zfp459	141.732	-0.00793393	0.269062	-0.0294873	0.976476	0.996677
Vaultrc5	3.96194	0.203442	1.38648	0.146733	0.883343	0.977028
Unc119	92.8735	-0.186547	0.317985	-0.586654	0.557436	0.875173
H13	3881.9	-0.148965	0.0778773	-1.91282	0.0557712	0.328903
Faim	429.411	0.162134	0.145139	1.11709	0.263954	0.686021
Bend6	30.9502	-0.553349	0.462705	-1.1959	0.231736	0.64887
Rps24	94935.3	0.0131461	0.117225	0.112144	0.910709	0.984382
Mis18a	536.307	0.196796	0.145481	1.35272	0.176144	0.582042
Sdhaf1	265.457	0.474011	0.167029	2.8379	0.00454112	0.0563525
Rasgef1b	1.9814	1.57078	2.0117	0.780823	0.434907	0.815389
Mrpl20	742.317	-0.158134	0.147076	-1.07518	0.282294	0.701765
Cntnap1	52.7683	-1.40061	0.391209	-3.58021	0.000343316	0.00669213
Gmds	200.27	-0.0340508	0.228568	-0.148974	0.881574	0.977028
Spg11	1420.46	0.0656566	0.0944513	0.695137	0.486969	0.845689
Acot2	292.581	0.0641044	0.156637	0.409255	0.682352	0.922134
Sema4b	1695.04	-0.244238	0.094039	-2.59719	0.00939886	0.096365
Hnrnpr	4123.55	0.000427206	0.0724404	0.00589735	0.995295	0.999226
Slc9a8	1710.22	0.335901	0.134233	2.50238	0.0123361	0.11857
Zc3hav1	5864.85	0.0755924	0.0729634	1.03603	0.300188	0.718406
Vrk1	1703.88	-0.119739	0.112535	-1.06401	0.287325	0.707393
Phf8	2060.24	0.0448446	0.096979	0.462415	0.643783	0.907668
Zbtb4	3277.39	0.0717227	0.0751588	0.954282	0.339941	0.749151
Serpine2	1.06611	3.5301	3.00212	1.17587	0.239647	NA
Chrm3	19.0052	1.18307	0.612669	1.93101	0.0534822	0.319828
Tprgl	3633.88	0.059426	0.0819279	0.725345	0.46824	0.835849
Zfp266	1272.28	-0.0238102	0.0938059	-0.253824	0.799631	0.954043
Ncor1	12745.9	0.095165	0.0870763	1.09289	0.274441	0.69545
Tnfrsf21	1.2041	-0.352445	2.3945	-0.147189	0.882982	NA
Slmo2	833.126	-0.115659	0.121617	-0.951006	0.341601	0.749863
Ska1	2.28613	1.27741	1.74105	0.733702	0.463131	0.83298
Pus3	990.163	-0.0258235	0.112723	-0.229088	0.818801	0.959332
Fry	497.273	-0.0518083	0.195131	-0.265505	0.79062	0.952579
Exoc3l	13.8806	-0.135958	0.734516	-0.185099	0.853151	0.971009
Scube1	3.43498	0.394339	1.45807	0.270454	0.786811	0.952074
AK213359	6.43903	-0.40573	1.2252	-0.331156	0.740527	0.942035
Il6ra	9449.46	-0.226181	0.0733021	-3.08561	0.00203137	0.0296976
Ccm2	4368.21	-0.0703815	0.0860983	-0.817455	0.413668	0.802089
Armc6	309.113	-0.164084	0.159965	-1.02575	0.30501	0.722533
Mgat4a	1414.26	0.0985328	0.0986667	0.998643	0.317968	0.73327
St3gal4	550.986	-0.0503397	0.140851	-0.357398	0.720794	0.933753
Nucb2	289.701	-1.09674	0.202147	-5.42549	5.77974e-08	2.64308e-06
LOC101055769	5.42425	0.952883	1.26775	0.751636	0.45227	0.826265
Cpeb3	13.3511	0.0636979	0.748095	0.0851469	0.932145	0.986223
Gm20337	2.14516	-1.72301	1.89261	-0.910388	0.362618	0.764632
Tdrd6	0.152688	0.960779	4.08047	0.235458	0.813853	NA
Kctd5	548.702	0.0700481	0.13976	0.501204	0.616228	0.89769
Fam134c	4876.08	0.00225846	0.0752241	0.0300232	0.976049	0.996677
Pabpn1	3551.87	0.0785822	0.0994482	0.790182	0.429422	0.812879
Mtrf1	78.874	0.110265	0.320166	0.344398	0.730547	0.937916
Pip5kl1	1.09695	2.36175	3.08307	0.766038	0.443654	NA
Xrn2	6195.93	0.214507	0.0710648	3.01847	0.00254057	0.0353806
Dtx3	634.939	0.545345	0.177623	3.07023	0.00213893	0.0307263
Tfdp1	1044.94	-0.0135532	0.0990379	-0.136849	0.89115	0.979488
Apol11b	4.7581	-0.170758	1.53604	-0.111168	0.911483	0.984382
AK165101	59.0918	-0.406048	0.437507	-0.928094	0.353359	0.756397
Rpa2	634.436	0.243209	0.120512	2.01812	0.0435783	0.283523
Tmem50b	891.681	0.00388775	0.109836	0.035396	0.971764	0.995535
Aldh9a1	1629.78	-0.0707206	0.0955364	-0.740248	0.45915	0.830794
Fbln2	0.161909	0.960779	4.08047	0.235458	0.813853	NA
Nop58	3157.28	-0.0780441	0.117211	-0.665844	0.505511	0.856078
Xpo4	1029.89	-0.00121689	0.105504	-0.0115341	0.990797	0.998437
Pbrm1	5381.46	-0.0849009	0.0705016	-1.20424	0.228497	0.646027
AB341653	729.746	0.0292896	0.116728	0.250921	0.801875	0.954273
Gatad2a	2741.7	0.01026	0.0751929	0.13645	0.891466	0.979488
Brms1	708.666	-0.0194327	0.13022	-0.14923	0.881372	0.977028
6430571L13Rik	0.976416	-1.10313	2.83893	-0.388571	0.697594	NA
Helz	1767.44	0.166817	0.111593	1.49487	0.134947	0.519354
Clstn3	6.63152	2.79538	1.17582	2.37739	0.0174358	0.152283
Chmp5	1338.77	-0.201596	0.10407	-1.93713	0.0527296	0.31777
Mybl2	38.7484	0.734035	0.499201	1.47042	0.141448	0.530019
Stxbp1	42.4161	-0.627819	0.426649	-1.47151	0.141153	0.529663
Spata5l1	297.57	0.0717681	0.169292	0.42393	0.671617	0.918564
Med29	454.986	-0.122721	0.138527	-0.885903	0.37567	0.773986
Lins	386.742	-0.280535	0.165026	-1.69994	0.0891427	0.429653
Limd1	3167.07	-0.0312639	0.0732684	-0.426704	0.669595	0.917496
I730030J21Rik	66.8693	1.02589	0.390487	2.6272	0.00860919	0.0912717
Zc2hc1a	0	NA	NA	NA	NA	NA
Prps2	3178.47	0.154616	0.077691	1.99014	0.0465752	0.294312
Wbp1	616.765	0.105792	0.126201	0.838285	0.401871	0.793618
Nsun5	491.642	0.0622359	0.141785	0.438944	0.660702	0.913953
Tcp11l2	2989.23	0.2125	0.0830064	2.56004	0.0104659	0.104786
Tcof1	5048.19	0.242025	0.0825743	2.931	0.00337871	0.0449804
Cbln3	0.885074	1.99333	2.98331	0.668161	0.504031	NA
Efcab5	8.16396	0.405029	1.09128	0.37115	0.710526	0.929647
Ifitm10	99.2458	1.60029	0.291668	5.4867	4.09516e-08	1.93984e-06
Wdr44	1162.39	-0.123451	0.108952	-1.13308	0.25718	0.678511
Supv3l1	583.186	0.0991365	0.124191	0.798259	0.42472	0.810411
Ipmk	570.112	-0.158309	0.160368	-0.987163	0.323563	0.737403
Stox2	0.610751	2.7438	3.97832	0.689687	0.490391	NA
Reep4	562.574	-0.0867874	0.137216	-0.632487	0.527069	0.865955
Rasal1	211.562	1.18712	0.245032	4.84476	1.26766e-06	4.57818e-05
Arsb	149.135	-0.620294	0.238488	-2.60095	0.00929666	0.0957543
AK192600	7.33543	0.150947	0.972749	0.155176	0.876683	0.975355
Slc39a6	1083.68	-0.4841	0.107547	-4.50131	6.75366e-06	0.000217169
Milr1	188.798	-0.309741	0.205619	-1.50638	0.131969	0.513566
Repin1	165.319	0.202967	0.223463	0.908279	0.363731	0.765482
Ndufaf5	325.439	0.0228985	0.15999	0.143124	0.886192	0.977696
Frat2	161.598	0.759821	0.211562	3.59148	0.000328811	0.00643788
Klhl35	4.57285	1.02496	1.33262	0.769131	0.441815	0.819973
1200014J11Rik	1720.22	-0.114327	0.087108	-1.31247	0.189361	0.59912
Phtf2	568.845	-0.108264	0.125923	-0.859763	0.38992	0.783273
Mast3	3215.5	0.27766	0.108319	2.56336	0.0103665	0.104027
AK078712	6.48309	-0.554687	1.17856	-0.470649	0.637891	0.904954
Pkp4	854.455	-0.250288	0.138034	-1.81323	0.0697961	0.373301
Arhgef39	40.7256	-0.176713	0.411902	-0.429018	0.66791	0.917101
Pef1	891.837	-0.134875	0.116172	-1.16099	0.245645	0.666894
Wars	1522.43	-0.0132638	0.105795	-0.125372	0.900229	0.982564
Mmgt1	652.278	-0.0157137	0.11744	-0.133801	0.89356	0.980186
Ppme1	952.292	0.0503863	0.130564	0.385911	0.699562	0.927503
Topors	1274.83	0.112577	0.105022	1.07194	0.283749	0.703041
4933426M11Rik	4071.66	0.00851165	0.0744254	0.114365	0.908949	0.984382
Tbc1d31	77.2044	0.766077	0.400475	1.91292	0.0557585	0.328903
Cdkn2c	31.878	0.43937	0.635923	0.690917	0.489618	0.847494
Gng5	2306.05	0.0740114	0.125283	0.590754	0.554685	0.87506
Lims1	3047.79	-0.0407758	0.0739951	-0.551061	0.581592	0.88318
2810454H06Rik	33.4081	0.566898	0.593792	0.954708	0.339725	0.749149
Slc25a22	915.289	-0.0183004	0.111438	-0.16422	0.869558	0.974128
Hspa1b	4784.28	0.679433	0.618047	1.09932	0.271627	0.693364
4930526I15Rik	30.2037	-0.0885456	0.501263	-0.176645	0.859787	0.971929
Dnajb6	3053.39	0.0206136	0.100296	0.205528	0.83716	0.966241
Rcor1	1398.82	0.057764	0.0939808	0.614637	0.538795	0.870147
Mrgpre	10.6431	-0.186456	0.750107	-0.248572	0.803692	0.954835
4930538K18Rik	7.90939	-1.0293	0.890269	-1.15616	0.247614	0.669644
Cdk12	3690.5	0.0145104	0.0759752	0.190989	0.848534	0.970257
Gnai2	14491.4	-0.0775893	0.0669032	-1.15972	0.246161	0.667645
Gm11541	1.60065	4.12898	2.61985	1.57603	0.115018	0.483792
Wwox	170.07	-0.267396	0.221758	-1.2058	0.227894	0.646027
Tbc1d23	919.3	0.103625	0.100475	1.03135	0.302375	0.720554
Poli	755.689	0.253484	0.135373	1.87249	0.0611394	0.346938
Prob1	7.46862	0.566136	1.08315	0.522678	0.601199	0.892145
Ccr10	13.6231	-3.42458	0.833906	-4.10668	4.01391e-05	0.00105254
Pisd-ps2	72.5647	0.342624	0.321752	1.06487	0.286935	0.706977
Cep192	2628.19	0.0592822	0.0850575	0.696966	0.485824	0.844914
Slu7	2251.56	-0.106951	0.0891815	-1.19925	0.23043	0.647263
Efcab9	4.34785	-0.674739	1.41217	-0.477805	0.632789	0.903154
Gm11201	30.9497	0.125508	0.481997	0.260392	0.794562	0.953258
Cdkl4	22.1628	0.630772	0.619776	1.01774	0.308801	0.725025
Rps18	32744.2	-0.0215071	0.119164	-0.180483	0.856774	0.971929
Hist1h3i	2.11949	0.634188	2.17325	0.291815	0.770428	0.948853
Pdxp	530.049	0.0755682	0.158229	0.477588	0.632943	0.903154
Adat3	159.579	0.0185166	0.262163	0.0706301	0.943692	0.988257
AK037155	1.75387	3.15873	2.17275	1.4538	0.146003	0.539267
Malt1	3499.81	0.664291	0.0896304	7.41144	1.24932e-13	1.03193e-11
Dhcr24	1019.54	0.442368	0.123059	3.59476	0.000324685	0.00636653
Phldb1	54.8371	0.108168	0.452541	0.239024	0.811087	0.957485
Efcab12	1.37344	2.74684	2.54935	1.07747	0.281272	NA
Tcrg-C	46.812	-2.56178	0.423101	-6.05477	1.4062e-09	8.08016e-08
Ccdc170	0.185574	0.960779	4.08047	0.235458	0.813853	NA
Slc25a45	973.162	-0.0467007	0.111618	-0.418398	0.675656	0.920374
Nfkbid	635.312	0.662447	0.146499	4.52186	6.12976e-06	0.000198556
Mphosph6	427.144	0.0196726	0.155145	0.126801	0.899098	0.982302
Lcor	258.79	0.0858934	0.196528	0.437054	0.662072	0.914342
Stat3	7293.69	-0.151068	0.0912868	-1.65487	0.0979502	0.449454
Pagr1a	1355.38	-0.159852	0.0937113	-1.70579	0.0880476	0.42765
Lhpp	73.9435	-0.0423427	0.329981	-0.128319	0.897897	0.981891
Coq9	570.624	-0.113845	0.127092	-0.895768	0.370377	0.76932
Atp5a1	15868.7	-0.0927698	0.071698	-1.2939	0.195701	0.606563
Tmem150a	10.3772	0.579767	0.774693	0.748382	0.45423	0.827686
Pik3r2	469.652	-0.378609	0.158026	-2.39587	0.0165809	0.146381
Nat9	164.417	0.225945	0.226429	0.997861	0.318347	0.73327
Lrig3	8.54956	-0.745578	0.939957	-0.793204	0.427659	0.812061
Polq	157.323	0.176738	0.251002	0.704128	0.481353	0.843758
Enpp2	28.2583	-1.74134	0.519943	-3.3491	0.00081076	0.0136497
Mmp17	19.8621	-0.0147994	0.606371	-0.0244064	0.980528	0.996711
Ncald	2.87855	2.94239	1.81592	1.62033	0.105162	0.461983
Rsph3b	132.843	-0.177915	0.314265	-0.566129	0.571306	0.87992
Ptpn3	48.5362	0.204442	0.454269	0.450045	0.652678	0.911721
Nfkbiz	903.684	0.278894	0.16904	1.64987	0.0989691	0.450481
Tob2	1693.56	0.0674185	0.106744	0.631593	0.527653	0.866004
Aldh2	527.844	-0.547367	0.135857	-4.02899	5.60177e-05	0.00141826
Ywhah	4413.73	-0.000996715	0.0720426	-0.0138351	0.988962	0.998408
Camsap3	6.95286	6.24389	3.91314	1.59562	0.110573	0.475077
Nsmaf	1966.06	0.0860132	0.0877869	0.979796	0.327187	0.739669
Bbs1	81.2777	-0.274561	0.351837	-0.780363	0.435177	0.815492
Prelid1	3920.03	-0.201812	0.0870388	-2.31865	0.0204141	0.169699
Mcm3ap	2925.11	0.143157	0.0815433	1.75559	0.0791578	0.401747
AK040741	363.829	-0.101422	0.228604	-0.443657	0.65729	0.913529
Maged2	45.4093	0.404477	0.454031	0.890856	0.373006	0.771705
Acp5	4384.53	0.262845	0.0754332	3.48448	0.000493095	0.0091016
Mtbp	297.926	0.0786241	0.158452	0.496201	0.619753	0.898564
Pih1d1	672.461	-0.037664	0.113669	-0.331349	0.740381	0.942035
2810408A11Rik	27.575	0.0906931	0.510323	0.177717	0.858945	0.971929
4931406H21Rik	3.85584	-0.351784	1.33459	-0.26359	0.792096	0.95279
AK042714	0.352016	-0.000993501	4.08047	-0.000243477	0.999806	NA
Fdx1l	171.426	0.0628939	0.269097	0.233722	0.8152	0.958513
mKIAA1300	16.3085	0.345876	0.717767	0.481877	0.629893	0.901816
Tipin	472.729	0.0512401	0.159641	0.320971	0.748233	0.943393
Cep85	533.484	-0.0200032	0.131405	-0.152226	0.879009	0.976205
Mrpl51	824.875	-0.266268	0.158489	-1.68004	0.0929495	0.43912
Actr3b	13.9743	1.32015	0.713049	1.85141	0.0641101	0.356
Pigh	562.523	-0.164618	0.144863	-1.13637	0.255801	0.677123
Morn4	2.62482	0.311964	1.65211	0.188828	0.850228	0.970519
Jak3	3808.51	0.203281	0.108163	1.87939	0.0601916	0.343181
Arih2	1650.49	0.0143213	0.101772	0.14072	0.888091	0.978593
Commd4	869.081	0.0928074	0.132303	0.701478	0.483005	0.843777
Ap1b1	4761.64	0.207178	0.0795404	2.60468	0.00919593	0.0950222
Aim1l	29.5888	1.50992	0.568814	2.6545	0.0079426	0.0859295
AK003103	2.5807	-0.0801475	2.04139	-0.0392612	0.968682	0.994436
Cul9	340.941	0.296536	0.148712	1.99404	0.046148	0.293072
Syt13	1.47648	-1.08324	2.23108	-0.485523	0.627306	NA
Gtf3c5	413.536	-0.288561	0.151699	-1.90219	0.0571461	0.3333
Cdca3	32.9658	0.169601	0.554052	0.306109	0.759521	0.946375
Spata2	889.438	-0.0515492	0.127835	-0.403248	0.686766	0.92334
Gm16998	2.87812	0.18485	1.55555	0.118833	0.905408	0.983644
Arpc1a	932.316	-0.115122	0.101401	-1.13531	0.256244	0.677123
Dyrk4	8.42526	1.11233	0.973111	1.14306	0.253012	0.673748
Exph5	6.11686	2.0854	1.21961	1.70989	0.0872871	0.425207
Pik3c2a	2198.72	0.146871	0.0810282	1.81259	0.0698954	0.373562
BC027231	689.068	-0.231974	0.12686	-1.82857	0.0674635	0.366762
Ppm1e	3.96823	-0.246175	1.19975	-0.205189	0.837425	0.966241
Tex29	1.28405	-0.789799	2.60335	-0.303378	0.761602	NA
Dram2	618.179	-0.164252	0.131396	-1.25005	0.211281	0.624344
Islr	24.1427	-0.319208	0.61758	-0.516868	0.605248	0.893249
Supt7l	839.309	0.113735	0.108288	1.0503	0.293579	0.714082
Nup50	2348.22	-0.0434565	0.0859918	-0.505357	0.613308	0.89636
Rap1a	3058.86	0.244102	0.118205	2.06507	0.0389163	0.263947
Gm20324	268.752	0.252629	0.226807	1.11385	0.265345	0.687876
Cd8a	5528.97	1.89069	0.256156	7.38101	1.57091e-13	1.28951e-11
Hat1	910.64	0.0743261	0.122833	0.605099	0.545113	0.872815
Cenpn	24.9191	-0.14836	0.640505	-0.231629	0.816826	0.958714
Tmco4	1083.34	0.274029	0.0995688	2.75216	0.00592033	0.0685417
Lmnb2	638.334	0.0132579	0.137443	0.0964614	0.923154	0.985027
Daglb	235.257	0.0577218	0.200592	0.287757	0.773532	0.948947
Fam117a	2142.93	0.00940958	0.0968084	0.097198	0.922569	0.985027
AK057615	222.983	0.122574	0.283647	0.432134	0.665644	0.915887
Cdc27	1769.49	-0.0675509	0.0929412	-0.726813	0.46734	0.83528
Hist1h2bc	38.304	0.109102	0.471504	0.231391	0.817011	0.958714
Prss16	24.38	0.310544	0.596833	0.52032	0.602841	0.893239
Atg13	1553.18	0.11382	0.0883176	1.28876	0.197482	0.608152
Mettl9	2386.14	-0.277172	0.083816	-3.30691	0.000943321	0.0153913
Psph	596.693	-0.0702343	0.140994	-0.498137	0.618387	0.898222
Gm11346	1986	0.112249	0.0892605	1.25754	0.208558	0.62148
Irf5	20.6662	0.24417	0.548539	0.445128	0.656228	0.913354
Uqcr11	894.456	-0.0454253	0.114804	-0.395678	0.692343	0.925055
Zfp248	81.9451	0.385824	0.322625	1.19589	0.231739	0.64887
Cox11	313.331	0.0300723	0.158657	0.189543	0.849667	0.970438
Gm4890	52.2548	-0.146226	0.410468	-0.356243	0.721659	0.933874
Arih1	4804.22	-0.0974299	0.0791305	-1.23126	0.218227	0.632542
Hist1h4m	15.9816	-1.45666	0.784549	-1.85669	0.0633556	0.353742
Zfp111	4.24012	0.136665	1.41039	0.0968988	0.922807	0.985027
Gm3435	127.871	-2.8332	0.420012	-6.74552	1.5248e-11	1.05507e-09
Kat2a	1807.21	-0.0269716	0.107157	-0.251701	0.801272	0.954266
Maf	130.548	-1.19541	0.240835	-4.96363	6.91893e-07	2.64279e-05
Ppp1r12b	360.884	-0.0770464	0.156461	-0.492433	0.622414	0.899586
Anapc10	269.351	-0.139357	0.167022	-0.834364	0.404076	0.794815
Txndc5	1528.19	0.0125209	0.0970339	0.129037	0.897329	0.981869
Klhl2	572.695	0.0264631	0.129365	0.204562	0.837914	0.966376
Invs	601.944	-0.0250951	0.132268	-0.189729	0.849521	0.970438
5730408K05Rik	54.6177	0.71685	0.371098	1.9317	0.0533967	0.319462
Camk1d	1979.11	-0.203094	0.100226	-2.02635	0.0427291	0.280757
Mbd5	551.048	0.0616842	0.154262	0.399865	0.689256	0.924096
Psmf1	1142.67	-0.150574	0.112337	-1.34038	0.180122	0.587393
AK020577	1.05689	3.51669	2.74863	1.27943	0.200744	NA
Dlgap3	1.95562	-0.0828262	2.01497	-0.0411055	0.967212	0.994436
Chdh	14.5265	-1.4926	0.87292	-1.7099	0.0872847	0.425207
Cdon	1445.57	0.051544	0.116653	0.441857	0.658593	0.913787
Tlr2	127.086	-1.07747	0.249063	-4.32609	1.51781e-05	0.000446998
Strn4	1600.72	0.0852144	0.106449	0.800519	0.42341	0.809693
AI414108	6.64831	-2.27592	1.31252	-1.734	0.0829179	0.413417
Dnph1	8.81813	-0.723122	0.830821	-0.870371	0.384098	0.780599
Ing4	854.258	0.109725	0.121149	0.905702	0.365094	0.766372
Vps41	1783.68	-0.130636	0.0876149	-1.49103	0.135954	0.521493
Etohi1	744.553	-0.378665	0.134391	-2.81763	0.00483793	0.0591472
Zfyve19	257.557	0.146785	0.168874	0.869199	0.384738	0.780623
Chd6	3721.44	0.00961186	0.0922731	0.104168	0.917036	0.984713
Diap2	919.602	-0.0636277	0.118334	-0.537696	0.590787	0.887961
AK012238	8.53694	0.428534	0.89007	0.481461	0.630189	0.902045
Map1lc3b	2403	-0.0381425	0.100036	-0.381289	0.702989	0.928133
Fgd5	1.82881	-0.779663	1.91607	-0.406907	0.684076	0.922569
Metap1	1283.13	-0.147259	0.117142	-1.2571	0.208718	0.62148
Il1r1	2.84892	-1.26574	1.63258	-0.775299	0.438163	0.817978
AA413626	6.1526	-1.24263	1.13306	-1.0967	0.272774	0.693992
Slc35a2	519.645	-0.0367697	0.128837	-0.285398	0.775339	0.949771
Chd3	15823.3	0.444261	0.109136	4.07071	4.68692e-05	0.00120601
Spsb2	12.0939	0.284024	0.751231	0.378078	0.705372	0.928876
X56719	107.038	0.227662	0.303879	0.749187	0.453744	0.827686
Nudt8	188.168	0.207103	0.2106	0.983392	0.325415	0.738216
Rgs1	133.227	-1.01595	0.259183	-3.9198	8.86209e-05	0.00212869
Rictor	4136.45	0.178256	0.0809039	2.20331	0.0275728	0.210637
Ints5	1061.52	-0.026468	0.0970062	-0.272848	0.78497	0.951841
Polr2i	221.72	0.0389606	0.2093	0.186147	0.85233	0.971009
Pigv	576.648	-0.00158065	0.133821	-0.0118116	0.990576	0.998437
4922501C03Rik	638.938	-0.399719	0.153937	-2.59665	0.0094139	0.096365
1700113A16Rik	92.3751	0.265032	0.304128	0.871449	0.383509	0.779945
Adam17	1786.44	-0.145902	0.0840975	-1.73491	0.0827569	0.413035
C4a	20.4654	-0.391093	0.613426	-0.637555	0.523764	0.863549
Ranbp17	2.84476	-3.91255	2.08617	-1.87547	0.0607282	0.345494
Ldhb	845.791	-0.475962	0.108089	-4.40342	1.0656e-05	0.00032675
Rarg	535.902	0.943812	0.130286	7.24416	4.35114e-13	3.44339e-11
Hnrnpk	18490.9	0.0152347	0.0660917	0.230509	0.817697	0.958804
Zfp551	76.5083	0.385929	0.32052	1.20407	0.228562	0.646027
Ust	580.792	0.0393556	0.139373	0.282376	0.777655	0.950317
Tmem63a	1760.1	0.17656	0.0987883	1.78725	0.0738963	0.385404
Slc25a29	158.877	-0.0693804	0.220328	-0.314897	0.75284	0.944677
Kcnh5	10.4831	-0.0645105	1.05477	-0.0611606	0.951231	0.989724
Txndc11	992.481	0.17766	0.102695	1.72999	0.0836329	0.415524
Sv2c	2.51867	-1.00578	1.69195	-0.594448	0.552212	0.874645
Zfp579	249.676	-0.262905	0.236	-1.114	0.265278	0.68784
Adamts17	9.77522	0.642702	0.80993	0.793528	0.42747	0.812061
Zmiz2	3621.62	0.093491	0.0809955	1.15427	0.248388	0.669644
Rrp1b	1401.04	-0.0558451	0.110049	-0.507455	0.611835	0.896031
Slc35b1	577.497	-0.103911	0.125894	-0.825386	0.409153	0.798818
Ppp4c	3188.84	-0.111284	0.0776566	-1.43303	0.151849	0.547166
Pop1	213.052	-0.132502	0.197746	-0.670064	0.502817	0.854207
Polr2h	587.634	-0.065973	0.14796	-0.445883	0.655682	0.913119
AK041795	41.1769	2.84946	0.60177	4.73513	2.18919e-06	7.69477e-05
C3	3.68856	2.66835	1.47835	1.80495	0.0710827	0.377129
Letm2	312.039	-0.0155098	0.195129	-0.0794847	0.936647	0.98689
Krt222	11.4516	0.452194	1.0292	0.439364	0.660398	0.913953
Hist1h4d	19.1596	-0.569786	0.571317	-0.997322	0.318608	0.733321
Glt25d1	1541.53	0.107529	0.124918	0.860796	0.38935	0.783018
Klc3	48.2585	1.25849	0.543203	2.3168	0.0205146	0.170088
Ube2e3	311.103	-0.195058	0.154852	-1.25964	0.207799	0.620908
Rhobtb2	2408.47	-0.0380793	0.0796862	-0.477865	0.632746	0.903154
Fbxo48	16.5352	0.460696	0.724792	0.635625	0.525021	0.864524
AK182887	1.45566	1.7527	2.1158	0.828384	0.407453	NA
Pdf	435.99	0.111004	0.159711	0.695033	0.487035	0.845689
Psmd2	4350.22	-0.0773235	0.0738421	-1.04715	0.295032	0.715045
Drosha	1301.87	0.188643	0.0956121	1.973	0.0484957	0.301467
Stx4a	1684.94	0.052339	0.093185	0.561667	0.574343	0.881099
C230052I12Rik	249.959	0.0451471	0.206463	0.21867	0.826907	0.962682
Gmfb	4537.97	-0.156638	0.0841242	-1.86198	0.0626053	0.352231
B930059L03Rik	12.9375	-0.178176	0.808122	-0.220481	0.825496	0.961977
Hmgb3	97.1998	0.900274	0.32512	2.76905	0.00562198	0.0661032
Zeb2	3.36591	0.924079	1.58857	0.581703	0.560767	0.875552
Il11ra2	1.70496	1.24732	2.12636	0.586599	0.557473	0.875173
Klc4	259.289	0.187149	0.188322	0.993768	0.320336	0.734931
Gpx7	7.33628	-0.946368	1.06001	-0.89279	0.37197	0.769995
Wrap53	355.22	0.185383	0.161201	1.15001	0.25014	0.671111
Trp53bp2	798.636	0.137343	0.113694	1.20801	0.227044	0.645467
Lgals4	160.331	0.19063	0.273326	0.697445	0.485525	0.84486
AK040904	22.6857	0.2009	0.640478	0.313672	0.75377	0.945088
Ttll4	1008.55	-0.0687011	0.114918	-0.597826	0.549956	0.873724
Cdc25a	760.591	-0.0720788	0.119544	-0.602949	0.546542	0.87323
Zbtb45	372.134	0.094298	0.154548	0.610152	0.541761	0.871692
Golim4	840.098	-0.139028	0.115063	-1.20828	0.226938	0.645409
Stk4	20558	-0.249705	0.0691827	-3.60935	0.00030696	0.00607303
Yipf5	947.255	-0.100517	0.107025	-0.939192	0.347632	0.753976
Emd	1398.6	0.100439	0.113122	0.887879	0.374606	0.773319
Mta1	1801.72	0.168912	0.107703	1.56831	0.11681	0.4873
Klf12	2.7891	0.873691	1.59634	0.547309	0.584166	0.885236
Lmo2	18.759	-0.726256	0.707866	-1.02598	0.304901	0.722531
Tmem127	3753.49	-0.172171	0.0742136	-2.31994	0.0203441	0.169419
Tm6sf2	8.33105	0.204195	1.13857	0.179343	0.857668	0.971929
Rgs12	112.848	0.238241	0.287107	0.8298	0.406652	0.796912
Zfp322a	1107.57	0.0112549	0.106412	0.105768	0.915767	0.984522
Aaas	643.303	0.239853	0.11739	2.04322	0.0410309	0.274148
Nthl1	63.3714	-0.00950216	0.31825	-0.0298575	0.976181	0.996677
Top3b	1476.67	-0.0268429	0.0951158	-0.282213	0.77778	0.950317
Mir703	11.3982	0.439255	0.752428	0.583783	0.559366	0.875519
Tyms-ps	0	NA	NA	NA	NA	NA
Uba5	789.238	-0.223054	0.110001	-2.02774	0.0425867	0.280072
Lct	0.742297	3.00528	3.88957	0.772651	0.439729	NA
Slc16a5	4866.89	-1.12024	0.0893795	-12.5335	4.89672e-36	1.90338e-33
Qpct	293.648	-1.45607	0.195409	-7.45139	9.23607e-14	7.87509e-12
Yif1a	523.602	-0.0366213	0.143389	-0.255398	0.798416	0.953892
Ciita	13.3423	-1.54177	0.908191	-1.69763	0.089577	0.430689
Tbc1d17	816.351	0.28001	0.122606	2.28382	0.0223818	0.181112
Fbln1	246.885	-2.64418	0.267769	-9.87485	5.35114e-23	9.68777e-21
Arl6ip1	6083.32	-0.148612	0.0810339	-1.83394	0.0666626	0.364809
Il2rg	20860.6	-0.156267	0.0847766	-1.84328	0.0652887	0.360123
AK139109	2.69897	-0.719092	1.64373	-0.437476	0.661766	0.914342
Mrpl4	1137.81	0.11588	0.0976979	1.18611	0.235579	0.655155
Fam105a	3888.4	0.0587877	0.085297	0.689212	0.49069	0.848261
Tubgcp5	974.028	-0.102855	0.107979	-0.952549	0.340819	0.749586
Tmem67	20.8653	0.873145	0.642908	1.35812	0.174426	0.579754
Gtf3c2	2383.5	0.159879	0.102058	1.56655	0.11722	0.487627
2300009A05Rik	204.259	-0.106861	0.195925	-0.545418	0.585466	0.885401
Scamp1	27.2702	-0.530914	0.503888	-1.05364	0.29205	0.712626
Gm10389	0	NA	NA	NA	NA	NA
Mtm1	246.709	-0.0363701	0.196212	-0.185362	0.852945	0.971009
Prpf6	2941.34	-0.00812738	0.0843011	-0.0964089	0.923196	0.985027
Foxj2	1414.17	-0.0170381	0.103033	-0.165366	0.868656	0.973861
Phka1	2.62122	-2.125	1.89324	-1.12242	0.261685	0.682541
Asl	481.932	-0.160785	0.14929	-1.07699	0.281483	0.70105
AK019031	156.41	0.175932	0.21088	0.834275	0.404126	0.794815
Rundc3a	37.6327	0.155631	0.405195	0.384088	0.700914	0.92795
Fchsd1	431.588	0.223511	0.157649	1.41778	0.156256	0.552982
6430550D23Rik	4.34161	0.00463987	1.15027	0.00403372	0.996782	0.999358
Timeless	711.182	0.631986	0.146602	4.31089	1.62595e-05	0.000473317
Ccnj	152.228	0.220968	0.223793	0.987378	0.323457	0.737307
Rps6kb2	423.952	-0.028836	0.16376	-0.176087	0.860225	0.971929
Mark2	5743.01	0.0163278	0.0767381	0.212773	0.831504	0.963921
Cisd2	1481.89	0.0950416	0.110963	0.856516	0.391713	0.784032
Stx2	533.651	0.245506	0.1342	1.82941	0.0673384	0.366762
Cmc2	259.569	-0.302878	0.209412	-1.44632	0.148087	0.541696
Fyb	16527.4	0.0147605	0.0662373	0.222843	0.823658	0.961273
Sardh	79.5458	-1.44016	0.313876	-4.58831	4.46858e-06	0.000149511
Mlycd	442.794	0.0996755	0.154876	0.643581	0.519847	0.862344
Pnn	4781.68	-0.0359186	0.119858	-0.299676	0.764424	0.946985
Tmem238	31.3865	-0.320137	0.485784	-0.65901	0.509889	0.857559
Map3k3	3387.63	0.0706811	0.0807077	0.875766	0.381157	0.778654
Anks6	28.5572	0.748798	0.502899	1.48896	0.136497	0.522392
Yipf1	850.989	-0.108845	0.132654	-0.820522	0.411919	0.800807
AK078446	11.1368	-1.6992	0.853089	-1.99181	0.0463914	0.293916
Gm15880	1.29902	3.8137	3.1798	1.19935	0.23039	NA
Bfar	1814.49	0.0225421	0.0873449	0.258082	0.796344	0.95342
Polr1e	668.097	-0.0206753	0.122765	-0.168413	0.866258	0.973758
1700052K11Rik	169.038	-0.0555062	0.21774	-0.254919	0.798785	0.953892
Nup133	750.308	0.0791201	0.125322	0.631333	0.527823	0.866004
H2afz	3292.2	0.00289344	0.126307	0.022908	0.981724	0.996907
Prickle2	6.47991	-1.06586	1.15434	-0.923349	0.355825	0.758395
Zer1	1665.29	0.272047	0.104762	2.59682	0.00940907	0.096365
2610301B20Rik	291.005	-0.004282	0.173036	-0.0247464	0.980257	0.996711
Rdh1	10.1691	-0.212844	0.962148	-0.221218	0.824923	0.961977
Cd82	4128.65	0.00462407	0.0823796	0.0561312	0.955237	0.991637
Erap1	6106.54	-0.127932	0.092504	-1.38299	0.166668	0.569289
Ankle1	1.78222	4.28316	2.22422	1.92569	0.0541427	0.322433
Gm10021	0.161909	0.960779	4.08047	0.235458	0.813853	NA
Zfand4	3.24488	1.50599	1.72353	0.873784	0.382236	0.779017
Ttyh2	17.3276	-0.508597	0.604429	-0.84145	0.400096	0.792122
Commd8	3387.46	-0.151174	0.0902202	-1.67562	0.0938132	0.440909
Ccl22	6.14634	-2.11795	1.4799	-1.43114	0.15239	0.547587
St7	172.733	0.0424242	0.213875	0.19836	0.842764	0.967882
Idh2	1706.02	-0.232438	0.0875134	-2.65602	0.0079068	0.0857229
Katnal1	76.6755	-0.188716	0.382707	-0.493107	0.621937	0.899586
Tdrd3	641.229	0.0159264	0.130507	0.122035	0.902871	0.983199
H2-T22	2735.72	0.0183039	0.110452	0.165717	0.868379	0.973861
Hspbap1	536.547	-0.475899	0.136619	-3.48341	0.000495075	0.00912539
Zfp445	4259.92	0.0196614	0.0755412	0.260274	0.794652	0.953266
Rpn1	4433.59	-0.152438	0.0766182	-1.98958	0.0466375	0.294446
Kcnd1	7.54511	1.13667	1.15417	0.984836	0.324705	0.737925
Atp2a1	2.99012	0.995579	1.70182	0.585007	0.558543	0.875519
Zfp866	1157.35	-0.0636839	0.101176	-0.629438	0.529062	0.866322
Lepr	0.838221	-1.91864	3.36819	-0.569637	0.568924	NA
Cd38	12.5028	0.129232	0.844957	0.152945	0.878442	0.976111
Ctss	5170.22	-0.401845	0.11612	-3.46061	0.000538962	0.00978423
Tmem101	202.597	0.147811	0.204605	0.722418	0.470038	0.83641
Pou6f1	1120.15	0.188196	0.123753	1.52073	0.128327	0.507016
Pcmtd2	2445.85	0.116476	0.0963237	1.20921	0.226581	0.644742
Ctsz	817.742	-0.0566648	0.116898	-0.484738	0.627862	0.900923
Rela	2231.53	0.214599	0.0825781	2.59874	0.00935655	0.0961016
Ccdc162	16.3696	-0.649622	0.63689	-1.01999	0.307733	0.724048
Ppp1cb	5485.78	-0.0383086	0.0825874	-0.463855	0.642751	0.90736
Sh3tc1	3.25507	5.1512	1.84884	2.78619	0.00533323	0.0636137
Mrpl44	468.138	-0.0149997	0.134357	-0.11164	0.911109	0.984382
Myd88	1798.69	0.0170264	0.102275	0.166477	0.867782	0.973861
Oas1e	1.19224	-0.367933	2.42542	-0.151699	0.879424	NA
[truncated: 12,124 more rows]

## Sheet: fig_1_diff_exp_WT_high_SKG_high
	baseMean	log2FoldChange	lfcSE	stat	pvalue	padj
Itm2a	2810.83	0.561452	0.125737	4.46529	7.99588e-06	0.000384403
Sergef	206.137	-0.274369	0.252856	-1.08508	0.277886	0.612285
Fam109a	101.663	-0.161685	0.362171	-0.446432	0.655285	0.872351
Dhx9	9185.69	0.0406293	0.0948522	0.428343	0.668402	0.879254
Ssu72	2278.11	0.0687715	0.124116	0.554092	0.579516	0.831798
Eif2b2	1263.31	-0.225945	0.10319	-2.18961	0.0285526	0.183661
Mks1	280.294	0.409808	0.222738	1.83986	0.0657884	0.300753
Vps28	2424.51	-0.0745978	0.0935835	-0.797125	0.425378	0.73503
Setd6	496.249	-0.134984	0.173183	-0.779432	0.435725	0.742307
Psma4	2906.22	-0.0453428	0.120899	-0.375049	0.707624	0.898541
Pex19	978.946	0.157922	0.124006	1.27351	0.202839	0.531365
Katnbl1	529.125	0.20462	0.153059	1.33687	0.181265	0.503133
Bcl7a	677.033	0.313287	0.17627	1.77731	0.0755174	0.323948
Bnip3l	5758.22	-0.165443	0.102869	-1.60828	0.107773	0.38944
Capzb	8092.65	-0.249843	0.0860538	-2.90333	0.00369217	0.0497473
Dnajc21	1006.6	0.020719	0.111581	0.185686	0.852691	0.954208
Gm6654	262.227	-0.250868	0.24515	-1.02332	0.306154	0.635128
Snip1	1020.57	-0.101926	0.121058	-0.841957	0.399812	0.713665
Ptgr1	42.6374	0.940195	0.624076	1.50654	0.131929	0.432614
B9d2	223.087	0.199629	0.222952	0.895388	0.370579	0.693961
Ap5s1	204.909	0.0439503	0.235629	0.186523	0.852034	0.953911
Ppia	39682.4	0.0353183	0.0997831	0.35395	0.723376	0.905264
Phax	996.272	-0.118026	0.143523	-0.822352	0.410877	0.723436
Lnx2	1625.68	-0.177688	0.125399	-1.41698	0.156488	0.469335
Itgb7	20714	-0.216674	0.0636688	-3.40314	0.000666159	0.0137563
Rplp2	25460.6	-0.428135	0.086273	-4.96256	6.95701e-07	4.57395e-05
Strbp	1296.09	0.208044	0.0985522	2.11101	0.0347717	0.208025
Snhg4	134.796	0.109327	0.308056	0.354892	0.72267	0.905041
B3gnt3	10.5732	1.38968	1.17188	1.18585	0.235681	0.568667
Zdhhc23	44.3668	0.146655	0.464339	0.315836	0.752127	0.917381
Psmg2	787.682	-0.0805176	0.117302	-0.686414	0.492452	0.779281
Mettl22	256.849	-0.00878504	0.210617	-0.041711	0.966729	0.98838
Adrb1	0	NA	NA	NA	NA	NA
Ifi30	172.984	-0.278708	0.233369	-1.19428	0.232368	0.56549
Lrrn4cl	2.15469	-1.04801	2.08384	-0.502921	0.61502	NA
Hprt	2510.58	-0.00814426	0.114932	-0.0708617	0.943508	0.980861
Tlr9	2.20767	2.53288	2.62376	0.965364	0.334362	NA
BC054394	4.58436	-1.77726	1.68903	-1.05224	0.29269	NA
Rnf115	1962.11	-0.18678	0.0878977	-2.12497	0.0335893	0.203297
Hdgf	3395.46	-0.0163162	0.0734387	-0.222175	0.824178	0.943482
Chst12	695.493	-0.218585	0.16375	-1.33487	0.181919	0.503913
1700019D03Rik	3.32141	-1.42937	2.06642	-0.691711	0.489119	NA
Sowahc	8.98471	0.28249	1.32751	0.212797	0.831485	0.946122
Nup188	2465	-0.0137363	0.10174	-0.135013	0.892601	0.963987
AK180745	297.017	-0.175416	0.183056	-0.958262	0.33793	0.663918
Pithd1	810.538	-0.142069	0.123698	-1.14851	0.250756	0.586098
Ccdc155	1.2966	-2.57805	3.06796	-0.840312	0.400733	NA
Prkag2	668.529	0.438519	0.178456	2.4573	0.0139986	0.117749
Nmt1	2316.05	-0.0845151	0.0935012	-0.903893	0.366052	0.689743
Cd22	21.171	-1.49675	0.725476	-2.06313	0.0391005	0.222129
Slc15a1	8.41573	4.04577	1.39482	2.90057	0.00372487	0.0500614
Sharpin	1243.66	-0.0912067	0.118761	-0.767985	0.442496	0.746938
Nup210	16809.1	-0.0191429	0.0715982	-0.267366	0.789187	0.930626
Sod2	1299.08	-0.250229	0.114646	-2.18262	0.0290638	0.185761
Cdk6	154.709	-0.384112	0.296783	-1.29425	0.195578	0.521744
Tcea2	89.6393	0.469417	0.367389	1.27771	0.201351	0.528996
Fam83h	7.39076	0.231649	1.38566	0.167176	0.867232	0.955911
Il17ra	6744.01	0.0407524	0.0884452	0.460765	0.644967	0.867012
Sgk1	3428.98	0.146576	0.112349	1.30465	0.192013	0.518384
Aig1	199.909	0.382837	0.272058	1.40719	0.159371	0.473674
Atp6v1e1	1208.76	0.166658	0.135394	1.23091	0.218358	0.550671
D430042O09Rik	415.035	0.368112	0.22743	1.61857	0.10554	0.386051
l7Rn6	588.749	-0.382385	0.227551	-1.68044	0.0928726	0.36063
Sufu	1123.2	-0.0814063	0.14338	-0.567764	0.570195	0.825629
Zscan22	276.864	0.0607071	0.216301	0.280661	0.778971	0.928372
Gm8994	20.5128	-0.312004	0.71952	-0.433628	0.664559	0.877844
Dda1	1527.03	-0.141764	0.110761	-1.27991	0.200575	0.527717
Ptprk	18.1664	0.406273	1.06843	0.380254	0.703757	0.896971
Mdc1	3207.28	0.177492	0.111541	1.59128	0.111547	0.397871
Kit	96.5892	-0.416569	0.326147	-1.27724	0.201516	0.528996
Gata1	233.841	0.0676913	0.23456	0.288589	0.772896	0.925487
Neil2	21.6654	-0.180783	0.696899	-0.25941	0.795319	0.932643
Rad51d	932.721	0.182845	0.136408	1.34043	0.180107	0.502483
H2-Bl	430.671	0.326752	0.157526	2.07427	0.038054	0.218945
Cacfd1	776.759	0.0733862	0.141529	0.518526	0.604091	0.846493
Atp7b	2.55496	1.5541	2.10474	0.738382	0.460282	NA
Gli1	2.01053	0.0807167	2.36248	0.0341661	0.972745	NA
TRAV7-5	53.0215	0.334315	0.582109	0.574317	0.565753	0.823207
Il10rb	1267.93	-0.301456	0.102156	-2.95093	0.00316822	0.0449126
Fstl3	2.26625	1.8696	2.18407	0.856017	0.391989	NA
Ccdc71	1179.75	-0.0316543	0.112427	-0.281553	0.778286	0.927977
Nt5dc1	1725.53	-0.0680096	0.100706	-0.675329	0.499467	0.783974
A930016O22Rik	30.9667	1.07566	0.568407	1.89241	0.0584366	0.281046
4931428F04Rik	112.458	0.155717	0.288635	0.539494	0.589546	0.837399
Rbbp6	4801.11	0.122496	0.0982821	1.24638	0.212627	0.543429
Gbf1	2756.21	-0.04572	0.0878714	-0.520305	0.602851	0.845924
Plp1	94.5412	0.200737	0.310053	0.647427	0.517356	0.793366
Gm7030	6.94049	0.639936	1.14556	0.558625	0.576418	0.829995
AK163592	61.1136	0.612515	0.654299	0.936139	0.349201	0.673432
Tst	14.5298	1.07157	0.738886	1.45025	0.146988	0.454685
Nid2	1.782	-3.09406	3.25474	-0.950635	0.34179	NA
Fam117b	1876.35	-0.0350146	0.096969	-0.36109	0.718032	0.90352
Pcdhga2	2.45625	1.46882	2.48965	0.58997	0.55521	NA
Ehmt1	2181.11	0.117449	0.0899156	1.30622	0.191478	0.518004
Ubr3	2768.02	0.255881	0.0847781	3.01824	0.00254245	0.0386065
TCR_alpha	182.904	0.460549	0.257786	1.78656	0.0740093	0.321836
AK140218	6.48087	0.284965	1.38146	0.206278	0.836574	0.948034
Dnajc7	6828.38	0.283149	0.0776037	3.64866	0.000263612	0.00655689
Tor3a	396.869	-0.363337	0.209029	-1.73821	0.0821738	0.339267
Ccdc134	601.236	0.172555	0.151919	1.13583	0.256027	0.590566
Il4i1	17.5068	-1.21531	0.748671	-1.62329	0.104528	0.385061
Nup37	298.814	-0.129879	0.221177	-0.58722	0.557056	0.81845
Sppl2b	507.464	0.131941	0.233578	0.56487	0.572162	0.82732
Cxcl13	2.73115	-2.62834	2.8874	-0.910278	0.362676	NA
Aimp1	1333.77	-0.0115488	0.161172	-0.0716551	0.942876	0.980861
Rpl24	13710.1	-0.0668483	0.125627	-0.532116	0.594645	0.8414
Phospho1	38.4137	-0.221747	0.519055	-0.427213	0.669224	0.87931
Mrpl48	575.32	-0.0782276	0.169271	-0.462144	0.643978	0.866519
Mlf2	1866.05	-0.090988	0.0900611	-1.01029	0.312355	0.640887
Popdc2	3.58159	-1.18133	1.72563	-0.684578	0.49361	NA
Malat1	23667.5	0.966003	0.371644	2.59927	0.0093423	0.092031
Dock6	54.1882	-0.762464	0.496321	-1.53623	0.124481	0.420167
Timp1	3.38993	2.07457	1.94934	1.06424	0.287218	NA
Zfp703	213.149	-0.332049	0.20717	-1.60279	0.108982	0.392004
BC048859	9.33342	0.325649	0.962116	0.338471	0.735008	0.910595
Tmigd1	1.4492	-3.89783	3.93554	-0.990418	0.32197	NA
Fam207a	922.647	-0.0502536	0.114589	-0.438555	0.660984	0.875712
Olfr374	1.54947	1.1214	2.49353	0.449725	0.652909	NA
Wls	501.653	-0.251857	0.172737	-1.45804	0.144831	0.45157
Wdr3	2319.98	-0.182968	0.100037	-1.82901	0.0673982	0.303841
Ctbp2	10.791	-0.0924959	0.922513	-0.100265	0.920134	0.972979
Itpripl2	6.15037	-0.819306	1.47378	-0.555923	0.578264	0.831394
Ankmy1	15.4742	-0.256345	1.16794	-0.219485	0.826272	0.943619
Zbtb22	1030.27	-0.0634267	0.13549	-0.468128	0.639693	0.865017
Ap1s1	808.102	-0.171223	0.134214	-1.27574	0.202046	0.52963
Ptprs	248.033	0.428165	0.213551	2.00498	0.0449652	0.242174
Plekhn1	582.017	0.352407	0.26782	1.31584	0.188229	0.512788
Gprc5b	188.332	0.246679	0.258425	0.954546	0.339807	0.665356
Tubb4b	3959.99	-0.465606	0.119301	-3.90279	9.50918e-05	0.00300416
Zfp558	71.6812	0.678999	0.421356	1.61146	0.107079	0.388313
AK003349	4.25919	-0.279894	1.2935	-0.216385	0.828687	NA
Lta4h	2805.22	-0.0860478	0.0967741	-0.889162	0.373916	0.695809
Rasa2	2448.23	0.081887	0.0855589	0.957083	0.338525	0.664122
Gm16576	143.244	-0.301575	0.247923	-1.21641	0.22383	0.55621
Agpat3	3519.96	-0.125536	0.0957698	-1.31081	0.189924	0.515749
Zfp362	1627.03	0.0545985	0.12101	0.451188	0.651854	0.870211
1190002N15Rik	616.65	-0.537918	0.136522	-3.94015	8.14314e-05	0.00268128
Med23	1332.62	0.259639	0.110424	2.3513	0.018708	0.140895
Icmt	1216.41	-0.0918964	0.108503	-0.846949	0.397024	0.712339
Rgl1	23.8201	-0.10979	0.799907	-0.137253	0.89083	0.963713
Msl3l2	158.66	-0.252641	0.266651	-0.947461	0.343404	0.668358
Gm10653	12.787	-0.79566	1.06815	-0.744895	0.456335	0.756137
Cpxm1	1.63238	2.00499	2.55716	0.78407	0.432999	NA
Alms1	170.711	0.139861	0.28774	0.486067	0.62692	0.858684
Nmral1	107.055	0.584457	0.294163	1.98685	0.0469395	0.247154
2900060B14Rik	4.71943	3.13134	1.67986	1.86405	0.0623148	NA
BC053974	54.4129	-0.293434	0.433335	-0.677154	0.498308	0.783166
TRAV2	46.0386	0.306154	0.534053	0.573266	0.566465	0.823659
Ppp2ca	5996.59	-0.00362911	0.101245	-0.0358446	0.971406	0.989751
Ocrl	433.568	0.43989	0.203399	2.1627	0.0305645	0.191232
D11Wsu47e	334.051	-0.164967	0.181991	-0.906458	0.364693	0.688885
Ppp2r5b	354.065	0.0600864	0.20499	0.293118	0.769432	0.924104
Rpl27	16508.9	-0.0901245	0.111462	-0.808564	0.418766	0.730244
Tecr	2200.86	0.0869376	0.0851074	1.0215	0.307015	0.635397
Rpph1	21.2038	-0.692127	0.624561	-1.10818	0.267784	0.603269
Caprin1	11171	-0.146112	0.0719398	-2.03103	0.0422522	0.232856
Ndufb3	918.401	0.0272653	0.167029	0.163237	0.870332	0.95661
1700001G17Rik	5.83291	1.19306	1.44423	0.826081	0.408758	NA
Mdm4	5048.51	0.557179	0.154906	3.59687	0.000322063	0.00763597
Senp3	2170.73	0.125673	0.101451	1.23875	0.215438	0.546645
Ptpru	1.47174	-1.71117	2.98927	-0.572438	0.567025	NA
BC050122	43.1558	0.620646	0.49534	1.25297	0.210216	0.540105
Sytl1	1036.02	-0.215446	0.146729	-1.46833	0.142015	0.448424
Zdhhc16	529.667	-0.150925	0.152809	-0.987674	0.323312	0.649292
Scarb1	247.489	-0.192915	0.191916	-1.0052	0.3148	0.642866
Mrpl1	466.141	0.0726982	0.188577	0.38551	0.69986	0.894625
AK041706	2.26582	4.71144	2.37948	1.98003	0.0477002	NA
Eva1b	325.09	-0.519782	0.253505	-2.05038	0.0403273	0.226455
Fas	1188.27	0.223194	0.125587	1.77721	0.0755337	0.323948
AK197526	459.283	0.024926	0.207272	0.120257	0.904279	0.967817
Ube2m	1167.44	-0.172986	0.154148	-1.12221	0.261775	0.595134
Trim24	1438.86	-0.169012	0.141133	-1.19754	0.231097	0.564538
Pla2g12a	161.805	-0.102443	0.271141	-0.377822	0.705563	0.897858
Gm5069	13.6903	-1.81178	1.23329	-1.46906	0.141817	0.447915
Elavl3	9.33533	1.38946	1.34855	1.03033	0.302853	0.63272
Bcat1	36.0076	-0.0498044	0.999037	-0.0498524	0.96024	0.985963
Ankrd49	507.656	0.0675505	0.180127	0.375017	0.707648	0.898541
Npm1	18448.2	-0.0618584	0.104915	-0.589606	0.555455	0.817679
M38680	73.9385	0.165718	0.438157	0.378215	0.705271	0.897858
Mboat7	1651.85	0.280704	0.139068	2.01846	0.043543	0.237389
Ppm1h	2667.91	-0.381864	0.0861674	-4.43165	9.35157e-06	0.000437473
Rbm25	7711.66	0.3293	0.125243	2.62928	0.00855661	0.0873837
Gclm	607.226	-0.266088	0.130857	-2.03343	0.042009	0.232293
Ran	5743.76	-0.152729	0.0744333	-2.05189	0.0401805	0.225995
Cep63	744.791	-0.108616	0.152026	-0.714457	0.474945	0.768438
Mtus2	31.8804	0.721883	1.07594	0.670934	0.502263	0.785798
Tars2	1635.83	0.200822	0.138926	1.44553	0.14831	0.456121
AK201505	40.0596	-1.4582	0.653598	-2.23104	0.0256785	0.170951
Fam173b	286.511	0.183825	0.220189	0.834852	0.403801	0.717626
Stxbp5	1292.23	-0.120843	0.129026	-0.936576	0.348977	0.673213
Mcat	291.885	0.416156	0.196961	2.11289	0.0346104	0.20768
AK031925	280.073	-0.256195	0.238634	-1.07359	0.283006	0.617827
Gcdh	520.231	0.231322	0.163535	1.41451	0.157211	0.469871
Dmap1	443.111	0.278665	0.169101	1.64792	0.0993681	0.374097
AK186242	9.45548	-0.494723	1.28839	-0.383984	0.70099	0.895227
Rufy1	681.065	-0.166567	0.127972	-1.30159	0.193057	0.519269
4732491K20Rik	3.96163	1.95704	1.83405	1.06706	0.285945	NA
TRAV6-6	315.87	0.779659	0.258526	3.01578	0.00256319	0.0388244
Gtse1	59.0712	0.0588634	0.499041	0.117953	0.906105	0.96862
Snap29	1462.35	-0.233454	0.0935783	-2.49475	0.0126047	0.110137
5730455P16Rik	521.502	0.184309	0.14501	1.27101	0.203724	0.532649
Gbas	1154.08	0.113093	0.129487	0.873386	0.382453	0.701202
Efhc1	1.74432	2.13295	2.39215	0.891645	0.372583	NA
Prss36	29.352	-0.319594	0.601673	-0.531175	0.595297	0.841737
BC115668	57.9859	0.0355414	0.661635	0.0537175	0.95716	0.985028
Sfxn2	276.664	0.072397	0.222793	0.324952	0.745217	0.915048
Kctd15	3.36834	-0.433139	2.07685	-0.208556	0.834795	NA
Paf1	1769.88	0.0812807	0.116224	0.699345	0.484336	0.773399
Rfx3	1187.4	0.135812	0.195067	0.696235	0.486281	0.774878
Ccdc30	30.2213	0.463052	0.51531	0.898589	0.368872	0.692675
Tmco1	1258.04	-0.0717443	0.119856	-0.598586	0.549449	0.815292
E2f5	207.05	0.227118	0.219866	1.03299	0.301611	0.632143
Qtrt1	432.511	0.229513	0.166397	1.3793	0.167801	0.485597
Fam89b	1328.19	-0.266082	0.111994	-2.37585	0.0175084	0.135565
Taf6l	176.566	-0.278168	0.289376	-0.961268	0.336417	0.662162
Gm5148	68.891	1.12825	0.677001	1.66654	0.0956053	0.366367
Htt	3940.5	0.230529	0.109383	2.10753	0.0350713	0.208737
Rbm43	1021.97	-0.180877	0.116336	-1.55479	0.119996	0.41206
Rbm12b1	807.818	0.137539	0.241595	0.569297	0.569155	0.825127
Got1	727.268	-0.142551	0.134857	-1.05705	0.290487	0.62471
AK042336	142.348	-0.227686	0.365687	-0.622626	0.53353	0.804035
Nufip2	5497.42	0.156638	0.155971	1.00427	0.315248	0.643025
Zfp688	282.051	0.138781	0.225777	0.61468	0.538766	0.807867
Pmel	8.75908	-1.68844	1.02829	-1.64198	0.100593	0.376025
Nelfa	895.079	-0.163225	0.14605	-1.11759	0.263741	0.59726
Cphx2	1.54154	3.03433	2.55944	1.18554	0.235802	NA
B3galnt2	1403.22	-0.0516848	0.137005	-0.377247	0.70599	0.897936
1110065P20Rik	95.3394	0.00682349	0.340412	0.0200448	0.984008	0.995899
Srp68	2513.29	-0.151724	0.129463	-1.17195	0.241217	0.575072
Cd46	27.4583	0.97427	0.991163	0.982956	0.325629	0.651406
Akr1c18	1.24313	3.84372	3.48848	1.10183	0.270535	NA
Alg1	731.167	0.124462	0.217789	0.57148	0.567674	0.824301
Tfeb	437.856	-0.0211986	0.18534	-0.114376	0.908939	0.969999
Ppp4r1	1655.52	0.0832856	0.098094	0.849038	0.39586	0.711579
Pgm2	908.614	0.0214734	0.128169	0.16754	0.866945	0.955911
Tmem180	25.0363	-0.674446	0.600332	-1.12346	0.261244	0.594594
Ptgir	288.559	1.50361	0.239237	6.28502	3.27816e-10	4.43025e-08
Dusp7	1060.58	-0.225588	0.132309	-1.70501	0.0881925	0.35078
Gpr137	138.396	0.432662	0.267861	1.61525	0.106257	0.387521
Zfp760	598.04	0.268255	0.284041	0.944426	0.344952	0.669483
Ms4a6c	568.506	0.082994	0.172808	0.480267	0.631038	0.860654
Mfn1	667.126	0.39614	0.151107	2.62159	0.00875205	0.0883412
Atp7a	875.002	-0.00808884	0.115665	-0.0699331	0.944247	0.980943
Vegfa	7.3798	3.84141	1.45294	2.64389	0.008196	0.0850171
Cd97	13376.6	-0.136109	0.0791045	-1.72062	0.0853192	0.344078
Asph	30.3386	-0.324499	0.545838	-0.594498	0.552179	0.816391
Cysltr2	24.5003	-1.21117	0.74817	-1.61884	0.105483	0.386051
Trafd1	779.438	-0.31016	0.158385	-1.95826	0.0501992	0.257517
Crip2	15.1133	-0.155353	1.14447	-0.135742	0.892025	0.963777
AK041758	169.218	0.19175	0.292764	0.654963	0.512492	0.791306
Phxr4	2.71277	1.67041	2.06664	0.808271	0.418935	NA
AK086010	2.63745	4.92963	2.2782	2.16383	0.0304775	NA
Srsf3	7542.8	-0.00661661	0.0710831	-0.0930827	0.925838	0.975144
Chchd2	2485.54	0.0222191	0.130682	0.170024	0.864991	0.955737
Ggcx	237.057	0.347806	0.256393	1.35653	0.17493	0.495178
Sgk3	943.329	0.121625	0.17263	0.704542	0.481095	0.771302
Mipol1	131.047	-0.139341	0.298886	-0.466202	0.641071	0.865767
Hist1h4i	29.0829	0.747401	0.974097	0.767275	0.442918	0.747105
Cers6	868.764	-0.117159	0.144463	-0.811002	0.417365	0.729333
AK201601	1.41063	4.02631	2.86886	1.40345	0.160481	NA
Otud6b	792.311	0.150421	0.136925	1.09856	0.271958	0.607085
AK009869	0.880318	2.08542	3.47592	0.599961	0.548532	NA
Il2ra	545.44	-1.19452	0.16719	-7.14465	9.02223e-13	1.85996e-10
Cpt1a	2636.28	-0.240131	0.132592	-1.81105	0.0701329	0.311551
Kbtbd4	706.37	-0.257725	0.13539	-1.90358	0.0569651	0.27679
Arl6ip5	5961.39	-0.166408	0.0741781	-2.24336	0.0248739	0.168266
Rab2b	509.188	0.0230009	0.150454	0.152877	0.878495	0.95996
Gga3	1856.48	0.15613	0.123936	1.25976	0.207756	0.536961
Yes1	10.5361	-0.129448	1.25648	-0.103024	0.917944	0.972557
Pld3	3087.59	-0.187213	0.101449	-1.84539	0.0649804	0.299014
Dedd	749.627	-0.0159966	0.125129	-0.127841	0.898275	0.967049
Mcm10	57.3531	-1.05097	0.476087	-2.20753	0.0272771	0.177798
Oser1	1120.44	0.0248566	0.120201	0.206792	0.836173	0.948018
Ccdc28b	122.212	-0.522457	0.284671	-1.83531	0.0664605	0.30174
AW146154	324.452	0.167497	0.201655	0.830614	0.406192	0.719923
Abcb6	119.506	-0.415821	0.291574	-1.42612	0.153832	0.465562
Tbc1d14	3615.43	-0.310014	0.0906135	-3.42128	0.000623272	0.0131297
Ms4a6d	112.158	0.310158	0.301895	1.02737	0.304245	0.63337
Cdca7	456.923	-0.5015	0.172318	-2.91031	0.0036107	0.0490691
Ccnl2	7952.5	0.518721	0.290607	1.78495	0.0742688	0.32199
Wdr47	582.903	0.304556	0.19381	1.57141	0.116086	0.405872
Atp1a2	35.5456	0.164533	0.51728	0.318073	0.750429	0.916422
Ptpn11	3276.15	-0.208593	0.0939047	-2.22133	0.0263289	0.173961
Slc5a5	1.04563	3.59536	3.70658	0.969996	0.332049	NA
Pbk	27.5588	-1.40201	0.675332	-2.07602	0.0378917	0.218321
Ctdnep1	1889.73	-0.264403	0.115303	-2.29312	0.0218411	0.154901
1700020I14Rik	1190.25	-0.0103432	0.132257	-0.0782053	0.937665	0.978921
Zik1	121.709	0.33809	0.273785	1.23487	0.216878	0.547734
AK157632	11.1235	1.09334	1.22761	0.890622	0.373132	0.695135
Spata7	7.1814	-0.0782192	1.32797	-0.0589013	0.953031	0.983745
Ppargc1b	315.989	0.30502	0.285395	1.06876	0.285176	0.620611
Lig1	593.863	-0.33803	0.154152	-2.19284	0.0283187	0.183018
Pqbp1	1628.39	-0.103584	0.0954038	-1.08574	0.277594	0.612167
Gm1821	2781.17	-0.356562	0.123468	-2.88789	0.00387832	0.0513297
Haao	37.6095	0.162865	0.465594	0.349801	0.726488	0.906717
Cux1	1342.69	-0.0292547	0.155983	-0.187551	0.851229	0.953473
Creb3l2	104.977	0.651439	0.382179	1.70454	0.0882805	0.350837
Serpina4-ps1	2.58478	-3.67516	2.5606	-1.43527	0.15121	NA
Phf11b	1193.58	-0.0580736	0.128963	-0.450314	0.652484	0.87048
Alg8	183.543	0.191095	0.282193	0.677178	0.498293	0.783166
Magee1	199.751	-0.553302	0.270158	-2.04806	0.0405537	0.227411
Ssfa2	808.368	0.0327053	0.117703	0.277862	0.781118	0.928789
Gtpbp1	4753.03	-0.0528458	0.0771834	-0.684678	0.493547	0.78017
Cdca2	46.8032	-0.64641	0.595523	-1.08545	0.277722	0.612167
AK019237	3.1748	3.14667	1.95702	1.60789	0.107859	NA
BC068281	192.42	-0.122568	0.227583	-0.538563	0.590188	0.837822
Zfp386	1385.49	0.282417	0.110393	2.5583	0.0105186	0.0988064
Stk38l	401.45	0.0884299	0.161889	0.546237	0.584903	0.835488
Cox15	756.091	0.0816452	0.157622	0.517982	0.604471	0.846612
AW549877	3334.1	0.289541	0.114533	2.52801	0.0114711	0.103792
Coro1b	4789.79	-0.0880079	0.0762751	-1.15382	0.248573	0.583667
Fbxo4	211.109	-0.0317971	0.250377	-0.126997	0.898943	0.967083
Uba1	10766.9	-0.173695	0.078069	-2.22489	0.0260888	0.173019
Pcsk4	84.2489	0.128705	0.360133	0.357381	0.720807	0.904377
Rabl2	6.02906	2.37871	1.57643	1.50893	0.131317	0.431213
Rad54l2	1688.08	0.126232	0.104201	1.21143	0.22573	0.558266
Tsen34	133.051	0.109987	0.297554	0.369638	0.711653	0.901086
Gjb2	9.92305	-0.553783	0.962566	-0.575319	0.565075	0.822816
Itgb2	16609	0.0306599	0.067623	0.453395	0.650265	0.86939
Zfp513	647.368	0.477995	0.158932	3.00754	0.00263371	0.0395968
Ccno	2.91289	0.298736	2.13388	0.139997	0.888662	NA
Dhdds	767.586	-0.285779	0.154664	-1.84773	0.0646411	0.298719
Zyg11b	4690.07	0.0774469	0.133071	0.581998	0.560568	0.819592
Man1a2	2472.23	0.157411	0.106125	1.48326	0.138007	0.442196
Samhd1	17985	-0.228839	0.0813102	-2.81439	0.00488698	0.0607153
Pde4d	2078.93	0.137442	0.119893	1.14637	0.25164	0.587354
Nubp1	835.037	0.0709574	0.140518	0.50497	0.61358	0.852748
Slc25a25	712.535	0.193798	0.133841	1.44797	0.147626	0.455373
Ctdspl2	1790.44	0.321561	0.117599	2.73438	0.00624979	0.070647
Six5	3.29379	1.60982	1.92559	0.836011	0.403149	NA
Oas1b	572.518	0.0115777	0.213366	0.0542621	0.956726	0.984989
Sel1l	2042.05	0.0979628	0.090433	1.08326	0.278691	0.613675
Pomc	9.22699	0.357527	1.28894	0.277381	0.781487	0.928789
Nhlrc1	35.3305	0.430101	0.629915	0.682793	0.494738	0.780823
Per3	41.1053	0.544528	0.483801	1.12552	0.260369	0.594088
Nkiras2	472.195	-0.155312	0.151745	-1.02351	0.306067	0.635128
Copg2	1361.47	-0.0354152	0.1169	-0.302953	0.761925	0.921477
Ddx26b	1331.17	0.516039	0.22563	2.2871	0.0221897	0.156824
Apoa1bp	538.549	0.0454949	0.151031	0.301229	0.76324	0.921709
Zfp236	3571.08	0.259548	0.107793	2.40785	0.0160469	0.12807
Ube2d2a	5816.26	-0.129556	0.0798257	-1.62298	0.104593	0.385061
Mthfd1	1712.59	-0.106186	0.100731	-1.05415	0.291812	0.62471
Chd2	9542.73	0.137654	0.0778681	1.76779	0.0770964	0.327532
Noxo1	53.7422	0.500506	0.455731	1.09825	0.272097	0.607085
Ccdc41os1	369.627	-0.26002	0.190215	-1.36698	0.171632	0.490576
Ints1	2386.77	0.200264	0.106078	1.88789	0.0590402	0.282942
AK193543	5.33054	-3.25122	2.23803	-1.45272	0.146302	NA
Nxf2	4.15976	-0.172097	1.98118	-0.0868659	0.930778	NA
Amdhd2	362.021	0.327344	0.169907	1.92661	0.0540287	0.268993
Scyl1	1334.53	-0.00827116	0.115376	-0.0716887	0.94285	0.980861
Elmod3	344.372	0.0305113	0.204022	0.149549	0.88112	0.960832
Capn3	117.646	-0.576796	0.326211	-1.76817	0.0770326	0.327532
Gm8898	48.1877	3.14241	2.64246	1.1892	0.234361	0.56727
Crb3	3.32995	1.62889	1.93515	0.84174	0.399934	NA
Fanca	54.2663	-0.819187	0.436871	-1.87512	0.0607758	0.287409
Tmem86a	46.5288	1.10914	0.58609	1.89243	0.0584334	0.281046
Xaf1	1171.56	-0.212278	0.157942	-1.34403	0.17894	0.50025
BC057675	5223.66	0.0883591	0.119371	0.740206	0.459175	0.757692
Josd1	743.351	-0.188163	0.129514	-1.45283	0.146271	0.453681
Cpne2	34.5543	-1.93639	0.688912	-2.8108	0.00494188	0.0611174
AI464131	0	NA	NA	NA	NA	NA
Ly6c2	527.414	-0.200304	0.241598	-0.82908	0.407059	0.720784
Chmp2a	2395.59	-0.212401	0.0973546	-2.18173	0.0291296	0.186046
Zfand1	382.107	0.288209	0.1625	1.77359	0.0761302	0.325702
Rnf208	5.52103	-0.707821	1.55702	-0.454598	0.649398	NA
AK029599	13.5211	-2.40445	0.915602	-2.62609	0.00863718	0.0879145
Shisa4	1.67418	-1.10849	2.59251	-0.427573	0.668962	NA
Polr2l	605.962	-0.101653	0.177122	-0.573914	0.566026	0.823316
Acacb	147.577	-0.718912	0.403046	-1.7837	0.0744727	0.32199
Rell1	129.976	-0.328569	0.291392	-1.12759	0.259495	0.593674
Gm20257	217.447	0.541368	0.277141	1.9534	0.0507719	0.259048
Irak3	92.3317	-0.0108311	0.351256	-0.0308354	0.975401	0.991319
Pgrmc2	898.884	-0.0719091	0.129494	-0.555306	0.578685	0.831524
Map4k2	5521.3	0.476632	0.134718	3.53799	0.000403182	0.00925264
Mpc1	838.545	0.0242349	0.170937	0.141777	0.887256	0.962209
Pbdc1	993.612	0.0179563	0.152517	0.117733	0.90628	0.96862
X06773	165.721	0.148	0.25327	0.584355	0.558981	0.819406
Urb1	1695.46	0.0901614	0.101946	0.884404	0.376478	0.697928
Asrgl1	766.54	-0.158588	0.150373	-1.05462	0.291597	0.62471
mKIAA1227	65.3198	0.618519	0.537459	1.15082	0.249806	0.584755
DQ719901	1687.27	0.0431554	0.0906619	0.476003	0.634072	0.861585
Raver1-fdx1l	772.333	0.0268609	0.161505	0.166316	0.867908	0.956229
M55219	22.7776	1.32454	1.03867	1.27523	0.202229	0.529882
BC026600	11.3859	0.42534	1.16043	0.366536	0.713965	0.901482
Gtf3c1	3378.34	-0.192571	0.0860779	-2.23717	0.025275	0.169896
Thoc7	1193.63	0.0839675	0.138095	0.608043	0.543159	0.810308
Alg14	103.622	-0.00475156	0.440663	-0.0107828	0.991397	0.997192
Nom1	1276.63	-0.0150856	0.105444	-0.143068	0.886237	0.961922
Lman2	3629.56	-0.207464	0.073024	-2.84104	0.00449663	0.0570307
Jade1	1352.73	0.0437508	0.101255	0.432084	0.66568	0.878354
Tsen54	342.367	-0.209436	0.195284	-1.07247	0.283511	0.618177
Tcf12	3761.76	-0.0493489	0.0967768	-0.509925	0.610104	0.8507
BC017643	3057.38	-0.283486	0.0814461	-3.48065	0.000500194	0.0110016
Tbc1d30	335.583	-0.309258	0.200845	-1.53979	0.123612	0.418799
Taf12	1158.62	-0.276256	0.118608	-2.32916	0.0198508	0.147133
AI839979	1.53512	-0.144147	2.91196	-0.0495017	0.960519	NA
Lenep	28.495	0.426018	0.624774	0.681876	0.495317	0.781269
Ept1	1044.2	-0.0606086	0.113416	-0.534394	0.593069	0.840244
Clptm1	2327.21	0.0611975	0.0807992	0.757403	0.448809	0.751702
Srek1ip1	403.793	0.207899	0.182144	1.1414	0.253703	0.588776
Arhgdib	29483.8	-0.214622	0.0889638	-2.41246	0.0158453	0.127044
Aasdh	308.669	0.443474	0.269212	1.6473	0.099496	0.374202
Ints8	1783.08	-0.155565	0.0917211	-1.69606	0.0898737	0.35388
Apbb1ip	5518.41	-0.134836	0.0967563	-1.39356	0.16345	0.481016
Stx6	1524.99	-0.0829397	0.104945	-0.790313	0.429345	0.737855
Alkbh6	331.972	0.079777	0.202538	0.393887	0.693664	0.89117
Fam104a	1085	-0.205213	0.101854	-2.01478	0.0439276	0.238445
Dock10	13422.7	-0.136821	0.0591262	-2.31405	0.0206651	0.150239
Luc7l3	3885.33	0.289252	0.184226	1.57009	0.116394	0.406027
Gm16712	4.45795	0.825458	1.82406	0.45254	0.65088	NA
Cog8	1161.6	-0.162027	0.109971	-1.47336	0.140653	0.446326
AK144143	47.4688	0.347544	0.520239	0.668046	0.504104	0.787189
Uprt	155.523	-0.121072	0.231165	-0.523747	0.600455	0.844124
2900056M20Rik	550.585	0.117645	0.174989	0.672301	0.501392	0.784937
Cd200r1	528.561	0.116541	0.145119	0.803073	0.421933	0.732687
Plekhj1	1046.87	-0.0723136	0.10741	-0.673248	0.50079	0.784905
Prkcz	311.679	0.671226	0.231304	2.90192	0.00370883	0.049901
Hira	1543.92	-0.00450377	0.105942	-0.0425117	0.966091	0.988227
Arfgap1	1143.7	0.162713	0.123401	1.31857	0.187312	0.511859
Ccdc122	1.05709	1.16369	3.27164	0.35569	0.722073	NA
R3hdm4	2354.93	-0.0966129	0.102633	-0.941343	0.346529	0.671152
Psmd10	652.422	0.0723156	0.15274	0.473457	0.635887	0.862337
Pus7l	558.184	-0.121654	0.141301	-0.860957	0.389262	0.706809
Rps27a	33039.8	0.115175	0.144899	0.794862	0.426694	0.735559
Akip1	225.453	0.022436	0.203883	0.110043	0.912375	0.971055
Rgs16	41.3067	-0.101987	0.495661	-0.20576	0.836978	0.948139
Hnrnpdl	5970.77	0.397462	0.135626	2.93058	0.00338334	0.0467005
Esyt1	14102.7	-0.231178	0.0887816	-2.60389	0.00921721	0.0912196
Lix1	0.655031	-1.36935	3.99138	-0.343077	0.731541	NA
Rpf1	1232.06	-0.0091139	0.104142	-0.0875142	0.930263	0.976338
Mapkbp1	486.678	0.63259	0.248838	2.54217	0.0110167	0.101262
Mettl2	740.995	0.175223	0.145114	1.20749	0.227245	0.559914
Tsix	4.85482	3.81872	1.75106	2.18081	0.0291977	NA
Atpase6	212693	0.144548	0.109681	1.31789	0.18754	0.511859
Slfn2	10279.8	-0.257344	0.0915588	-2.8107	0.00494342	0.0611174
Nadsyn1	298.821	-0.0135754	0.208076	-0.0652425	0.947981	0.982305
Rplp2-ps1	463.901	-0.549494	0.145759	-3.76989	0.00016332	0.00450444
Ndrg4	2.60656	1.13727	2.11332	0.538145	0.590477	NA
Pyhin1	3591.34	0.0462393	0.12762	0.362319	0.717114	0.903205
Fancf	103.354	-0.0660395	0.305428	-0.216219	0.828817	0.944789
A330023F24Rik	4.64646	1.12475	1.57824	0.712665	0.476053	NA
Lamtor3	737.039	0.0131041	0.131418	0.0997134	0.920572	0.972979
Bst2	1187.79	-0.321861	0.117684	-2.73497	0.00623867	0.0705871
Serpinb1a	13.8212	-1.97575	0.909215	-2.17302	0.0297786	0.18835
Man1c1	468.041	0.521811	0.236771	2.20386	0.0275339	0.178993
Acaa1b	63.8047	-0.567894	0.408053	-1.39172	0.164008	0.481786
Dip2c	354.649	-0.569633	0.261452	-2.17873	0.0293518	0.186759
Zfp668	412.63	0.10464	0.199718	0.523938	0.600322	0.844124
Tead3	0.358391	2.04601	4.03607	0.506933	0.612202	NA
Hps3	2010.6	0.287307	0.126125	2.27795	0.0227298	0.158828
Snd1	3405.09	-0.125805	0.0766995	-1.64023	0.100957	0.37713
Nacc2	671.153	-0.177878	0.143703	-1.23782	0.215783	0.546645
Cand1	4139.38	0.0719717	0.0833056	0.863948	0.387616	0.705856
Ankrd27	1501.9	0.0337641	0.0908239	0.371754	0.710076	0.900027
Atg5	1090.45	-0.00373938	0.12359	-0.0302563	0.975863	0.99168
Zscan2	715.339	0.24616	0.14556	1.69112	0.090813	0.35585
Mta2	7293.38	-0.158862	0.0664463	-2.39083	0.0168102	0.132082
Sbk1	2417.71	0.0778313	0.0981977	0.792598	0.428012	0.736755
Pts	744.488	0.165009	0.134743	1.22462	0.220717	0.553521
Cdc123	1254.83	-0.170988	0.113543	-1.50594	0.132083	0.432792
Rangap1	3058.19	-0.135047	0.0899761	-1.50092	0.133377	0.435615
Rabggtb	1018.86	0.0256451	0.126711	0.20239	0.839612	0.949412
Mmadhc	814.937	0.125831	0.11443	1.09963	0.271493	0.607085
Mybbp1a	5627.97	-0.0918721	0.0917643	-1.00118	0.316742	0.643561
BC086760	6370.85	0.375443	0.133239	2.81781	0.00483518	0.0602565
Cndp2	1629.71	-0.338778	0.0936799	-3.61634	0.000298799	0.00723962
Map7d1	1168.34	-0.0354951	0.130801	-0.271368	0.786108	0.930372
Lin54	763.481	0.0426323	0.117594	0.362537	0.71695	0.903093
1700028J19Rik	18.2948	0.0904595	0.796523	0.113568	0.90958	0.97012
Tshz3	45.5459	-1.19774	0.489168	-2.44853	0.014344	0.119416
Pcna	4448.87	0.00753601	0.133168	0.0565902	0.954872	0.98433
Ifi44	453.942	-0.0985141	0.31153	-0.316227	0.751831	0.917128
Arhgap6	1.66891	2.05628	2.79226	0.73642	0.461475	NA
Hectd2	348.281	-0.191441	0.187075	-1.02334	0.306149	0.635128
Dhtkd1	0.657687	2.93325	3.97721	0.737515	0.460809	NA
Nfyb	1346.11	0.109149	0.103333	1.05628	0.290842	0.62471
Ammecr1l	1517.27	0.0848637	0.100283	0.846243	0.397417	0.712633
Catsper3	0.817682	-3.07009	3.95769	-0.775727	0.43791	NA
C030039L03Rik	119.483	0.0894316	0.360141	0.248324	0.803884	0.93592
Tmem39b	254.499	-0.295614	0.202195	-1.46202	0.143735	0.450276
Serp1	4327.22	-0.0749794	0.13759	-0.544948	0.585789	0.835641
Ftx	333.295	0.224152	0.20404	1.09857	0.271955	0.607085
Lias	575.052	0.00567355	0.137689	0.0412055	0.967132	0.98838
Ipo13	891.902	-0.227659	0.116089	-1.96107	0.0498705	0.256155
Gm15417	35.6144	1.3529	0.570512	2.37138	0.0177217	0.136493
Pdha1	4894.42	-0.0455302	0.0843872	-0.539539	0.589515	0.837399
Nespas	1.22901	2.65857	2.73368	0.972523	0.33079	NA
AK090163	1.38682	2.86023	2.59219	1.1034	0.269852	NA
Postn	6.95479	-1.03527	1.31043	-0.790021	0.429515	0.737985
Nploc4	1727.6	-0.0181136	0.0963567	-0.187985	0.850889	0.953473
Cd2ap	3208.64	0.11001	0.0840838	1.30834	0.190758	0.51686
Gm608	3076.9	0.235696	0.112966	2.08643	0.0369397	0.215472
AK155592	1.32772	2.79443	3.02938	0.922446	0.356296	NA
A130010J15Rik	116.721	0.643023	0.275228	2.33633	0.0194742	0.145373
Tomm7	1648.69	0.00621138	0.157257	0.0394983	0.968493	0.98838
Cd244	45.6193	-0.288639	0.448314	-0.643832	0.519685	0.794649
Smg5	3825.83	0.177575	0.0919636	1.93093	0.0534917	0.267745
AK148204	15.4659	-7.31503	1.43009	-5.11508	3.13601e-07	2.29779e-05
Zcchc12	26.365	1.81557	0.919485	1.97455	0.0483193	0.251394
AK170464	4.8099	2.67657	1.9152	1.39754	0.162252	NA
Gm13212	217.06	0.146522	0.223118	0.656704	0.511371	0.791206
H6pd	1057.86	0.192167	0.125019	1.5371	0.124268	0.419891
2900097C17Rik	4676.67	-0.0589152	0.0898292	-0.655858	0.511916	0.791206
Ensa	3366.3	0.0631215	0.0881996	0.715666	0.474197	0.768049
Jmy	1070.9	0.0660984	0.127626	0.517906	0.604524	0.846612
Golm1	2509.62	-0.706573	0.13974	-5.05632	4.27413e-07	3.00498e-05
8430427H17Rik	17.6014	1.58239	1.36114	1.16254	0.245015	0.579693
Lag3	222.38	-0.525656	0.20069	-2.61925	0.00881234	0.0885822
Enthd2	693.41	0.100663	0.164581	0.611632	0.540781	0.808546
Vps26b	3394.98	-0.112708	0.0993412	-1.13456	0.256562	0.590572
Chst3	14.6096	-0.135235	0.864089	-0.156506	0.875634	0.95903
Smarca2	4121.68	-0.0867048	0.080603	-1.0757	0.28206	0.617254
Themis	4815.39	0.030785	0.101759	0.30253	0.762248	0.921685
AK084954	19.8999	-0.645263	0.713651	-0.904171	0.365905	0.689679
Retsat	57.7968	0.00929761	0.517989	0.0179494	0.985679	0.996643
Ppp2r1a	4059.13	-0.120399	0.0767075	-1.56958	0.116512	0.406027
Ripply3	2.45077	-0.144229	2.23588	-0.0645068	0.948567	NA
B230216N24Rik	5.22659	0.201843	1.45104	0.139102	0.889369	NA
Wdr34	21.8452	-0.0105412	0.789935	-0.0133443	0.989353	0.997192
Trim44	3260.81	0.190599	0.125779	1.51535	0.129684	0.428976
D7Ertd715e	15.9831	-0.159475	1.14799	-0.138918	0.889515	0.963086
AK216824	61.6934	-0.143314	1.66924	-0.0858559	0.931581	0.976963
Ifltd1	3.66127	-5.2384	2.96874	-1.76452	0.0776444	NA
Zfp281	3323.01	0.32324	0.0881322	3.66768	0.000244766	0.0061997
AK156477	96.0418	0.498237	0.416469	1.19634	0.231565	0.565001
Mtmr11	2.64846	2.84739	2.16336	1.31619	0.18811	NA
Zmym2	3817.24	0.164006	0.0719359	2.27989	0.0226141	0.158275
Mcee	168.647	0.259506	0.258793	1.00276	0.315979	0.643558
Enkd1	23.9211	0.457895	1.049	0.436505	0.662471	0.876507
Pdcd10	2795.41	0.0288607	0.130063	0.221898	0.824393	0.943482
Gsg2	187.444	0.00293091	0.286161	0.0102422	0.991828	0.997212
1810009A15Rik	695.742	0.133375	0.1632	0.817247	0.413787	0.725933
Zfp933	333.578	0.154109	0.245858	0.626821	0.530776	0.802336
Nek7	3136.02	-0.255253	0.140967	-1.81073	0.0701825	0.311657
Cdipt	4941.95	-0.32516	0.0988225	-3.29034	0.00100067	0.0191069
Fkbp8	4401.86	0.0633708	0.0720416	0.879643	0.379053	0.699041
Acsl3	414.041	0.0659116	0.149311	0.441439	0.658895	0.874604
Isoc2b	36.9207	-0.196328	0.555373	-0.353506	0.723709	0.905264
C030034I22Rik	215.554	0.434804	0.282364	1.53987	0.123592	0.418799
AK155692	65367.4	-0.949227	0.503586	-1.88493	0.0594388	0.283734
Aplp1	40.2052	-0.634459	0.605606	-1.04764	0.294803	0.62648
AK132885	14.4546	-0.670611	0.767019	-0.874308	0.381951	0.700561
Gm10560	1.83861	-0.713617	2.48696	-0.286944	0.774155	NA
AK145095	10.3693	1.138	1.17453	0.968894	0.332598	0.658536
Cct6b	3.85146	2.79656	1.8197	1.53683	0.124336	NA
B630019K06Rik	42.108	0.432031	0.514248	0.840123	0.400839	0.714578
2310040G24Rik	5.94108	-0.933973	1.19582	-0.78103	0.434785	NA
Mgme1	121.057	-0.207386	0.356028	-0.582499	0.560231	0.819484
Gm1141	3.9745	4.49487	1.90471	2.35987	0.0182813	NA
Usp3	2288.77	-0.109089	0.0859303	-1.2695	0.204261	0.532797
Zp3	1.93226	-4.31296	3.57799	-1.20541	0.228043	NA
Mat2b	3473.05	0.00262786	0.0850086	0.0309128	0.975339	0.991319
Cdk19	3176.79	0.0537911	0.0879786	0.611411	0.540927	0.808665
BC145836	17.6871	0.864464	1.11692	0.77397	0.438949	0.744413
Amz2	853.309	-0.150883	0.114352	-1.31946	0.187016	0.511507
Gstp2	22.3964	-1.45855	1.11808	-1.30452	0.192057	0.518384
Ccng2	1694.87	0.0512633	0.110135	0.46546	0.641602	0.865935
Rlf	2376.73	0.128628	0.0980982	1.31121	0.189786	0.515606
2900008C10Rik	88.7329	-0.67321	0.371234	-1.81344	0.0697646	0.310595
Cct8	6525.29	-0.12696	0.0928129	-1.36792	0.171338	0.490234
Gbp6	2026.85	-0.286873	0.422942	-0.67828	0.497594	0.782835
Phlda3	9.54899	0.351249	1.31262	0.267593	0.789013	0.930626
Mical3	618.54	0.261388	0.178625	1.46334	0.143376	0.450149
Map3k13	39.5877	-0.216406	0.569013	-0.380319	0.703709	0.896971
Mrs2	614.323	-0.0643578	0.158117	-0.407027	0.683988	0.885131
Cyp4f13	377.64	0.329079	0.178208	1.8466	0.0648046	0.298907
Khsrp	3031.65	0.136448	0.108308	1.25981	0.207737	0.536961
Pa2g4	3498.57	-0.337913	0.0847287	-3.98818	6.65821e-05	0.00226735
Ttc19	225.537	0.0830156	0.217412	0.381836	0.702583	0.89632
Trp53inp2	59.0528	0.296099	0.468799	0.631611	0.527641	0.800511
Clec2i	1236.7	0.630527	0.113518	5.55441	2.78546e-08	2.56663e-06
Acbd5	1384.97	0.0335514	0.120016	0.279559	0.779816	0.928499
Sh2b3	794.46	0.102233	0.140389	0.728213	0.466483	0.762398
Pole4	2153.53	-0.0168661	0.10729	-0.1572	0.875087	0.9588
Cnot11	1014.76	-0.144246	0.106819	-1.35038	0.176895	0.497327
Wdyhv1	568.327	-0.040889	0.185856	-0.220004	0.825868	0.943482
Znrf1	6160.86	0.143986	0.142818	1.00817	0.313371	0.641348
Plod1	317.79	0.208754	0.185349	1.12627	0.26005	0.594088
Pcif1	2206.06	0.135686	0.0826123	1.64245	0.100497	0.375991
Naif1	120.794	-0.0449356	0.369002	-0.121776	0.903076	0.967701
Znrf2	3910.41	0.13044	0.119499	1.09156	0.275028	0.610019
Shf	84.6653	0.0403844	0.558806	0.072269	0.942388	0.980861
Cyb5	2312.04	-0.0787046	0.0881943	-0.8924	0.372178	0.694724
6720468P15Rik	2.7632	-0.187978	2.47295	-0.0760137	0.939408	NA
Gm3500	1.85767	4.41847	2.66862	1.65572	0.0977793	NA
Tspan4	6.74257	-0.0213222	1.35721	-0.0157103	0.987465	0.996643
Pigq	1346.33	0.0651525	0.118802	0.548413	0.583408	0.834742
Gm6251	114.481	0.08314	0.380403	0.218558	0.826995	0.943862
Dennd6a	1266.01	0.256595	0.118882	2.1584	0.0308971	0.19262
Mapre2	951.017	-0.464725	0.121346	-3.82975	0.000128273	0.00376766
Hax1	989.567	-0.266384	0.116417	-2.28818	0.0221268	0.156652
Matr3	8816.15	0.0953637	0.0948886	1.00501	0.314893	0.642883
5730480H06Rik	33.1563	0.464346	0.542565	0.855834	0.39209	0.709037
Cacna1c	1.30829	-3.74933	3.93864	-0.951936	0.34113	NA
Galnt11	951.342	0.498925	0.126369	3.94817	7.87509e-05	0.00261671
Tctn2	16.1596	0.707731	0.744617	0.950463	0.341877	0.667135
Cox6c	2243.2	0.123125	0.162097	0.759573	0.44751	0.750761
Plagl1	2.79391	1.28093	2.05624	0.622947	0.53332	NA
Ccdc91	526.215	0.251439	0.163388	1.5389	0.123828	0.419414
AK155141	1.33044	-0.62078	2.69687	-0.230185	0.817948	NA
Kif2a	1600.82	0.0691319	0.115181	0.600199	0.548373	0.814399
Gjd3	0.670919	2.95985	3.97594	0.744442	0.456609	NA
Mthfsd	351.499	0.222109	0.192984	1.15092	0.249766	0.584755
Aga	317.139	0.0806017	0.168266	0.479015	0.631928	0.860852
Ociad1	5360.51	-0.039432	0.0703837	-0.560244	0.575313	0.82919
Fam175a	462.798	0.20033	0.157824	1.26932	0.204325	0.532836
Eif3b	4744.92	-0.184679	0.0687049	-2.688	0.00718804	0.0776449
Cpe	1.47933	-2.78685	3.44462	-0.809044	0.41849	NA
Zfp786	1.84568	1.48044	2.7266	0.542964	0.587155	NA
Nphp1	9.00688	0.143509	1.03879	0.138151	0.890121	0.963216
Fam50a	1020.99	0.0157184	0.123519	0.127254	0.898739	0.967083
Actr1a	3141.25	-0.0318319	0.0887808	-0.358545	0.719935	0.903911
Irgm1	3184.89	-0.250331	0.194485	-1.28715	0.198043	0.524449
Rab11a	1190.75	0.0901817	0.109413	0.824229	0.409809	0.7227
Rnf167	6216.31	0.259342	0.110836	2.33987	0.0192905	0.144122
Pot1a	945.364	0.125474	0.114955	1.0915	0.275052	0.610019
Gorab	254.903	0.432194	0.210175	2.05636	0.0397481	0.224968
Tmem106c	241.856	0.191047	0.220263	0.867355	0.385747	0.704058
AK037159	30.4969	0.335801	0.731108	0.459304	0.646016	0.867369
Stil	37.8855	-1.49246	0.641722	-2.32571	0.020034	0.147592
Gypc	966.728	-0.232867	0.155846	-1.49422	0.135118	0.438049
Cdv3	2796.11	-0.253998	0.107286	-2.36748	0.0179096	0.137349
Limk1	581.894	-0.0958214	0.142542	-0.672232	0.501436	0.784937
Tstd3	357.521	-0.08126	0.175593	-0.462775	0.643526	0.866416
Lrrc73	4.15757	1.4257	1.57635	0.904429	0.365768	NA
Bend3	311.586	-0.0152673	0.190537	-0.080128	0.936135	0.978533
AK088734	2.67252	-0.617037	1.88109	-0.328022	0.742895	NA
Zfp276	885.927	0.402481	0.180174	2.23385	0.0254928	0.17018
Thap6	111.214	0.493027	0.33595	1.46756	0.142223	0.448964
Sp6	369.839	0.217445	0.170946	1.27201	0.203368	0.532294
Ap2a1	1638.68	-0.101668	0.118364	-0.85895	0.390368	0.707608
Ppp2r5c	7912.68	-0.0922715	0.0772673	-1.19419	0.232406	0.56549
Serpinb9	621.436	0.0740364	0.167747	0.441356	0.658955	0.874604
Helz2	9438.58	0.26784	0.112576	2.3792	0.01735	0.135101
Prkar2a	611.822	-0.661161	0.148291	-4.45855	8.25173e-06	0.000393592
Hnrnpa2b1	23571.7	0.116119	0.101517	1.14383	0.252693	0.588005
Kif22	118.523	-0.646125	0.274323	-2.35534	0.0185057	0.140152
Adap1	30.9769	-0.335732	0.677925	-0.495234	0.620435	0.85586
Pias4	493.231	0.08345	0.143423	0.581847	0.56067	0.819643
A630020A06	4.78418	-0.90961	1.87791	-0.484374	0.62812	NA
Fam32a	2421.3	-0.0530211	0.111018	-0.477591	0.632941	0.861278
Sema3d	12.0036	0.00898688	0.846148	0.0106209	0.991526	0.997192
Zfp943	646.733	0.31481	0.153144	2.05565	0.0398165	0.225041
AK047910	29.5557	0.915046	0.597368	1.5318	0.125573	0.421807
Tmem59l	1.61022	-4.04986	3.7974	-1.06648	0.286205	NA
Pkn3	5.41547	1.65894	1.68651	0.98365	0.325288	NA
Gpr21	3.05416	0.133376	1.7414	0.0765912	0.938949	NA
Lcorl	398.807	0.172838	0.242652	0.712287	0.476287	0.768954
AK169831	2251.44	-0.105562	0.108981	-0.968631	0.33273	0.658582
9130011E15Rik	398.403	-0.3085	0.169543	-1.8196	0.0688201	0.308087
Rsl1	128.714	0.226032	0.32662	0.692033	0.488917	0.776775
Adar	5494.28	-0.0509056	0.0825146	-0.616928	0.537282	0.807185
Tomm40l	548.948	-0.115787	0.167832	-0.689893	0.490261	0.777653
Nosip	1251.73	0.0259294	0.125024	0.207396	0.835701	0.948018
Irx5	2.80716	-3.80378	2.88667	-1.3177	0.187603	NA
Knstrn	172.552	-0.237919	0.363898	-0.653808	0.513236	0.791782
Serhl	175.544	0.293133	0.255532	1.14715	0.251321	0.587059
Stk25	1783.34	0.155746	0.110591	1.4083	0.159042	0.473521
Pex3	734.839	-0.113953	0.168583	-0.675943	0.499077	0.783766
Pisd-ps3	1511	0.753894	0.15335	4.91618	8.82497e-07	5.65788e-05
Hck	1.13395	-1.27467	3.73064	-0.341675	0.732596	NA
AK211593	51.0577	-0.304397	0.566383	-0.537441	0.590963	0.838238
Zmynd15	1.83995	2.22965	2.70892	0.82308	0.410463	NA
Usp37	1277.36	0.135575	0.095066	1.42612	0.153835	0.465562
Vsig10	51.5225	0.664576	0.439411	1.51242	0.130426	0.429911
AK020100	6.00943	0.40557	1.4348	0.282667	0.777432	0.927686
Dennd2c	201.925	0.483774	0.245084	1.97391	0.0483921	0.251428
P4ha2	45.1806	0.0325384	0.473664	0.068695	0.945232	0.981212
Ifi35	1329.27	-0.241812	0.118397	-2.04239	0.0411127	0.229382
Snrpa1	969.685	-0.0573894	0.10606	-0.541104	0.588436	0.836338
Fth1	12665.9	-0.294938	0.107813	-2.73564	0.00622587	0.0705871
Adcy3	750.127	0.0576066	0.135036	0.4266	0.66967	0.879326
Cmpk1	2137.2	-0.0884007	0.133843	-0.660483	0.508944	0.789945
Bbs12	161.429	0.504514	0.490547	1.02847	0.303727	0.633008
Tmem5	354.593	-0.137071	0.21379	-0.64115	0.521425	0.795447
Foxp4	1769.56	0.0587052	0.109729	0.535002	0.592648	0.839746
B630005N14Rik	1161.15	0.217146	0.118762	1.82841	0.0674875	0.304131
Ccar1	3260.85	0.01602	0.0803671	0.199335	0.842001	0.950112
Abracl	2916.36	0.029078	0.138221	0.210373	0.833377	0.946881
Rnf44	3618.82	0.235324	0.0925655	2.54224	0.0110143	0.101262
Lrp12	173.737	0.0688089	0.30001	0.229355	0.818593	0.941772
Rabep2	649.252	0.516668	0.182543	2.83039	0.0046491	0.0585081
Gm4925	12.8323	-1.55049	1.14324	-1.35622	0.175028	0.495178
Mfhas1	2071.34	0.253499	0.102815	2.46559	0.0136789	0.116185
Ociad2	8.25267	-0.596923	1.00158	-0.59598	0.551189	0.815697
Mrvi1	121.992	-0.198269	0.313633	-0.632166	0.527278	0.800364
Pask	62.1552	-0.89971	0.380262	-2.36603	0.01798	0.137715
Gemin7	538.957	-0.134767	0.170874	-0.788692	0.430292	0.738276
Rad21	6535.64	0.0205193	0.106881	0.191983	0.847755	0.952981
Pvr	1171.42	0.346706	0.112592	3.07932	0.00207477	0.0332775
Prex1	10517.4	-0.0905394	0.0949072	-0.953979	0.340095	0.665469
Tgfb1i1	155.866	0.485848	0.291807	1.66496	0.0959198	0.366835
Rnf34	1149.79	-0.177688	0.105755	-1.68018	0.0929224	0.36063
Wnt3	54.493	-0.353106	0.386472	-0.913665	0.360893	0.685346
Lysmd4	261.684	0.426299	0.198626	2.14624	0.0318534	0.196712
Rtca	488.648	-0.0908351	0.152539	-0.595486	0.551518	0.815697
Lipe	322.714	0.456941	0.200427	2.27983	0.0226177	0.158275
Glis3	9.22953	1.11794	1.23861	0.902577	0.366751	0.690525
Trpv2	2027.66	-0.010506	0.0871257	-0.120584	0.90402	0.967817
Dnaja2	4872.24	-0.127695	0.0892288	-1.4311	0.152402	0.463358
Lsm6	951.131	-0.0725036	0.122564	-0.591559	0.554146	0.817679
Kmt2b	5805.88	0.20976	0.104803	2.00146	0.0453427	0.243025
Rpl31-ps12	1151.15	0.256836	0.184471	1.39229	0.163836	0.481687
Evi2b	1484.06	0.0761594	0.126463	0.602226	0.547023	0.813678
Hnrnpa0	4701.15	-0.117074	0.0859493	-1.36213	0.173157	0.493321
Dbnl	4806.18	-0.013859	0.0820181	-0.168975	0.865816	0.955814
Anapc5	6518.97	-0.0739827	0.0840373	-0.880355	0.378667	0.699041
TRAV12-3	120.136	0.355451	0.333886	1.06459	0.287063	0.622713
Cyb5r4	1113.37	-0.0288054	0.13994	-0.205841	0.836915	0.948139
Gatc	294.942	-0.142094	0.236066	-0.601924	0.547225	0.813778
Slc39a4	36.6575	-0.276459	1.00185	-0.275948	0.782588	0.928882
Rraga	1116.62	-0.208476	0.151642	-1.37479	0.169195	0.486621
Gtf2a2	1033.67	0.246502	0.12014	2.05179	0.0401897	0.225995
DQ539915	457303	-0.00494836	0.119915	-0.0412656	0.967084	0.98838
Eif1b	1338.17	-0.1118	0.0994883	-1.12375	0.26112	0.594568
Fam193a	2381.37	0.274201	0.096168	2.85127	0.00435443	0.055575
AK180240	375.765	-0.360607	0.171076	-2.10787	0.035042	0.208737
Picalm	6308.9	-0.0450917	0.0881313	-0.511642	0.608902	0.850295
Stx18	561.579	-0.319767	0.173994	-1.83781	0.066091	0.300919
Itgal	15695.8	-0.0288955	0.0720068	-0.401288	0.688208	0.887758
Irgq	628.142	0.153318	0.151839	1.00974	0.312618	0.641003
Itga9	23.38	0.36023	0.901055	0.399787	0.689314	0.888516
Crocc	278.799	0.0115995	0.245225	0.0473014	0.962273	0.986679
Vdac1	2091.04	-0.213656	0.107269	-1.99178	0.0463954	0.246207
Sipa1l2	51.5622	0.977399	0.448316	2.18015	0.029246	0.186241
Nhsl2	24.5116	-1.85566	0.664662	-2.79189	0.00524009	0.0634181
AK049951	56.5911	1.17214	0.623664	1.87944	0.0601851	0.285727
Ccdc109b	128.547	-0.182616	0.331646	-0.550636	0.581883	0.833534
Ppp1r32	21.8791	1.27958	0.709508	1.80348	0.0713132	0.314909
Nup62-il4i1	4.41888	5.67139	2.3447	2.41881	0.0155713	NA
Zfp318	1247.75	0.398551	0.138967	2.86795	0.00413144	0.0536867
Tmem198b	184.351	0.0854375	0.27098	0.315291	0.75254	0.917609
Ankrd13c	1215.69	-0.0292232	0.109016	-0.268063	0.788651	0.930592
Hspd1	5182.45	-0.201806	0.0922096	-2.18855	0.0286293	0.18395
Ppif	850.679	-0.184835	0.140601	-1.31461	0.188642	0.513415
Ufl1	1256.66	0.116367	0.116684	0.997287	0.318625	0.645274
Sestd1	166.907	-0.608461	0.268893	-2.26284	0.0236456	0.16267
Oxa1l	1386.02	-0.0204023	0.114945	-0.177496	0.859119	0.955384
Samd8	790.81	0.283624	0.117762	2.40846	0.0160202	0.127972
Nup107	1459.43	0.0438696	0.105388	0.416266	0.677215	0.881785
Glt8d1	213.479	0.0915106	0.296504	0.308632	0.757602	0.91954
Stat5b	7938.13	0.101764	0.0859707	1.1837	0.236532	0.56935
Atg10	101.493	0.211417	0.323935	0.652652	0.51398	0.791868
Stag1	3008.78	0.0667341	0.101812	0.655465	0.512168	0.791206
Trub1	510.123	0.00281609	0.176488	0.0159563	0.987269	0.996643
Kars	3088.32	-0.191512	0.108367	-1.76727	0.0771838	0.32756
Nudt2	228.549	0.0753878	0.254879	0.295778	0.767399	0.923872
Babam1	1524.25	-0.0819669	0.0923051	-0.888	0.37454	0.696115
Tanc1	1165.22	-0.139778	0.121688	-1.14866	0.250696	0.586098
Taf5	303.91	-0.0469999	0.209174	-0.224693	0.822218	0.942482
Kif1b	6149.38	-0.026936	0.0731479	-0.368241	0.712694	0.901278
Gm5141	204.633	0.321636	0.240407	1.33788	0.180936	0.503004
Atp5c1	5397.65	-0.0743851	0.105295	-0.706447	0.47991	0.770994
Mtmr2	1537.19	0.0507724	0.111548	0.455161	0.648994	0.868804
Ubac1	862.523	-0.081173	0.12612	-0.643618	0.519823	0.794649
Terf1	748.308	-0.118949	0.131143	-0.907021	0.364396	0.688885
2010204K13Rik	39.4224	0.428171	0.49173	0.870745	0.383894	0.702206
Tiam2	2.16614	0.734024	2.59147	0.283246	0.776988	NA
Rap2a	361.373	0.163278	0.192227	0.849399	0.395659	0.711579
Zc3h11a	6760	0.188615	0.124425	1.51588	0.129549	0.428911
Dcun1d4	401.825	-0.323382	0.258574	-1.25063	0.211068	0.541264
Spns3	3.33789	0.971003	1.79689	0.540379	0.588936	NA
Fbxo34	434.74	0.0576997	0.208317	0.276981	0.781795	0.928789
Ralbp1	2427.96	-0.0360592	0.0824301	-0.437451	0.661784	0.876064
Mdm2	1959.79	0.0575272	0.0943774	0.609544	0.542164	0.809575
Iws1	3075.47	0.233025	0.0856694	2.72005	0.00652728	0.072836
Zfp91	4214.7	-0.0586852	0.0745571	-0.787117	0.431213	0.738952
Kif13a	30.4975	-0.674768	0.550675	-1.22535	0.220445	0.553381
Stat4	3138.38	-0.123308	0.104452	-1.18052	0.237794	0.570551
Ppp1r13b	2734.41	-0.0413258	0.0868606	-0.475771	0.634238	0.861585
Gm5077	1.59356	-0.0834949	3.34306	-0.0249756	0.980074	NA
2610037D02Rik	15.1898	2.5038	1.2821	1.95289	0.0508329	0.259237
Pcgf6	602.298	0.361334	0.189184	1.90996	0.0561388	0.274334
Tax1bp1	6152.07	-0.0075224	0.0899228	-0.083654	0.933332	0.977241
Nipal4	0.193969	1.12851	4.08047	0.276564	0.782115	NA
Mrpl12	989.904	-0.0281408	0.157577	-0.178584	0.858264	0.955384
Tulp4	3114.99	0.105686	0.104634	1.01005	0.312472	0.640911
AI429214	43.5667	0.361346	0.509659	0.708995	0.478328	0.769869
Nlrp1b	4.24708	-5.4524	2.86022	-1.90629	0.0566131	NA
4933407L21Rik	0.828725	3.26467	3.96286	0.823818	0.410043	NA
Crat	122.137	0.693691	0.286915	2.41775	0.0156167	0.125865
Uba6	882.535	-0.116386	0.126942	-0.916846	0.359223	0.683975
AK009182	1188.53	0.328126	0.124125	2.64351	0.00820524	0.0850171
Gm14434	89.6232	-2.45654	1.84184	-1.33374	0.18229	0.504825
Clip2	306.888	0.387101	0.27193	1.42353	0.154582	0.466315
Gm10416	20.5054	-1.07664	0.743826	-1.44744	0.147775	0.455495
Nfkb2	1419.27	-0.392848	0.17727	-2.2161	0.0266845	0.175535
Utf1	3.52864	0.234724	1.67708	0.13996	0.888692	NA
Atxn7l3	4022.5	0.104011	0.0712981	1.45882	0.144614	0.451126
Ptpn9	604.536	-0.48551	0.1332	-3.64498	0.000267418	0.00659757
Smim11	452.454	0.0560961	0.157291	0.356639	0.721362	0.904436
Zufsp	933.266	0.100226	0.123915	0.808828	0.418614	0.730188
Ift81	114.651	-0.115412	0.316904	-0.364185	0.71572	0.90215
Entpd7	144.096	0.0840301	0.280142	0.299956	0.764211	0.921965
Trim12c	3416.27	0.149502	0.103928	1.43852	0.150287	0.45986
Cyp2d26	1.22901	2.65857	2.73368	0.972523	0.33079	NA
Kif5a	22.2023	-0.505608	0.763993	-0.661796	0.508102	0.789378
Gpr55	63.401	-1.90209	0.459783	-4.13693	3.51988e-05	0.00132957
Dctn5	1682.97	0.0326919	0.0994389	0.328764	0.742334	0.914074
Cst7	267.373	-1.09446	0.215711	-5.07372	3.90111e-07	2.78371e-05
Gm13826	1420.58	-0.00221214	0.167035	-0.0132436	0.989433	0.997192
Asb6	808.594	-0.0412558	0.144533	-0.285442	0.775305	0.926563
KC202842	108.053	0.883614	0.457968	1.92942	0.0536783	0.26796
Gm19589	0	NA	NA	NA	NA	NA
Parp11	2024.39	0.218766	0.0919818	2.37837	0.0173895	0.13519
Gsto1	227.209	-0.353104	0.226522	-1.5588	0.119043	0.41064
Ptpn18	2109.1	-0.189484	0.146644	-1.29214	0.19631	0.522133
D030028A08Rik	267.854	-0.196495	0.23809	-0.825298	0.409203	0.721951
Ncoa2	5824.37	0.212981	0.0899294	2.36831	0.0178697	0.137129
Tbce	898.958	0.277393	0.130892	2.11924	0.0340702	0.205248
1700008J07Rik	35.2541	-0.320607	0.505685	-0.634006	0.526077	0.799634
Reck	113.917	-0.119969	0.44397	-0.270218	0.786993	0.930592
Gtpbp10	334.541	0.00786948	0.263284	0.0298896	0.976155	0.99187
Ubald2	1782.03	0.0123411	0.0978148	0.126168	0.899599	0.967258
Cspp1	717.622	0.27668	0.133111	2.07857	0.0376567	0.217379
Tigd2	1593.8	-0.199359	0.120324	-1.65685	0.0975498	0.370433
Gm10548	8.4968	-0.521088	1.32273	-0.39395	0.693618	0.89117
Txn2	2403.58	-0.206723	0.0918168	-2.25147	0.0243557	0.165571
Rrp12	1140.49	-0.248026	0.110049	-2.25379	0.0242095	0.164964
Fam98a	960.785	-0.089401	0.114588	-0.780196	0.435276	0.742307
Triap1	626.75	-0.095121	0.126415	-0.752452	0.451779	0.753357
Mcph1	252.477	0.354073	0.332181	1.0659	0.286467	0.621974
Ier5	2811.51	-0.0321738	0.0773716	-0.415835	0.677531	0.881785
Tnfsf13b	1.50934	0.395152	3.39001	0.116564	0.907206	NA
Hjurp	3664.21	0.219486	0.118162	1.85751	0.0632383	0.294414
AK171960	593.303	-0.337829	0.151988	-2.22273	0.0262338	0.173792
Cpsf6	4343.88	0.148165	0.122724	1.2073	0.227317	0.559914
Ece2	228.063	-0.450825	0.272251	-1.65592	0.0977387	0.37067
Tfip11	1442.45	0.0480913	0.10231	0.470054	0.638316	0.864282
Ccdc47	3080.96	-0.033755	0.0853038	-0.395703	0.692324	0.890858
D2Wsu81e	624.381	-0.194381	0.133886	-1.45184	0.146546	0.454009
Rftn1	3047.24	-0.141809	0.103011	-1.37664	0.168624	0.485818
Ifng	3.15309	-0.712339	2.45183	-0.290534	0.771408	NA
Clp1	863.647	-0.134544	0.132042	-1.01895	0.308227	0.636389
Art2a-ps	12.4705	-0.411571	1.04595	-0.39349	0.693958	0.8913
Cops7a	1060.67	0.0875732	0.117778	0.743543	0.457153	0.756748
Zfp771	67.4082	-0.378635	0.350624	-1.07989	0.280191	0.615027
Eml6	2.57307	-0.0130638	1.98546	-0.00657975	0.99475	NA
Arhgap20	137.343	0.899704	0.34675	2.59468	0.00946802	0.0925208
Tug1	5106.29	0.119323	0.0825637	1.44522	0.148396	0.456121
Dcp1a	2240.57	0.121266	0.12592	0.963047	0.335524	0.661327
Adamts3	9.88275	-1.76679	1.38485	-1.2758	0.202027	0.52963
Ahrr	4.76818	-2.9377	1.89607	-1.54936	0.121294	NA
Gnb1	7135.76	-0.122971	0.0646453	-1.90225	0.0571388	0.277216
Gstt2	302.675	-0.422676	0.20205	-2.09194	0.0364443	0.213728
Ccdc125	632.534	0.112011	0.182884	0.612467	0.540229	0.808018
AK135975	0.506498	2.55493	3.99808	0.639038	0.522798	NA
Ndufs6	669.563	0.0919862	0.151713	0.606317	0.544305	0.81101
Ino80e	831.306	-0.087332	0.130179	-0.670862	0.502309	0.785798
Copb2	3963.19	-0.0957501	0.118579	-0.807482	0.419389	0.730469
Psat1	995.152	-0.232767	0.123908	-1.87854	0.0603072	0.286083
Rdh5	83.5906	-0.35952	0.412408	-0.871757	0.383341	0.702011
Psme3	3803.18	-0.153447	0.0976935	-1.5707	0.116253	0.405872
Hdhd3	7.29337	0.408101	1.38572	0.294503	0.768373	0.924009
Ebpl	397.226	-0.28724	0.163521	-1.75659	0.078987	0.332084
Cd79a	34.4351	-0.163472	0.491104	-0.332866	0.739235	0.912162
Elac1	386.172	0.205811	0.162057	1.26999	0.204087	0.532685
Sbds	1505.81	-0.150315	0.126707	-1.18633	0.235493	0.568667
Trove2	231.758	-0.142804	0.220873	-0.646546	0.517926	0.793692
Daxx	2950.52	-0.0458229	0.137673	-0.332839	0.739256	0.912162
Tspyl2	894.87	0.399539	0.170079	2.34913	0.0188174	0.141456
Ctnnb1	7185.37	0.0435879	0.0693344	0.628662	0.529571	0.801781
Prpf4b	5329.99	0.262137	0.111294	2.35536	0.018505	0.140152
Tagap	2363.7	0.094081	0.0895754	1.0503	0.29358	0.62624
Sugct	8.68618	-0.684959	1.30449	-0.52508	0.599528	0.84389
Acvr1b	4502.34	0.295751	0.100092	2.95478	0.0031289	0.044563
Ptov1	109.278	0.0653338	0.326003	0.200408	0.841161	0.94973
N6amt1	412.609	0.506233	0.274319	1.84542	0.0649768	0.299014
Mis12	1158.09	-0.128592	0.10223	-1.25788	0.208437	0.537901
E130012A19Rik	195.792	0.248316	0.22782	1.08996	0.275729	0.610762
Adam6a	0	NA	NA	NA	NA	NA
Armcx4	358.143	-1.5472	0.371289	-4.1671	3.08496e-05	0.00120264
Crisp2	0.521042	-0.782065	4.03322	-0.193906	0.846249	NA
Slc9b2	19.2627	1.57153	0.977014	1.6085	0.107725	0.38944
Gpr125	89.6671	0.359254	0.463978	0.77429	0.438759	0.74424
Fnip1	1494.08	0.123543	0.13237	0.933313	0.350658	0.675146
Trib3	86.1274	0.339628	0.380414	0.892785	0.371972	0.694724
Pcbp1	5748.8	-0.201782	0.0776873	-2.59736	0.00939447	0.092298
Svil	2642.93	0.1907	0.0952864	2.00134	0.0453562	0.243025
Mier1	4429.21	0.25923	0.121343	2.13634	0.032652	0.199371
Epg5	2123.29	0.123787	0.0963841	1.28431	0.199034	0.526042
N4bp2l2	3115.15	0.17352	0.0853606	2.03279	0.0420737	0.232293
Dnaaf2	356.196	0.0487076	0.241577	0.201624	0.840211	0.949678
Cd84	6701.06	0.243708	0.0677335	3.59804	0.000320628	0.0076168
Pde11a	96.438	-0.273243	0.380102	-0.718866	0.472223	0.767118
Nrg4	11.668	0.825747	1.14184	0.723174	0.469573	0.764887
Lrrc27	21.7884	-0.475125	0.67404	-0.704892	0.480878	0.771116
Tacc1	3763.7	0.01913	0.0862127	0.221893	0.824397	0.943482
Krt10	54.2527	0.582584	0.443955	1.31226	0.189433	0.515108
Hint2	195.558	0.211451	0.268242	0.788283	0.430531	0.738457
Atrip	493.944	0.33055	0.190048	1.7393	0.0819823	0.338839
Thoc3	807.729	-0.137614	0.144068	-0.955201	0.339476	0.66501
Zfp438	149.312	0.196083	0.311528	0.629422	0.529073	0.801572
Hint3	333.858	-0.106437	0.214528	-0.496144	0.619793	0.855583
Cbx7	2415.09	0.436743	0.169772	2.57252	0.0100961	0.0962155
Tmem194	680.059	-0.0121154	0.134169	-0.0902998	0.928049	0.975947
Pycr1	18.9732	-0.668881	1.12105	-0.596655	0.550738	0.815697
Polr2a	9323.27	0.153167	0.107594	1.42357	0.154572	0.466315
Rprd1b	1590.58	-0.198354	0.0994086	-1.99534	0.0460063	0.245119
Gsta3	1.5208	1.88946	2.54617	0.742081	0.458038	NA
L3mbtl2	1165.54	0.0348413	0.100456	0.346831	0.728719	0.907857
Rassf2	11092.2	-0.0228907	0.0742966	-0.308099	0.758007	0.919664
Strap	2699.77	-0.169395	0.0994268	-1.70371	0.0884349	0.351049
Ikbke	9482.36	0.343012	0.105549	3.24978	0.00115494	0.0212198
Cyth1	7993.16	-0.130512	0.0671827	-1.94264	0.0520595	0.262956
AK018753	80470.6	-0.0788547	0.133716	-0.589717	0.55538	0.817679
2410127L17Rik	563.304	0.00389595	0.171806	0.0226765	0.981908	0.994997
Crbn	3602.09	0.271251	0.0824762	3.28885	0.00100599	0.0191785
Chmp6	640.018	-0.172133	0.164806	-1.04446	0.296271	0.627577
D6Ertd474e	2.29314	0.417033	2.58918	0.161067	0.87204	NA
Gpr179	17.3311	2.02356	1.31868	1.53453	0.124899	0.42101
Sh3kbp1	13914	-0.103478	0.0703775	-1.47033	0.141473	0.447526
Bet1	392.855	0.0938706	0.183879	0.510502	0.6097	0.850694
Kdsr	837.92	-0.0540429	0.128716	-0.419863	0.674586	0.881017
Usp11	438.423	0.24641	0.166708	1.47809	0.139382	0.444089
2021-09-04	10.0081	1.63614	1.24305	1.31622	0.188099	0.512731
Haus7	352.346	0.165196	0.187574	0.880694	0.378483	0.698946
Iqcd	30.1745	0.69254	0.691795	1.00108	0.31679	0.643561
Nutf2	1275.03	-0.107526	0.124095	-0.866483	0.386225	0.704402
Gadd45b	211.202	-0.412774	0.294318	-1.40248	0.160773	0.47567
AK052590	1.24533	2.67792	2.72536	0.982595	0.325807	NA
Hdac9	2.14146	-1.07188	2.31957	-0.462104	0.644007	NA
1700012D14Rik	8.68026	-0.251477	1.07068	-0.234875	0.814306	0.939782
Ccdc154	1.49177	2.97023	2.99117	0.993	0.32071	NA
Atp6v0a1	68.4953	0.142312	0.356743	0.398919	0.689953	0.888878
Cox10	658.263	-0.0130242	0.127232	-0.102366	0.918467	0.972744
Pfdn2	899.722	-0.344717	0.178113	-1.93538	0.0529439	0.265878
Synpo	70.4113	-1.44725	0.444133	-3.25858	0.0011197	0.0207893
Jund	2921.5	-0.342883	0.116933	-2.93229	0.00336473	0.0466063
Tnni1	2.32712	3.67853	2.22297	1.65478	0.0979688	NA
Ulk1	917.648	0.0541414	0.114928	0.471089	0.637577	0.863665
A630001G21Rik	634.181	0.186473	0.178117	1.04692	0.295138	0.626813
Galnt9	170.619	0.392722	0.269116	1.45931	0.144481	0.45092
Rnh1	1160.29	0.0217728	0.104774	0.207807	0.83538	0.948006
Mrps31	441.934	0.116586	0.163216	0.714306	0.475038	0.768438
Syne3	404.713	-0.273418	0.173462	-1.57624	0.114971	0.405042
Srcin1	1.79467	-1.33383	2.83295	-0.470829	0.637763	NA
S100a13	957.003	-0.262054	0.167011	-1.56908	0.116629	0.406027
Haus2	467.46	0.43415	0.167069	2.59863	0.00935972	0.092031
Acad12	65.8704	-0.157951	0.392106	-0.402826	0.687076	0.887366
Spa17	1.33434	2.80207	3.00763	0.931654	0.351516	NA
Zfp606	397.26	0.205149	0.171577	1.19566	0.231828	0.565371
Ufd1l	1314.84	0.0701921	0.107791	0.651187	0.514926	0.792191
Prkab1	1513.43	-0.0118338	0.102096	-0.115909	0.907725	0.969414
Ap2m1	5251.96	-0.0267544	0.0763863	-0.350251	0.72615	0.906717
Supt16	4781.52	-0.124918	0.0922287	-1.35444	0.175595	0.495847
Nmnat3	100.423	0.521255	0.441574	1.18045	0.237822	0.570551
Hhipl2	3.86917	4.45267	1.99381	2.23325	0.0255324	NA
Snx2	2488.99	0.0706738	0.090348	0.78224	0.434074	0.741626
Col4a2	1.2202	3.81837	3.55852	1.07302	0.283262	NA
Ttc32	207.73	-0.343236	0.246965	-1.38982	0.164585	0.482102
Polr1d	2231.29	-0.263633	0.126257	-2.08807	0.0367916	0.215039
Vpreb3	0.499881	2.53775	3.99916	0.634569	0.525709	NA
Papd5	2635.53	0.0178855	0.104605	0.170982	0.864238	0.955665
BC025920	165.593	0.248506	0.283504	0.876552	0.38073	0.699414
Etv3	3830.23	-0.0888639	0.0789347	-1.12579	0.260254	0.594088
Pes1	2295.65	-0.0301578	0.133262	-0.226305	0.820965	0.942476
Wbscr27	279.876	-0.127744	0.276512	-0.461985	0.644092	0.866519
Foxd2	9.23401	0.245489	1.25963	0.19489	0.845479	0.951892
Il4ra	10028.8	0.103679	0.0703083	1.47463	0.140311	0.445833
AK018014	827.337	0.472997	0.19955	2.37032	0.0177726	0.136729
Skiv2l	3118.35	0.329493	0.0870945	3.78316	0.000154849	0.00433755
Alms1-ps2	3.09947	-0.970814	2.45624	-0.395244	0.692663	NA
Trim37	580.765	-0.39901	0.162266	-2.45898	0.0139331	0.117502
Zfp526	831.433	0.190251	0.13663	1.39246	0.163784	0.481651
Klf9	37.0886	-0.995209	0.843617	-1.17969	0.238123	0.570809
Fbxw11	1626.92	-0.0305004	0.123883	-0.246203	0.805525	0.936405
Amn	2.09167	-0.28043	2.70697	-0.103595	0.91749	NA
Ppib	5886.96	-0.0658172	0.117548	-0.559919	0.575534	0.829265
Rnf122	535.618	0.201351	0.206393	0.975571	0.329277	0.655804
Map9	26.9329	1.14954	0.744669	1.54369	0.122663	0.417666
Pitpnm1	5492.69	0.134413	0.119525	1.12456	0.260775	0.594522
Atxn10	2516.38	-0.131812	0.0854475	-1.54261	0.122926	0.417988
Katna1	1246.71	-0.0545425	0.128614	-0.424079	0.671508	0.88003
Airn	50.7581	0.536065	0.627237	0.854645	0.392748	0.709489
Stk10	12754.6	0.0117654	0.0692468	0.169905	0.865084	0.955737
Ctsh	8.69353	-2.86569	1.41213	-2.02934	0.0424241	0.233065
Cdadc1	684.844	0.0563192	0.151824	0.370951	0.710674	0.900409
Prdx2	1425.53	-0.318705	0.127688	-2.49596	0.0125616	0.109998
Nat10	1366.91	-0.0353816	0.124111	-0.285081	0.775582	0.926661
AK140725	535.468	0.669349	0.25857	2.58866	0.00963513	0.0933058
Sap30l	453.614	-0.223403	0.193728	-1.15318	0.248836	0.583825
AK134717	143.143	0.688556	0.336803	2.04439	0.0409152	0.22849
2510009E07Rik	282.958	0.510492	0.184863	2.76146	0.00575428	0.0669755
Gzmb	44.955	-2.27028	0.619534	-3.6645	0.000247826	0.00621506
Idua	453.817	0.0700214	0.173577	0.403401	0.686653	0.886975
Cwc27	486.185	0.0203238	0.182885	0.111129	0.911514	0.970736
Ermard	584.965	-0.171647	0.169446	-1.01298	0.311068	0.639366
Ncs1	14.2814	1.31465	0.78813	1.66806	0.0953043	0.365674
Lpar6	1432.86	0.416248	0.153832	2.70586	0.00681281	0.0748547
Gle1	1376.52	-0.273903	0.111429	-2.45808	0.013968	0.117655
Dvl1	1274.05	0.562084	0.1988	2.82738	0.004693	0.0589071
Mcl1	13043.3	-0.249931	0.0826694	-3.02326	0.00250066	0.0382105
Prmt1	2167.33	-0.00759011	0.107428	-0.0706531	0.943674	0.980861
Uevld	270.691	0.669569	0.24907	2.68827	0.00718228	0.0776449
Por	1659.49	-0.139864	0.110708	-1.26336	0.20646	0.535089
Sirt1	1405.77	0.196388	0.101214	1.94033	0.0523401	0.263936
Nt5m	201.389	0.0406874	0.337599	0.12052	0.904071	0.967817
Gins3	237.431	-0.445937	0.207865	-2.14532	0.031927	0.196712
Dnajc13	3740.05	-0.0810945	0.0993501	-0.816249	0.414358	0.726305
Rsph1	4.04533	1.35409	1.87041	0.723953	0.469094	NA
Grwd1	635.758	-0.168826	0.126951	-1.32985	0.183569	0.506523
Chka	249.249	0.340134	0.257304	1.32192	0.186195	0.510872
1600002K03Rik	230.679	-0.155255	0.208278	-0.745422	0.456017	0.756137
Ptger1	20.1106	0.646566	0.764186	0.846086	0.397505	0.712685
Hmgn5	368.568	0.0935369	0.188929	0.495091	0.620536	0.85586
Rnf185	717.757	-0.00692056	0.145946	-0.0474187	0.96218	0.986678
Cercam	13.8966	0.0700968	0.789524	0.0887836	0.929254	0.976122
Clasp1	1607.53	0.0527692	0.135365	0.38983	0.696662	0.893101
Hmcn2	6.93312	-0.760752	1.74492	-0.43598	0.662852	0.876763
Narf	1121.2	0.29919	0.117462	2.54714	0.0108611	0.100842
Ulk4	3.75571	-0.0933698	1.7578	-0.0531175	0.957638	NA
Scp2	6640.79	0.083214	0.108806	0.764791	0.444396	0.748144
Mapk3	1207.5	0.140562	0.110948	1.26692	0.205186	0.533944
Syvn1	1113.55	0.21731	0.128648	1.68918	0.091184	0.356823
Ptk6	1.25194	2.6859	2.72206	0.986717	0.323782	NA
Pfkfb3	1719.46	0.204435	0.094656	2.15977	0.0307904	0.192053
Hsp90b1	10503.1	0.00610179	0.10177	0.0599565	0.95219	0.98365
Paxip1	1104.57	0.132073	0.117944	1.1198	0.262801	0.596019
Nnt	1227.79	-0.0748853	0.126972	-0.589778	0.55534	0.817679
Cbr4	143.543	0.667074	0.282435	2.36187	0.0181831	0.138659
AK084270	2.30992	2.61816	2.19459	1.193	0.232868	NA
Emc9	436.563	0.450344	0.155003	2.90539	0.00366794	0.0496252
4930528A17Rik	0.923984	3.41227	3.88568	0.878167	0.379853	NA
Phf5a	860.011	0.0449394	0.153345	0.29306	0.769476	0.924104
BC065397	117.461	0.0803564	0.345527	0.232562	0.816102	0.940387
Ddx5	69157.9	0.242366	0.062224	3.89507	9.81722e-05	0.00308545
Zfp811	20.1964	0.485036	0.752041	0.64496	0.518953	0.794566
Arf4	2569.62	-0.275007	0.0806086	-3.41163	0.00064575	0.0135418
Rplp0	54644.6	-0.220406	0.0941553	-2.34088	0.0192384	0.143909
Fbxl22	42.7799	-1.03646	0.571236	-1.81442	0.0696127	0.310146
Calcrl	1586.78	0.434769	0.139509	3.11641	0.00183067	0.030107
2210404O07Rik	22.0218	-0.0492119	0.627761	-0.0783928	0.937516	0.978921
Myl4	13.4954	-0.492658	0.837972	-0.587917	0.556588	0.818199
Ivd	837.348	-0.129163	0.135029	-0.95656	0.33879	0.664414
Akap10	1585.41	0.139668	0.119198	1.17173	0.241304	0.575072
Rabgef1	561.182	0.168245	0.151197	1.11276	0.265812	0.599762
Rpl39	19521.1	0.0832709	0.127741	0.651871	0.514484	0.792073
Gstk1	225.81	-0.204399	0.236428	-0.86453	0.387297	0.705615
A930013F10Rik	110.354	0.869762	0.36147	2.40618	0.0161204	0.12822
Nabp2	800.349	-0.276183	0.131611	-2.09848	0.0358625	0.211575
2021-03-09	152.619	-0.200111	0.30679	-0.652274	0.514225	0.791868
Agap3	1397.46	0.012452	0.116238	0.107125	0.91469	0.972158
Xpo6	6794.73	0.0909069	0.0787742	1.15402	0.248493	0.58359
Mrps7	595.466	-0.192156	0.141175	-1.36112	0.173477	0.493519
Vim	13701.5	-0.626833	0.108546	-5.77484	7.70284e-09	8.14693e-07
Pla2g4c	3.10821	2.43551	1.93691	1.25742	0.208602	NA
Hpgds	53.8964	-0.621925	0.456991	-1.36091	0.173541	0.493519
Plaur	32.548	0.5647	0.512405	1.10206	0.270436	0.606102
Upf3b	870.122	0.226748	0.170784	1.32769	0.184281	0.507679
Hykk	30.3622	-0.588309	0.541956	-1.08553	0.277687	0.612167
3830403N18Rik	13.2565	1.17237	1.38848	0.844357	0.39847	0.71304
Lzts3	49.1008	0.0445886	0.467052	0.0954682	0.923943	0.974499
Casc5	93.8832	-1.38268	0.448702	-3.0815	0.00205961	0.0331802
Flot2	1440.6	-0.124636	0.115143	-1.08244	0.279055	0.613769
Fignl1	89.1937	-1.37864	0.454221	-3.03518	0.0024039	0.0369707
Ccdc171	114.514	0.66066	0.340851	1.93827	0.0525905	0.26465
Irak1bp1	2.18068	-0.134211	2.32077	-0.0578302	0.953884	NA
Tgfb3	16.6897	-0.71778	0.849583	-0.844862	0.398188	0.71304
1110038B12Rik	231.473	-0.156757	0.288964	-0.542479	0.587489	0.836137
Otud3	135.072	0.180841	0.375913	0.481072	0.630465	0.860389
Arhgap27	2621.14	-0.0455243	0.109358	-0.416287	0.6772	0.881785
Hyou1	3010.44	-0.00100588	0.0811809	-0.0123906	0.990114	0.997192
Psmb5	1184.4	-0.0680505	0.118998	-0.571862	0.567415	0.824253
A430107P09Rik	493.785	0.55428	0.177636	3.12031	0.00180659	0.0298554
Ankra2	844.236	0.296064	0.137265	2.15688	0.0310147	0.193254
4930430F08Rik	212.289	0.243057	0.272202	0.89293	0.371895	0.694724
Snora34	2.52097	-0.826435	2.54572	-0.324637	0.745456	NA
Spata13	7677.42	-0.0980873	0.085479	-1.1475	0.251174	0.586942
Eri1	2303.28	-0.212775	0.109087	-1.95052	0.0511142	0.259583
Gps2	1420.72	0.132819	0.140387	0.946091	0.344102	0.668891
AK085695	291.649	0.722229	0.32269	2.23815	0.0252113	0.169792
Slc25a13	59.093	-0.128333	0.453196	-0.283173	0.777045	0.927639
Gch1	107.411	-0.349587	0.340437	-1.02688	0.304478	0.633457
Ryr3	19.6612	0.314098	1.07074	0.293345	0.769258	0.924104
Arhgef7	1684.56	-0.145291	0.0969948	-1.49793	0.134151	0.437097
TRDV5	46.9391	-1.96231	0.505777	-3.8798	0.000104542	0.00321642
Gm166	2.1627	0.758848	2.30217	0.329623	0.741685	NA
Zfp369	764.149	0.445232	0.153618	2.89831	0.00375185	0.0502574
TRADV16D	122.402	0.48858	0.318971	1.53174	0.125587	0.421807
Foxk1	7114.26	0.196966	0.0725907	2.71338	0.00666003	0.0738393
Hcst	1062.76	0.0247356	0.132001	0.187389	0.851356	0.953473
4933427E11Rik	2.96496	-2.98243	2.82791	-1.05464	0.29159	NA
Cep78	215.21	-0.232131	0.273078	-0.850055	0.395294	0.711553
Rab3il1	1.48683	-1.73209	3.42663	-0.50548	0.613222	NA
Lsm2	339.25	-0.205435	0.168609	-1.21841	0.223067	0.556195
Abhd12	922.186	-0.217945	0.141877	-1.53616	0.124499	0.420167
Shc4	8.69954	-0.50172	1.30929	-0.383199	0.701572	0.895594
Krit1	1718.63	0.363906	0.130956	2.77885	0.00545519	0.0650253
Ifi27	1420.57	0.202367	0.157418	1.28553	0.198606	0.525254
Tmem161a	731.923	0.0359197	0.135016	0.266041	0.790208	0.930866
Peli1	8867.18	0.0875448	0.0744343	1.17614	0.239541	0.572806
Arfip1	1651.66	-0.176136	0.125177	-1.4071	0.159397	0.473674
Heatr5b	1723.26	0.0206256	0.108166	0.190685	0.848772	0.953473
Smarcc2	4061.14	0.200294	0.095609	2.09493	0.0361772	0.212571
BC147413	85.6691	0.610043	0.436434	1.39779	0.162176	0.478659
D3Ertd300e	42.6546	0.0514082	0.569451	0.0902769	0.928067	0.975947
Zp3r	1.22062	0.575686	3.11733	0.184673	0.853486	NA
Ebna1bp2	1597.54	0.0339766	0.14521	0.233983	0.814998	0.939782
Ccdc142	334.713	0.255053	0.215103	1.18572	0.235733	0.568667
Traf5	1519.29	-0.274211	0.12144	-2.25799	0.0239465	0.163814
Rps4l	10.1622	-2.92114	1.67806	-1.74078	0.0817217	0.338434
Cyp4v3	159.973	0.150353	0.247216	0.608185	0.543065	0.810267
Icosl	90.7615	-0.99222	0.472018	-2.10208	0.0355462	0.210594
Bcam	5.8485	0.173341	1.48636	0.116621	0.90716	NA
AK170837	22.6183	1.67877	0.642801	2.61165	0.00901061	0.0902658
Xbp1	1087.31	-0.0866518	0.110637	-0.78321	0.433504	0.741261
Ktn1	1699.36	0.565245	0.116332	4.85888	1.18053e-06	7.14365e-05
Ntpcr	350.865	-0.184967	0.197334	-0.937333	0.348587	0.672888
Pros1	146.534	-1.26651	0.296221	-4.27556	1.90655e-05	0.000805186
Sertad3	395.926	-0.2721	0.175781	-1.54795	0.121634	0.415747
Ptbp2	1009.15	0.435255	0.112197	3.87939	0.000104719	0.00321642
Slc6a8	4.73559	-0.262596	1.60652	-0.163456	0.870159	NA
Dpp9	1757.21	-0.021942	0.0993583	-0.220837	0.825219	0.943482
Birc2	2495.18	0.162314	0.0911319	1.78109	0.0748978	0.323043
Armc9	177.494	0.0530104	0.246041	0.215453	0.829414	0.945076
Zdhhc7	1192.38	0.0582167	0.105899	0.549737	0.5825	0.834013
Pnrc2	5008.92	-0.0220196	0.084272	-0.261292	0.793868	0.932415
Gpr155	437.447	0.153091	0.187816	0.815114	0.415007	0.727234
2010107G12Rik	4.25475	-0.196184	1.59009	-0.123379	0.901807	NA
Snrnp25	233.682	-0.0398762	0.212215	-0.187904	0.850952	0.953473
Ccni	5764.84	-0.0412609	0.131333	-0.314169	0.753393	0.917747
Shoc2	2445.97	-0.0406292	0.109367	-0.371492	0.710271	0.900086
Cpne9	1.24356	0.615813	3.13101	0.196682	0.844076	NA
Ndfip1	4195.3	-0.219727	0.0914613	-2.40241	0.0162876	0.128891
Spc24	40.7952	-1.24827	0.514686	-2.4253	0.0152957	0.124526
Zfp623	471.221	-0.154121	0.162938	-0.945886	0.344207	0.668891
Lrrc3b	10.0862	-1.05786	1.27232	-0.83144	0.405725	0.719601
Arhgef11	1376.34	0.157329	0.0976637	1.61093	0.107196	0.388313
Grb7	13.8967	0.315409	1.14118	0.276387	0.782251	0.928789
Zmat3	654.329	-0.177256	0.161462	-1.09782	0.272283	0.607331
Gapt	4.39353	-5.50128	2.83687	-1.93921	0.0524762	NA
St8sia6	3320.87	0.0727513	0.12373	0.587986	0.556541	0.818199
Rsad2	184.736	-1.16513	0.380215	-3.0644	0.00218108	0.0345618
Ssb	5166.35	0.109103	0.103587	1.05325	0.292227	0.62471
Alcam	65.7275	-0.476014	0.493976	-0.963638	0.335227	0.661327
Atxn3	1548.04	0.17009	0.0956701	1.77788	0.0754238	0.323948
Kif18b	37.5757	-1.1431	0.526347	-2.17177	0.0298733	0.188737
St8sia4	3316.27	-0.0233735	0.103518	-0.225791	0.821364	0.942476
Gtpbp3	398.521	-0.0114358	0.169489	-0.0674718	0.946206	0.981553
Fars2	332.111	-0.251368	0.184731	-1.36072	0.173601	0.493573
Rasl12	2.69237	-0.594972	2.10671	-0.282418	0.777623	NA
Snhg7	102.103	0.0554163	0.337968	0.163969	0.869756	0.956322
Ube2v2	1347.68	0.0829842	0.125917	0.659036	0.509872	0.789945
Arhgef4	590.236	-0.0286858	0.165689	-0.17313	0.862549	0.95555
Urb2	1287.41	0.0740474	0.116546	0.635348	0.525202	0.798703
Csnk2a1	5581.4	-0.0233008	0.0744164	-0.313113	0.754194	0.917919
Arhgap32	1.50218	-0.850419	2.9742	-0.285932	0.77493	NA
AK016175	1.28818	-3.72777	3.93912	-0.946344	0.343973	NA
Mettl1	296.395	0.0917638	0.245375	0.373973	0.708424	0.898841
Cplx1	0.700467	3.01731	3.716	0.811978	0.416804	NA
Tmem70	614.934	0.0356112	0.161883	0.21998	0.825886	0.943482
Mfge8	362.309	0.0694978	0.16938	0.410306	0.681582	0.883898
Prkd3	2955.34	-0.262019	0.0859406	-3.04884	0.00229728	0.0361005
Sh3bgrl3	7214.8	-0.192025	0.0688418	-2.78936	0.00528123	0.0635996
Prdm11	63.1549	0.522077	0.425473	1.22705	0.219803	0.55258
Epha3	1.95984	-2.22752	2.68615	-0.829261	0.406957	NA
Zfyve28	64.4727	0.268986	0.413309	0.650812	0.515168	0.792191
Nono	9959.78	-0.0999068	0.0708726	-1.40967	0.158638	0.472803
Ppp4r1l-ps	334.674	0.129503	0.215148	0.601927	0.547223	0.813778
Elmo2	1337.38	0.0813382	0.120185	0.676777	0.498548	0.783363
Mturn	2520.57	0.335237	0.134437	2.49364	0.0126441	0.110244
Celsr2	220.113	0.404601	0.254259	1.59129	0.111544	0.397871
Gid8	1535.92	-0.0379207	0.128809	-0.294396	0.768456	0.924009
Zbed6	1818.06	0.303671	0.202939	1.49636	0.13456	0.437463
Dhx34	778.172	0.0011003	0.142554	0.00771848	0.993842	0.998093
Zfp69	171.896	0.447541	0.273589	1.63581	0.101878	0.379873
Napa	1978.28	-0.12017	0.0963944	-1.24664	0.212528	0.543429
Stt3b	6057.64	-0.277242	0.0847579	-3.27099	0.00107171	0.020214
Ttc4	982.267	0.182613	0.107764	1.69456	0.0901593	0.354322
Agfg2	849.571	0.122804	0.157978	0.777348	0.436953	0.742599
C530008M17Rik	47.5194	1.14486	0.54054	2.118	0.0341751	0.205676
Alox8	15.784	-0.23441	0.863089	-0.271594	0.785934	0.930257
X57330	58.6188	-3.3537	0.494673	-6.77964	1.2048e-11	1.98026e-09
4932438H23Rik	6.39295	-0.175336	1.42825	-0.122762	0.902295	0.967612
Tmem214	1203.41	-0.0744517	0.108768	-0.6845	0.49366	0.78017
Atp2b4	264.412	-1.73439	0.253563	-6.84005	7.9167e-12	1.37558e-09
Tmem230	771.28	-0.164618	0.139364	-1.18121	0.23752	0.570377
AK086881	177.155	0.108699	0.248217	0.437921	0.661444	0.876021
Clcn2	75.2707	0.308648	0.508893	0.606509	0.544177	0.810932
Zfp131	1656.25	0.102499	0.139818	0.733091	0.463503	0.7605
Rnf149	847.19	-0.0900515	0.125133	-0.719645	0.471744	0.766762
Zfp583	36.4609	0.837045	0.495404	1.68962	0.0911004	0.356746
Gm5523	0.700467	3.01731	3.716	0.811978	0.416804	NA
Zfyve21	73.9087	-0.208643	0.359118	-0.580988	0.561249	0.819996
Smarcd1	1192.35	0.063611	0.113629	0.559813	0.575607	0.829265
Apbb3	624.877	0.397376	0.15381	2.58355	0.00977894	0.0943978
Zfp598	1829.94	0.0532152	0.108978	0.48831	0.62533	0.857775
2810408M09Rik	618.883	-0.0950223	0.141213	-0.6729	0.501011	0.784937
Mterfd2	251.603	0.0649744	0.203587	0.319148	0.749614	0.916318
Mir22hg	28.9645	-0.393705	0.596616	-0.659897	0.50932	0.789945
Gpbp1l1	3972.09	0.10916	0.101543	1.07502	0.282367	0.617814
1700084E18Rik	18.7828	-0.425507	0.74818	-0.568722	0.569545	0.825179
Oas3	1115.64	-0.523255	0.183385	-2.85331	0.00432664	0.0553947
Zfp62	2548.19	-0.016089	0.0874593	-0.18396	0.854045	0.954787
Synj2	861.877	0.230915	0.128912	1.79126	0.0732511	0.320602
AK138476	1.15403	-0.371016	3.20866	-0.115629	0.907946	NA
Fam167a	0.493082	-0.762566	4.03491	-0.188992	0.850099	NA
C030017K20Rik	1.02623	3.57	3.95222	0.90329	0.366372	NA
Gnptab	1436.96	0.0879018	0.132092	0.665459	0.505757	0.787884
Hif1an	1920.56	0.145144	0.104534	1.3885	0.164986	0.482864
Serinc4	3.80831	2.77198	1.90252	1.45701	0.145114	NA
Ddx4	1.33709	-1.45166	2.74721	-0.528414	0.597212	NA
Sumo2	6620.36	-0.112839	0.0907712	-1.24312	0.213824	0.544772
Ctnna1	572.052	-0.0835787	0.167313	-0.499535	0.617403	0.854615
Snapc2	304.966	0.198675	0.223427	0.889215	0.373888	0.695809
St7l	545.897	-0.00989318	0.145951	-0.0677841	0.945957	0.981462
Arpc5	10607.2	-0.163077	0.0818675	-1.99196	0.0463757	0.246207
Rpl10	38502.5	-0.102655	0.116458	-0.881476	0.37806	0.698701
Socs7	900.564	0.00896315	0.139146	0.0644155	0.948639	0.982419
H1f0	345.741	-0.771547	0.387772	-1.98969	0.0466247	0.246661
1810032O08Rik	345.44	0.0791202	0.277336	0.285287	0.775425	0.926563
Fbxo47	14.1733	-0.119338	0.863199	-0.138251	0.890042	0.963216
H2-M3	1139.09	0.0411635	0.131609	0.31277	0.754456	0.91792
Gm5741	1.52742	1.89685	2.53152	0.749294	0.45368	NA
Zfp26	1933.63	0.113173	0.112111	1.00947	0.312748	0.641003
Gsn	1739.26	0.293013	0.0919402	3.18699	0.0014376	0.0251292
Spib	6.34783	-1.419	1.15842	-1.22494	0.220599	0.553381
Rpp21	509.494	0.0755536	0.164663	0.458836	0.646352	0.867391
Tyw5	179.75	0.554747	0.352734	1.57271	0.115787	0.405856
Slc39a11	569.052	-0.120142	0.15104	-0.795433	0.426362	0.735559
Tdrkh	128.061	0.593449	0.335914	1.76667	0.0772839	0.327756
Pla2g15	269.178	-0.0665476	0.199095	-0.334251	0.73819	0.912162
Lrrc61	1094.79	0.0526824	0.114568	0.459837	0.645633	0.867142
Ehd1	654.127	-0.580224	0.143402	-4.04613	5.2072e-05	0.0018305
Ccnd3	4788.59	-0.458773	0.0776202	-5.91048	3.41117e-09	3.87758e-07
Tespa1	2343.41	0.192593	0.112225	1.71613	0.0861391	0.34658
Zfp292	7014.96	0.320508	0.0913446	3.50878	0.000450162	0.0101207
BC054353	16.3711	-0.653607	1.20354	-0.543068	0.587083	0.83595
Slc31a2	223.17	-0.0648165	0.234225	-0.276728	0.781989	0.928789
Mapkapk2	2202.96	-0.298574	0.0891903	-3.34761	0.000815125	0.0159909
U2af1	1700.56	-0.0394096	0.138821	-0.283888	0.776497	0.927163
Mrpl23	795.433	-0.0545117	0.129902	-0.419638	0.67475	0.881017
Azin1	3134.61	-0.0800363	0.0856382	-0.934586	0.350001	0.674334
Exoc7	1250.19	-0.0420193	0.112559	-0.373309	0.708918	0.899121
Golga4	3844.93	0.150444	0.10286	1.46261	0.143573	0.450256
Plcl2	4174.82	-0.147419	0.111656	-1.3203	0.186735	0.511007
Mthfr	714.057	0.134231	0.127168	1.05553	0.291181	0.62471
4930405A21Rik	2.52883	-0.441242	2.1526	-0.204981	0.837587	NA
Fcer1g	17.1516	-2.74439	1.03763	-2.64487	0.0081723	0.0848844
A630095N17Rik	6.30339	-1.06311	1.8972	-0.560357	0.575236	0.829177
Map2k7	2438.21	0.23409	0.123088	1.90181	0.0571962	0.277383
Serac1	269.276	0.300645	0.259353	1.15921	0.24637	0.581225
Mettl10	533.919	0.269798	0.162183	1.66354	0.0962037	0.367271
Snora81	5.0884	3.8948	1.73048	2.2507	0.0244043	NA
Cers2	2617.03	-0.00577566	0.0952004	-0.0606684	0.951623	0.983556
Lair1	274.012	-0.0704417	0.204737	-0.34406	0.730801	0.908776
1810013L24Rik	1717.21	0.0127543	0.0901848	0.141424	0.887535	0.962209
AK198376	221.213	0.167816	0.218137	0.769317	0.441705	0.746734
Ogfod3	84.4155	-0.0488025	0.313765	-0.155538	0.876397	0.95903
Neurl2	4.58711	1.33645	1.79889	0.742931	0.457524	NA
Impdh1	2913.62	-0.0768171	0.0999576	-0.768497	0.442192	0.74679
Rbm15b	1156.34	-0.141619	0.12993	-1.08997	0.275728	0.610762
Csf2rb2	1.47183	-3.91947	3.91839	-1.00027	0.317178	NA
Psap	13816.7	-0.17431	0.0687128	-2.5368	0.0111872	0.102078
Prr13	1277.88	-0.568467	0.11873	-4.78789	1.68542e-06	9.71555e-05
Frs3	21.8124	0.70744	0.68918	1.0265	0.304658	0.633457
Alkbh2	115.38	0.338795	0.319627	1.05997	0.289159	0.624252
Slx4	1401.82	0.270279	0.161824	1.6702	0.0948789	0.364502
Psmd3	2606.58	-0.0846716	0.0773522	-1.09462	0.273681	0.608389
Tra2b	5520.6	-0.00113506	0.109551	-0.0103611	0.991733	0.997212
Gadl1	0.493265	2.5204	4.00027	0.630057	0.528657	NA
Bcl3	876.517	-0.11347	0.144447	-0.785547	0.432133	0.739869
Fut8	697.548	-0.0165807	0.147193	-0.112647	0.910311	0.970423
Egr2	505.058	0.895266	0.181288	4.93836	7.87812e-07	5.09689e-05
Grasp	682.03	-0.322688	0.140123	-2.30289	0.0212852	0.153009
Actr3	30213.5	-0.14005	0.0821132	-1.70557	0.0880885	0.350596
F8	5.34985	2.86021	1.65941	1.72363	0.0847748	NA
Cog3	1825.38	0.0219547	0.101725	0.215825	0.829124	0.945051
Gm7008	0.991376	1.04107	3.36233	0.309628	0.756844	NA
AK047030	328.169	0.475936	0.252456	1.88522	0.0594	0.28366
AK019743	0	NA	NA	NA	NA	NA
Epsti1	1694.72	-0.344184	0.113155	-3.04171	0.0023524	0.0365342
Agrp	2.15918	-2.21617	3.07822	-0.719951	0.471555	NA
Vti1b	1182.38	-0.0702401	0.140793	-0.49889	0.617857	0.854853
Klhl17	892.86	0.319427	0.163173	1.9576	0.0502767	0.257589
Gcsam	0.164422	1.12851	4.08047	0.276564	0.782115	NA
Zan	39.2956	-0.621241	0.511394	-1.2148	0.224442	0.55678
Tnfaip3	1650.53	0.100577	0.101907	0.986951	0.323667	0.649415
Copz1	2541.28	-0.126358	0.0787344	-1.60486	0.108524	0.391056
Trdmt1	344.379	0.0571731	0.165349	0.345773	0.729513	0.908273
Tmem9	515.831	0.0687363	0.152349	0.451176	0.651863	0.870211
Irf8	330.79	-0.551035	0.242591	-2.27146	0.0231192	0.16089
AK218936	3.52596	-0.834094	2.07334	-0.402295	0.687467	NA
Tfpt	303.47	-0.06914	0.220568	-0.313463	0.753929	0.917919
Sec62	4204.96	-0.0509608	0.0767624	-0.663877	0.506769	0.788617
Gm14446	1684.95	-0.415305	0.160036	-2.59507	0.0094571	0.0925208
AK214512	33.501	-1.15138	0.778195	-1.47956	0.138992	0.443573
Zfp446	258.118	0.294404	0.212902	1.38281	0.166722	0.484631
Cdc26	788.09	0.143163	0.122719	1.16659	0.243377	0.577299
Tmem8b	40.1562	0.76382	0.565066	1.35174	0.17646	0.496824
Abcc1	1319.55	-0.0635714	0.102686	-0.619084	0.535861	0.806045
AW209491	253.637	-0.351226	0.227738	-1.54223	0.123017	0.418166
Evc	10.4649	-6.75154	1.52341	-4.43187	9.34188e-06	0.000437473
Ipo7	2323.07	-0.138107	0.100287	-1.37712	0.168476	0.485818
Axdnd1	6.65492	-0.439741	1.44267	-0.30481	0.760511	0.920407
Cxcl10	1.20519	1.43652	3.16402	0.454017	0.649817	NA
Rab1b	3187.68	-0.0870414	0.0826014	-1.05375	0.291996	0.62471
Kifc2	268.727	0.492458	0.279693	1.76071	0.078287	0.330721
Mavs	926.658	-0.173887	0.113061	-1.53799	0.124052	0.419891
Ccs	797.154	0.0512357	0.136374	0.375699	0.707141	0.898518
Mmachc	180.426	-0.0864321	0.31612	-0.273416	0.784534	0.929882
Cenpq	585.289	0.431456	0.173959	2.48022	0.0131303	0.112944
AK088966	18.8188	1.94278	1.01589	1.91239	0.0558257	0.274014
Dgkh	149.153	0.515372	0.240089	2.14659	0.0318259	0.196712
3110052M02Rik	716.625	0.19597	0.121665	1.61074	0.107237	0.388313
Aip	2547.17	-0.038925	0.111098	-0.350366	0.726064	0.906717
AB349717	1503.44	-0.480806	0.115034	-4.17969	2.91908e-05	0.00114531
Arnt2	1.01165	-2.10817	3.88434	-0.542737	0.587311	NA
Ikbkg	2094.18	0.112509	0.0976908	1.15168	0.249452	0.584264
Telo2	649.487	0.148221	0.147258	1.00653	0.314159	0.642409
Fiz1	928.295	-0.0175797	0.112832	-0.155804	0.876187	0.95903
AK030646	55.9508	-0.667495	0.724583	-0.921213	0.356939	0.681547
Gltp	4585.11	-0.273989	0.0901598	-3.03893	0.00237422	0.0367401
Ttc16	4.91303	3.19	1.7444	1.82871	0.0674431	NA
Rab35	2577.86	-0.116226	0.0898106	-1.29413	0.195621	0.521744
Fkbp3	2850.27	0.117396	0.126451	0.928391	0.353205	0.677863
Rpl18	26516.2	-0.129447	0.125848	-1.0286	0.303668	0.632992
Hgs	1198.08	0.0476245	0.122242	0.389592	0.696838	0.893101
Rfc5	409.968	-0.0738643	0.167856	-0.440046	0.659904	0.875026
Odf2l	165.757	-0.0732549	0.243442	-0.300913	0.763481	0.921709
Lphn1	2488.61	0.525023	0.11018	4.76512	1.88745e-06	0.000107779
1700001P01Rik	3.40405	2.58421	2.00177	1.29096	0.196717	NA
Slc25a44	1114.28	0.0476123	0.136176	0.349637	0.726611	0.906717
Serpina3f	0.966132	-3.31232	3.94986	-0.838592	0.401698	NA
AK048941	28.0766	-0.143323	0.547471	-0.261791	0.793483	0.932415
Zkscan1	1276.11	0.17952	0.114048	1.57407	0.115471	0.405618
Fkbp14	5.81936	-2.46013	1.79441	-1.371	0.170376	NA
Mei4	0.863118	0.71956	3.53189	0.203733	0.838563	NA
Rce1	507.177	0.0470532	0.159862	0.294337	0.768501	0.924009
Pafah1b2	2501.52	-0.0530699	0.0844636	-0.628317	0.529797	0.801781
Rai2	0.522813	2.59571	3.99557	0.649646	0.515921	NA
B4galt7	753.828	0.175018	0.17752	0.985904	0.32418	0.649803
Atn1	3147.8	-0.260351	0.106296	-2.44929	0.0143136	0.119326
Spice1	1339.55	0.338088	0.129075	2.61931	0.00881081	0.0885822
Mir8094	2.35834	1.94341	2.55006	0.762103	0.445999	NA
Acox1	839.522	-0.0333223	0.121309	-0.27469	0.783554	0.929701
Mboat2	2.54746	1.09359	2.12107	0.515583	0.606146	NA
Zfp960	20.6701	0.735214	1.04474	0.703732	0.4816	0.771765
Cd7	1209.25	-0.0992302	0.138485	-0.716541	0.473657	0.767771
Cln5	899.773	-0.155009	0.113955	-1.36027	0.173744	0.49375
Deb1	170.021	-0.050274	0.270162	-0.186088	0.852375	0.954118
Vkorc1	271.472	-0.532715	0.255401	-2.0858	0.0369968	0.215513
Specc1	23.236	-0.475049	0.647351	-0.733836	0.463049	0.76037
Tsc22d1	267.093	0.433965	0.218206	1.98879	0.0467243	0.246661
Ppp2r2a	2259.86	-0.144243	0.11889	-1.21324	0.225037	0.557476
Mprip	2769.98	0.0271665	0.09997	0.271747	0.785817	0.930237
Pwwp2a	1463.71	0.179413	0.126022	1.42367	0.154543	0.466315
Mef2a	1051.43	0.15705	0.130738	1.20126	0.229652	0.562703
9330151L19Rik	212.672	0.631343	0.318994	1.97917	0.0477968	0.250227
Stac2	0.684578	-1.36935	3.99138	-0.343077	0.731541	NA
Rad9b	116.303	0.55182	0.299763	1.84085	0.065643	0.300753
Xrcc2	96.1303	-0.0593462	0.333547	-0.177925	0.858782	0.955384
Ovca2	1140.09	-0.041286	0.108506	-0.380496	0.703577	0.896971
Farp2	71.7549	0.427425	0.363159	1.17696	0.23921	0.572401
Uckl1	1064.27	0.321519	0.132907	2.41913	0.0155575	0.125482
Dclre1c	712.673	0.239839	0.192568	1.24548	0.212956	0.543815
AK049068	6.5733	0.192076	1.3773	0.139458	0.889088	0.962954
Fxr1	2161.35	0.0554411	0.0912484	0.607584	0.543463	0.810662
Endog	177.172	-0.235757	0.236427	-0.997165	0.318685	0.645274
Eif3i	3207.53	0.0638889	0.0913337	0.699511	0.484233	0.773335
Tmem25	1.99077	2.35884	2.37935	0.991377	0.321502	NA
Atp6v1c1	1547.85	-0.132083	0.105514	-1.2518	0.210644	0.540619
Plekha7	488.418	0.532557	0.168376	3.16291	0.00156202	0.0268344
Ttc21b	519.964	-0.119847	0.163684	-0.732186	0.464055	0.761003
Slc20a2	211.956	-0.0504223	0.248347	-0.203031	0.839111	0.949228
Spin4	11.885	0.442208	0.892442	0.495504	0.620245	0.85586
Brf1	1921.71	0.262316	0.190527	1.37679	0.168576	0.485818
Rab11fip2	598.827	0.422199	0.236105	1.78818	0.0737467	0.321295
1190005I06Rik	2.82171	-1.54319	1.97884	-0.779844	0.435483	NA
Wdr18	969.122	-0.0955626	0.126105	-0.757803	0.448569	0.751611
Pik3ap1	14.9474	-1.51365	0.883657	-1.71294	0.086723	0.347549
Polb	761.919	0.19594	0.139328	1.40632	0.159628	0.47412
Siglecg	4.55057	0.480279	1.8971	0.253165	0.800141	NA
AK007836	9.69382	-0.330974	0.983986	-0.336361	0.736599	0.911605
Cep120	2255.35	0.0169686	0.0984262	0.1724	0.863123	0.95555
Bzw1	10934.8	-0.134377	0.0871082	-1.54265	0.122916	0.417988
Dnah12	1.90301	3.36855	2.40331	1.40163	0.161026	NA
5330426P16Rik	301.342	0.282272	0.225185	1.25351	0.21002	0.540057
Anxa1	18.3729	-2.0241	1.20463	-1.68027	0.0929049	0.36063
Apc	3243.36	0.253147	0.0873004	2.89972	0.00373492	0.0501411
Mrpl15	1018.25	-0.23468	0.133915	-1.75246	0.0796952	0.333907
Dusp18	2.31197	-1.24024	2.54526	-0.487273	0.626065	NA
Akap9	4191.1	0.283387	0.0975638	2.90463	0.00367683	0.0496903
Hic1	20.8232	-0.186414	0.750506	-0.248385	0.803837	0.93592
Atg9a	861.969	0.387258	0.174979	2.21316	0.0268866	0.176519
Kdm4d	2.86526	-0.405733	2.14356	-0.18928	0.849873	NA
AK155068	7.09877	0.811864	1.38762	0.585075	0.558497	0.819402
Rapgef6	21344.4	-0.0639528	0.0697986	-0.916247	0.359537	0.684251
Serbp1	13484.9	0.0620917	0.0941134	0.659754	0.509412	0.789945
Kptn	420.824	0.0346375	0.155177	0.223212	0.82337	0.942999
G530011O06Rik	5.38576	0.122051	1.51268	0.080685	0.935692	NA
Ccl4	5.59126	0.534931	1.75616	0.304603	0.760668	NA
Bcas2	1712.43	-0.00706361	0.104063	-0.0678785	0.945882	0.981462
Trim69	7.59611	-0.996533	1.53373	-0.649745	0.515857	0.792235
Zfp707	447.1	0.246216	0.201424	1.22238	0.221566	0.554777
Cd101	268.062	0.198309	0.226022	0.877384	0.380278	0.699344
Zscan12	222.644	0.269242	0.23503	1.14556	0.251977	0.587474
A630005I04Rik	2.86218	0.951299	2.09608	0.453846	0.64994	NA
Cep110	6552.95	0.0862823	0.0952187	0.906149	0.364857	0.688885
Tpm4	5388.45	0.0781007	0.072354	1.07942	0.280399	0.615168
Tmed1	11.4831	-1.51274	0.864909	-1.74902	0.0802878	0.335466
H2-Q4	10666.4	0.0533927	0.108895	0.490313	0.623912	0.857325
Ascl3	9.89509	-0.280945	0.911422	-0.308249	0.757893	0.919631
Diablo	1251.72	0.133402	0.126979	1.05058	0.293449	0.62607
Kctd20	1557.94	-0.136334	0.093132	-1.46388	0.143226	0.450149
Trf	2.55655	1.57084	1.8562	0.846265	0.397405	NA
Cdc42ep2	1.01873	2.34574	3.86521	0.606886	0.543927	NA
Nab1	3027.53	-0.295791	0.0870016	-3.39983	0.000674267	0.0138532
Rpgr	72.2687	0.105147	0.380718	0.27618	0.78241	0.928797
Ppil6	0.98653	3.51591	3.95395	0.889216	0.373887	NA
AK040202	28.0886	-0.155392	0.721051	-0.215507	0.829372	0.945076
Syap1	1390.61	-0.00317615	0.158436	-0.0200469	0.984006	0.995899
Recql4	56.5566	0.351035	1.61126	0.217863	0.827536	0.944214
Mon1a	465.203	0.040101	0.189381	0.211748	0.832303	0.946546
Adrm1	1656.81	-0.101728	0.101806	-0.999234	0.317681	0.644423
Comtd1	97.6436	-0.611329	0.354982	-1.72214	0.0850439	0.343651
Trat1	1227.53	0.0895758	0.153851	0.582224	0.560416	0.819484
Snapin	741.994	0.0452514	0.129345	0.349849	0.726452	0.906717
Znrd1	681.251	-0.0309159	0.156992	-0.196927	0.843885	0.951358
1810010D01Rik	3.77205	1.20778	1.91888	0.629421	0.529074	NA
Pcca	667.021	-0.489578	0.13233	-3.69966	0.000215888	0.00567824
AK037830	16.1109	2.08418	1.00561	2.07255	0.0382146	0.219247
Ddx59	287.345	0.137459	0.193762	0.70942	0.478064	0.769852
Usp40	558.438	0.366978	0.199195	1.84231	0.0654299	0.299971
Frrs1	175.152	0.180578	0.291227	0.620061	0.535218	0.805875
Klf3	2872.76	0.17929	0.110594	1.62115	0.104985	0.385429
Myo10	935.803	0.23629	0.112982	2.09139	0.0364929	0.21391
Isg20l2	1974.81	-0.164488	0.0995194	-1.65283	0.0983662	0.372255
Serp2	6.13646	0.448088	1.37502	0.325878	0.744517	0.915048
Atg4a	540.711	0.0481226	0.150372	0.320023	0.748951	0.916097
Susd2	56.0671	0.94311	0.671463	1.40456	0.160152	0.474526
Ogdhl	8.42739	0.454086	1.30641	0.347584	0.728153	0.907522
Ikzf2	691.094	-0.896994	0.170032	-5.27545	1.3243e-07	1.05277e-05
Prkcq	11876.8	-0.0352978	0.0648093	-0.54464	0.586001	0.835641
Rab9	521.16	-0.146955	0.152335	-0.964685	0.334703	0.660982
Ireb2	2926.56	0.19052	0.0752808	2.53079	0.0113807	0.103213
1600014C10Rik	2929.37	-0.581292	0.09472	-6.13695	8.41215e-10	1.07702e-07
Cacnb1	502.952	-0.0263251	0.194499	-0.135348	0.892337	0.963898
9130023H24Rik	129.184	0.405574	0.340662	1.19055	0.233831	0.566658
Uck2	1065.38	-0.17581	0.113454	-1.54962	0.121233	0.414884
Tmed9	3119.62	-0.0242523	0.101541	-0.238842	0.811228	0.938574
Fam214a	1332.09	0.129291	0.113273	1.14141	0.2537	0.588776
AK214683	6.92089	0.605799	1.41847	0.427079	0.669322	0.879313
Gstm4	104.56	-0.0142694	0.292367	-0.0488066	0.961073	0.986577
Clptm1l	3575.6	-0.106443	0.0964983	-1.10306	0.270001	0.605797
Gm7444	0.676651	1.61017	3.99703	0.402842	0.687064	NA
Lcn4	40.9049	1.88437	0.878835	2.14417	0.0320197	0.196775
Gm14378	62.4591	0.474938	0.420578	1.12925	0.258792	0.593232
Slc35b4	962.352	-0.0914631	0.113851	-0.803359	0.421767	0.732557
AK044480	0.730015	3.07275	3.97077	0.773843	0.439024	NA
Mob1a	3483.86	-0.270859	0.121363	-2.23181	0.0256275	0.170792
Ergic1	772.215	-0.146722	0.162919	-0.900581	0.367811	0.691237
Rps11	33401.5	-0.202715	0.0874546	-2.31795	0.020452	0.149401
5430416N02Rik	330.878	0.201065	0.183575	1.09527	0.273396	0.608389
Ampd2	800.229	-0.131585	0.189859	-0.693063	0.48827	0.776419
Gm20300	325.31	0.521056	0.196472	2.65206	0.00800023	0.0835969
Gsk3b	3167.48	0.112629	0.11732	0.960011	0.33705	0.663033
Mvb12a	478.575	-0.273241	0.20308	-1.34548	0.178469	0.499821
Slc25a36	1290.69	0.313629	0.109835	2.85547	0.00429735	0.0553694
NADH-cytochrome_b5_reductase	7.53552	-0.452398	1.63979	-0.275888	0.782634	0.928882
Peg13	1449.18	-0.0387935	0.136527	-0.284146	0.776298	0.927061
Mis18bp1	82.26	-1.06813	0.434093	-2.46059	0.0138709	0.117288
Cox6b2	2.85516	-0.0473072	1.83219	-0.02582	0.979401	NA
Pml	2661.1	-0.116923	0.134318	-0.870495	0.38403	0.702206
Cdip1	1008	0.443816	0.153385	2.89348	0.00380998	0.0507567
Vbp1	1714.22	0.0174017	0.118394	0.146982	0.883146	0.960832
Dcaf13	1527.88	-0.0777962	0.118718	-0.655301	0.512274	0.791206
Acd	591.889	0.0294721	0.155066	0.190062	0.849261	0.953473
Sptlc1	1417	0.147977	0.1118	1.32359	0.185639	0.509921
Gpr89	388.514	-0.0318599	0.185586	-0.171672	0.863696	0.95555
Spryd7	203.044	-0.140094	0.233174	-0.600813	0.547964	0.814253
Ifngr1	3002	-0.512293	0.0860475	-5.9536	2.62301e-09	3.03844e-07
AK085328	3.32895	-1.43375	1.99945	-0.717074	0.473329	NA
AK185715	1.61096	-4.05464	3.79093	-1.06956	0.284816	NA
Rab4b	1457.53	-0.033584	0.125072	-0.268518	0.788301	0.930592
Mroh1	1337.36	0.11027	0.107966	1.02134	0.307095	0.635454
Gm4814	21.2664	2.16876	0.935724	2.31773	0.0204639	0.149401
Slc26a8	4.05109	0.597279	1.62164	0.368317	0.712637	NA
Zgpat	2081.8	0.469136	0.151257	3.10158	0.0019249	0.0314851
Herpud1	1587.94	-0.170888	0.130085	-1.31367	0.188958	0.514159
Yap1	1.51596	4.13492	2.87582	1.43782	0.150485	NA
Plgrkt	1031.89	0.056073	0.123718	0.453233	0.650381	0.86939
Vrk2	574.803	0.000558107	0.180073	0.00309934	0.997527	0.99917
Rec8	3.50807	4.31038	1.98415	2.17241	0.0298247	NA
Naaa	198.905	0.195776	0.232392	0.842438	0.399543	0.713394
Wipf1	8129.69	-0.212554	0.0697723	-3.04639	0.00231607	0.0361889
Icam1	774.797	-0.427489	0.163956	-2.60734	0.00912491	0.0906757
Rqcd1	1333.5	-0.113042	0.100026	-1.13013	0.258422	0.592739
TRAV3-3	26.359	1.24307	1.13175	1.09835	0.27205	0.607085
Chst11	96.9092	-1.08155	0.308171	-3.50959	0.000448802	0.0101089
Btd	423.265	-0.24986	0.172011	-1.45258	0.14634	0.453681
Orai3	360.583	-0.0613237	0.190094	-0.322597	0.747	0.915656
Gimap3	24023.4	0.287592	0.0778681	3.69333	0.00022134	0.00574021
Sars2	317.611	0.0758141	0.21112	0.359105	0.719517	0.903911
Rbx1	1554.4	0.081703	0.132284	0.617633	0.536818	0.806685
BC147260	702.72	0.436053	0.227616	1.91574	0.0553984	0.272687
Brix1	1397.75	-0.149549	0.100386	-1.48973	0.136296	0.439461
Tm9sf1	1576.97	0.0428659	0.113514	0.377627	0.705708	0.897858
Col20a1	337.085	0.282096	0.253521	1.11271	0.265832	0.599762
Otub2	15.1054	-0.875836	0.812984	-1.07731	0.281342	0.616034
Usp6nl	654.996	-0.41871	0.18003	-2.32578	0.0200301	0.147592
Mex3d	256.219	-0.116198	0.188078	-0.617815	0.536698	0.806605
Taf9	1298.5	0.0689215	0.150818	0.456986	0.647681	0.868133
Tekt2	2.59657	-1.52516	2.56795	-0.59392	0.552566	NA
Gm13293	27.6431	0.599896	0.561615	1.06816	0.285447	0.620868
Cyb561d2	314.907	0.147402	0.195762	0.752965	0.451471	0.753357
Tsc1	1880.97	0.253658	0.0998604	2.54013	0.0110812	0.101443
P2ry10	2950.47	-0.594547	0.12643	-4.70258	2.56893e-06	0.000142027
Pcdhga10	7.32896	0.854957	1.62414	0.526406	0.598606	0.843243
Wdr62	91.7391	0.079388	0.361795	0.219428	0.826317	0.943619
Slc4a4	10.3472	0.226434	1.27824	0.177146	0.859394	0.955384
Zc3hc1	641.492	-0.267286	0.14578	-1.83348	0.0667312	0.302156
Huwe1	22639.8	0.158921	0.0890872	1.78388	0.0744436	0.32199
Snx25	811.263	0.0320893	0.125343	0.256011	0.797942	0.932913
Ddx51	814.709	0.134855	0.147015	0.917286	0.358993	0.683643
Aars2	293.433	-0.277291	0.191139	-1.45073	0.146854	0.454606
Prrg4	3.11368	-0.757368	2.35466	-0.321647	0.74772	NA
Akr1a1	4970.46	-0.277307	0.0904772	-3.06494	0.00217717	0.0345618
Ccdc6	1476.59	0.201807	0.13984	1.44313	0.148983	0.457134
AK138383	158.069	-0.560651	0.343569	-1.63184	0.102712	0.381696
Polr3f	1186.69	0.135452	0.132561	1.02181	0.306873	0.635256
Ndufs3	1397.89	-0.189263	0.10415	-1.81722	0.0691837	0.309027
Myo1a	3.32065	0.970566	2.04116	0.475498	0.634432	NA
Gpd1l	1831.34	-0.161864	0.109982	-1.47174	0.141091	0.446878
D030047H15Rik	1.56844	4.1803	3.20122	1.30585	0.191604	NA
Mcm4	3174.89	-0.0624789	0.0899189	-0.694836	0.487158	0.775563
Trim66	8.75852	-0.64279	1.35042	-0.475991	0.634081	0.861585
Sec11c	1260.08	-0.226517	0.140558	-1.61156	0.107058	0.388313
Glipr2	2899.82	-0.712126	0.114858	-6.20008	5.64356e-10	7.38093e-08
Ncf1	153.964	-0.429899	0.320959	-1.33942	0.180434	0.50249
Eif4h	4874.76	-0.180334	0.0732902	-2.46055	0.0138725	0.117288
Rfesd	353.317	0.357417	0.20104	1.77785	0.0754291	0.323948
Snx19	1579.99	-0.0155889	0.0937542	-0.166274	0.867941	0.956229
AK177800	294.619	0.0258221	0.257069	0.100449	0.919988	0.972979
Pde4dip	1502.13	-0.110654	0.10582	-1.04568	0.29571	0.627152
Rhog	3325.78	-0.267831	0.0889947	-3.00952	0.00261662	0.0393886
Dpcr1	2.92751	-0.376849	1.87611	-0.200868	0.840802	NA
Mgll	4.27458	1.19058	1.82141	0.653659	0.513331	NA
Rpl31	30762	0.146708	0.128242	1.14399	0.252628	0.587966
Efr3a	6237.84	-0.193428	0.0977384	-1.97904	0.0478113	0.250227
9330101J02Rik	8.24376	-1.3337	1.07454	-1.24119	0.214537	0.545789
Trip6	75.3837	0.161087	0.412602	0.390418	0.696227	0.892895
Tm4sf5	2.97396	-1.67912	2.0971	-0.800686	0.423314	NA
Rinl	5840.18	-0.0172312	0.0778694	-0.221284	0.824872	0.943482
Exosc8	1375.02	0.135434	0.126072	1.07426	0.282706	0.617827
Siva1	144.061	-0.354956	0.291808	-1.2164	0.223832	0.55621
Dusp11	8409.46	0.132663	0.08249	1.60823	0.107784	0.38944
Klhdc4	769.067	0.200555	0.130597	1.53568	0.124617	0.42033
Gmeb1	1002.07	-0.0783663	0.119427	-0.656188	0.511703	0.791206
Egfl7	3.39557	0.393695	1.98387	0.198448	0.842694	NA
Gpr160	7.09352	-1.607	1.52447	-1.05414	0.29182	0.62471
Bckdha	727.952	0.0169564	0.134072	0.126473	0.899358	0.967258
Vwa7	6.18421	1.68924	1.61477	1.04612	0.295508	0.627098
Sars	4171.96	-0.053328	0.0809036	-0.659154	0.509797	0.789945
Fam160b2	1241.6	0.168169	0.126661	1.32771	0.184274	0.507679
1810026J23Rik	1256.93	-0.112294	0.113861	-0.986238	0.324016	0.649688
Hc	1.34315	1.65182	3.05881	0.540021	0.589182	NA
Tnnt3	23.3698	0.00587535	0.675839	0.00869342	0.993064	0.997657
Man1b1	1992.46	-0.133021	0.110215	-1.20693	0.22746	0.560153
Idh1	188.652	-0.1039	0.247081	-0.42051	0.674113	0.880908
Zfp459	169.171	-0.251291	0.236772	-1.06132	0.288544	0.6237
Vaultrc5	3.06985	3.09612	2.01427	1.53709	0.124271	NA
Unc119	180.112	-0.402602	0.22891	-1.75878	0.0786146	0.331233
H13	3743.52	-0.144939	0.0737536	-1.96518	0.0493934	0.254672
Faim	503.952	0.182235	0.186644	0.976375	0.328878	0.655402
Bend6	34.8693	-1.30041	0.499	-2.60604	0.00915967	0.0907363
Rps24	75492.6	0.0288301	0.108751	0.265102	0.790931	0.931007
Mis18a	680.954	-0.17219	0.1501	-1.14717	0.25131	0.587059
Sdhaf1	451.319	0.0329593	0.214005	0.154012	0.8776	0.959483
Rasgef1b	12.9685	-0.750933	0.897299	-0.836881	0.40266	0.716359
Mrpl20	742.93	-0.135246	0.153485	-0.881172	0.378225	0.698701
Cntnap1	23.8642	-0.648918	0.652774	-0.994093	0.320177	0.646822
Gmds	171.163	-0.255962	0.241688	-1.05906	0.289573	0.624581
Spg11	1668.59	-0.0373218	0.116772	-0.319612	0.749262	0.916275
Acot2	306.363	-0.112156	0.194666	-0.576147	0.564516	0.822202
Sema4b	1408.16	-0.137665	0.133598	-1.03044	0.302804	0.63272
Hnrnpr	4312.59	0.167904	0.0902582	1.86027	0.062848	0.293556
Slc9a8	1786.96	0.478957	0.125001	3.83164	0.000127293	0.00374882
Zc3hav1	6214.7	0.140978	0.117866	1.19609	0.231663	0.565125
Vrk1	1655.64	0.0463876	0.102335	0.453292	0.650339	0.86939
Phf8	2562.8	-0.0346047	0.124508	-0.277931	0.781065	0.928789
Zbtb4	3397.35	0.0186456	0.0791128	0.235684	0.813678	0.939596
Serpine2	0.715897	1.70538	3.76432	0.453038	0.650521	NA
Chrm3	47.8227	0.612481	0.425119	1.44073	0.149662	0.458755
Tprgl	4195.67	-0.0780459	0.100387	-0.777453	0.436891	0.742599
Zfp266	1371.13	0.282361	0.101263	2.78839	0.00529706	0.0637271
Ncor1	15065.7	0.0372879	0.0839343	0.444251	0.656861	0.873505
Tnfrsf21	3.453	1.0377	1.64326	0.631491	0.52772	NA
Slmo2	933.096	-0.115076	0.126537	-0.909428	0.363124	0.687743
Ska1	14.4869	-0.477656	0.860064	-0.555373	0.57864	0.831524
Pus3	971.819	0.0401785	0.120388	0.333742	0.738574	0.912162
Fry	521.54	-0.105485	0.247412	-0.426355	0.669849	0.879371
Exoc3l	17.5282	-0.182882	0.82572	-0.221481	0.824718	0.943482
Scube1	3.00794	0.111273	2.07741	0.0535631	0.957283	NA
AK213359	12.2573	-1.73126	1.48262	-1.16771	0.242925	0.576977
Il6ra	8498.48	-0.223246	0.0655232	-3.40713	0.000656508	0.0136498
Ccm2	4969.14	0.0326429	0.078392	0.416405	0.677113	0.881785
Armc6	229.458	0.239868	0.230267	1.04169	0.297553	0.62865
Mgat4a	1175.16	-0.0909268	0.129463	-0.70234	0.482467	0.772499
St3gal4	709.208	-0.0585319	0.151802	-0.385579	0.699808	0.894625
Nucb2	187.442	-1.43789	0.316715	-4.54	5.6255e-06	0.000287491
LOC101055769	6.69799	2.88474	1.50948	1.91108	0.0559941	0.274067
Cpeb3	6.96193	1.05723	1.30444	0.810484	0.417662	0.729574
Gm20337	2.72954	4.98222	2.26595	2.19873	0.0278969	NA
Tdrd6	1.53446	-0.188031	2.9123	-0.0645643	0.948521	NA
Kctd5	605.609	0.0147986	0.135855	0.10893	0.913258	0.971608
Fam134c	5997.72	0.0375534	0.0689623	0.54455	0.586063	0.835641
Pabpn1	3873.96	0.212284	0.109654	1.93594	0.0528747	0.26575
Mtrf1	61.2302	-0.133873	0.656948	-0.20378	0.838526	0.949043
Pip5kl1	1.0809	2.43723	2.88425	0.845012	0.398104	NA
Xrn2	6429.35	-0.0115349	0.0757588	-0.152258	0.878983	0.95996
Dtx3	849.208	0.837537	0.200963	4.16763	3.07788e-05	0.00120264
Tfdp1	1084.1	0.0471867	0.122449	0.385357	0.699973	0.894625
Apol11b	3.2559	-4.01477	2.49519	-1.609	0.107616	NA
AK165101	32.5816	0.562193	0.766228	0.733715	0.463122	0.760388
Rpa2	857.338	-0.178635	0.155423	-1.14934	0.250414	0.585841
Tmem50b	1033.23	-0.154145	0.12447	-1.23841	0.215565	0.546645
Aldh9a1	1713.89	-0.159171	0.0925473	-1.71989	0.0854525	0.344501
Fbln2	2.41156	-4.63598	2.79247	-1.66017	0.0968801	NA
Nop58	3129.69	-0.0387083	0.110676	-0.349744	0.726531	0.906717
Xpo4	1059.74	0.119354	0.147384	0.809817	0.418046	0.730016
Pbrm1	6240.56	-0.0364482	0.0930859	-0.391554	0.695388	0.892459
AB341653	750.254	0.263129	0.127314	2.06677	0.0387562	0.220896
Gatad2a	2936.96	-0.251617	0.0858678	-2.93029	0.00338649	0.0467005
Brms1	625.992	0.0380147	0.135718	0.280101	0.7794	0.928396
6430571L13Rik	2.13017	-1.10248	2.25381	-0.489162	0.624727	NA
Helz	2176.14	0.129085	0.123148	1.04821	0.294541	0.626421
Clstn3	3.06859	2.40325	2.32995	1.03146	0.302324	NA
Chmp5	1511.72	-0.037279	0.121443	-0.306966	0.758869	0.919885
Mybl2	66.7189	-0.137481	0.439546	-0.312779	0.754449	0.91792
Stxbp1	25.8572	0.370212	1.01319	0.365393	0.714818	0.901808
Spata5l1	296.877	0.0356075	0.198058	0.179783	0.857323	0.955222
Med29	454.477	-0.498628	0.184475	-2.70296	0.00687252	0.0753747
Lins	324.902	-0.0184053	0.210934	-0.087256	0.930468	0.97638
Limd1	3022.74	-0.160209	0.079628	-2.01197	0.0442228	0.239698
I730030J21Rik	152.587	0.102619	0.311224	0.329726	0.741607	0.913527
Zc2hc1a	2.19965	1.25453	2.28491	0.549052	0.58297	NA
Prps2	3654.33	-0.134531	0.133872	-1.00492	0.314933	0.642883
Wbp1	580.767	0.00934761	0.145131	0.0644079	0.948645	0.982419
Nsun5	482.904	-0.0915284	0.175474	-0.521606	0.601945	0.845238
Tcp11l2	3606.01	0.0162539	0.0946908	0.171652	0.863711	0.95555
Tcof1	5956.59	0.07737	0.0780227	0.991633	0.321376	0.647141
Cbln3	1.25944	3.86068	2.98504	1.29334	0.195892	NA
Efcab5	12.3267	0.789731	1.19119	0.662975	0.507347	0.788709
Ifitm10	68.5109	-0.88634	0.38644	-2.2936	0.0218134	0.154884
Wdr44	1259.71	-0.0662673	0.13705	-0.483527	0.628722	0.85936
Supv3l1	647.46	-0.0803242	0.126771	-0.633616	0.526331	0.799721
Ipmk	654.392	-0.218103	0.160126	-1.36207	0.173176	0.493321
Stox2	1.10472	3.6703	3.63991	1.00835	0.313287	NA
Reep4	591.724	-0.135068	0.177457	-0.761131	0.446579	0.749825
Rasal1	786.967	0.395299	0.173107	2.28356	0.0223975	0.157742
Arsb	145.425	-1.26498	0.268997	-4.70259	2.56881e-06	0.000142027
AK192600	5.78664	1.7831	1.72789	1.03195	0.302095	NA
Slc39a6	1074.96	-0.622339	0.127695	-4.87363	1.09563e-06	6.76456e-05
Milr1	186.477	0.496241	0.269066	1.84431	0.065138	0.29931
Repin1	80.2741	-0.00295726	0.36399	-0.00812457	0.993518	0.997948
Ndufaf5	308.381	-0.112558	0.209148	-0.538172	0.590458	0.837858
Frat2	342.049	0.440764	0.218036	2.02152	0.0432264	0.235874
Klhl35	9.22341	-0.146608	0.92592	-0.158338	0.87419	0.95856
1200014J11Rik	2044.98	-0.0878199	0.0892185	-0.984324	0.324956	0.650501
Phtf2	882.486	0.00272681	0.114728	0.0237677	0.981038	0.994463
Mast3	3645.1	0.076447	0.107613	0.710387	0.477464	0.769599
AK078712	7.68656	1.39257	1.58701	0.877484	0.380224	0.699344
Pkp4	1091.16	-0.573371	0.111772	-5.12983	2.90006e-07	2.15082e-05
Arhgef39	49.4695	0.0153163	0.541184	0.0283016	0.977422	0.992669
Pef1	949.364	-0.0128918	0.121482	-0.106122	0.915486	0.972408
Wars	1689.19	-0.0603635	0.110157	-0.547979	0.583706	0.834856
Mmgt1	910.902	-0.169574	0.119392	-1.42032	0.155516	0.467624
Ppme1	1054.67	-0.0848035	0.141994	-0.597231	0.550353	0.815697
Topors	1497.22	0.112676	0.120435	0.93557	0.349495	0.673784
4933426M11Rik	4926.52	-0.0509087	0.0769553	-0.661536	0.508269	0.789537
Tbc1d31	141.107	0.0748177	0.276932	0.270166	0.787033	0.930592
Cdkn2c	113.269	-0.987918	0.392305	-2.51824	0.0117943	0.106105
Gng5	2740.37	-0.0286309	0.109623	-0.261176	0.793957	0.932415
Lims1	3889.23	0.228039	0.0828148	2.7536	0.00589429	0.0680838
2810454H06Rik	37.0643	0.714139	0.542103	1.31735	0.187721	0.51217
Slc25a22	914.01	0.130799	0.167674	0.780079	0.435344	0.742307
Hspa1b	2855.19	1.38683	0.77756	1.78356	0.0744947	0.32199
4930526I15Rik	22.1492	0.375649	0.623261	0.602716	0.546698	0.813312
Dnajb6	3223.13	0.018967	0.0889006	0.213351	0.831053	0.945831
Rcor1	1757.41	0.00205859	0.159168	0.0129334	0.989681	0.997192
Mrgpre	29.5025	0.222973	0.709384	0.314319	0.753279	0.917747
4930538K18Rik	5.86919	0.516487	1.45454	0.355087	0.722524	NA
Cdk12	4204.3	0.0876142	0.0733011	1.19526	0.231984	0.565371
Gnai2	15877	-0.147375	0.07799	-1.88966	0.0588031	0.282082
Gm11541	0.841958	3.28616	3.96203	0.829413	0.406871	NA
Wwox	165.398	-0.148774	0.249039	-0.597391	0.550246	0.815697
Tbc1d23	1066.75	-0.0445855	0.134081	-0.332527	0.739491	0.912162
Poli	748.292	0.0539093	0.180786	0.298194	0.765555	0.922713
Prob1	13.4236	0.474486	1.11853	0.424204	0.671417	0.88003
Ccr10	4.7206	-5.60535	2.42466	-2.31181	0.0207882	NA
Pisd-ps2	63.7761	1.62988	0.591061	2.75754	0.00582375	0.0677095
Cep192	3130.11	0.0919604	0.0763022	1.20521	0.228121	0.560855
Slu7	2377.28	-0.100662	0.104972	-0.958946	0.337586	0.66365
Efcab9	9.06315	-0.474686	0.98606	-0.481396	0.630235	0.860389
Gm11201	35.3325	0.603522	0.531782	1.1349	0.256415	0.590572
Cdkl4	20.2192	0.247421	0.831783	0.297459	0.766116	0.922967
Rps18	26823.9	0.0257578	0.130458	0.197441	0.843482	0.951342
Hist1h3i	1.02754	1.1129	2.91965	0.381176	0.703073	NA
Pdxp	455.034	-0.178568	0.16363	-1.09129	0.275143	0.610019
Adat3	114.44	-0.104737	0.324988	-0.322279	0.747242	0.915738
AK037155	0.991376	1.04107	3.36233	0.309628	0.756844	NA
Malt1	4836.75	0.430745	0.0708244	6.08188	1.18783e-09	1.45935e-07
Dhcr24	918.62	0.52613	0.120938	4.3504	1.35888e-05	0.000603215
Phldb1	63.2881	0.354731	0.395967	0.895861	0.370327	0.693608
Efcab12	3.95235	1.02274	1.91974	0.532749	0.594207	NA
Tcrg-C	289.649	-3.09323	0.231936	-13.3366	1.41803e-40	2.87459e-37
Ccdc170	2.25567	1.30139	2.25178	0.577941	0.563304	NA
Slc25a45	1223.79	0.127186	0.126524	1.00523	0.314785	0.642866
Nfkbid	953.787	0.487553	0.160515	3.03743	0.00238604	0.0368759
Mphosph6	334.993	0.111247	0.254764	0.436667	0.662353	0.876507
Lcor	309.741	0.65463	0.250787	2.6103	0.0090462	0.0904843
Stat3	8060.76	-0.323144	0.081672	-3.95661	7.60216e-05	0.00254025
Pagr1a	1365.46	-0.121999	0.107042	-1.13974	0.254396	0.589427
Lhpp	43.8364	-0.531672	0.483997	-1.0985	0.271985	0.607085
Coq9	528.153	0.153187	0.138733	1.10418	0.269514	0.605262
Atp5a1	16302.9	-0.176047	0.0883257	-1.99316	0.0462435	0.24565
Tmem150a	9.80416	0.807129	1.20116	0.671959	0.50161	0.785109
Pik3r2	472.951	-0.244828	0.174298	-1.40465	0.160124	0.474526
Nat9	168.182	-0.186298	0.284232	-0.655445	0.512181	0.791206
Lrig3	2.33495	-1.74763	2.65496	-0.65825	0.510377	NA
Polq	195.73	0.175899	0.265652	0.66214	0.507882	0.789208
Enpp2	4.87343	-0.785871	1.54791	-0.507699	0.611665	NA
Mmp17	16.5653	0.204502	0.698437	0.2928	0.769675	0.924205
Ncald	15.915	-1.63541	0.944235	-1.73199	0.0832753	0.341266
Rsph3b	146.546	0.0958169	0.376579	0.254441	0.799155	0.933432
Ptpn3	93.7669	0.161966	0.312538	0.518229	0.604299	0.846589
Nfkbiz	1180.26	0.409379	0.202249	2.02414	0.0429562	0.234814
Tob2	1808.3	0.0701497	0.100659	0.696905	0.485862	0.774553
Aldh2	446.178	-0.143099	0.167054	-0.856599	0.391667	0.708483
Ywhah	5128.8	-0.100591	0.0742038	-1.35561	0.175224	0.495178
Camsap3	10.6008	6.93798	1.90691	3.63833	0.000274409	0.00670377
Nsmaf	2046.16	0.0422322	0.102378	0.412513	0.679964	0.883118
Bbs1	61.4038	0.28099	0.434132	0.647244	0.517474	0.793366
Prelid1	3787.98	-0.260237	0.091426	-2.84642	0.00442141	0.0561939
Mcm3ap	3208.24	0.222785	0.0994567	2.24002	0.0250893	0.16944
AK040741	323.494	0.732805	0.336081	2.18044	0.0292245	0.186201
Maged2	93.2942	-0.360681	0.348933	-1.03367	0.301292	0.63194
Acp5	4825.71	-0.0739686	0.0868147	-0.852029	0.394198	0.710231
Mtbp	335.788	0.230577	0.197164	1.16947	0.242215	0.576191
Pih1d1	740.783	-0.0713836	0.174515	-0.409041	0.682509	0.884347
2810408A11Rik	74.7227	0.145771	0.345979	0.421331	0.673514	0.880908
4931406H21Rik	5.62099	-0.269406	1.54628	-0.174228	0.861686	NA
AK042714	2.83184	2.2691	2.02142	1.12253	0.261639	NA
Fdx1l	159.265	-0.395783	0.460621	-0.859237	0.39021	0.70754
mKIAA1300	14.0518	0.331541	1.16547	0.284471	0.776049	0.926946
Tipin	498.986	-0.00118095	0.215128	-0.00548951	0.99562	0.998363
Cep85	496.447	0.13544	0.164343	0.824127	0.409867	0.7227
Mrpl51	742.578	-0.239763	0.157732	-1.52007	0.128494	0.427498
Actr3b	8.09984	1.59952	1.20186	1.33087	0.183232	0.506396
Pigh	498.693	-0.0892833	0.185581	-0.481101	0.630444	0.860389
Morn4	1.01123	1.07577	3.87164	0.277858	0.781121	NA
Jak3	6125.5	0.0184928	0.151182	0.122321	0.902645	0.967612
Arih2	1848.39	0.0465252	0.0994813	0.467678	0.640015	0.865096
Commd4	864.686	0.0746236	0.131475	0.567587	0.570315	0.825705
Ap1b1	5576.73	0.167326	0.0777272	2.15273	0.0313397	0.19478
Aim1l	55.7075	0.647291	0.554466	1.16741	0.243044	0.577033
AK003103	0	NA	NA	NA	NA	NA
Cul9	332.322	0.180716	0.230732	0.783232	0.433491	0.741261
Syt13	0.663418	1.57657	3.85676	0.40878	0.682701	NA
Gtf3c5	444.807	-0.201076	0.165322	-1.21627	0.223881	0.55621
Cdca3	96.1526	-1.06011	0.398175	-2.66241	0.00775839	0.0819143
Spata2	938.721	0.100243	0.166324	0.602697	0.54671	0.813312
Gm16998	2.91512	3.01157	2.01576	1.49402	0.135172	NA
Arpc1a	960.037	-0.0147233	0.155917	-0.0944302	0.924767	0.974599
Dyrk4	13.3084	0.151719	1.19209	0.127271	0.898726	0.967083
Exph5	41.2218	0.798115	0.635509	1.25587	0.209164	0.5389
Pik3c2a	2635.26	0.105072	0.10145	1.03569	0.300345	0.630932
BC027231	751.623	-0.0799155	0.153125	-0.521896	0.601743	0.845238
Ppm1e	7.7379	-0.777823	1.07964	-0.720449	0.471248	0.766385
Tex29	0.982989	-0.974479	3.91379	-0.248986	0.803372	NA
Dram2	643.89	0.183164	0.14941	1.22592	0.22023	0.553098
Islr	13.9725	-0.446676	0.829073	-0.538766	0.590049	0.837819
Supt7l	888.714	0.0304742	0.114375	0.266441	0.789899	0.930819
Nup50	2454.21	-0.190988	0.0935912	-2.04066	0.0412848	0.230026
Rap1a	4003.57	0.206873	0.116868	1.77014	0.0767043	0.327008
Gm20324	249.273	0.039005	0.31883	0.122338	0.902631	0.967612
Cd8a	2681.92	-0.669641	0.198741	-3.36942	0.000753273	0.0150338
Hat1	1027.04	0.102165	0.148182	0.689452	0.490539	0.777786
Cenpn	31.8759	0.115793	0.797287	0.145233	0.884527	0.961181
Tmco4	1269.18	0.232931	0.119788	1.94452	0.0518326	0.262279
Lmnb2	512.404	-0.039012	0.170158	-0.229269	0.81866	0.941772
Daglb	159.506	-0.0969092	0.2645	-0.366386	0.714077	0.901482
Fam117a	2033.26	0.0643103	0.12849	0.500508	0.616718	0.854292
AK057615	223.562	0.856511	0.344936	2.4831	0.0130243	0.112351
Cdc27	1998.22	0.00255177	0.0980815	0.0260169	0.979244	0.993788
Hist1h2bc	43.6573	-0.054285	0.502286	-0.108076	0.913935	0.97178
Prss16	30.0001	-0.363262	0.634406	-0.572601	0.566915	0.823832
Atg13	1644	0.0722956	0.107296	0.673793	0.500443	0.78486
Mettl9	1789.86	-0.239997	0.118655	-2.02265	0.0431093	0.235341
Psph	627.246	-0.0649676	0.14461	-0.449261	0.653243	0.87108
Gm11346	1909.27	0.0355748	0.091543	0.388613	0.697562	0.893366
Irf5	40.528	0.558862	0.524272	1.06598	0.286434	0.621974
Uqcr11	755.195	0.0322173	0.190188	0.169397	0.865484	0.955814
Zfp248	68.6248	0.219684	0.405164	0.542209	0.587674	0.836205
Cox11	300.292	0.482365	0.190616	2.53056	0.0113879	0.103213
Gm4890	49.7469	0.286037	0.437905	0.653194	0.513631	0.791868
Arih1	5436.54	-0.155522	0.102777	-1.5132	0.130229	0.429611
Hist1h4m	8.64687	-0.694003	1.6005	-0.433616	0.664568	0.877844
Zfp111	5.58415	-2.08559	1.66469	-1.25284	0.210263	NA
Gm3435	112.264	-2.62822	0.375825	-6.9932	2.68677e-12	5.18717e-10
Kat2a	1864.67	-0.0751018	0.120613	-0.62267	0.533501	0.804035
Maf	378.009	-1.02515	0.2332	-4.39602	1.10251e-05	0.000502243
Ppp1r12b	370.983	0.30975	0.195862	1.58147	0.113771	0.403162
Anapc10	274.177	0.235402	0.269691	0.87286	0.382739	0.701516
Txndc5	1392.71	-0.156344	0.116233	-1.34509	0.178597	0.500063
Klhl2	594.551	-0.158335	0.129048	-1.22695	0.219842	0.55258
Invs	569.22	-0.00149739	0.142515	-0.0105069	0.991617	0.997192
5730408K05Rik	51.0264	0.286122	0.434843	0.65799	0.510544	0.790648
Camk1d	2199.31	-0.206179	0.124556	-1.65531	0.0978612	0.370816
Mbd5	707.581	-0.0378152	0.157891	-0.239502	0.810716	0.938574
Psmf1	1106.17	-0.0579822	0.110521	-0.524628	0.599842	0.844021
AK020577	2.81288	2.94742	2.12904	1.38439	0.166239	NA
Dlgap3	1.15976	-1.24705	3.70505	-0.336582	0.736432	NA
Chdh	54.6579	0.340581	0.483162	0.7049	0.480873	0.771116
Cdon	1757.38	0.0900571	0.0944252	0.953741	0.340215	0.665469
Tlr2	122.348	-1.60225	0.328856	-4.87219	1.10366e-06	6.77972e-05
Strn4	1819.31	0.148668	0.130721	1.13729	0.255417	0.589578
AI414108	3.33692	-3.11756	2.10081	-1.48398	0.137815	NA
Dnph1	13.1954	-0.956256	0.802326	-1.19185	0.233318	0.566379
Ing4	1129.13	0.239979	0.145491	1.64944	0.0990568	0.373985
Vps41	1779.47	0.011215	0.107185	0.104633	0.916667	0.972409
Etohi1	636.308	0.0758949	0.14025	0.541138	0.588412	0.836338
Zfyve19	294.734	0.243327	0.18476	1.31699	0.187843	0.512224
Chd6	4064.35	0.294752	0.104144	2.83022	0.00465159	0.0585081
Diap2	927.354	0.0713199	0.210832	0.338279	0.735153	0.910608
AK012238	6.09477	2.39619	1.57303	1.5233	0.127685	0.425946
Map1lc3b	2843.99	-0.172455	0.0921116	-1.87224	0.061174	0.288507
Fgd5	0.528544	1.10772	4.03401	0.274594	0.783628	NA
Metap1	1417.81	0.119	0.131438	0.90537	0.365269	0.689336
Il1r1	2.98692	-2.7845	2.37153	-1.17414	0.240339	NA
AA413626	12.3071	0.468941	1.28044	0.366236	0.714189	0.901482
Slc35a2	446.291	0.043932	0.19965	0.220045	0.825836	0.943482
Chd3	26438.5	0.255673	0.0895273	2.85581	0.00429267	0.0553677
Spsb2	12.7237	0.219053	0.921225	0.237785	0.812048	0.938939
X56719	107.511	0.241031	0.366991	0.656775	0.511326	0.791206
Nudt8	175.047	0.345786	0.336013	1.02908	0.30344	0.632734
Rgs1	327.849	-1.35555	0.20345	-6.66282	2.68617e-11	4.2431e-09
Rictor	4761.3	0.408241	0.103007	3.96325	7.39372e-05	0.00249805
Ints5	977.821	-0.255864	0.144195	-1.77443	0.0759913	0.325223
Polr2i	211.373	0.0307622	0.252667	0.12175	0.903097	0.967701
Pigv	559.281	0.0276232	0.1676	0.164816	0.869089	0.956248
4922501C03Rik	568.625	-0.280689	0.13433	-2.08955	0.0366581	0.214465
1700113A16Rik	72.1929	0.28753	0.455811	0.630809	0.528166	0.800819
Adam17	2182.39	-0.130012	0.0851971	-1.52602	0.127005	0.424413
C4a	14.5372	0.924737	1.08739	0.850423	0.39509	0.711483
Ranbp17	0.327073	-1.74385	4.03322	-0.432371	0.665472	NA
Ldhb	844.403	0.0851274	0.116801	0.728824	0.466109	0.762398
Rarg	909.818	-0.0980382	0.127898	-0.766535	0.443358	0.74741
Hnrnpk	21615.9	-0.0834292	0.0653699	-1.27626	0.201862	0.529439
Zfp551	80.0007	0.760527	0.404609	1.87966	0.0601544	0.285727
Ust	352.341	-0.204443	0.167874	-1.21783	0.223287	0.55621
Tmem63a	1930.64	0.0912364	0.10732	0.850134	0.395251	0.711553
Slc25a29	144.815	-0.0728379	0.291552	-0.249828	0.80272	0.935379
Kcnh5	1.56327	1.14638	2.51989	0.454933	0.649158	NA
Txndc11	1058.22	0.174992	0.164923	1.06105	0.288666	0.623757
Sv2c	1.74213	3.22773	2.48271	1.30008	0.193573	NA
Zfp579	250.283	0.332686	0.245361	1.3559	0.175131	0.495178
Adamts17	10.9952	1.37559	1.21026	1.13661	0.255703	0.590042
Zmiz2	4015.36	-0.0345847	0.0952993	-0.362906	0.716675	0.902871
Rrp1b	1362.02	-0.324292	0.123571	-2.62434	0.00868178	0.0879347
Slc35b1	596.537	-0.215853	0.140913	-1.53182	0.125568	0.421807
Ppp4c	3604.19	-0.225312	0.0799105	-2.81956	0.00480896	0.0600479
Pop1	169.775	0.528439	0.36385	1.45236	0.146403	0.453681
Polr2h	571.581	-0.126399	0.219499	-0.575851	0.564716	0.822395
AK041795	93.1892	1.45735	0.338746	4.30219	1.69114e-05	0.000732006
C3	1.03593	3.58347	3.19572	1.12134	0.262145	NA
Letm2	372.21	0.153551	0.207692	0.739319	0.459713	0.75786
Krt222	18.2283	0.59403	0.688139	0.863241	0.388005	0.706059
Hist1h4d	7.60439	-0.579234	1.14804	-0.504541	0.613881	0.852748
Glt25d1	1552.54	0.21185	0.152233	1.39162	0.164038	0.481786
Klc3	130.621	1.28447	0.437234	2.93772	0.00330637	0.045908
Ube2e3	382.051	-0.155226	0.230462	-0.673542	0.500603	0.784905
Rhobtb2	2127.11	-0.0635779	0.0901312	-0.705393	0.480566	0.770994
Fbxo48	25.2445	0.611821	0.689191	0.887738	0.374682	0.696115
AK182887	0.498111	-0.782065	4.03322	-0.193906	0.846249	NA
Pdf	374.704	-0.193425	0.21843	-0.885523	0.375875	0.697613
Psmd2	4947.44	-0.0973011	0.0844451	-1.15224	0.249222	0.584264
Drosha	1481.89	0.222684	0.0991854	2.24513	0.0247596	0.167679
Stx4a	1694.4	0.157751	0.133267	1.18372	0.236525	0.56935
C230052I12Rik	276.585	-0.259655	0.203262	-1.27744	0.201446	0.528996
Gmfb	5052.56	-0.0528069	0.0976655	-0.540691	0.58872	0.836519
B930059L03Rik	9.50198	0.318983	1.22463	0.260472	0.7945	0.932643
Hmgb3	127.693	0.0828645	0.310396	0.266964	0.789497	0.930736
Zeb2	22.1408	-2.76619	0.732869	-3.77446	0.000160352	0.00445288
Il11ra2	2.38746	4.78907	2.37036	2.0204	0.0433421	NA
Klc4	335.401	0.518137	0.189734	2.73086	0.00631691	0.0712732
Gpx7	9.80082	-1.2955	0.929285	-1.39409	0.163292	0.4809
Wrap53	420.649	0.000993229	0.185105	0.00536576	0.995719	0.998363
Trp53bp2	896.974	0.416946	0.143605	2.90343	0.00369102	0.0497473
Lgals4	184.756	0.755069	0.346206	2.18098	0.0291849	0.186046
AK040904	40.9664	0.211979	0.593638	0.357084	0.721029	0.904377
Ttll4	903.917	0.486918	0.215862	2.2557	0.0240896	0.164423
Cdc25a	865.936	0.055341	0.123399	0.448471	0.653813	0.871297
Zbtb45	468.703	-0.238151	0.177168	-1.3442	0.178882	0.50025
Golim4	762.641	-0.508159	0.129682	-3.9185	8.91007e-05	0.00285193
Stk4	19750.4	-0.0881086	0.0723255	-1.21822	0.22314	0.556195
Yipf5	1013.59	-0.163098	0.128149	-1.27272	0.203117	0.531864
Emd	1464.07	-0.184267	0.106496	-1.73028	0.083581	0.341943
Mta1	2152.97	-0.0557367	0.12729	-0.437873	0.661478	0.876021
Klf12	13.7762	-0.510224	0.778507	-0.655388	0.512218	0.791206
Lmo2	22.9617	-0.467128	0.617718	-0.756216	0.44952	0.752263
Tmem127	4163.86	-0.172778	0.0749837	-2.30421	0.0212106	0.152654
Tm6sf2	13.5598	-0.104468	0.871548	-0.119865	0.90459	0.967936
Rgs12	79.7853	0.426725	0.428428	0.996025	0.319238	0.645857
Zfp322a	1149.46	0.0945282	0.103032	0.917465	0.358899	0.683643
Aaas	711.891	0.176424	0.204983	0.860679	0.389415	0.706809
Nthl1	51.1274	-0.0572503	0.479773	-0.119328	0.905016	0.968221
Top3b	1479.36	0.0989018	0.120022	0.824028	0.409924	0.7227
Mir703	5.71684	0.268337	1.29512	0.207191	0.83586	NA
Tyms-ps	3.22192	-5.05409	3.0708	-1.64586	0.0997936	NA
Uba5	862.053	0.0385777	0.136384	0.28286	0.777284	0.927686
Lct	1.64657	-1.85017	2.95039	-0.627095	0.530597	NA
Slc16a5	1344.91	-0.939824	0.106377	-8.83481	1.00267e-18	3.69561e-16
Qpct	94.1803	-1.85372	0.339961	-5.45274	4.96009e-08	4.40362e-06
Yif1a	448.112	-0.0348695	0.170776	-0.204182	0.838211	0.949005
Ciita	12.5936	0.0292375	0.875393	0.0333992	0.973356	0.990623
Tbc1d17	932.414	0.293117	0.121288	2.4167	0.0156618	0.125988
Fbln1	112.21	-1.13375	0.377345	-3.00454	0.00265979	0.0399396
Arl6ip1	7038.15	-0.241711	0.0872485	-2.77037	0.00559919	0.0659913
Il2rg	19071.3	-0.200809	0.077493	-2.59132	0.00956095	0.0929181
AK139109	2.87542	0.960972	2.05691	0.467191	0.640363	NA
Mrpl4	1159.79	0.0135983	0.121061	0.112326	0.910565	0.970423
Fam105a	4789.31	0.0619714	0.0797641	0.776933	0.437198	0.742818
Tubgcp5	1045.38	0.115883	0.120697	0.960114	0.336998	0.663033
Tmem67	19.8697	0.0954864	0.63446	0.1505	0.88037	0.960633
Gtf3c2	2598.82	0.218596	0.103414	2.11379	0.0345335	0.207423
2300009A05Rik	199.611	0.0335847	0.230868	0.145471	0.884339	0.961148
Scamp1	33.1806	0.199946	0.644059	0.310448	0.756221	0.918973
Gm10389	2.34322	-4.59492	3.36396	-1.36593	0.171962	NA
Mtm1	260.985	0.216726	0.184561	1.17428	0.240283	0.573985
Prpf6	2968.62	-0.0487305	0.100284	-0.485923	0.627022	0.858684
Foxj2	1670.2	0.0511451	0.100401	0.509407	0.610467	0.850808
Phka1	0	NA	NA	NA	NA	NA
Asl	488.349	-0.251337	0.14563	-1.72587	0.0843715	0.343153
AK019031	186.182	0.29314	0.25339	1.15687	0.247326	0.582125
Rundc3a	138.029	-0.282805	0.331609	-0.852828	0.393755	0.71019
Fchsd1	577.929	0.387731	0.160102	2.42178	0.0154445	0.125151
6430550D23Rik	8.33655	-0.238135	1.38041	-0.172511	0.863036	0.95555
Timeless	1171.35	0.387573	0.124155	3.12169	0.00179818	0.0297974
Ccnj	216.948	0.335445	0.284215	1.18025	0.237901	0.570614
Rps6kb2	373.974	0.467917	0.272964	1.71421	0.0864909	0.34714
Mark2	6073.82	0.0126158	0.0866705	0.14556	0.884269	0.961148
Cisd2	1766.82	0.141522	0.097419	1.45271	0.146304	0.453681
Stx2	462.838	-0.178365	0.168343	-1.05953	0.289357	0.62439
Cmc2	175.681	0.011949	0.337579	0.035396	0.971764	0.989913
Fyb	18196.6	0.0340574	0.0612333	0.556191	0.57808	0.831394
Sardh	111.317	-0.460186	0.360592	-1.2762	0.201886	0.529439
Mlycd	457.689	0.165217	0.224972	0.734391	0.462711	0.760107
Pnn	5086.9	0.352877	0.14783	2.38705	0.0169841	0.13319
Tmem238	15.6307	0.373469	1.12096	0.333168	0.739007	0.912162
Map3k3	3715.9	-0.0981901	0.0762648	-1.28749	0.197923	0.524449
Anks6	42.2666	0.463222	0.756232	0.61254	0.540181	0.808018
Yipf1	885.662	0.102546	0.115109	0.890859	0.373005	0.695135
AK078446	3.24265	5.23064	2.15657	2.42544	0.0152898	NA
Gm15880	0.716782	3.0479	3.97188	0.767371	0.442861	NA
Bfar	1744.69	-0.0285314	0.0970962	-0.293847	0.768875	0.924104
Polr1e	705.505	-0.0286323	0.192889	-0.148439	0.881996	0.960832
1700052K11Rik	203.768	-0.0786343	0.296501	-0.265207	0.79085	0.931007
Nup133	800.875	-0.0917111	0.121403	-0.755424	0.449995	0.752263
H2afz	3473.94	-0.14245	0.129553	-1.09955	0.271529	0.607085
Prickle2	0.528544	1.10772	4.03401	0.274594	0.783628	NA
Zer1	2628.61	0.297786	0.0960282	3.10103	0.00192851	0.0314851
2610301B20Rik	260.547	-0.252101	0.237315	-1.06231	0.288096	0.623617
Rdh1	9.12543	0.862608	1.33756	0.64491	0.518986	0.794566
Cd82	3890.2	-0.232961	0.10149	-2.29541	0.0217099	0.154651
Erap1	5448.55	-0.157464	0.0885909	-1.77743	0.0754976	0.323948
Ankle1	12.4182	-1.41939	0.832034	-1.70593	0.0880213	0.350443
Gm10021	2.51417	-1.74995	2.94127	-0.594962	0.551869	NA
Zfand4	6.58131	0.783325	1.34754	0.581302	0.561037	0.819867
Ttyh2	34.645	-0.106142	0.577053	-0.183939	0.854062	0.954787
Commd8	3238.63	-0.0888094	0.118819	-0.747438	0.454799	0.755907
Ccl22	8.0724	-2.30718	1.47643	-1.56268	0.118129	0.408529
St7	175.852	-0.632108	0.28137	-2.24653	0.0246699	0.167351
Idh2	1411.85	-0.198023	0.108461	-1.82576	0.0678867	0.305281
Katnal1	83.2315	0.00023746	0.355385	0.000668178	0.999467	0.999579
Tdrd3	693.491	0.0570238	0.158947	0.35876	0.719774	0.903911
H2-T22	2684.67	0.234981	0.321042	0.731931	0.464211	0.761003
Hspbap1	537.879	-0.151929	0.168804	-0.900036	0.368101	0.691639
Zfp445	4535.75	0.34809	0.0954951	3.64511	0.000267279	0.00659757
Rpn1	3904.18	-0.10611	0.0967472	-1.09678	0.272739	0.607657
Kcnd1	9.21594	1.12118	1.29612	0.865027	0.387024	0.705436
Atp2a1	2.26625	1.8696	2.18407	0.856017	0.391989	NA
Zfp866	1332.5	0.261434	0.138869	1.88259	0.0597558	0.2848
Lepr	1.77167	3.25248	2.77174	1.17344	0.240619	NA
Cd38	76.4591	-1.69312	0.530848	-3.18947	0.00142536	0.0250168
Ctss	5399.13	-0.435208	0.0880786	-4.94113	7.76712e-07	5.05195e-05
Tmem101	175.882	-0.154417	0.225782	-0.68392	0.494025	0.780469
Pou6f1	1076.27	-0.151002	0.147115	-1.02642	0.304691	0.633457
Pcmtd2	3349.83	0.260167	0.0887343	2.93197	0.00336816	0.0466063
Ctsz	842.741	-0.191154	0.118105	-1.6185	0.105555	0.386051
Rela	2576.48	-0.140258	0.0915682	-1.53173	0.125588	0.421807
Ccdc162	16.1356	-1.27612	0.809774	-1.5759	0.115049	0.405042
Ppp1cb	6360.92	-0.000690405	0.112709	-0.00612555	0.995113	0.998363
Sh3tc1	11.7326	-1.1878	0.871472	-1.36298	0.172889	0.493165
Mrpl44	491.259	-0.081369	0.146686	-0.554718	0.579088	0.831685
Myd88	1847.67	-0.341481	0.0931363	-3.66646	0.000245927	0.0061997
Oas1e	2.85215	-1.08527	2.01148	-0.539538	0.589516	NA
[truncated: 12,124 more rows]

## Sheet: fig_1_diff_exp_SKG_low_SKG_high
	baseMean	log2FoldChange	lfcSE	stat	pvalue	padj
Itm2a	1702.21	-0.988015	0.139508	-7.08214	1.41942e-12	1.30093e-10
Sergef	224.146	0.0104775	0.319801	0.0327626	0.973864	0.994631
Fam109a	103.12	-0.0529943	0.464725	-0.114034	0.909211	0.978503
Dhx9	9337.91	0.0957052	0.0822881	1.16305	0.244809	0.583168
Ssu72	2226.33	0.0110729	0.13401	0.0826272	0.934148	0.985577
Eif2b2	1416.55	0.114399	0.138421	0.826455	0.408546	0.728267
Mks1	259.853	0.23135	0.277391	0.834021	0.404269	0.724102
Vps28	2622.2	0.154434	0.110353	1.39945	0.161679	0.478216
Setd6	533.908	0.0899426	0.202063	0.445121	0.656232	0.876196
Psma4	2869.05	-0.0924658	0.133982	-0.690136	0.490109	0.785466
Pex19	973.592	0.152056	0.16592	0.916444	0.359434	0.692777
Katnbl1	498.09	0.0491903	0.20936	0.234955	0.814244	0.943951
Bcl7a	649.412	0.203546	0.184099	1.10564	0.268884	0.610989
Bnip3l	5632.23	-0.222395	0.115835	-1.91994	0.0548658	0.262284
Capzb	8550.18	-0.0735417	0.0852529	-0.86263	0.388341	0.712979
Dnajc21	991.856	-0.0168305	0.163207	-0.103124	0.917865	0.981014
Gm6654	255.31	-0.455388	0.376925	-1.20817	0.226984	0.562759
Snip1	1064.84	0.02929	0.150158	0.195061	0.845345	0.956202
Ptgr1	33.8133	0.455861	0.878239	0.519062	0.603718	0.850632
B9d2	221.26	0.189024	0.301436	0.627077	0.530609	0.809628
Ap5s1	208.829	0.0708906	0.35293	0.200863	0.840805	0.954517
Ppia	43123.8	0.260822	0.0902902	2.88871	0.00386827	0.0389034
Phax	1029.28	-0.00820937	0.171897	-0.0477574	0.96191	0.992193
Lnx2	1677.41	-0.0671791	0.140015	-0.4798	0.63137	0.863879
Itgb7	23793.3	0.191733	0.073895	2.59467	0.00946813	0.0774734
Rplp2	29778.2	0.0625406	0.0735831	0.849932	0.395363	0.716813
Strbp	1166.82	-0.0841257	0.147685	-0.569629	0.568929	0.831992
Snhg4	154.294	0.495681	0.359003	1.38072	0.167367	0.485313
B3gnt3	6.60055	1.33238	1.79796	0.741052	0.458662	0.762381
Zdhhc23	47.9356	0.401737	0.62651	0.64123	0.521373	0.804336
Psmg2	785.929	-0.0808747	0.16951	-0.477108	0.633285	0.864674
Mettl22	277.337	0.217275	0.276552	0.785657	0.432069	0.745489
Adrb1	1.59251	3.45708	3.97025	0.870745	0.383893	NA
Ifi30	234.142	0.541951	0.292463	1.85306	0.0638742	0.287887
Lrrn4cl	2.68958	0.00142756	2.77668	0.000514126	0.99959	NA
Hprt	2596.63	0.089961	0.114494	0.785729	0.432026	0.745489
Tlr9	0.680332	0.737407	3.98941	0.184841	0.853354	NA
BC054394	3.90121	-2.18428	2.6368	-0.828385	0.407453	0.727033
Rnf115	1955.42	-0.19141	0.121887	-1.57038	0.116326	0.401326
Hdgf	3375.1	-0.027017	0.100944	-0.267643	0.788974	0.936206
Chst12	692.699	-0.224598	0.177196	-1.26751	0.204973	0.538232
1700019D03Rik	2.4131	-3.27118	3.51681	-0.930155	0.352291	NA
Sowahc	13.6894	1.99102	1.39057	1.4318	0.1522	0.46391
Nup188	2462.24	-0.00801793	0.115702	-0.0692981	0.944752	0.98803
AK180745	312.561	-0.0142311	0.25669	-0.0554408	0.955787	0.990436
Pithd1	822.53	-0.0943502	0.165769	-0.569165	0.569244	0.832054
Ccdc155	1.12845	-2.74899	3.98669	-0.689542	0.490482	NA
Prkag2	545.976	-0.0907312	0.205894	-0.44067	0.659452	0.877957
Nmt1	2382.41	0.00539005	0.111768	0.0482252	0.961537	0.992193
Cd22	34.9103	0.104983	0.795024	0.13205	0.894944	0.974321
Slc15a1	7.28368	4.1216	1.96451	2.09804	0.0359019	0.200205
Sharpin	1239.92	-0.0926589	0.140144	-0.661171	0.508503	0.795779
Nup210	16371	-0.0910294	0.0775421	-1.17394	0.240421	0.576545
Sod2	1447.1	0.0719061	0.150595	0.47748	0.63302	0.864646
Cdk6	158.947	-0.280956	0.380152	-0.739063	0.459869	0.762463
Tcea2	88.0532	0.45709	0.502949	0.90882	0.363445	0.696755
Fam83h	8.64428	1.43226	1.58963	0.901002	0.367587	0.698415
Il17ra	5957.88	-0.328118	0.0922627	-3.55634	0.000376058	0.00586355
Sgk1	3291.86	0.0440199	0.112541	0.391146	0.695689	0.895319
Aig1	178.497	0.125247	0.337756	0.370822	0.71077	0.902471
Atp6v1e1	1286.87	0.33989	0.13924	2.44104	0.0146449	0.107452
D430042O09Rik	363.35	0.0412624	0.282528	0.146047	0.883884	0.9706
l7Rn6	606.352	-0.235204	0.23657	-0.994223	0.320114	0.660365
Sufu	1077.32	-0.190073	0.159177	-1.1941	0.23244	0.568338
Zscan22	311.439	0.386278	0.255341	1.51279	0.130332	0.425754
Gm8994	17.8672	-0.768727	1.07072	-0.717957	0.472784	0.772275
Dda1	1579.47	-0.0327406	0.132006	-0.248023	0.804116	0.939876
Ptprk	29.2439	2.09573	1.05399	1.98837	0.0467708	0.237922
Mdc1	3089.01	0.0802037	0.108502	0.73919	0.459792	0.762453
Kit	66.1217	-2.5354	0.605022	-4.19058	2.7824e-05	0.000621729
Gata1	180.089	-0.793165	0.340951	-2.32633	0.020001	0.134956
Neil2	14.6774	-2.64491	1.36848	-1.93274	0.0532682	0.257751
Rad51d	890.554	0.0645785	0.172313	0.374774	0.707829	0.901322
H2-Bl	423.87	0.283922	0.224566	1.26432	0.206116	0.539543
Cacfd1	803.217	0.174308	0.169326	1.02942	0.303281	0.643793
Atp7b	2.78782	2.02203	3.02014	0.669515	0.503167	NA
Gli1	2.75324	1.57806	3.03553	0.519864	0.603158	NA
TRAV7-5	45.5912	0.104269	0.744617	0.14003	0.888636	0.97229
Il10rb	1384.82	-0.0244989	0.134451	-0.182214	0.855415	0.96062
Fstl3	0.664379	-0.114195	3.99094	-0.0286134	0.977173	NA
Ccdc71	1234.86	0.104711	0.143122	0.731616	0.464403	0.765879
Nt5dc1	1686.41	-0.136021	0.14189	-0.958639	0.337741	0.676228
A930016O22Rik	31.4399	1.13778	0.772171	1.47349	0.14062	0.443415
4931428F04Rik	95.2172	-0.338863	0.44416	-0.76293	0.445505	0.755323
Rbbp6	4461.08	-0.0790641	0.0976552	-0.809625	0.418156	0.73602
Gbf1	2842.54	0.0497969	0.105718	0.471033	0.637617	0.866239
Plp1	89.0265	0.0442412	0.46835	0.0944617	0.924742	0.983279
Gm7030	6.23831	0.697486	1.64553	0.423867	0.671663	0.883686
AK163592	63.5603	1.09597	0.687356	1.59448	0.11083	0.390194
Tst	12.9549	0.268863	1.21379	0.221508	0.824697	0.948958
Nid2	1.7877	-0.96623	3.96904	-0.243441	0.807663	NA
Fam117b	1796.84	-0.158209	0.124783	-1.26787	0.204845	0.538232
Pcdhga2	0.829829	-0.52694	3.98393	-0.132266	0.894774	NA
Ehmt1	2024.25	-0.0940034	0.125573	-0.748598	0.4541	0.760935
Ubr3	2671.69	0.166876	0.114012	1.46367	0.143285	0.448475
TCR_alpha	136.758	-0.381853	0.397913	-0.959637	0.337238	0.676051
AK140218	4.49285	-0.0293889	2.10468	-0.0139636	0.988859	0.998278
Dnajc7	6236.61	0.04288	0.0934741	0.458737	0.646423	0.871549
Tor3a	451.039	-0.0118999	0.22249	-0.0534851	0.957345	0.99061
Ccdc134	574.429	0.0548269	0.194385	0.282054	0.777902	0.930989
Il4i1	23.5079	-0.571849	0.947459	-0.603561	0.546136	0.819334
Nup37	290.239	-0.235135	0.292705	-0.803317	0.421792	0.738907
Sppl2b	502.637	0.149046	0.255521	0.583305	0.559688	0.826765
Cxcl13	2.8804	-0.0834432	3.35317	-0.0248849	0.980147	NA
Aimp1	1354.33	0.0465716	0.15885	0.293179	0.769385	0.927883
Rpl24	14767.5	0.135379	0.117338	1.15376	0.248599	0.58822
Phospho1	38.002	-0.26293	0.704943	-0.37298	0.709163	0.901873
Mrpl48	647.925	0.251534	0.191142	1.31596	0.188189	0.517998
Mlf2	1811.18	-0.17336	0.12367	-1.40179	0.160979	0.477466
Popdc2	3.00385	-2.18347	2.52167	-0.865883	0.386555	NA
Malat1	18280.4	0.374959	0.136189	2.75322	0.00590115	0.054313
Dock6	52.8672	-0.760408	0.633533	-1.20027	0.230036	0.565597
Timp1	1.88883	1.22766	3.55393	0.345436	0.729766	NA
Zfp703	208.295	-0.406197	0.313922	-1.29394	0.195686	0.527842
BC048859	9.74439	0.294642	1.37278	0.214631	0.830055	0.95101
Tmigd1	1.44523	-1.42838	3.98147	-0.358758	0.719776	NA
Fam207a	893.667	-0.140673	0.160485	-0.876547	0.380733	0.707209
Olfr374	2.25154	1.10575	3.34342	0.330725	0.740852	NA
Wls	427.437	-0.798794	0.231981	-3.44335	0.000574546	0.00847923
Wdr3	2384.84	-0.0889446	0.122129	-0.728287	0.466438	0.767142
Ctbp2	10.1029	-0.315441	1.29675	-0.243255	0.807808	0.941824
Itpripl2	7.99005	1.04774	1.65906	0.631524	0.527698	0.80703
Ankmy1	11.761	-0.902568	1.72658	-0.52275	0.601148	0.849678
Zbtb22	986.668	-0.183202	0.156785	-1.16849	0.242608	0.579665
Ap1s1	905.897	0.160858	0.165073	0.974466	0.329825	0.670427
Ptprs	168.284	-0.746141	0.339441	-2.19814	0.0279389	0.169907
Plekhn1	546.363	0.222157	0.221974	1.00082	0.316912	0.65814
Gprc5b	107.934	-1.96659	0.448132	-4.38842	1.14176e-05	0.000281383
Tubb4b	4572.56	-0.00649237	0.102856	-0.0631211	0.94967	0.989325
Zfp558	52.1505	-0.0852883	0.625721	-0.136304	0.891581	0.9733
AK003349	3.37275	-2.09577	2.37716	-0.881629	0.377978	NA
Lta4h	2779.72	-0.104407	0.117616	-0.887695	0.374705	0.703904
Rasa2	2298.21	-0.0929367	0.113949	-0.8156	0.414729	0.733119
Gm16576	121.22	-0.951199	0.428644	-2.21909	0.0264805	0.163787
Agpat3	3381.62	-0.239023	0.106475	-2.24488	0.0247758	0.155911
Zfp362	1360.24	-0.496066	0.159079	-3.11837	0.00181856	0.0218571
1190002N15Rik	748.885	0.0787123	0.171573	0.458767	0.646401	0.871549
Med23	1270.97	0.134572	0.158637	0.848306	0.396268	0.717258
Icmt	1311.17	0.129266	0.138303	0.934659	0.349964	0.687103
Rgl1	12.6889	-5.10747	1.66103	-3.07489	0.00210581	0.0244648
Msl3l2	182.741	0.185655	0.338602	0.548298	0.583487	0.840261
Gm10653	15.6731	0.414257	1.11024	0.373123	0.709057	0.901873
Cpxm1	0.32555	-1.12557	4.04861	-0.278013	0.781002	NA
Alms1	130.22	-0.707407	0.410077	-1.72506	0.084517	0.337324
Nmral1	100.976	0.42342	0.437411	0.968015	0.333037	0.673919
2900060B14Rik	8.03288	4.98461	1.90418	2.61772	0.00885206	0.0736241
BC053974	65.0088	0.236712	0.538309	0.439733	0.66013	0.878075
TRAV2	48.9558	0.40407	0.671912	0.601374	0.547591	0.819385
Ppp2ca	5896.32	-0.0470645	0.0994377	-0.473306	0.635995	0.865728
Ocrl	377.533	0.098401	0.238558	0.412483	0.679986	0.88726
D11Wsu47e	315.389	-0.349495	0.257594	-1.35677	0.174856	0.496683
Ppp2r5b	339.243	-0.0418297	0.260581	-0.160525	0.872468	0.966173
Rpl27	18373.5	0.210302	0.112518	1.86905	0.0616156	0.281521
Tecr	2130.79	0.00239567	0.117001	0.0204757	0.983664	0.996696
Rpph1	32.1574	0.412956	0.786189	0.525263	0.5994	0.849102
Caprin1	12302.7	0.137305	0.0871903	1.57477	0.115309	0.400081
Ndufb3	1023.76	0.325184	0.160597	2.02484	0.0428834	0.224722
1700001G17Rik	7.23442	1.70498	1.76818	0.964258	0.334917	0.67445
Mdm4	4653.47	0.376421	0.123177	3.05594	0.00224358	0.0257697
Senp3	2182.54	0.150058	0.119131	1.25961	0.207811	0.541846
Ptpru	2.34395	0.16224	2.9642	0.0547331	0.956351	NA
BC050122	40.9342	0.518912	0.673607	0.770348	0.441094	0.751502
Sytl1	1027.83	-0.225229	0.174902	-1.28775	0.197834	0.52997
Zdhhc16	540.773	-0.0763092	0.198861	-0.383731	0.701178	0.898408
Scarb1	236.521	-0.339204	0.293711	-1.15489	0.248135	0.58789
Mrpl1	486.189	0.19007	0.209508	0.907222	0.364289	0.696909
AK041706	0	NA	NA	NA	NA	NA
Eva1b	289.631	-0.919601	0.312016	-2.94729	0.00320574	0.0337934
Fas	1466.36	0.745103	0.136695	5.45085	5.01301e-08	2.16317e-06
AK197526	494.815	0.257818	0.218504	1.17993	0.23803	0.573721
Ube2m	1250.29	0.0469338	0.151647	0.309493	0.756947	0.922801
Trim24	1362.72	-0.320785	0.149474	-2.14609	0.0318655	0.185097
Pla2g12a	148.92	-0.342868	0.361353	-0.948846	0.342699	0.681311
Gm5069	15.399	0.431572	1.26934	0.339996	0.73386	0.91282
Elavl3	2.92579	-2.8666	3.06541	-0.935145	0.349713	NA
Bcat1	18.9639	-6.68567	3.86205	-1.73112	0.0834309	0.33425
Ankrd49	490.441	-0.0161585	0.218926	-0.0738079	0.941163	0.987107
Npm1	20970	0.291072	0.0929522	3.13142	0.00173963	0.0211286
M38680	57.9502	-0.488163	0.590829	-0.826235	0.408671	0.728387
Mboat7	1273.56	-0.490281	0.147851	-3.31605	0.000913008	0.0124647
Ppm1h	4247.79	0.859122	0.101835	8.43643	3.27181e-17	4.61398e-15
Rbm25	7130.79	0.137494	0.102065	1.34712	0.177943	0.502098
Gclm	697.296	0.14788	0.177178	0.83464	0.40392	0.723885
Ran	6224.33	0.0868091	0.0923367	0.940137	0.347147	0.684266
Cep63	732.136	-0.144829	0.184531	-0.784848	0.432542	0.745901
Mtus2	32.9756	0.47797	0.869989	0.549398	0.582733	0.839931
Tars2	1555.32	0.0762751	0.140214	0.543989	0.586449	0.841992
AK201505	37.8463	-2.48942	0.943508	-2.63847	0.00832812	0.0701397
Fam173b	313.115	0.438048	0.260893	1.67903	0.0931459	0.356574
Stxbp5	1276.42	-0.142794	0.154238	-0.925806	0.354547	0.689272
Mcat	291.189	0.41313	0.263013	1.57076	0.116238	0.401326
AK031925	279.892	-0.271029	0.316741	-0.85568	0.392175	0.714697
Gcdh	523.65	0.26267	0.213755	1.22884	0.219133	0.554362
Dmap1	438.919	0.265622	0.225196	1.17952	0.238193	0.573721
AK186242	9.58887	-0.679618	1.80452	-0.376621	0.706456	0.900966
Rufy1	684.979	-0.142965	0.180798	-0.790747	0.429092	0.743929
4732491K20Rik	4.14624	3.8809	2.4283	1.5982	0.109999	0.388512
TRAV6-6	239.632	0.138096	0.313355	0.440702	0.659428	0.877957
Gtse1	37.3257	-1.6565	0.726501	-2.28011	0.0226013	0.145908
Snap29	1615.42	0.063937	0.132917	0.48103	0.630495	0.863148
5730455P16Rik	536.02	0.263916	0.20232	1.30445	0.192082	0.522908
Gbas	1063.95	-0.10723	0.157897	-0.679118	0.497063	0.789945
Efhc1	1.21384	1.61444	3.95262	0.408448	0.682944	NA
Prss36	26.9133	-1.01013	1.057	-0.95565	0.339249	0.677538
BC115668	44.7218	-0.754364	2.11874	-0.356043	0.721808	0.907606
Sfxn2	248.86	-0.218667	0.30587	-0.714902	0.47467	0.773787
Kctd15	2.28127	-2.06911	3.3728	-0.613471	0.539565	NA
Paf1	1759.97	0.0775125	0.128806	0.601779	0.547321	0.819334
Rfx3	1061.16	-0.148764	0.169123	-0.879622	0.379064	0.706173
Ccdc30	40.8827	1.08056	0.682202	1.58394	0.113208	0.395606
Tmco1	1537.99	0.478527	0.13962	3.42735	0.000609492	0.00885362
E2f5	225.986	0.461487	0.29981	1.53927	0.123739	0.413025
Qtrt1	454.267	0.365189	0.213657	1.70923	0.0874089	0.343359
Fam89b	1435.87	-0.0243242	0.133038	-0.182837	0.854926	0.960476
Taf6l	188.419	-0.0346801	0.355585	-0.0975295	0.922306	0.982204
Gm5148	67.295	1.57009	0.632718	2.48151	0.0130828	0.0992634
Htt	4063.28	0.322166	0.122841	2.62261	0.00872586	0.072813
Rbm43	1173.94	0.221975	0.14365	1.54525	0.122285	0.411471
Rbm12b1	830.858	0.285308	0.195411	1.46004	0.14428	0.449882
Got1	828.621	0.236241	0.165729	1.42547	0.154022	0.466663
AK042336	138.204	-0.203069	0.406484	-0.499574	0.617375	0.858145
Nufip2	5155.63	-0.000577875	0.106225	-0.0054401	0.995659	0.999553
Zfp688	257.54	-0.0938491	0.30101	-0.31178	0.755207	0.922793
Pmel	6.85992	-5.20958	2.05174	-2.5391	0.0111138	0.0883259
Nelfa	869.934	-0.235277	0.173282	-1.35777	0.174538	0.496245
Cphx2	0.338829	0.141481	4.07621	0.0347088	0.972312	NA
B3galnt2	1502.93	0.158403	0.135435	1.16959	0.242168	0.57894
1110065P20Rik	103.465	0.244239	0.470788	0.518789	0.603908	0.850632
Srp68	2597.36	-0.0346499	0.122541	-0.282761	0.77736	0.930716
Cd46	29.2607	2.04226	1.01509	2.01189	0.0442316	0.228764
Akr1c18	1.06702	2.93279	3.99359	0.734376	0.46272	NA
Alg1	762.539	0.297064	0.206402	1.43925	0.150081	0.461216
Tfeb	484.719	0.281038	0.214051	1.31295	0.1892	0.519584
Ppp4r1	1453.55	-0.30028	0.134413	-2.23401	0.0254824	0.159321
Pgm2	892.705	-0.0190308	0.166133	-0.114552	0.908801	0.978503
Tmem180	46.6117	1.03909	0.668044	1.55542	0.119847	0.406601
Ptgir	81.6383	-3.58922	0.540957	-6.63495	3.24614e-11	2.42353e-09
Dusp7	1183.21	0.10787	0.143259	0.752973	0.451466	0.758808
Gpr137	128.426	0.224762	0.406608	0.552774	0.580418	0.838985
Zfp760	564.613	0.225996	0.255864	0.883263	0.377094	0.704919
Ms4a6c	517.849	-0.182425	0.20172	-0.904347	0.365812	0.697339
Mfn1	652.557	0.355773	0.191382	1.85896	0.0630323	0.28592
Atp7a	918.297	0.134755	0.158203	0.851784	0.394334	0.716025
Vegfa	8.39677	5.08757	1.88562	2.69809	0.00697392	0.06117
Cd97	13924.1	-0.0111115	0.0796276	-0.139543	0.889021	0.97246
Asph	35.3316	0.148395	0.715398	0.20743	0.835674	0.953444
Cysltr2	20.0731	-3.04327	1.15864	-2.62659	0.00862447	0.0722321
Trafd1	839.999	-0.0787396	0.168219	-0.468078	0.639729	0.866729
Crip2	30.6214	1.45765	1.13717	1.28183	0.199904	0.532261
AK041758	166.865	0.190614	0.346167	0.550642	0.581879	0.839831
Phxr4	1.53137	0.148828	3.89141	0.0382453	0.969492	NA
AK086010	1.93659	1.76939	3.97573	0.445049	0.656285	NA
Srsf3	8020.07	0.161782	0.0952655	1.69822	0.0894654	0.347671
Chchd2	2678.22	0.232957	0.112995	2.06166	0.0392397	0.212007
Ggcx	235.823	0.375653	0.315201	1.19179	0.233344	0.569336
Sgk3	980.43	0.255873	0.178335	1.43479	0.151347	0.462199
Mipol1	111.172	-0.66982	0.434946	-1.54001	0.123558	0.412874
Hist1h4i	34.042	1.90521	0.939445	2.02802	0.0425587	0.223574
Cers6	1400.94	1.07738	0.13643	7.89694	2.85837e-15	3.55671e-13
AK201601	0.704215	1.65827	4.0119	0.413338	0.679359	NA
Otud6b	806.785	0.208115	0.171258	1.21521	0.224286	0.559825
AK009869	0.698961	0.727733	3.9904	0.182371	0.855292	NA
Il2ra	710.967	-0.216212	0.184475	-1.17204	0.24118	0.57732
Cpt1a	2779.33	-0.0791287	0.121836	-0.649471	0.516034	0.801163
Kbtbd4	744.448	-0.0913948	0.192249	-0.475398	0.634504	0.864984
Arl6ip5	6052.15	-0.115071	0.0917539	-1.25412	0.209797	0.544084
Rab2b	515.859	0.0678586	0.20734	0.327282	0.743455	0.91684
Gga3	1770.48	0.0282447	0.126099	0.223988	0.822766	0.948244
Yes1	24.6859	2.42333	1.1182	2.16718	0.0302214	0.179406
Pld3	3192.65	-0.0765452	0.103495	-0.739601	0.459542	0.762453
Dedd	685.113	-0.282356	0.17894	-1.57793	0.114581	0.398485
Mcm10	42.7063	-3.76602	0.888595	-4.23817	2.25345e-05	0.000511642
Oser1	1107.49	-0.00158679	0.163604	-0.00969897	0.992261	0.998707
Ccdc28b	193.743	0.752402	0.333243	2.25782	0.023957	0.152336
AW146154	355.74	0.425809	0.25156	1.69267	0.090518	0.350367
Abcb6	123.638	-0.29406	0.402495	-0.730592	0.465029	0.766214
Tbc1d14	4076.64	0.0590322	0.0986177	0.598596	0.549442	0.820192
Ms4a6d	108.322	0.226905	0.423303	0.536035	0.591934	0.845849
Cdca7	527.788	-0.0355673	0.203508	-0.174771	0.86126	0.962838
Ccnl2	6643.21	0.0801742	0.111618	0.718291	0.472578	0.772136
Wdr47	591.814	0.377111	0.218076	1.72927	0.0837617	0.335161
Atp1a2	16.7304	-7.38082	1.64363	-4.49055	7.10406e-06	0.000182774
Ptpn11	3326.6	-0.151388	0.104318	-1.45123	0.146717	0.454505
Slc5a5	0.704215	1.65827	4.0119	0.413338	0.679359	NA
Pbk	21.1948	-4.61566	1.2407	-3.72021	0.000199056	0.00344667
Ctdnep1	1811.97	-0.389415	0.128292	-3.03538	0.00240233	0.0270785
1700020I14Rik	1113.22	-0.198295	0.169121	-1.1725	0.240995	0.57732
Zik1	117.006	0.223806	0.420965	0.531649	0.594969	0.847682
AK157632	7.23212	0.714569	1.73703	0.411375	0.680798	0.887407
Spata7	10.2849	0.00784521	1.67255	0.00469057	0.996257	0.999553
Ppargc1b	297.198	0.19146	0.328305	0.583178	0.559774	0.826765
Lig1	472.091	-1.23555	0.214823	-5.75149	8.84615e-09	4.45537e-07
Pqbp1	1567.71	-0.211902	0.128765	-1.64564	0.099837	0.371484
Gm1821	2953.37	-0.153914	0.118589	-1.29788	0.194327	0.525772
Haao	24.0345	-1.921	0.958359	-2.00446	0.0450203	0.231242
Cux1	1288.87	-0.127314	0.154018	-0.826618	0.408454	0.728205
Creb3l2	101.855	0.622824	0.472159	1.3191	0.187136	0.516571
Serpina4-ps1	2.4131	-3.27118	3.51681	-0.930155	0.352291	NA
Phf11b	1154.85	-0.16768	0.162539	-1.03163	0.302246	0.64278
Alg8	226.691	0.737157	0.300636	2.45199	0.0142067	0.105446
Magee1	195.677	-0.605996	0.321629	-1.88415	0.059545	0.275719
Ssfa2	795.622	-0.0118438	0.169783	-0.0697584	0.944386	0.988024
Gtpbp1	4973.16	0.0844744	0.0954154	0.885332	0.375978	0.704757
Cdca2	45.1691	-0.573402	0.711415	-0.806002	0.420242	0.737515
AK019237	1.3899	1.81709	3.94133	0.461033	0.644775	NA
BC068281	193.213	-0.10441	0.318431	-0.327888	0.742996	0.916612
Zfp386	1292.6	0.103506	0.138926	0.745044	0.456245	0.761607
Stk38l	404.006	0.115442	0.229942	0.502046	0.615635	0.85667
Cox15	755.294	0.0931349	0.172354	0.540369	0.588943	0.843949
AW549877	3146.34	0.147994	0.114421	1.29342	0.195865	0.528021
Coro1b	4666.47	-0.161859	0.0968022	-1.67206	0.0945132	0.359904
Fbxo4	196.959	-0.237859	0.314517	-0.756268	0.449489	0.757826
Uba1	11162.5	-0.0569342	0.0856972	-0.664365	0.506457	0.795038
Pcsk4	91.4086	0.354884	0.463966	0.764892	0.444336	0.754113
Rabl2	4.45679	3.21413	2.38998	1.34484	0.178677	0.502784
Rad54l2	1669.41	0.0979111	0.12841	0.762487	0.445769	0.755591
Tsen34	137.528	0.231414	0.378376	0.611598	0.540804	0.81631
Gjb2	5.89129	-5.72561	2.25634	-2.53757	0.0111626	0.0883989
Itgb2	14575.5	-0.362415	0.0781599	-4.63684	3.53783e-06	0.00010205
Zfp513	586.9	0.236068	0.214012	1.10306	0.270002	0.612514
Ccno	4.13446	3.09154	2.42454	1.2751	0.202273	0.535178
Dhdds	774.33	-0.240966	0.173857	-1.386	0.165746	0.48339
Zyg11b	4407.49	-0.076721	0.117517	-0.652851	0.513852	0.799692
Man1a2	2355.68	0.0349861	0.120523	0.290285	0.771598	0.928982
Samhd1	16542.4	-0.499025	0.077591	-6.43148	1.26364e-10	8.86085e-09
Pde4d	1785.23	-0.302528	0.125436	-2.4118	0.0158739	0.114213
Nubp1	846.985	0.11335	0.166168	0.68214	0.49515	0.787821
Slc25a25	721.485	0.225722	0.19877	1.13559	0.256127	0.596469
Ctdspl2	1610.6	0.0421355	0.134733	0.312733	0.754483	0.922267
Six5	0.989928	-0.185568	3.97033	-0.0467386	0.962722	NA
Oas1b	587.829	0.0875822	0.196463	0.445795	0.655745	0.875972
Sel1l	1971.66	0.00283458	0.128121	0.0221242	0.982349	0.996696
Pomc	7.22463	-0.0545162	2.00307	-0.0272163	0.978287	0.995993
Nhlrc1	31.4756	0.221969	0.810494	0.273868	0.784186	0.934348
Per3	68.3312	1.54096	0.570796	2.69967	0.00694088	0.0609732
Nkiras2	466.077	-0.184485	0.215172	-0.857386	0.391232	0.714051
Copg2	1289.42	-0.186457	0.149919	-1.24372	0.213604	0.546805
Ddx26b	1101.05	0.0777037	0.215316	0.360882	0.718188	0.906358
Apoa1bp	487.76	-0.239956	0.211753	-1.13319	0.257136	0.597943
Zfp236	3103.86	-0.125236	0.109605	-1.14262	0.253197	0.593677
Ube2d2a	5775.05	-0.144217	0.101166	-1.42555	0.153998	0.466663
Mthfd1	1930.63	0.237419	0.119601	1.98509	0.047135	0.238722
Chd2	8769.56	-0.0953122	0.0850674	-1.12043	0.26253	0.604887
Noxo1	36.2298	-0.642872	0.708717	-0.907092	0.364358	0.696909
Ccdc41os1	357.543	-0.368989	0.263368	-1.40104	0.161202	0.477475
Ints1	2356.73	0.170838	0.118735	1.43882	0.150202	0.461254
AK193543	9.53327	1.30623	1.89914	0.687803	0.491577	0.786077
Nxf2	3.06351	0.0257311	3.27679	0.00785254	0.993735	NA
Amdhd2	289.797	-0.307755	0.266447	-1.15503	0.248076	0.58789
Scyl1	1247.14	-0.205263	0.147019	-1.39617	0.162664	0.479594
Elmod3	366.212	0.227047	0.2444	0.928999	0.352889	0.689272
Capn3	84.5594	-2.27013	0.492522	-4.60919	4.04243e-06	0.00011351
Gm8898	32.298	9.21679	3.84659	2.39609	0.0165709	0.117562
Crb3	3.292	1.73899	2.81838	0.617017	0.537224	NA
Fanca	49.395	-1.23594	0.638483	-1.93575	0.0528985	0.256544
Tmem86a	24.6092	-0.3781	0.892335	-0.42372	0.67177	0.883686
Xaf1	1260.8	-0.0155944	0.149762	-0.104128	0.917068	0.980939
BC057675	5479.37	0.230053	0.0969223	2.37358	0.0176165	0.122918
Josd1	744.575	-0.181256	0.178714	-1.01423	0.310475	0.651392
Cpne2	42.86	-0.615417	0.70063	-0.878377	0.379739	0.706465
AI464131	1.94194	3.4769	3.85662	0.901542	0.3673	NA
Ly6c2	333.772	-2.46867	0.285721	-8.64015	5.61386e-18	8.28501e-16
Chmp2a	2475.79	-0.105278	0.11016	-0.955677	0.339235	0.677538
Zfand1	377.138	0.256168	0.233158	1.09869	0.271905	0.614255
Rnf208	3.41859	-3.76117	3.04162	-1.23657	0.216246	0.550348
AK029599	14.6749	-2.03149	1.33759	-1.51877	0.12882	0.422693
Shisa4	1.31548	-0.219759	3.96091	-0.0554821	0.955754	NA
Polr2l	719.425	0.387338	0.179341	2.15978	0.0307894	0.181589
Acacb	275.272	1.13763	0.362657	3.13694	0.00170721	0.0208747
Rell1	179.215	0.591067	0.3332	1.77391	0.0760778	0.318799
Gm20257	211.018	0.4898	0.326933	1.49817	0.13409	0.433046
Irak3	86.3205	-0.167727	0.47485	-0.353221	0.723923	0.908212
Pgrmc2	887.756	-0.097124	0.168064	-0.577897	0.563333	0.828869
Map4k2	4343.87	-0.175654	0.121049	-1.4511	0.146751	0.454505
Mpc1	935.113	0.325393	0.171483	1.89753	0.0577584	0.271306
Pbdc1	973.777	-0.0331318	0.160782	-0.206066	0.836739	0.95374
X06773	162.621	0.103054	0.358815	0.287208	0.773953	0.929959
Urb1	1808.08	0.269346	0.133134	2.02312	0.0430608	0.225099
Asrgl1	810.293	0.0197704	0.187897	0.10522	0.916202	0.980939
mKIAA1227	56.9726	0.447852	0.602218	0.74367	0.457076	0.761713
DQ719901	1449.02	-0.419852	0.134053	-3.13199	0.00173625	0.0211123
Raver1-fdx1l	776.529	0.0620298	0.189652	0.327071	0.743614	0.91684
M55219	16.5609	1.57522	1.2595	1.25066	0.211057	0.544745
BC026600	19.6142	2.12001	1.20552	1.75859	0.0786465	0.32521
Gtf3c1	3629.53	0.0212391	0.111034	0.191284	0.848303	0.957311
Thoc7	1117.19	-0.101135	0.153508	-0.658829	0.510006	0.79674
Alg14	105.19	0.157402	0.45385	0.346816	0.72873	0.911251
Nom1	1329.98	0.109721	0.139043	0.789119	0.430042	0.744016
Lman2	3892.46	0.00613973	0.101696	0.0603731	0.951859	0.989972
Jade1	1370.98	0.0881274	0.138682	0.635465	0.525125	0.806253
Tsen54	370.384	0.0308013	0.236976	0.129977	0.896585	0.974602
Tcf12	4179.68	0.254937	0.107896	2.36281	0.018137	0.125447
BC017643	3380.01	0.0212679	0.109238	0.194693	0.845633	0.956202
Tbc1d30	350.46	-0.15101	0.258674	-0.583785	0.559365	0.826765
Taf12	1228.66	-0.0900849	0.147209	-0.611951	0.54057	0.816267
AI839979	1.33106	0.0777595	3.90099	0.0199333	0.984097	NA
Lenep	24.6232	0.147325	0.873019	0.168753	0.865991	0.963952
Ept1	1230.41	0.385635	0.144445	2.66978	0.00759015	0.0650028
Clptm1	2297.26	0.029167	0.116932	0.249436	0.803023	0.939872
Srek1ip1	381.399	0.0604504	0.246328	0.245406	0.806142	0.940741
Arhgdib	31794.5	0.02039	0.0805621	0.253097	0.800194	0.939379
Aasdh	324.945	0.633037	0.293177	2.15924	0.0308319	0.181755
Ints8	1777.26	-0.163356	0.127744	-1.27878	0.200976	0.533562
Apbb1ip	5478.69	-0.144911	0.0943143	-1.53647	0.124423	0.414618
Stx6	1409.39	-0.323217	0.142818	-2.26314	0.0236268	0.150917
Alkbh6	288.362	-0.324201	0.266184	-1.21796	0.223239	0.558994
Fam104a	1114.88	-0.116681	0.147375	-0.791725	0.428521	0.743919
Dock10	13778.4	-0.0535689	0.0825292	-0.64909	0.51628	0.801179
Luc7l3	3661.25	0.168385	0.118598	1.41979	0.155668	0.468653
Gm16712	3.20367	3.22378	3.00689	1.07213	0.283662	NA
Cog8	1175.36	-0.123507	0.147787	-0.835706	0.40332	0.723735
AK144143	21.924	-4.39957	1.17465	-3.74543	0.000180082	0.00315691
Uprt	166.739	0.0736018	0.343658	0.214172	0.830413	0.951185
2900056M20Rik	510.698	-0.0773524	0.209969	-0.368399	0.712576	0.903001
Cd200r1	565.036	0.302652	0.203153	1.48977	0.136284	0.43658
Plekhj1	1058.98	-0.0307767	0.151716	-0.202857	0.839247	0.954096
Prkcz	305.605	0.664757	0.274313	2.42335	0.0153781	0.111531
Hira	1591.9	0.0900159	0.130568	0.689419	0.490559	0.785578
Arfgap1	1103.39	0.0704386	0.160357	0.439262	0.660471	0.878075
Ccdc122	1.03779	1.22119	3.97027	0.307584	0.758399	NA
R3hdm4	2263.4	-0.206495	0.11566	-1.78536	0.0742026	0.314092
Psmd10	667.69	0.127917	0.189633	0.67455	0.499961	0.790971
Pus7l	606.741	0.123118	0.195449	0.629926	0.528743	0.808239
Rps27a	37169	0.409196	0.23514	1.74023	0.081819	0.331435
Akip1	236.79	0.165679	0.290953	0.569435	0.569061	0.831992
Rgs16	21.3101	-7.75091	1.55572	-4.98221	6.28608e-07	2.17392e-05
Hnrnpdl	5825.44	0.35456	0.103666	3.4202	0.000625745	0.00898729
Esyt1	15589.8	0.0736313	0.0766484	0.960637	0.336735	0.675491
Lix1	3.10244	1.84921	2.89992	0.637677	0.523684	NA
Rpf1	1252.24	0.0419526	0.142188	0.29505	0.767956	0.927481
Mapkbp1	391.431	0.106311	0.283246	0.375331	0.707414	0.901322
Mettl2	775.326	0.305957	0.18432	1.65993	0.096929	0.366029
Tsix	0.861736	0.381165	3.98018	0.0957657	0.923707	NA
Atpase6	225204	0.294321	0.102425	2.87354	0.00405903	0.0405328
Slfn2	11513.4	0.0696455	0.0973509	0.715407	0.474358	0.773669
Nadsyn1	298.693	-0.0237194	0.26598	-0.0891774	0.928941	0.983847
Rplp2-ps1	522.739	-0.171048	0.216434	-0.790301	0.429352	0.743929
Ndrg4	3.12065	1.94327	2.88484	0.673613	0.500557	NA
Pyhin1	3242.49	-0.250695	0.105583	-2.3744	0.0175777	0.12285
Fancf	112.901	0.159014	0.421169	0.377553	0.705762	0.900798
A330023F24Rik	3.73395	0.630261	2.4225	0.26017	0.794733	0.937953
Lamtor3	748.121	0.0596922	0.177552	0.336196	0.736723	0.91352
Bst2	1397.36	0.151623	0.149362	1.01514	0.31004	0.651171
Serpinb1a	34.1709	1.27335	0.773724	1.64574	0.0998168	0.371484
Man1c1	259.622	-1.46084	0.289104	-5.05301	4.34899e-07	1.56811e-05
Acaa1b	61.1053	-0.680299	0.575002	-1.18312	0.23676	0.572154
Dip2c	406.117	-0.0590101	0.260964	-0.226124	0.821105	0.947779
Zfp668	380.367	-0.103457	0.250098	-0.413666	0.679119	0.88726
Tead3	1.56402	2.90602	3.98482	0.729274	0.465834	NA
Hps3	2032.91	0.327315	0.135479	2.41599	0.0156923	0.113163
Snd1	3287.04	-0.227412	0.103519	-2.19681	0.0280339	0.170161
Nacc2	1308.01	1.41425	0.142412	9.93066	3.06231e-23	6.81874e-21
Cand1	3848.13	-0.134332	0.0973678	-1.37964	0.167698	0.485942
Ankrd27	1411.86	-0.145567	0.140669	-1.03482	0.300753	0.641072
Atg5	1161.13	0.175266	0.144793	1.21046	0.226104	0.561918
Zscan2	546.1	-0.574184	0.203009	-2.82837	0.00467857	0.0453015
Mta2	7204.49	-0.189244	0.0854726	-2.21409	0.0268227	0.165259
Sbk1	2005.63	-0.499603	0.129992	-3.84335	0.000121367	0.00224219
Pts	723.123	0.0881929	0.183138	0.481564	0.630116	0.863135
Cdc123	1336.98	0.0233194	0.140162	0.166374	0.867862	0.964596
Rangap1	3099.2	-0.0861105	0.104168	-0.826652	0.408434	0.728205
Rabggtb	1186.53	0.443459	0.149829	2.95977	0.00307867	0.0327531
Mmadhc	823.882	0.158559	0.166338	0.953235	0.340471	0.678803
Mybbp1a	6233.2	0.208527	0.0980598	2.12653	0.0334595	0.190776
BC086760	5623.08	0.0602507	0.119826	0.502818	0.615092	0.856597
Cndp2	1889.5	0.11178	0.124978	0.894399	0.371109	0.701268
Map7d1	983.9	-0.575969	0.160576	-3.5869	0.00033463	0.00535744
Lin54	782.755	0.118437	0.170649	0.694041	0.487656	0.783361
1700028J19Rik	15.5369	-0.290017	1.0891	-0.26629	0.790016	0.936206
Tshz3	106.926	1.22063	0.431903	2.82618	0.00471074	0.0455275
Pcna	4496.51	0.0373154	0.0975151	0.382663	0.70197	0.898578
Ifi44	371.758	-0.864834	0.251381	-3.44033	0.00058101	0.00853493
Arhgap6	1.01819	0.349191	3.92924	0.08887	0.929185	NA
Hectd2	324.435	-0.415408	0.248689	-1.67039	0.0948422	0.360724
Dhtkd1	0	NA	NA	NA	NA	NA
Nfyb	1190.11	-0.248693	0.143339	-1.735	0.0827401	0.332672
Ammecr1l	1432.55	-0.0730971	0.133504	-0.547526	0.584017	0.840593
Catsper3	1.88625	0.265485	3.87123	0.068579	0.945325	NA
C030039L03Rik	105.216	-0.408956	0.445859	-0.917232	0.359021	0.692379
Tmem39b	272.813	-0.0665281	0.271211	-0.2453	0.806224	0.940741
Serp1	4084.77	-0.225735	0.124103	-1.81894	0.0689213	0.301846
Ftx	378.811	0.565047	0.243387	2.3216	0.0202547	0.135802
Lias	563.983	-0.0475441	0.19487	-0.243978	0.807248	0.94143
Ipo13	899.863	-0.199307	0.164026	-1.21509	0.224331	0.559825
Gm15417	23.0638	0.485365	0.88513	0.548354	0.583449	0.840261
Pdha1	5107.22	0.0837021	0.0943742	0.886917	0.375124	0.703988
Nespas	0.338829	0.141481	4.07621	0.0347088	0.972312	NA
AK090163	0.514882	0.312686	4.01551	0.0778695	0.937932	NA
Postn	5.36964	-3.49747	2.12937	-1.64249	0.100489	0.372401
Nploc4	1688.06	-0.0882409	0.147195	-0.599485	0.54885	0.820011
Cd2ap	3421.4	0.289732	0.101901	2.84327	0.00446529	0.0435949
Gm608	2615.84	-0.232785	0.113563	-2.04982	0.0403818	0.216256
AK155592	0.696286	1.36461	3.99152	0.341877	0.732443	NA
A130010J15Rik	122.703	0.769122	0.394355	1.95033	0.0511366	0.251487
Tomm7	1864.49	0.339005	0.139344	2.43287	0.0149798	0.109266
Cd244	32.2187	-1.78603	0.767527	-2.327	0.0199655	0.134788
Smg5	3630.09	0.0370683	0.110186	0.336417	0.736557	0.91352
AK148204	23.2513	-1.80127	1.08526	-1.65976	0.0969633	0.366049
Zcchc12	5.82918	-4.94742	2.46588	-2.00635	0.0448188	0.2303
AK170464	6.26883	4.64023	2.08777	2.22257	0.0262446	0.162565
Gm13212	245.704	0.452196	0.292796	1.54441	0.122489	0.41169
H6pd	1038.03	0.148109	0.154926	0.955996	0.339074	0.677538
2900097C17Rik	4701.91	-0.0360645	0.0962199	-0.374813	0.7078	0.901322
Ensa	3459.64	0.146551	0.104935	1.39658	0.162539	0.479594
Jmy	981.494	-0.190962	0.165812	-1.15168	0.249454	0.589255
Golm1	3337.69	0.213942	0.113407	1.8865	0.0592273	0.274649
8430427H17Rik	8.62469	3.37048	1.92164	1.75396	0.0794375	0.326747
Lag3	132.318	-6.62357	0.713329	-9.28544	1.61044e-20	2.83885e-18
Enthd2	645.459	-0.0967561	0.183617	-0.526945	0.598232	0.848556
Vps26b	3479.02	-0.0312607	0.114084	-0.274015	0.784073	0.934348
Chst3	13.1058	-1.13605	1.38756	-0.818734	0.412938	0.73219
Smarca2	4266.07	0.0198044	0.0955956	0.207168	0.835878	0.953444
Themis	6791.28	0.894721	0.0939191	9.52651	1.6266e-21	3.08132e-19
AK084954	21.8373	-0.343226	0.981165	-0.349814	0.726478	0.910033
Retsat	87.1564	1.10362	0.487893	2.262	0.0236972	0.15129
Ppp2r1a	4201.69	-0.0123024	0.0964996	-0.127487	0.898555	0.975408
Ripply3	8.45856	2.88659	1.62289	1.77868	0.075293	0.316602
B230216N24Rik	6.24357	-0.182049	2.04028	-0.0892274	0.928901	0.983847
Wdr34	27.8745	0.792524	0.826465	0.958933	0.337593	0.676188
Trim44	3193.44	0.145518	0.11721	1.24151	0.214416	0.548221
D7Ertd715e	39.1122	2.36494	0.996013	2.37441	0.0175771	0.12285
AK216824	72.2702	1.41409	1.99454	0.708979	0.478337	0.775951
Ifltd1	3.84157	-0.583495	3.00145	-0.194404	0.845859	0.956202
Zfp281	2768.13	-0.185459	0.106919	-1.73457	0.0828165	0.332734
AK156477	88.6007	0.340589	0.491085	0.693543	0.487969	0.783565
Mtmr11	0.853711	0.202826	3.939	0.0514919	0.958934	NA
Zmym2	3532.38	-0.0504737	0.101615	-0.496716	0.61939	0.859166
Mcee	145.8	-0.195695	0.381943	-0.512366	0.608395	0.852952
Enkd1	23.4411	1.15983	1.16205	0.998092	0.318235	0.658438
Pdcd10	2843.16	0.0800589	0.139994	0.571872	0.567409	0.831281
Gsg2	178.572	-0.0865218	0.343418	-0.251943	0.801085	0.939379
1810009A15Rik	724.757	0.243982	0.181791	1.3421	0.179564	0.503774
Zfp933	345.232	0.29942	0.272733	1.09785	0.272269	0.614428
Nek7	3518.47	0.113004	0.123632	0.914036	0.360698	0.693917
Cdipt	5676.98	0.10366	0.10432	0.993672	0.320382	0.660541
Fkbp8	4462.18	0.108023	0.0945744	1.1422	0.253371	0.593866
Acsl3	432.201	0.189725	0.21907	0.866048	0.386464	0.711369
Isoc2b	32.6563	-1.00347	0.813781	-1.2331	0.21754	0.552313
C030034I22Rik	225.587	0.567204	0.349476	1.62301	0.104587	0.380895
AK155692	72892.7	-0.536596	0.429179	-1.25029	0.211195	0.544815
Aplp1	37.4248	-0.682224	0.754231	-0.904529	0.365715	0.697339
AK132885	12.2175	-1.50167	1.21927	-1.23161	0.218093	0.553275
Gm10560	2.02504	0.838506	3.4597	0.242364	0.808498	NA
AK145095	9.25185	1.26094	1.60096	0.787615	0.430922	0.744809
Cct6b	1.9021	1.42391	3.54169	0.402042	0.687653	NA
B630019K06Rik	33.4674	-0.197459	0.783473	-0.252031	0.801017	0.939379
2310040G24Rik	5.85324	-1.58815	1.86398	-0.852017	0.394205	0.716025
Mgme1	127.221	-0.00248328	0.431413	-0.00575614	0.995407	0.999553
Gm1141	2.26074	3.79282	3.05673	1.24081	0.214676	NA
Usp3	2556.12	0.211508	0.112786	1.8753	0.0607512	0.279495
Zp3	1.92697	-1.45144	3.97437	-0.365199	0.714963	NA
Mat2b	3423.03	-0.032092	0.10145	-0.316333	0.75175	0.920611
Cdk19	3020.28	-0.0886253	0.116549	-0.760409	0.44701	0.756267
BC145836	6.25113	-4.53472	2.39697	-1.89186	0.0585095	0.273317
Amz2	1016.86	0.345619	0.153165	2.25651	0.0240384	0.152592
Gstp2	23.8193	-0.347949	1.21131	-0.287251	0.77392	0.929959
Ccng2	1344.02	-0.710133	0.145833	-4.8695	1.11881e-06	3.65976e-05
Rlf	2302.67	0.0455208	0.115668	0.393549	0.693914	0.894272
2900008C10Rik	85.1388	-0.798102	0.518489	-1.53928	0.123735	0.413025
Cct8	7031.6	0.0909822	0.0928485	0.979899	0.327136	0.667848
Gbp6	2356.07	0.193319	0.117141	1.65032	0.0988778	0.369431
Phlda3	7.3141	-0.497416	1.83407	-0.271209	0.78623	0.934621
Mical3	606.356	0.226955	0.209224	1.08474	0.278036	0.620399
Map3k13	50.3312	0.568391	0.657656	0.864269	0.38744	0.712046
Mrs2	600.36	-0.118902	0.20118	-0.591026	0.554503	0.824189
Cyp4f13	364.437	0.231773	0.237603	0.975463	0.32933	0.66985
Khsrp	2861.7	-0.0151497	0.108091	-0.140157	0.888536	0.97229
Pa2g4	3817.6	-0.0615538	0.0998441	-0.616499	0.537565	0.813883
Ttc19	216.937	-0.0227574	0.308991	-0.0736509	0.941288	0.987107
Trp53inp2	29.0688	-3.79723	0.982505	-3.86485	0.000111158	0.00208086
Clec2i	599.795	-2.0801	0.214161	-9.71277	2.66008e-22	5.72233e-20
Acbd5	1262.33	-0.231911	0.14459	-1.60392	0.108731	0.386775
Sh2b3	669.094	-0.41069	0.188236	-2.18178	0.0291257	0.174617
Pole4	2352.25	0.232269	0.11317	2.05239	0.0401319	0.215463
Cnot11	958.441	-0.320151	0.1584	-2.02116	0.0432631	0.225459
Wdyhv1	553.481	-0.0942793	0.215338	-0.437819	0.661517	0.878475
Znrf1	5916.76	0.0495587	0.102393	0.484005	0.628382	0.863135
Plod1	280.166	-0.142126	0.269415	-0.527537	0.597821	0.848471
Pcif1	2032.61	-0.0958055	0.122431	-0.782526	0.433906	0.746426
Naif1	111.714	-0.273303	0.445703	-0.613197	0.539746	0.815681
Znrf2	3689.15	-0.0192187	0.107552	-0.178692	0.858179	0.962165
Shf	89.5916	0.510558	0.601467	0.848854	0.395963	0.717258
Cyb5	2570.22	0.22311	0.113709	1.9621	0.0497506	0.247524
[truncated: 13,540 more rows]
