# Supplementary material for: Endogenous antigens shape the transcriptome and TCR repertoire in an autoimmune arthritis model
Source: J Clin Invest. 2024 Nov 26;135(2):e174647. doi: 10.1172/JCI174647 (PMC11735108; doi:10.1172/JCI174647)
Supplement: Supplemental data set 2 [file jci-135-174647-s216.xlsx]

## Sheet: data_file_S2_heatmap_gene_list_
gene	module
Kit	1
Gprc5b	2
Rgl1	2
Ptgir	2
Cers6	3
Mcm10	1
Atp1a2	2
Pbk	1
Lig1	1
Capn3	1
Ly6c2	4
Acacb	3
AK144143	2
Rgs16	2
Man1c1	4
Nacc2	3
Tshz3	3
Lag3	2
Trp53inp2	2
Clec2i	4
Stil	1
Kif22	1
Wnt3	2
Sestd1	3
Gpr55	1
Arhgap20	2
Gadd45b	1
Synpo	1
Syne3	2
Gzmb	1
Hpgds	3
Casc5	1
Fignl1	1
Slc25a13	2
Pros1	3
Spc24	1
Alcam	2
Kif18b	1
Mfge8	2
Zfyve28	2
C530008M17Rik	5
Atp2b4	6
Gsn	2
Fcer1g	1
Lair1	3
Egr2	4
Grasp	1
Irf8	1
Ikzf2	1
Mis18bp1	1
Chst11	4
Ncf1	4
I730030J21Rik	2
Rasal1	2
Frat2	2
Cdkn2c	1
Hspa1b	5
Tcrg-C	1
Enpp2	3
Ncald	1
Cdca3	1
Exph5	2
Maf	1
Rgs1	1
Rarg	4
Zeb2	1
Slc16a5	3
Qpct	3
Fbln1	3
Rundc3a	1
AK078446	5
Ankle1	4
Cd38	1
Sh3tc1	4
4930452B06Rik	3
Shcbp1	1
Auts2	3
Fam83d	1
Id2	2
4930417O13Rik	2
Kctd12	4
Kif14	1
Cxcr4	4
Nrp2	1
Tmem2	3
Tmem176b	3
Esco2	1
Itga5	2
Myo6	3
Dntt	3
Jup	2
AK080695	4
Sepn1	4
Tcrg-C3	1
Birc5	1
Mettl7a1	3
D430041D05Rik	2
Hoxa1	5
AK009977	5
Cd200	2
Cd24a	2
Dapl1	4
Cenpe	1
Ppm1j	4
Ly6c1	4
Nynrin	4
Prr11	1
Gpr15	1
Plxdc1	3
Tox	2
Wnt5b	3
1110032F04Rik	2
Sh3bp2	2
Tns1	2
Lmbr1	5
2900026A02Rik	1
Eomes	4
2024-09-08	3
Ctsl	3
Plxnd1	2
Hdac5	4
AK020768	3
Il1rl1	1
Cmklr1	1
Acsbg1	4
Tppp	3
Ikzf3	2
Aurkb	1
Myo5b	3
Cd5	2
Pole	1
Smc4	2
1500004A13Rik	1
Gucy1a3	1
Cd200r4	5
Cpne5	5
Pdlim7	2
Epas1	5
Troap	1
Trpm1	2
Ramp3	4
Ltk	1
Igsf3	2
Grip2	3
Zc3h12b	5
Gm7102	5
AK050351	2
Lphn2	5
Ccr2	6
Begain	2
Wfs1	3
Tnk2	2
Nusap1	1
Fbxl21	3
Hlf	5
Samd3	4
4921511I17Rik	5
S100a6	3
Mex3a	2
H2-Oa	1
Neurl3	2
Ncr1	1
Hivep3	2
Fanci	3
Lmna	1
Igh-A_(1g2)	3
Il2rb	4
Ncapg2	1
Ckap2l	1
Dtl	1
Ska3	1
Thnsl2	5
Wee1	1
Tcrd	1
Ccnb1	1
Rnf144a	2
Ampd1	4
Mitf	5
Adam6b	3
Rasgef1a	2
D630039A03Rik	1
Mmp15	2
Myb	2
Hspa1a	5
Nmnat2	4
Top2a	1
Cks1b	1
Pdk1	3
Rtkn2	2
Gpr114	4
Arhgap18	2
4930431P03Rik	2
Rnf128	1
Ptger2	1
Gm14326	3
Phactr2	2
Sh3bgrl2	3
Cenpa	2
Dnajc6	3
Cxcr3	4
Nrp1	1
Ildr1	4
Gcat	3
Zfp108	5
Prelid2	3
P2ry1	3
Alpl	4
Adora2a	2
Slc43a3	1
AB346559	2
AK040231	3
Cd160	4
Folr4	2
Ticrr	1
Depdc1b	1
Cnr2	4
Chek1	1
Irf4	1
Slc22a2	2
Tcrg	1
Amz1	5
Mycbp	5
mKIAA0614	1
Cd72	4
Igsf23	3
Gpr34	3
Ggta1	2
Actg2	1
Pogk	4
Sypl	1
Ybx3	1
Tpx2	1
Cd6	2
Chchd10	2
Kif20a	1
BC060616	5
Kcnj16	5
Rgs3	4
Clspn	1
Acot7	1
Ntn4	2
Tnfrsf19	1
Adamts14	3
Slamf7	1
BV12S11J2S3	1
abParts	3
Xkrx	4
Tlr7	2
Bard1	1
Cdc42bpa	5
Ankrd6	3
Ccdc50	1
Gfi1	2
Abhd15	3
F2rl1	4
Rab32	4
Cenpf	1
Ccnb2	1
Sik1	2
Ubash3b	2
Spry1	1
Kif11	1
Ckap2	1
Zbtb32	1
Arhgef9	2
Gria3	1
Nrn1	1
Gyk	3
Il10ra	4
AK082813	3
Cdh24	2
Bmf	3
Spock2	6
Nrep	3
Sh3rf1	2
Xcl1	1
Ckb	2
Fam64a	1
Tacc3	1
Lrrc32	1
Gpr146	4
Cdc20	1
Tubb3	2
TRAV14D-1	5
Etv5	2
Tigit	1
Pomgnt2	3
Tec	3
Ccne2	1
Dscc1	2
Ncapg	1
V_delta_6,_TcR	1
Ptk2	3
Mki67	1
Nkg7	4
Cit	2
Btbd11	4
Sytl3	1
Fam124b	1
E2f3	1
Kcnf1	2
Adam19	1
Mxd3	1
Gfod2	3
Gabbr2	3
Endod1	1
Erbb3	2
Adamtsl4	4
Gm14403	3
Trib1	2
Kif2c	1
Pglyrp1	4
Gucy2e	2
Fam212b	3
Pole2	4
Ptgfrn	2
Gm8369	1
Angptl2	3
Ebi3	1
B3galt5	3
Rgs10	2
Ccna2	1
Atcay	2
Klhdc2	2
Bcl2a1d	2
Cd86	1
Nyap1	2
Plxdc2	1
Slc39a8	3
Gm19619	3
Foxm1	1
Il6st	2
Drc1	3
Gcnt4	1
Prc1	1
Racgap1	4
Slc16a10	3
Tfpi	3
Rad51	1
Eng	4
Cacnb3	3
Pou2f2	2
Hmcn1	5
AK148054	5
Spin2c	2
Cuedc1	4
Anxa2	1
Ndc80	2
Kif4	1
Tk1	1
Firre	3
Ncmap	1
St3gal6	4
Dtx1	4
AK202495	5
BC040266	5
Nek2	1
Il18r1	3
Klrg1	1
Depdc1a	1
Apol9b	1
Pxmp2	1
Cecr6	2
Slc16a6	5
Klf10	2
Nr4a3	2
Shmt1	4
Ksr2	2
Nicn1	5
AK079938	5
E2f8	1
Slc4a8	1
Iqgap3	1
Plk1	1
Basp1	1
Hip1r	4
5830411N06Rik	3
Tnfsf11	2
Sgol1	1
Ttn	1
Apol7e	5
Cdc6	1
Hipk2	2
Ccdc148	1
Rab11fip4os1	3
Chaf1a	1
Aspm	1
X03865	1
Myo1e	1
Cdc42bpb	3
Ptms	2
Nuf2	1
Dusp4	2
Qrfp	2
Tln2	3
Rad54l	1
Sox4	2
Ms4a4c	4
Magi1	3
Dhrs13	3
2010015L04Rik	3
Spred1	2
She	1
Nab2	4
Klrk1	6
Cdk1	1
Ncaph	1
Oasl1	4
Chsy1	4
5930430L01Rik	3
Lca5	3
Mxd1	2
Foxp3	1
Ift80	2
Plxnb1	2
Uhrf1	1
Rcor2	5
Gpr162	1
E2f7	1
Gm568	3
Pim2	4
Egr1	4
Tceal8	5
Neil3	1
Klrb1a	1
Nr4a1	2
V00821	3
Icos	1
Fuca2	4
Camk2b	2
Bbc3	4
Ccl5	4
Ccr4	3
Espl1	1
Gpr83	2
Swap70	2
Lyl1	3
Itih5	2
Ccdc136	3
Phlda1	2
Greb1	3
Sptb	2
Bcl6	2
Tmcc3	3
Prg4	4
Ankrd55	2
Cd83	1
Ctnnbip1	1
Pear1	2
Marcksl1	2
Gfod1	2
Arl5c	3
Eya2	3
Tctex1d2	5
Spc25	1
E130317F20Rik	5
Il18rap	5
Hmmr	1
Cpq	1
Gm14305	3
Paqr8	2
Bmpr1a	5
Neb	3
Fancd2	1
Mgst3	5
Chst15	2
Gucy1b3	1
Rrm2	1
Spag5	1
Fam110a	1
Ephx1	2
Emilin1	2
Egr3	4
Nedd4	4
Arhgap11a	1
2310022B05Rik	2
Pik3c2b	2
Dsel	5
Klra3	1
Dkkl1	3
Kif15	1
Xdh	4
A430093F15Rik	2
Exo1	4
Ikzf4	2
Smpdl3b	2
Zfp708	5
AA414768	4
Gm13251	3
Pdlim4	3
Syt11	1
Pnp2	5
Penk	1
AK213104	1
Tyrobp	1
Pdcd1	2
Gbp11	3
Litaf	2
Lad1	2
BC108403	3
Bub1	1
Csf1	4
Plag1	3
Bivm	3
Cenpm	1
Spats2l	3
Hap1	1
Klri1	1
Fam129a	1
Cxcr5	1
Anln	1
Stmn1	2
Ctla4	1
Tnfrsf9	2
Tubb2a	3
Tmem220	5
Lta	2
Ube2c	1
Stom	4
Tcrg-V1	1
Cobll1	1
Cxxc5	4
Tnfrsf25	2
Irf6	2
2810417H13Rik	1
Cldn4	3
Cep55	2
Aqp3	4
Cdca8	1
Id3	2
Ptprn	2
Bub1b	1
Ptprf	2
Gm19705	3
Gramd1b	2
Sgol2	2
Wnt10a	1
Tnfrsf4	2
Scrn3	5
Syp	1
Crip1	5
C1qtnf6	1
Dnmt3a	2
St6galnac3	1
Itm2a	2
Ptgr1	5
Gata1	2
Bcat1	2
Il2ra	6
Haao	4
Gjb2	1
Gm8898	5
Zcchc12	2
8430427H17Rik	2
D7Ertd715e	5
BC145836	2
Prkar2a	3
Vsig10	2
Slc39a4	3
Itga9	2
Clip2	2
Cst7	5
Reck	4
Slc9b2	2
Airn	2
2510009E07Rik	2
Mir22hg	2
Spin4	2
Lcn4	4
Ifitm10	4
Repin1	5
Lhpp	5
2810408A11Rik	2
Cd8a	4
Chdh	2
Klc3	2
Sardh	6
Mapk12	2
Nav2	2
Abcb1a	5
Adam11	2
Gm20139	2
Aldh1l1	2
Zfp219	2
Plac8	5
Tmem35	2
Ddr1	1
Gzmm	1
Pla2g4f	2
Gm3264	2
Gm10505	2
Slpi	5
Pde4a	2
Tert	2
Mfsd4	2
Tubb2b	3
Arrdc4	5
Gprin3	3
Zfp821	1
Nr1d1	3
Cxcr6	5
Il17rb	2
Sall2	2
Itgb8	2
Dnm3	2
Dhrs3	2
Arhgap33	2
Notch3	2
Zfp449	2
Plekha6	4
Amica1	3
Apol7b	3
Fam211b	4
AK163121	5
Btc	3
Bend4	4
Dgkg	2
Ttk	2
Ccnb1ip1	5
Selp	2
Nhsl1	2
Kdelc2	2
Slc6a19	3
Mapk11	2
BC057381	5
Zcchc24	2
Arvcf	2
Bank1	3
Snurf	3
Stra6	2
Ezh2	1
Art2b	2
Mgam	2
Tnnt2	2
Rnf157	5
Nckap1	3
Phyhd1	2
A830010M20Rik	2
Kif23	5
Stx11	2
Itgae	6
Thy1	3
Ifi44l	2
Prf1	3
2610307P16Rik	2
Gramd3	3
Rmi2	5
AK041628	2
Mex3b	2
Ntn1	2
Sptbn2	2
Map2	2
Kcnk6	3
AK195755	2
Tspan31	3
F2rl2	3
Dlg5	3
Serinc5	2
Cdh1	3
Pou4f1	3
Ndrg1	2
Pltp	4
Vav2	2
F13a1	2
Raph1	2
Rasl11b	2
Kntc1	6
Nrgn	2
Bend5	2
Gtf2ird1	3
Col1a1	2
Armcx6	2
Mmp14	4
Ddc	3
Slc5a3	2
Apol7a	5
H2-T3	5
Prlr	2
Mir7646	4
BC035044	2
Arhgef17	2
Nsmf	2
Mcoln2	3
Ppic	4
Avpi1	5
Armcx1	2
AB346163	2
Gm996	2
Clic5	5
Dmrta1	5
Il7r	5
Ppp1r3e	3
Itgad	2
Stc2	3
Tmem141	4
Gpr68	3
AK088937	2
Phf21b	5
BC098222	2
Ctdspl	2
Arap3	2
C77080	2
F2r	3
Fcgrt	4
Ggt7	2
Cd79b	5
Ell2	3
Tnfrsf10b	5
AK217986	3
M13680	3
Il21	2
Zfp608	2
Tbx6	2
4933406C10Rik	2
BC051212	2
Fam46a	5
Rnase4	3
AK168746	2
Chl1	2
AK080292	2
Kcnh4	2
Pdzd4	2
Gm15915	2
1700061G19Rik	5
Zfp870	2
2310015A10Rik	2
Unc13a	2
Plcl1	2
Homer3	2
Myo1f	5
Cd8b1	5
TCRB13-3-1	5
Rcn3	4
Bace1	4
Ypel2	2
C1ql3	2
Ephb6	2
Gm15401	2
Socs3	3
Ly6a	5
Osbpl6	4
Tiam1	2
Marcks	2
Klrd1	5
Dlg4	2
Pgpep1l	5
Snx8	5
Rras	3
Paqr4	2
Col6a4	5
Pdcd1lg2	2
Emid1	2
Cyp4f18	2
AK148204	5
Armcx4	6
TRDV5	6
Rsad2	6
X57330	6
Evc	6
Nucb2	6
Arsb	6
Camsap3	5
Gm3435	6
Tlr2	6
AK041795	4
AK052484	2
Pafah2	5
Kcnh2	4
Ptpn13	6
Nphs2	6
Dstn	6
Lrrc6	6
X02969	6
Cish	6
Kcnc1	4
Cpd	3
Dst	6
Syk	6
Gas7	5
Ifitm3	6
Tgm2	6
Fgl2	6
Car2	5
Cyfip1	6
H2A	6
D17H6S56E-5	6
Il9r	6
Tns4	6
Gm5547	5
Apol9a	6
Cd163l1	6
AK171953	5
Ceacam2	6
AK186759	5
Fcrl1	6
Cd74	6
Socs1	6
Bmp7	6
Zfp91Cntf	5
Cep290	6
Akr1e1	6
Khdrbs3	5
Fsbp	1
Zfp791	5
Plekhg3	1
Tmtc3	3
AK141527	5
Ryr1	3
Tmc4	2
Samd4	5
5830417I10Rik	6
Cd1d2	5
Zc3h12c	1
AK039536	5
Nav1	6
Serpina3g	6
Map6	6
Pak1	6
Tnfsf14	6
Rhoq	1
Osbpl3	6
Socs2	6
M34473	6
S100a4	6
Sema7a	3
Zhx2	6
Akr1c12	6
Sv2a	2
H2-Q6	5
Erdr1	6
Trio	5
Hdgfrp3	3
Ube2l6	6
Mdfic	6
M34216	6
Jun	5
H2-Q5	5
Tceal3	5
1700097N02Rik	3
Setbp1	3
Klrb1c	1
Maged1	6
Ddx43	4
Adamts13	5
Susd1	4
Nt5e	6
Igh	6
Gzma	6
2900005J15Rik	5
Cybb	6
Entpd1	6
1700047I17Rik2	6
Abca1	6
H2-Aa	6
Fos	5
Slc2a9	5
Tmem181c-ps	5
AI506816	5
Capg	6
Frmd4b	6
Ahr	6
Catsperd	5
Mical2	6
Znf740	2
M34214	2
Rgs11	5
Diap3	1
Lhfpl3	5
AK190531	5
Spsb1	3
Tmem180	3
Ccdc28b	3
Serpinb1a	6
E130012A19Rik	4
Usp11	4
Galnt9	4
Ehd1	4
Zfp960	3
Specc1	3
Anxa1	3
Gm4814	2
Cntnap1	3
Ccr10	3
Cdh5	5
AK040392	3
Snai3	4
G0s2	4
Art4	3
Fam174b	4
Cap2	3
Akap2	4
Dhdh	4
Zfp296	4
Spon1	3
Zbtb16	3
Fam19a3	4
9030025P20Rik	6
Efna5	3
Gm13546	4
Fam71b	4
Atf6	3
Gm1976	3
Wdr95	4
Pald1	4
AK142678	4
AK180077	2
Slc1a4	3
Plxna3	4
Thrb	4
Cmya5	4
Casp1	6
Raver2	4
Apol10b	6
Actn2	5
Emp1	6
Tbx21	4
AK137033	3
Map7	6
Tmem108	4
Fsd1l	3
H2-Q7	5
Ptger3	3
Trps1	3
Zcchc18	4
B4galnt4	3
Gpat2	3
Gcnt1	3
Zscan18	4
Ccdc102a	4
Ms4a1	3
AK166469	5
Dclk2	4
B130006D01Rik	4
Frmd4a	4
Enthd1	3
Rufy3	3
Cd177	4
Kcnc2	3
Itga7	5
Ttc39c	3
Cd19	3
Plce1	4
Tmtc2	6
Ggt1	4
Zfp839	4
Ldlrad4	6
Plekho1	5
Megf11	4
Scd1	6
Kifc3	2
Sdcbp2	4
Esm1	3
Gm3417	3
Scrn2	4
Clstn1	4
Ankrd50	3
Ccr6	3
Sh3d19	3
Gpsm1	4
Plxna1	3
Papss2	3
Frat1	4
AI467606	6
Gspt2	3
Bai2	4
Myl10	3
Tacc2	4
Zfp704	3
Ccr8	3
H2-Ab1	6
D830031N03Rik	3
Fosb	4
Rom1	4
Tcp11l1	5
Ptrh1	3
Igf2bp2	4
H2-Eb1	6
Scd2	6
Gm4951	3
Ctsf	4
Grm6	3
Slfn4	4
Gpr133	4
Nlrc4	4
Tmem176a	3
Gas8	3
Hemgn	6
Zdhhc2	3
Ahnak	4
E2f2	3
Clec2g	2
