# Supplementary material for: Endogenous antigens shape the transcriptome and TCR repertoire in an autoimmune arthritis model
Source: J Clin Invest. 2024 Nov 26;135(2):e174647. doi: 10.1172/JCI174647 (PMC11735108; doi:10.1172/JCI174647)
Supplement: Supplemental data set 3 [file jci-135-174647-s217.xls]

## Sheet: 1F_GSEA_SKG_High_GO_BP
NAME	GS<br> follow link to MSigDB	GS DETAILS	SIZE	ES	NES	NOM p-val	FDR q-val	FWER p-val	RANK AT MAX	LEADING EDGE
GO_ANTIGEN_PROCESSING_AND_PRESENTATION	GO_ANTIGEN_PROCESSING_AND_PRESENTATION	Details ...	181	0.316813	5.02958	0	0	0	4438	tags=73%, list=42%, signal=123%
GO_ANTIGEN_PROCESSING_AND_PRESENTATION_OF_PEPTIDE_ANTIGEN	GO_ANTIGEN_PROCESSING_AND_PRESENTATION_OF_PEPTIDE_ANTIGEN	Details ...	155	0.335414	4.88014	0	0	0	4438	tags=75%, list=42%, signal=127%
GO_CYTOKINE_MEDIATED_SIGNALING_PATHWAY	GO_CYTOKINE_MEDIATED_SIGNALING_PATHWAY	Details ...	488	0.182471	4.5525	0	0	0	3570	tags=51%, list=34%, signal=73%
GO_MYELOID_LEUKOCYTE_MEDIATED_IMMUNITY	GO_MYELOID_LEUKOCYTE_MEDIATED_IMMUNITY	Details ...	389	0.178972	4.14086	0	0	0	3001	tags=46%, list=28%, signal=61%
GO_ANTIGEN_PROCESSING_AND_PRESENTATION_OF_PEPTIDE_ANTIGEN_VIA_MHC_CLASS_I	GO_ANTIGEN_PROCESSING_AND_PRESENTATION_OF_PEPTIDE_ANTIGEN_VIA_MHC_CLASS_I	Details ...	83	0.392428	4.0933	0	0	0	4438	tags=81%, list=42%, signal=138%
GO_ANTIGEN_PROCESSING_AND_PRESENTATION_OF_EXOGENOUS_PEPTIDE_ANTIGEN_VIA_MHC_CLASS_I	GO_ANTIGEN_PROCESSING_AND_PRESENTATION_OF_EXOGENOUS_PEPTIDE_ANTIGEN_VIA_MHC_CLASS_I	Details ...	68	0.408276	3.99901	0	0	0	4438	tags=82%, list=42%, signal=141%
GO_MYELOID_LEUKOCYTE_ACTIVATION	GO_MYELOID_LEUKOCYTE_ACTIVATION	Details ...	445	0.165218	3.93492	0	0	0	2495	tags=39%, list=23%, signal=49%
GO_POSITIVE_REGULATION_OF_IMMUNE_RESPONSE	GO_POSITIVE_REGULATION_OF_IMMUNE_RESPONSE	Details ...	424	0.164358	3.89166	0	0	0	4461	tags=58%, list=42%, signal=96%
GO_IMMUNE_RESPONSE_REGULATING_SIGNALING_PATHWAY	GO_IMMUNE_RESPONSE_REGULATING_SIGNALING_PATHWAY	Details ...	290	0.19079	3.79894	0	0	0	4438	tags=60%, list=42%, signal=101%
GO_CELL_ACTIVATION_INVOLVED_IN_IMMUNE_RESPONSE	GO_CELL_ACTIVATION_INVOLVED_IN_IMMUNE_RESPONSE	Details ...	498	0.152351	3.77542	0	0	0	3192	tags=45%, list=30%, signal=61%
GO_ANTIGEN_RECEPTOR_MEDIATED_SIGNALING_PATHWAY	GO_ANTIGEN_RECEPTOR_MEDIATED_SIGNALING_PATHWAY	Details ...	197	0.225917	3.63632	0	0	0	4438	tags=64%, list=42%, signal=108%
GO_PHAGOCYTOSIS	GO_PHAGOCYTOSIS	Details ...	180	0.229221	3.59072	0	0	0	3802	tags=58%, list=36%, signal=89%
GO_CELLULAR_AMINO_ACID_METABOLIC_PROCESS	GO_CELLULAR_AMINO_ACID_METABOLIC_PROCESS	Details ...	246	0.198199	3.57942	0	0	0	4247	tags=59%, list=40%, signal=97%
GO_LYMPHOCYTE_ACTIVATION	GO_LYMPHOCYTE_ACTIVATION	Details ...	496	0.138812	3.54275	0	0	0	1249	tags=25%, list=12%, signal=27%
GO_REGULATION_OF_CELLULAR_AMINO_ACID_METABOLIC_PROCESS	GO_REGULATION_OF_CELLULAR_AMINO_ACID_METABOLIC_PROCESS	Details ...	54	0.407397	3.49609	0	0	0	4349	tags=81%, list=41%, signal=137%
GO_FC_RECEPTOR_SIGNALING_PATHWAY	GO_FC_RECEPTOR_SIGNALING_PATHWAY	Details ...	160	0.238058	3.49069	0	0	0	3882	tags=60%, list=37%, signal=93%
GO_T_CELL_RECEPTOR_SIGNALING_PATHWAY	GO_T_CELL_RECEPTOR_SIGNALING_PATHWAY	Details ...	162	0.233847	3.45787	0	0	0	4438	tags=65%, list=42%, signal=110%
GO_ACTIVATION_OF_IMMUNE_RESPONSE	GO_ACTIVATION_OF_IMMUNE_RESPONSE	Details ...	302	0.176556	3.42412	0	0	0	4438	tags=59%, list=42%, signal=98%
GO_ESTABLISHMENT_OF_PROTEIN_LOCALIZATION_TO_ORGANELLE	GO_ESTABLISHMENT_OF_PROTEIN_LOCALIZATION_TO_ORGANELLE	Details ...	474	0.133966	3.33065	0	7.56729e-05	0.001	6954	tags=78%, list=65%, signal=217%
GO_ANAPHASE_PROMOTING_COMPLEX_DEPENDENT_CATABOLIC_PROCESS	GO_ANAPHASE_PROMOTING_COMPLEX_DEPENDENT_CATABOLIC_PROCESS	Details ...	78	0.320852	3.29362	0	7.18893e-05	0.001	3970	tags=69%, list=37%, signal=110%
GO_T_CELL_ACTIVATION	GO_T_CELL_ACTIVATION		338	0.154167	3.27793	0	6.84659e-05	0.001	1242	tags=27%, list=12%, signal=29%
GO_CELL_DIVISION	GO_CELL_DIVISION		463	0.133089	3.25011	0	6.53539e-05	0.001	2249	tags=34%, list=21%, signal=41%
GO_INFLAMMATORY_RESPONSE	GO_INFLAMMATORY_RESPONSE		378	0.140934	3.21066	0	6.25124e-05	0.001	1787	tags=30%, list=17%, signal=35%
GO_POSITIVE_REGULATION_OF_WNT_SIGNALING_PATHWAY	GO_POSITIVE_REGULATION_OF_WNT_SIGNALING_PATHWAY		127	0.243185	3.1839	0	5.99077e-05	0.001	4891	tags=70%, list=46%, signal=128%
GO_POSITIVE_REGULATION_OF_PROTEIN_KINASE_B_SIGNALING	GO_POSITIVE_REGULATION_OF_PROTEIN_KINASE_B_SIGNALING		83	0.298612	3.16346	0	5.75114e-05	0.001	3507	tags=63%, list=33%, signal=93%
GO_POSITIVE_REGULATION_OF_CELL_POPULATION_PROLIFERATION	GO_POSITIVE_REGULATION_OF_CELL_POPULATION_PROLIFERATION		477	0.128942	3.15385	0	5.52994e-05	0.001	2499	tags=36%, list=24%, signal=45%
GO_FC_EPSILON_RECEPTOR_SIGNALING_PATHWAY	GO_FC_EPSILON_RECEPTOR_SIGNALING_PATHWAY		104	0.267444	3.11305	0	0.000105216	0.002	4438	tags=68%, list=42%, signal=116%
GO_GENERATION_OF_PRECURSOR_METABOLITES_AND_ENERGY	GO_GENERATION_OF_PRECURSOR_METABOLITES_AND_ENERGY		392	0.138007	3.11147	0	0.000101458	0.002	6744	tags=77%, list=63%, signal=203%
GO_REGULATION_OF_CELLULAR_AMINE_METABOLIC_PROCESS	GO_REGULATION_OF_CELLULAR_AMINE_METABOLIC_PROCESS		64	0.324763	3.06807	0	0.000144908	0.003	5367	tags=83%, list=51%, signal=166%
GO_RESPONSE_TO_INTERFERON_GAMMA	GO_RESPONSE_TO_INTERFERON_GAMMA		126	0.233582	3.05572	0	0.000140078	0.003	3786	tags=59%, list=36%, signal=90%
GO_REGULATION_OF_CELL_ADHESION	GO_REGULATION_OF_CELL_ADHESION		426	0.129924	3.05391	0	0.000135559	0.003	3462	tags=45%, list=33%, signal=64%
GO_CELL_CHEMOTAXIS	GO_CELL_CHEMOTAXIS		138	0.222247	3.0333	0	0.000131323	0.003	3827	tags=58%, list=36%, signal=89%
GO_MITOCHONDRIAL_TRANSLATIONAL_TERMINATION	GO_MITOCHONDRIAL_TRANSLATIONAL_TERMINATION		89	0.278523	3.03311	0	0.000127344	0.003	6017	tags=84%, list=57%, signal=193%
GO_POSITIVE_REGULATION_OF_CANONICAL_WNT_SIGNALING_PATHWAY	GO_POSITIVE_REGULATION_OF_CANONICAL_WNT_SIGNALING_PATHWAY		107	0.252312	3.01104	0	0.000123598	0.003	4891	tags=71%, list=46%, signal=130%
GO_RESPONSE_TO_INTERLEUKIN_12	GO_RESPONSE_TO_INTERLEUKIN_12		40	0.395979	2.98847	0	0.000120067	0.003	1651	tags=55%, list=16%, signal=65%
GO_REGULATION_OF_HEMATOPOIETIC_PROGENITOR_CELL_DIFFERENTIATION	GO_REGULATION_OF_HEMATOPOIETIC_PROGENITOR_CELL_DIFFERENTIATION		75	0.287474	2.98263	0	0.000116732	0.003	4332	tags=69%, list=41%, signal=116%
GO_INNATE_IMMUNE_RESPONSE_ACTIVATING_SIGNAL_TRANSDUCTION	GO_INNATE_IMMUNE_RESPONSE_ACTIVATING_SIGNAL_TRANSDUCTION		83	0.275926	2.96721	0	0.000113577	0.003	4898	tags=73%, list=46%, signal=135%
GO_CYTOKINESIS	GO_CYTOKINESIS		127	0.222088	2.94651	0	0.000183315	0.005	2854	tags=49%, list=27%, signal=66%
GO_REGULATION_OF_HEMATOPOIETIC_STEM_CELL_DIFFERENTIATION	GO_REGULATION_OF_HEMATOPOIETIC_STEM_CELL_DIFFERENTIATION		65	0.30989	2.90859	0	0.00028582	0.008	4245	tags=71%, list=40%, signal=117%
GO_CYTOKINE_PRODUCTION	GO_CYTOKINE_PRODUCTION		489	0.113831	2.89929	0	0.000278675	0.008	1713	tags=27%, list=16%, signal=31%
GO_LEUKOCYTE_MIGRATION	GO_LEUKOCYTE_MIGRATION		232	0.163261	2.89918	0	0.000306012	0.009	3843	tags=52%, list=36%, signal=80%
GO_POSITIVE_REGULATION_OF_CELL_ADHESION	GO_POSITIVE_REGULATION_OF_CELL_ADHESION		263	0.155304	2.89404	0	0.000331879	0.01	3439	tags=48%, list=32%, signal=69%
GO_FC_RECEPTOR_MEDIATED_STIMULATORY_SIGNALING_PATHWAY	GO_FC_RECEPTOR_MEDIATED_STIMULATORY_SIGNALING_PATHWAY		76	0.284508	2.8922	0	0.000324161	0.01	3428	tags=61%, list=32%, signal=89%
GO_ANTIGEN_PROCESSING_AND_PRESENTATION_OF_PEPTIDE_OR_POLYSACCHARIDE_ANTIGEN_VIA_MHC_CLASS_II	GO_ANTIGEN_PROCESSING_AND_PRESENTATION_OF_PEPTIDE_OR_POLYSACCHARIDE_ANTIGEN_VIA_MHC_CLASS_II		83	0.276594	2.86865	0	0.000380954	0.012	4507	tags=70%, list=42%, signal=120%
GO_HEMATOPOIETIC_STEM_CELL_DIFFERENTIATION	GO_HEMATOPOIETIC_STEM_CELL_DIFFERENTIATION		75	0.276037	2.84835	0	0.000464659	0.015	4311	tags=68%, list=41%, signal=114%
GO_TRANSLATIONAL_TERMINATION	GO_TRANSLATIONAL_TERMINATION		104	0.24357	2.84816	0	0.000454557	0.015	6017	tags=81%, list=57%, signal=184%
GO_RIBOSOME_BIOGENESIS	GO_RIBOSOME_BIOGENESIS		292	0.141937	2.84233	0	0.000474271	0.016	6318	tags=73%, list=59%, signal=176%
GO_INTERACTION_WITH_HOST	GO_INTERACTION_WITH_HOST		152	0.195785	2.82298	0	0.00046439	0.016	2282	tags=41%, list=21%, signal=51%
GO_ADAPTIVE_IMMUNE_RESPONSE	GO_ADAPTIVE_IMMUNE_RESPONSE		265	0.151945	2.80684	0	0.000568211	0.02	4358	tags=56%, list=41%, signal=92%
GO_RIBONUCLEOPROTEIN_COMPLEX_BIOGENESIS	GO_RIBONUCLEOPROTEIN_COMPLEX_BIOGENESIS		413	0.12297	2.80385	0	0.00058411	0.021	6177	tags=70%, list=58%, signal=161%
GO_PROTEIN_KINASE_B_SIGNALING	GO_PROTEIN_KINASE_B_SIGNALING		133	0.206189	2.80383	0	0.000572657	0.021	3507	tags=53%, list=33%, signal=79%
GO_REGULATION_OF_T_CELL_ACTIVATION	GO_REGULATION_OF_T_CELL_ACTIVATION		228	0.161378	2.80342	0	0.000561645	0.021	1117	tags=26%, list=11%, signal=29%
GO_REGULATION_OF_STEM_CELL_DIFFERENTIATION	GO_REGULATION_OF_STEM_CELL_DIFFERENTIATION		86	0.256983	2.80198	0	0.000576689	0.022	4332	tags=66%, list=41%, signal=111%
GO_RESPONSE_TO_DRUG	GO_RESPONSE_TO_DRUG		224	0.162797	2.79699	0	0.000617405	0.024	3665	tags=50%, list=35%, signal=75%
GO_CELL_REDOX_HOMEOSTASIS	GO_CELL_REDOX_HOMEOSTASIS		46	0.340984	2.75812	0	0.000805654	0.031	4937	tags=80%, list=46%, signal=150%
GO_PROTEIN_TARGETING	GO_PROTEIN_TARGETING		366	0.126199	2.74761	0	0.000990781	0.039	7470	tags=83%, list=70%, signal=268%
GO_TISSUE_MORPHOGENESIS	GO_TISSUE_MORPHOGENESIS		339	0.131146	2.74736	0	0.000973399	0.039	2630	tags=37%, list=25%, signal=48%
GO_ELECTRON_TRANSPORT_CHAIN	GO_ELECTRON_TRANSPORT_CHAIN		138	0.199882	2.74386	0	0.00102889	0.042	5832	tags=75%, list=55%, signal=163%
GO_RESPONSE_TO_BACTERIUM	GO_RESPONSE_TO_BACTERIUM		297	0.13883	2.73257	0	0.00112834	0.047	1713	tags=30%, list=16%, signal=34%
GO_IMPORT_INTO_NUCLEUS	GO_IMPORT_INTO_NUCLEUS		126	0.20451	2.72973	0	0.00115721	0.049	7042	tags=87%, list=66%, signal=254%
GO_POSITIVE_REGULATION_OF_CYTOKINE_PRODUCTION	GO_POSITIVE_REGULATION_OF_CYTOKINE_PRODUCTION		295	0.134091	2.72738	0	0.00113824	0.049	1783	tags=30%, list=17%, signal=35%
GO_VIRAL_LIFE_CYCLE	GO_VIRAL_LIFE_CYCLE		255	0.146926	2.72594	0	0.00116443	0.051	3808	tags=50%, list=36%, signal=76%
GO_TRANSLATIONAL_ELONGATION	GO_TRANSLATIONAL_ELONGATION		128	0.204496	2.72329	0	0.00123497	0.055	6484	tags=81%, list=61%, signal=206%
GO_MITOTIC_SISTER_CHROMATID_SEGREGATION	GO_MITOTIC_SISTER_CHROMATID_SEGREGATION		147	0.194598	2.71445	0	0.00136642	0.062	4392	tags=61%, list=41%, signal=102%
GO_RESPONSE_TO_INTERLEUKIN_1	GO_RESPONSE_TO_INTERLEUKIN_1		132	0.200018	2.71367	0	0.0013454	0.062	5385	tags=70%, list=51%, signal=141%
GO_GRANULOCYTE_MIGRATION	GO_GRANULOCYTE_MIGRATION		64	0.288989	2.70827	0	0.00138769	0.065	2923	tags=56%, list=28%, signal=77%
GO_RESPONSE_TO_WOUNDING	GO_RESPONSE_TO_WOUNDING		338	0.130334	2.70781	0	0.0013876	0.066	2650	tags=38%, list=25%, signal=48%
GO_CELL_ADHESION_MEDIATED_BY_INTEGRIN	GO_CELL_ADHESION_MEDIATED_BY_INTEGRIN		40	0.363368	2.70775	0	0.0013672	0.066	3324	tags=68%, list=31%, signal=98%
GO_LEUKOCYTE_CELL_CELL_ADHESION	GO_LEUKOCYTE_CELL_CELL_ADHESION		238	0.154521	2.70203	0	0.00134738	0.066	1117	tags=26%, list=11%, signal=28%
GO_LEUKOCYTE_CHEMOTAXIS	GO_LEUKOCYTE_CHEMOTAXIS		106	0.227414	2.69961	0	0.00134833	0.067	3019	tags=51%, list=28%, signal=70%
GO_POSITIVE_REGULATION_OF_RESPONSE_TO_EXTERNAL_STIMULUS	GO_POSITIVE_REGULATION_OF_RESPONSE_TO_EXTERNAL_STIMULUS		295	0.133083	2.69204	0	0.00144651	0.073	3882	tags=49%, list=37%, signal=76%
GO_MITOCHONDRIAL_TRANSLATION	GO_MITOCHONDRIAL_TRANSLATION		135	0.199474	2.68639	0	0.00148506	0.076	6484	tags=81%, list=61%, signal=205%
GO_REGULATION_OF_ANIMAL_ORGAN_MORPHOGENESIS	GO_REGULATION_OF_ANIMAL_ORGAN_MORPHOGENESIS		135	0.198178	2.68567	0	0.00146472	0.076	4373	tags=61%, list=41%, signal=102%
GO_LEUKOCYTE_DIFFERENTIATION	GO_LEUKOCYTE_DIFFERENTIATION		366	0.122683	2.67734	0	0.00152043	0.08	1527	tags=26%, list=14%, signal=30%
GO_LYMPHOCYTE_MEDIATED_IMMUNITY	GO_LYMPHOCYTE_MEDIATED_IMMUNITY		162	0.178019	2.66658	0	0.00164629	0.087	4563	tags=60%, list=43%, signal=104%
GO_POSITIVE_REGULATION_OF_CELLULAR_COMPONENT_MOVEMENT	GO_POSITIVE_REGULATION_OF_CELLULAR_COMPONENT_MOVEMENT		311	0.130003	2.66654	0	0.00162462	0.087	2689	tags=38%, list=25%, signal=49%
GO_REGULATION_OF_CELL_ACTIVATION	GO_REGULATION_OF_CELL_ACTIVATION		378	0.116593	2.65554	0.00201207	0.00171211	0.093	1390	tags=24%, list=13%, signal=27%
GO_POSITIVE_REGULATION_OF_TUMOR_NECROSIS_FACTOR_SUPERFAMILY_CYTOKINE_PRODUCTION	GO_POSITIVE_REGULATION_OF_TUMOR_NECROSIS_FACTOR_SUPERFAMILY_CYTOKINE_PRODUCTION		57	0.299033	2.65248	0	0.00172594	0.095	1685	tags=46%, list=16%, signal=54%
GO_MORPHOGENESIS_OF_A_POLARIZED_EPITHELIUM	GO_MORPHOGENESIS_OF_A_POLARIZED_EPITHELIUM		100	0.230421	2.64945	0	0.00173943	0.097	4373	tags=64%, list=41%, signal=108%
GO_RESPONSE_TO_TOXIC_SUBSTANCE	GO_RESPONSE_TO_TOXIC_SUBSTANCE		132	0.197587	2.6487	0	0.001735	0.098	3640	tags=54%, list=34%, signal=81%
GO_REGULATION_OF_SYMBIOTIC_PROCESS	GO_REGULATION_OF_SYMBIOTIC_PROCESS		169	0.174418	2.63728	0	0.00183255	0.103	3770	tags=53%, list=35%, signal=80%
GO_CYTOSKELETON_DEPENDENT_CYTOKINESIS	GO_CYTOSKELETON_DEPENDENT_CYTOKINESIS		74	0.255048	2.62799	0	0.00201338	0.115	2620	tags=50%, list=25%, signal=66%
GO_REGULATION_OF_CHEMOTAXIS	GO_REGULATION_OF_CHEMOTAXIS		107	0.21244	2.62779	0	0.00198912	0.115	2729	tags=47%, list=26%, signal=62%
GO_T_CELL_DIFFERENTIATION	GO_T_CELL_DIFFERENTIATION		190	0.163726	2.62726	0	0.00196544	0.115	695	tags=23%, list=7%, signal=24%
GO_REGULATION_OF_MORPHOGENESIS_OF_AN_EPITHELIUM	GO_REGULATION_OF_MORPHOGENESIS_OF_AN_EPITHELIUM		107	0.216602	2.62325	0	0.00197473	0.117	4373	tags=63%, list=41%, signal=105%
GO_SUBSTRATE_ADHESION_DEPENDENT_CELL_SPREADING	GO_SUBSTRATE_ADHESION_DEPENDENT_CELL_SPREADING		64	0.282164	2.6194	0	0.00198475	0.119	3659	tags=63%, list=34%, signal=95%
GO_REGULATION_OF_INNATE_IMMUNE_RESPONSE	GO_REGULATION_OF_INNATE_IMMUNE_RESPONSE		219	0.151429	2.60283	0	0.00223475	0.134	5263	tags=64%, list=50%, signal=125%
GO_ATP_METABOLIC_PROCESS	GO_ATP_METABOLIC_PROCESS		236	0.146615	2.5976	0	0.00230412	0.139	5183	tags=63%, list=49%, signal=121%
GO_ESTABLISHMENT_OF_TISSUE_POLARITY	GO_ESTABLISHMENT_OF_TISSUE_POLARITY		86	0.241369	2.58727	0	0.00251225	0.154	4373	tags=65%, list=41%, signal=110%
GO_SISTER_CHROMATID_SEGREGATION	GO_SISTER_CHROMATID_SEGREGATION		170	0.169809	2.57956	0	0.00274683	0.169	3473	tags=49%, list=33%, signal=72%
GO_POSITIVE_REGULATION_OF_CELLULAR_PROTEIN_LOCALIZATION	GO_POSITIVE_REGULATION_OF_CELLULAR_PROTEIN_LOCALIZATION		266	0.141834	2.57721	0	0.00271665	0.169	2923	tags=41%, list=28%, signal=56%
GO_POST_TRANSLATIONAL_PROTEIN_MODIFICATION	GO_POST_TRANSLATIONAL_PROTEIN_MODIFICATION		250	0.141978	2.57556	0	0.00268712	0.169	5240	tags=63%, list=49%, signal=122%
GO_LYMPHOCYTE_DIFFERENTIATION	GO_LYMPHOCYTE_DIFFERENTIATION		263	0.134214	2.57297	0	0.00271793	0.172	1234	tags=25%, list=12%, signal=27%
GO_POSITIVE_REGULATION_OF_PROTEIN_LOCALIZATION_TO_NUCLEUS	GO_POSITIVE_REGULATION_OF_PROTEIN_LOCALIZATION_TO_NUCLEUS		67	0.268893	2.57142	0	0.00271918	0.174	3027	tags=55%, list=28%, signal=77%
GO_REGULATION_OF_LYMPHOCYTE_ACTIVATION	GO_REGULATION_OF_LYMPHOCYTE_ACTIVATION		310	0.130348	2.57016	0	0.00270541	0.175	1122	tags=23%, list=11%, signal=25%
GO_TAXIS	GO_TAXIS		290	0.129522	2.5689	0	0.00269171	0.176	3093	tags=42%, list=29%, signal=57%
GO_VASCULAR_ENDOTHELIAL_GROWTH_FACTOR_RECEPTOR_SIGNALING_PATHWAY	GO_VASCULAR_ENDOTHELIAL_GROWTH_FACTOR_RECEPTOR_SIGNALING_PATHWAY		65	0.279674	2.55941	0.00203252	0.00284949	0.186	3420	tags=60%, list=32%, signal=88%
GO_REGULATION_OF_LEUKOCYTE_CHEMOTAXIS	GO_REGULATION_OF_LEUKOCYTE_CHEMOTAXIS		62	0.276884	2.55913	0	0.00283508	0.186	2729	tags=53%, list=26%, signal=71%
GO_RESPONSE_TO_TUMOR_NECROSIS_FACTOR	GO_RESPONSE_TO_TUMOR_NECROSIS_FACTOR		199	0.154963	2.55333	0	0.00293286	0.191	3882	tags=52%, list=37%, signal=80%
GO_GRANULOCYTE_CHEMOTAXIS	GO_GRANULOCYTE_CHEMOTAXIS		52	0.303155	2.55203	0	0.00294442	0.193	2923	tags=58%, list=28%, signal=79%
GO_POSITIVE_REGULATION_OF_TRANSFERASE_ACTIVITY	GO_POSITIVE_REGULATION_OF_TRANSFERASE_ACTIVITY		426	0.10766	2.5379	0	0.0032161	0.209	2517	tags=34%, list=24%, signal=43%
GO_DETOXIFICATION	GO_DETOXIFICATION		66	0.26496	2.53523	0	0.00323895	0.213	3640	tags=61%, list=34%, signal=92%
GO_REACTIVE_OXYGEN_SPECIES_METABOLIC_PROCESS	GO_REACTIVE_OXYGEN_SPECIES_METABOLIC_PROCESS		153	0.177737	2.52772	0.00209205	0.00338308	0.225	2790	tags=44%, list=26%, signal=59%
GO_REGULATION_OF_T_CELL_DIFFERENTIATION	GO_REGULATION_OF_T_CELL_DIFFERENTIATION		106	0.202701	2.51518	0	0.00361644	0.238	1475	tags=34%, list=14%, signal=39%
GO_WOUND_HEALING	GO_WOUND_HEALING		282	0.130033	2.51474	0	0.00359498	0.239	2233	tags=34%, list=21%, signal=42%
GO_NUCLEOBASE_CONTAINING_SMALL_MOLECULE_METABOLIC_PROCESS	GO_NUCLEOBASE_CONTAINING_SMALL_MOLECULE_METABOLIC_PROCESS		433	0.107613	2.51424	0	0.00357412	0.24	5183	tags=59%, list=49%, signal=111%
GO_RESPONSE_TO_OXYGEN_LEVELS	GO_RESPONSE_TO_OXYGEN_LEVELS		273	0.134774	2.51331	0	0.00356684	0.242	2184	tags=34%, list=21%, signal=41%
GO_TRANSMEMBRANE_RECEPTOR_PROTEIN_TYROSINE_KINASE_SIGNALING_PATHWAY	GO_TRANSMEMBRANE_RECEPTOR_PROTEIN_TYROSINE_KINASE_SIGNALING_PATHWAY		416	0.107667	2.50372	0	0.0038415	0.259	3471	tags=43%, list=33%, signal=61%
GO_T_CELL_MEDIATED_IMMUNITY	GO_T_CELL_MEDIATED_IMMUNITY		66	0.262002	2.50006	0	0.00388274	0.263	4476	tags=68%, list=42%, signal=117%
GO_REGULATION_OF_VIRAL_LIFE_CYCLE	GO_REGULATION_OF_VIRAL_LIFE_CYCLE		108	0.202631	2.49833	0	0.00386013	0.264	3770	tags=56%, list=35%, signal=85%
GO_POSITIVE_REGULATION_OF_ESTABLISHMENT_OF_PROTEIN_LOCALIZATION	GO_POSITIVE_REGULATION_OF_ESTABLISHMENT_OF_PROTEIN_LOCALIZATION		279	0.130764	2.49799	0	0.00382535	0.264	1997	tags=32%, list=19%, signal=38%
GO_CELL_CELL_ADHESION	GO_CELL_CELL_ADHESION		431	0.106257	2.49788	0	0.00380326	0.264	1923	tags=28%, list=18%, signal=33%
GO_NUCLEAR_CHROMOSOME_SEGREGATION	GO_NUCLEAR_CHROMOSOME_SEGREGATION		211	0.146464	2.49507	0	0.00384257	0.269	3710	tags=49%, list=35%, signal=74%
GO_CHROMOSOME_SEGREGATION	GO_CHROMOSOME_SEGREGATION		267	0.131949	2.49075	0	0.00390557	0.277	3765	tags=48%, list=35%, signal=73%
GO_NIK_NF_KAPPAB_SIGNALING	GO_NIK_NF_KAPPAB_SIGNALING		130	0.18778	2.48729	0	0.00399189	0.282	4811	tags=64%, list=45%, signal=115%
GO_STEM_CELL_DIFFERENTIATION	GO_STEM_CELL_DIFFERENTIATION		156	0.171554	2.48667	0.00205761	0.00397	0.282	4332	tags=58%, list=41%, signal=96%
GO_PROTEIN_IMPORT	GO_PROTEIN_IMPORT		150	0.175052	2.48453	0	0.00400739	0.285	7089	tags=84%, list=67%, signal=249%
GO_NON_CANONICAL_WNT_SIGNALING_PATHWAY	GO_NON_CANONICAL_WNT_SIGNALING_PATHWAY		101	0.204053	2.4768	0	0.00410338	0.295	4373	tags=61%, list=41%, signal=103%
GO_RESPONSE_TO_MOLECULE_OF_BACTERIAL_ORIGIN	GO_RESPONSE_TO_MOLECULE_OF_BACTERIAL_ORIGIN		191	0.155586	2.47396	0	0.00412648	0.3	1713	tags=31%, list=16%, signal=37%
GO_REGULATION_OF_DEFENSE_RESPONSE	GO_REGULATION_OF_DEFENSE_RESPONSE		430	0.10306	2.47141	0.00204918	0.00412699	0.302	2086	tags=30%, list=20%, signal=35%
GO_MOVEMENT_IN_HOST_ENVIRONMENT	GO_MOVEMENT_IN_HOST_ENVIRONMENT		114	0.199511	2.46402	0	0.00430002	0.314	2282	tags=41%, list=21%, signal=52%
GO_MYELOID_LEUKOCYTE_MIGRATION	GO_MYELOID_LEUKOCYTE_MIGRATION		97	0.211213	2.46302	0	0.0043321	0.317	2923	tags=48%, list=28%, signal=66%
GO_NEGATIVE_REGULATION_OF_CELL_ADHESION	GO_NEGATIVE_REGULATION_OF_CELL_ADHESION		159	0.165969	2.46277	0	0.00429688	0.317	1202	tags=28%, list=11%, signal=31%
GO_POSITIVE_REGULATION_OF_PROTEIN_KINASE_ACTIVITY	GO_POSITIVE_REGULATION_OF_PROTEIN_KINASE_ACTIVITY		321	0.117822	2.44116	0	0.00496811	0.36	3319	tags=43%, list=31%, signal=60%
GO_ERK1_AND_ERK2_CASCADE	GO_ERK1_AND_ERK2_CASCADE		148	0.169616	2.43829	0	0.00503994	0.367	3462	tags=49%, list=33%, signal=72%
GO_SPLICEOSOMAL_SNRNP_ASSEMBLY	GO_SPLICEOSOMAL_SNRNP_ASSEMBLY		38	0.327067	2.4377	0	0.00503299	0.368	7160	tags=100%, list=67%, signal=306%
GO_NEUTROPHIL_MIGRATION	GO_NEUTROPHIL_MIGRATION		52	0.28383	2.42059	0	0.00562583	0.407	2923	tags=56%, list=28%, signal=77%
GO_MORPHOGENESIS_OF_AN_EPITHELIUM	GO_MORPHOGENESIS_OF_AN_EPITHELIUM		293	0.122517	2.41931	0	0.0055926	0.408	3918	tags=49%, list=37%, signal=75%
GO_REGULATION_OF_CELL_DIVISION	GO_REGULATION_OF_CELL_DIVISION		100	0.206028	2.41706	0	0.0056573	0.413	4311	tags=61%, list=41%, signal=102%
GO_POSITIVE_REGULATION_OF_ORGAN_GROWTH	GO_POSITIVE_REGULATION_OF_ORGAN_GROWTH		25	0.4091	2.41187	0	0.0058373	0.424	2887	tags=68%, list=27%, signal=93%
GO_POSITIVE_REGULATION_OF_PEPTIDYL_TYROSINE_PHOSPHORYLATION	GO_POSITIVE_REGULATION_OF_PEPTIDYL_TYROSINE_PHOSPHORYLATION		92	0.215519	2.4085	0	0.00595357	0.434	2579	tags=46%, list=24%, signal=60%
GO_NUCLEAR_ENVELOPE_REASSEMBLY	GO_NUCLEAR_ENVELOPE_REASSEMBLY		18	0.476788	2.40501	0	0.00600354	0.437	3205	tags=78%, list=30%, signal=111%
GO_LEUKOCYTE_PROLIFERATION	GO_LEUKOCYTE_PROLIFERATION		186	0.151639	2.40397	0.00199601	0.00602118	0.438	1786	tags=32%, list=17%, signal=37%
GO_REGULATION_OF_APOPTOTIC_SIGNALING_PATHWAY	GO_REGULATION_OF_APOPTOTIC_SIGNALING_PATHWAY		291	0.122041	2.40051	0	0.00616233	0.448	5309	tags=62%, list=50%, signal=120%
GO_REGULATION_OF_REPRODUCTIVE_PROCESS	GO_REGULATION_OF_REPRODUCTIVE_PROCESS		67	0.247643	2.4005	0	0.00611668	0.448	2300	tags=46%, list=22%, signal=59%
GO_METAPHASE_PLATE_CONGRESSION	GO_METAPHASE_PLATE_CONGRESSION		56	0.275376	2.3979	0	0.00614342	0.452	2780	tags=54%, list=26%, signal=72%
GO_INTERFERON_GAMMA_MEDIATED_SIGNALING_PATHWAY	GO_INTERFERON_GAMMA_MEDIATED_SIGNALING_PATHWAY		64	0.254417	2.39549	0	0.00626027	0.463	3786	tags=61%, list=36%, signal=94%
GO_REGULATION_OF_MAPK_CASCADE	GO_REGULATION_OF_MAPK_CASCADE		396	0.102163	2.39313	0	0.00629645	0.465	2522	tags=34%, list=24%, signal=42%
GO_ACTIVATION_OF_INNATE_IMMUNE_RESPONSE	GO_ACTIVATION_OF_INNATE_IMMUNE_RESPONSE		107	0.197838	2.38926	0	0.00647105	0.477	5166	tags=68%, list=49%, signal=131%
GO_MITOTIC_CYTOKINESIS	GO_MITOTIC_CYTOKINESIS		61	0.262978	2.38879	0	0.00644477	0.478	2620	tags=51%, list=25%, signal=67%
GO_NEGATIVE_REGULATION_OF_LEUKOCYTE_CELL_CELL_ADHESION	GO_NEGATIVE_REGULATION_OF_LEUKOCYTE_CELL_CELL_ADHESION		77	0.228248	2.38762	0	0.00642816	0.478	765	tags=30%, list=7%, signal=32%
GO_REGULATION_OF_PROTEIN_IMPORT	GO_REGULATION_OF_PROTEIN_IMPORT		47	0.288652	2.3875	0	0.0063829	0.478	5309	tags=79%, list=50%, signal=157%
GO_TUMOR_NECROSIS_FACTOR_MEDIATED_SIGNALING_PATHWAY	GO_TUMOR_NECROSIS_FACTOR_MEDIATED_SIGNALING_PATHWAY		130	0.177705	2.36158	0	0.00759276	0.542	4263	tags=58%, list=40%, signal=95%
GO_NEGATIVE_REGULATION_OF_CELL_CYCLE_G2_M_PHASE_TRANSITION	GO_NEGATIVE_REGULATION_OF_CELL_CYCLE_G2_M_PHASE_TRANSITION		95	0.206987	2.35725	0.00194553	0.00769465	0.553	3970	tags=58%, list=37%, signal=92%
GO_REGULATION_OF_HEMOPOIESIS	GO_REGULATION_OF_HEMOPOIESIS		339	0.109504	2.35204	0	0.00791948	0.566	3918	tags=47%, list=37%, signal=73%
GO_DNA_STRAND_ELONGATION_INVOLVED_IN_DNA_REPLICATION	GO_DNA_STRAND_ELONGATION_INVOLVED_IN_DNA_REPLICATION		18	0.449851	2.351	0	0.00794175	0.567	4671	tags=89%, list=44%, signal=158%
GO_CYTOKINE_PRODUCTION_INVOLVED_IN_IMMUNE_RESPONSE	GO_CYTOKINE_PRODUCTION_INVOLVED_IN_IMMUNE_RESPONSE		67	0.245823	2.34825	0	0.00801928	0.575	1685	tags=40%, list=16%, signal=48%
GO_APOPTOTIC_SIGNALING_PATHWAY	GO_APOPTOTIC_SIGNALING_PATHWAY		439	0.0977567	2.34574	0.00191939	0.00815277	0.582	4932	tags=56%, list=46%, signal=100%
GO_PROTEIN_LOCALIZATION_TO_NUCLEUS	GO_PROTEIN_LOCALIZATION_TO_NUCLEUS		213	0.13777	2.34468	0.00209644	0.00815399	0.583	4001	tags=51%, list=38%, signal=80%
GO_MITOTIC_METAPHASE_PLATE_CONGRESSION	GO_MITOTIC_METAPHASE_PLATE_CONGRESSION		44	0.292355	2.34334	0	0.00813678	0.583	4632	tags=73%, list=44%, signal=128%
GO_REGULATION_OF_CELL_CELL_ADHESION	GO_REGULATION_OF_CELL_CELL_ADHESION		269	0.12468	2.34329	0	0.0080829	0.583	1117	tags=23%, list=11%, signal=25%
GO_AMEBOIDAL_TYPE_CELL_MIGRATION	GO_AMEBOIDAL_TYPE_CELL_MIGRATION		227	0.136225	2.33839	0	0.00825819	0.596	2233	tags=34%, list=21%, signal=43%
GO_NEGATIVE_REGULATION_OF_CELL_CYCLE_PROCESS	GO_NEGATIVE_REGULATION_OF_CELL_CYCLE_PROCESS		275	0.124884	2.33839	0	0.00820421	0.596	3883	tags=49%, list=37%, signal=75%
GO_CELLULAR_RESPONSE_TO_MOLECULE_OF_BACTERIAL_ORIGIN	GO_CELLULAR_RESPONSE_TO_MOLECULE_OF_BACTERIAL_ORIGIN		118	0.18624	2.33438	0.00414938	0.0083754	0.604	3174	tags=48%, list=30%, signal=68%
GO_REGULATION_OF_COAGULATION	GO_REGULATION_OF_COAGULATION		38	0.317152	2.33097	0	0.00857252	0.614	2233	tags=53%, list=21%, signal=66%
GO_POSITIVE_REGULATION_OF_MAPK_CASCADE	GO_POSITIVE_REGULATION_OF_MAPK_CASCADE		279	0.124108	2.32961	0	0.00858801	0.617	2142	tags=32%, list=20%, signal=39%
GO_POSITIVE_REGULATION_OF_PROTEIN_SERINE_THREONINE_KINASE_ACTIVITY	GO_POSITIVE_REGULATION_OF_PROTEIN_SERINE_THREONINE_KINASE_ACTIVITY		214	0.136072	2.32538	0	0.00878142	0.628	2256	tags=35%, list=21%, signal=43%
GO_POSITIVE_REGULATION_OF_CELL_ACTIVATION	GO_POSITIVE_REGULATION_OF_CELL_ACTIVATION		237	0.13124	2.3247	0	0.00879605	0.631	1908	tags=31%, list=18%, signal=37%
GO_MITOCHONDRIAL_GENE_EXPRESSION	GO_MITOCHONDRIAL_GENE_EXPRESSION		164	0.155405	2.32297	0	0.00880148	0.632	6017	tags=72%, list=57%, signal=163%
GO_CYTOKINETIC_PROCESS	GO_CYTOKINETIC_PROCESS		34	0.329632	2.3209	0	0.00885041	0.635	4632	tags=76%, list=44%, signal=135%
GO_POSITIVE_REGULATION_OF_CELL_DIVISION	GO_POSITIVE_REGULATION_OF_CELL_DIVISION		39	0.311094	2.31897	0	0.00888201	0.637	3516	tags=64%, list=33%, signal=95%
GO_POSITIVE_REGULATION_OF_CHEMOTAXIS	GO_POSITIVE_REGULATION_OF_CHEMOTAXIS		69	0.237305	2.31852	0	0.00884442	0.639	2729	tags=49%, list=26%, signal=66%
GO_REGULATION_OF_PROTEIN_LOCALIZATION_TO_NUCLEUS	GO_REGULATION_OF_PROTEIN_LOCALIZATION_TO_NUCLEUS		98	0.206661	2.31819	0.00199203	0.00879883	0.639	3027	tags=49%, list=28%, signal=68%
GO_CYTOKINE_SECRETION	GO_CYTOKINE_SECRETION		57	0.261743	2.31771	0	0.00879545	0.643	2079	tags=46%, list=20%, signal=56%
GO_CELLULAR_RESPONSE_TO_TOXIC_SUBSTANCE	GO_CELLULAR_RESPONSE_TO_TOXIC_SUBSTANCE		65	0.243358	2.31164	0	0.00909497	0.657	3640	tags=58%, list=34%, signal=88%
GO_ADAPTIVE_IMMUNE_RESPONSE_BASED_ON_SOMATIC_RECOMBINATION_OF_IMMUNE_RECEPTORS_BUILT_FROM_IMMUNOGLOBULIN_SUPERFAMILY_DOMAINS	GO_ADAPTIVE_IMMUNE_RESPONSE_BASED_ON_SOMATIC_RECOMBINATION_OF_IMMUNE_RECEPTORS_BUILT_FROM_IMMUNOGLOBULIN_SUPERFAMILY_DOMAINS		172	0.152223	2.3059	0	0.00945949	0.68	4399	tags=56%, list=41%, signal=95%
GO_CHROMOSOME_LOCALIZATION	GO_CHROMOSOME_LOCALIZATION		67	0.237379	2.30283	0	0.00962751	0.69	2884	tags=51%, list=27%, signal=69%
GO_POSITIVE_REGULATION_OF_ALPHA_BETA_T_CELL_ACTIVATION	GO_POSITIVE_REGULATION_OF_ALPHA_BETA_T_CELL_ACTIVATION		50	0.276659	2.29437	0	0.0102974	0.725	1748	tags=44%, list=16%, signal=52%
GO_BLASTOCYST_DEVELOPMENT	GO_BLASTOCYST_DEVELOPMENT		73	0.22679	2.28661	0.00200401	0.0108177	0.748	5610	tags=75%, list=53%, signal=159%
GO_POSITIVE_REGULATION_OF_INNATE_IMMUNE_RESPONSE	GO_POSITIVE_REGULATION_OF_INNATE_IMMUNE_RESPONSE		151	0.16026	2.28371	0.00202429	0.0110151	0.759	4582	tags=59%, list=43%, signal=102%
GO_POSITIVE_REGULATION_OF_CELL_SUBSTRATE_ADHESION	GO_POSITIVE_REGULATION_OF_CELL_SUBSTRATE_ADHESION		68	0.236512	2.28308	0.0021097	0.0110242	0.762	3439	tags=56%, list=32%, signal=82%
GO_REGULATION_OF_PROTEIN_SERINE_THREONINE_KINASE_ACTIVITY	GO_REGULATION_OF_PROTEIN_SERINE_THREONINE_KINASE_ACTIVITY		336	0.10702	2.28228	0	0.0110247	0.767	2281	tags=32%, list=21%, signal=39%
GO_REGULATION_OF_RESPONSE_TO_BIOTIC_STIMULUS	GO_REGULATION_OF_RESPONSE_TO_BIOTIC_STIMULUS		282	0.116207	2.28128	0	0.011009	0.771	2602	tags=36%, list=24%, signal=46%
GO_REGULATION_OF_ANION_TRANSMEMBRANE_TRANSPORT	GO_REGULATION_OF_ANION_TRANSMEMBRANE_TRANSPORT		18	0.447336	2.27903	0	0.0111207	0.777	2337	tags=67%, list=22%, signal=85%
GO_NEGATIVE_REGULATION_OF_TRANSPORT	GO_NEGATIVE_REGULATION_OF_TRANSPORT		235	0.128645	2.27701	0.00202429	0.0112161	0.782	2505	tags=36%, list=24%, signal=46%
GO_NUCLEOSIDE_MONOPHOSPHATE_BIOSYNTHETIC_PROCESS	GO_NUCLEOSIDE_MONOPHOSPHATE_BIOSYNTHETIC_PROCESS		38	0.308008	2.27001	0	0.0117761	0.797	3448	tags=63%, list=32%, signal=93%
GO_POSITIVE_REGULATION_OF_MUSCLE_CONTRACTION	GO_POSITIVE_REGULATION_OF_MUSCLE_CONTRACTION		16	0.471605	2.26886	0.0019685	0.011757	0.798	2300	tags=69%, list=22%, signal=88%
GO_REGULATION_OF_CELL_ADHESION_MEDIATED_BY_INTEGRIN	GO_REGULATION_OF_CELL_ADHESION_MEDIATED_BY_INTEGRIN		30	0.354668	2.26591	0	0.0119884	0.807	3324	tags=67%, list=31%, signal=97%
GO_MODULATION_BY_VIRUS_OF_HOST_PROCESS	GO_MODULATION_BY_VIRUS_OF_HOST_PROCESS		25	0.368541	2.26453	0	0.0120767	0.811	2467	tags=60%, list=23%, signal=78%
GO_AEROBIC_RESPIRATION	GO_AEROBIC_RESPIRATION		72	0.223782	2.26277	0.00406504	0.0121413	0.816	6933	tags=88%, list=65%, signal=250%
GO_REGULATION_OF_CELLULAR_PROTEIN_LOCALIZATION	GO_REGULATION_OF_CELLULAR_PROTEIN_LOCALIZATION		430	0.0953324	2.26095	0	0.0122205	0.823	3400	tags=41%, list=32%, signal=58%
GO_ORGAN_GROWTH	GO_ORGAN_GROWTH		87	0.212447	2.25966	0.00208333	0.0122299	0.823	2889	tags=48%, list=27%, signal=66%
GO_RESPONSE_TO_ALKALOID	GO_RESPONSE_TO_ALKALOID		62	0.247592	2.2549	0	0.0125651	0.829	2353	tags=47%, list=22%, signal=60%
GO_NEGATIVE_REGULATION_OF_ION_TRANSPORT	GO_NEGATIVE_REGULATION_OF_ION_TRANSPORT		57	0.252568	2.24941	0.00186567	0.0129495	0.839	4226	tags=65%, list=40%, signal=107%
GO_REGULATION_OF_WNT_SIGNALING_PATHWAY	GO_REGULATION_OF_WNT_SIGNALING_PATHWAY		238	0.128412	2.24855	0	0.0129395	0.84	4825	tags=58%, list=45%, signal=104%
GO_POSITIVE_REGULATION_OF_LYMPHOCYTE_ACTIVATION	GO_POSITIVE_REGULATION_OF_LYMPHOCYTE_ACTIVATION		206	0.13377	2.24351	0	0.0134299	0.854	2009	tags=32%, list=19%, signal=39%
GO_TUMOR_NECROSIS_FACTOR_SUPERFAMILY_CYTOKINE_PRODUCTION	GO_TUMOR_NECROSIS_FACTOR_SUPERFAMILY_CYTOKINE_PRODUCTION		99	0.196656	2.24349	0	0.0133581	0.854	1685	tags=35%, list=16%, signal=42%
GO_REGULATION_OF_LAMELLIPODIUM_ORGANIZATION	GO_REGULATION_OF_LAMELLIPODIUM_ORGANIZATION		32	0.33306	2.23971	0.00204082	0.013568	0.861	2447	tags=56%, list=23%, signal=73%
GO_PROTEIN_LOCALIZATION_TO_ENDOPLASMIC_RETICULUM	GO_PROTEIN_LOCALIZATION_TO_ENDOPLASMIC_RETICULUM		131	0.169903	2.23638	0.00202429	0.013835	0.867	7623	tags=89%, list=72%, signal=310%
GO_POSITIVE_REGULATION_OF_CELL_DEATH	GO_POSITIVE_REGULATION_OF_CELL_DEATH		475	0.0903124	2.23536	0	0.013806	0.868	4025	tags=47%, list=38%, signal=72%
GO_MITOCHONDRIAL_TRANSPORT	GO_MITOCHONDRIAL_TRANSPORT		229	0.130407	2.2324	0.00434783	0.0140232	0.878	7411	tags=83%, list=70%, signal=267%
GO_RESPONSE_TO_TYPE_I_INTERFERON	GO_RESPONSE_TO_TYPE_I_INTERFERON		72	0.220895	2.23024	0	0.0142325	0.881	3570	tags=56%, list=34%, signal=83%
GO_REGULATION_OF_PROTEIN_LOCALIZATION_TO_MEMBRANE	GO_REGULATION_OF_PROTEIN_LOCALIZATION_TO_MEMBRANE		138	0.167455	2.23001	0	0.01418	0.881	2631	tags=41%, list=25%, signal=54%
GO_ANIMAL_ORGAN_MORPHOGENESIS	GO_ANIMAL_ORGAN_MORPHOGENESIS		493	0.0886063	2.22948	0	0.0141642	0.883	3885	tags=45%, list=37%, signal=68%
GO_RESPONSE_TO_INTERLEUKIN_6	GO_RESPONSE_TO_INTERLEUKIN_6		26	0.367564	2.22882	0	0.0141344	0.884	1824	tags=54%, list=17%, signal=65%
GO_NEUTROPHIL_CHEMOTAXIS	GO_NEUTROPHIL_CHEMOTAXIS		41	0.286831	2.22846	0	0.0141195	0.884	2923	tags=56%, list=28%, signal=77%
GO_SUPEROXIDE_ANION_GENERATION	GO_SUPEROXIDE_ANION_GENERATION		20	0.408856	2.22659	0.00201613	0.0141817	0.888	3100	tags=70%, list=29%, signal=99%
GO_POSITIVE_REGULATION_OF_HEART_GROWTH	GO_POSITIVE_REGULATION_OF_HEART_GROWTH		19	0.427986	2.22244	0	0.0144662	0.894	2729	tags=68%, list=26%, signal=92%
GO_HEMATOPOIETIC_PROGENITOR_CELL_DIFFERENTIATION	GO_HEMATOPOIETIC_PROGENITOR_CELL_DIFFERENTIATION		125	0.172502	2.21695	0.00205761	0.0149296	0.906	3882	tags=54%, list=37%, signal=83%
GO_NEGATIVE_REGULATION_OF_IMMUNE_SYSTEM_PROCESS	GO_NEGATIVE_REGULATION_OF_IMMUNE_SYSTEM_PROCESS		276	0.114339	2.21382	0	0.0152013	0.915	2126	tags=31%, list=20%, signal=38%
GO_CELL_CELL_SIGNALING_BY_WNT	GO_CELL_CELL_SIGNALING_BY_WNT		332	0.106156	2.20768	0	0.0156965	0.92	4698	tags=55%, list=44%, signal=95%
GO_ESTABLISHMENT_OF_PROTEIN_LOCALIZATION_TO_ENDOPLASMIC_RETICULUM	GO_ESTABLISHMENT_OF_PROTEIN_LOCALIZATION_TO_ENDOPLASMIC_RETICULUM		109	0.183275	2.20565	0	0.0158242	0.922	7623	tags=90%, list=72%, signal=315%
GO_INTERLEUKIN_10_PRODUCTION	GO_INTERLEUKIN_10_PRODUCTION		36	0.302934	2.20436	0	0.0158694	0.923	923	tags=39%, list=9%, signal=42%
GO_REGULATION_OF_GRANULOCYTE_CHEMOTAXIS	GO_REGULATION_OF_GRANULOCYTE_CHEMOTAXIS		28	0.351079	2.20381	0	0.015867	0.924	2729	tags=61%, list=26%, signal=81%
GO_OXIDATIVE_PHOSPHORYLATION	GO_OXIDATIVE_PHOSPHORYLATION		116	0.17435	2.20313	0	0.0158704	0.925	5127	tags=66%, list=48%, signal=125%
GO_ACTIN_FILAMENT_ORGANIZATION	GO_ACTIN_FILAMENT_ORGANIZATION		266	0.116153	2.20069	0.00199601	0.0160225	0.93	2550	tags=35%, list=24%, signal=45%
GO_FORMATION_OF_CYTOPLASMIC_TRANSLATION_INITIATION_COMPLEX	GO_FORMATION_OF_CYTOPLASMIC_TRANSLATION_INITIATION_COMPLEX		15	0.472417	2.20026	0	0.0159853	0.93	3486	tags=80%, list=33%, signal=119%
GO_SMALL_MOLECULE_CATABOLIC_PROCESS	GO_SMALL_MOLECULE_CATABOLIC_PROCESS		294	0.113033	2.20017	0	0.0159085	0.93	6600	tags=73%, list=62%, signal=188%
GO_REGULATION_OF_TRANSCRIPTION_FROM_RNA_POLYMERASE_II_PROMOTER_IN_RESPONSE_TO_HYPOXIA	GO_REGULATION_OF_TRANSCRIPTION_FROM_RNA_POLYMERASE_II_PROMOTER_IN_RESPONSE_TO_HYPOXIA		72	0.217187	2.19849	0.00622407	0.0160121	0.932	4937	tags=68%, list=46%, signal=126%
GO_POSITIVE_REGULATION_OF_TELOMERASE_RNA_LOCALIZATION_TO_CAJAL_BODY	GO_POSITIVE_REGULATION_OF_TELOMERASE_RNA_LOCALIZATION_TO_CAJAL_BODY		15	0.469099	2.19335	0.00198413	0.0165091	0.939	2813	tags=73%, list=26%, signal=100%
GO_REGULATION_OF_LEUKOCYTE_PROLIFERATION	GO_REGULATION_OF_LEUKOCYTE_PROLIFERATION		143	0.155552	2.19216	0	0.0165875	0.941	1786	tags=32%, list=17%, signal=38%
GO_REGULATION_OF_DEFENSE_RESPONSE_TO_VIRUS_BY_VIRUS	GO_REGULATION_OF_DEFENSE_RESPONSE_TO_VIRUS_BY_VIRUS		28	0.348396	2.19143	0.00199203	0.0165936	0.942	4275	tags=75%, list=40%, signal=125%
GO_CELLULAR_PROTEIN_COMPLEX_DISASSEMBLY	GO_CELLULAR_PROTEIN_COMPLEX_DISASSEMBLY		187	0.140502	2.18927	0.00371058	0.0167168	0.943	5236	tags=63%, list=49%, signal=122%
GO_RIBONUCLEOPROTEIN_COMPLEX_SUBUNIT_ORGANIZATION	GO_RIBONUCLEOPROTEIN_COMPLEX_SUBUNIT_ORGANIZATION		181	0.142516	2.18517	0.00389864	0.0171363	0.947	3793	tags=50%, list=36%, signal=76%
GO_ESTABLISHMENT_OR_MAINTENANCE_OF_CELL_POLARITY	GO_ESTABLISHMENT_OR_MAINTENANCE_OF_CELL_POLARITY		155	0.151808	2.18241	0.00587084	0.0173611	0.949	2522	tags=39%, list=24%, signal=50%
GO_REGULATION_OF_REACTIVE_OXYGEN_SPECIES_METABOLIC_PROCESS	GO_REGULATION_OF_REACTIVE_OXYGEN_SPECIES_METABOLIC_PROCESS		113	0.175294	2.17769	0.00201613	0.017732	0.952	1729	tags=34%, list=16%, signal=40%
GO_MITOTIC_CYTOKINETIC_PROCESS	GO_MITOTIC_CYTOKINETIC_PROCESS		20	0.405918	2.17342	0	0.0181376	0.955	2600	tags=65%, list=24%, signal=86%
GO_CELLULAR_RESPONSE_TO_FATTY_ACID	GO_CELLULAR_RESPONSE_TO_FATTY_ACID		29	0.34639	2.17327	0.00205761	0.0180673	0.955	1824	tags=52%, list=17%, signal=62%
GO_COTRANSLATIONAL_PROTEIN_TARGETING_TO_MEMBRANE	GO_COTRANSLATIONAL_PROTEIN_TARGETING_TO_MEMBRANE		96	0.190282	2.17174	0.00377358	0.0181612	0.957	7623	tags=91%, list=72%, signal=318%
GO_LENS_FIBER_CELL_DIFFERENTIATION	GO_LENS_FIBER_CELL_DIFFERENTIATION		20	0.399462	2.1711	0.00199203	0.0181293	0.957	1075	tags=50%, list=10%, signal=56%
GO_RETROGRADE_VESICLE_MEDIATED_TRANSPORT_GOLGI_TO_ENDOPLASMIC_RETICULUM	GO_RETROGRADE_VESICLE_MEDIATED_TRANSPORT_GOLGI_TO_ENDOPLASMIC_RETICULUM		77	0.210533	2.1691	0	0.0182793	0.959	3849	tags=57%, list=36%, signal=89%
GO_INTERLEUKIN_1_MEDIATED_SIGNALING_PATHWAY	GO_INTERLEUKIN_1_MEDIATED_SIGNALING_PATHWAY		87	0.198338	2.16907	0.00204082	0.018197	0.959	4625	tags=63%, list=44%, signal=111%
GO_RESPONSE_TO_INORGANIC_SUBSTANCE	GO_RESPONSE_TO_INORGANIC_SUBSTANCE		323	0.104732	2.16879	0	0.018159	0.959	2834	tags=37%, list=27%, signal=49%
GO_PURINE_NUCLEOSIDE_MONOPHOSPHATE_BIOSYNTHETIC_PROCESS	GO_PURINE_NUCLEOSIDE_MONOPHOSPHATE_BIOSYNTHETIC_PROCESS		21	0.398025	2.16801	0	0.0181465	0.959	3367	tags=71%, list=32%, signal=104%
GO_PURINE_NUCLEOSIDE_MONOPHOSPHATE_METABOLIC_PROCESS	GO_PURINE_NUCLEOSIDE_MONOPHOSPHATE_METABOLIC_PROCESS		33	0.320311	2.16765	0.00201613	0.0181027	0.96	3367	tags=64%, list=32%, signal=93%
GO_DICARBOXYLIC_ACID_METABOLIC_PROCESS	GO_DICARBOXYLIC_ACID_METABOLIC_PROCESS		64	0.227818	2.16569	0.00198413	0.0182557	0.962	2573	tags=47%, list=24%, signal=61%
GO_VIRAL_GENE_EXPRESSION	GO_VIRAL_GENE_EXPRESSION		185	0.137058	2.16568	0.0040404	0.0181753	0.962	7641	tags=85%, list=72%, signal=299%
GO_NEGATIVE_REGULATION_OF_ION_TRANSMEMBRANE_TRANSPORT	GO_NEGATIVE_REGULATION_OF_ION_TRANSMEMBRANE_TRANSPORT		43	0.279793	2.1656	0.00194175	0.0180956	0.962	3462	tags=60%, list=33%, signal=89%
GO_REGULATION_OF_ACTIN_FILAMENT_BASED_PROCESS	GO_REGULATION_OF_ACTIN_FILAMENT_BASED_PROCESS		237	0.121215	2.16389	0.00809717	0.0182107	0.963	2550	tags=36%, list=24%, signal=46%
GO_MODULATION_BY_SYMBIONT_OF_HOST_PROCESS	GO_MODULATION_BY_SYMBIONT_OF_HOST_PROCESS		32	0.331172	2.16302	0.00196078	0.0182158	0.963	2467	tags=56%, list=23%, signal=73%
GO_VESICLE_BUDDING_FROM_MEMBRANE	GO_VESICLE_BUDDING_FROM_MEMBRANE		89	0.195411	2.16285	0	0.0181492	0.963	3073	tags=48%, list=29%, signal=67%
GO_POSITIVE_REGULATION_OF_ALPHA_BETA_T_CELL_DIFFERENTIATION	GO_POSITIVE_REGULATION_OF_ALPHA_BETA_T_CELL_DIFFERENTIATION		35	0.303573	2.16253	0	0.0181194	0.963	1641	tags=46%, list=15%, signal=54%
GO_NEGATIVE_REGULATION_OF_WNT_SIGNALING_PATHWAY	GO_NEGATIVE_REGULATION_OF_WNT_SIGNALING_PATHWAY		132	0.161589	2.16252	0	0.0180416	0.963	4581	tags=59%, list=43%, signal=103%
GO_PURINE_CONTAINING_COMPOUND_METABOLIC_PROCESS	GO_PURINE_CONTAINING_COMPOUND_METABOLIC_PROCESS		317	0.105042	2.16157	0.00197628	0.0181481	0.963	5183	tags=59%, list=49%, signal=112%
GO_NEGATIVE_REGULATION_OF_APOPTOTIC_SIGNALING_PATHWAY	GO_NEGATIVE_REGULATION_OF_APOPTOTIC_SIGNALING_PATHWAY		158	0.145353	2.15934	0.00201613	0.0182767	0.965	2243	tags=35%, list=21%, signal=44%
GO_NEGATIVE_REGULATION_OF_REPRODUCTIVE_PROCESS	GO_NEGATIVE_REGULATION_OF_REPRODUCTIVE_PROCESS		22	0.37508	2.1577	0.0020284	0.0184237	0.968	2300	tags=59%, list=22%, signal=75%
GO_MODULATION_OF_PROCESS_OF_OTHER_ORGANISM	GO_MODULATION_OF_PROCESS_OF_OTHER_ORGANISM		76	0.203717	2.15563	0	0.0186511	0.972	3721	tags=55%, list=35%, signal=84%
GO_COAGULATION	GO_COAGULATION		188	0.134149	2.15532	0.00397614	0.0186133	0.972	2272	tags=35%, list=21%, signal=43%
GO_POSITIVE_REGULATION_OF_CELL_KILLING	GO_POSITIVE_REGULATION_OF_CELL_KILLING		40	0.286885	2.15488	0.00194175	0.0185822	0.973	4399	tags=70%, list=41%, signal=119%
GO_NEGATIVE_REGULATION_OF_INTRACELLULAR_SIGNAL_TRANSDUCTION	GO_NEGATIVE_REGULATION_OF_INTRACELLULAR_SIGNAL_TRANSDUCTION		356	0.100359	2.1535	0.00788955	0.0186888	0.974	2251	tags=31%, list=21%, signal=38%
GO_RESPONSE_TO_LIPID	GO_RESPONSE_TO_LIPID		493	0.0852189	2.15324	0	0.0186455	0.974	1743	tags=25%, list=16%, signal=28%
GO_MEMBRANE_INVAGINATION	GO_MEMBRANE_INVAGINATION		46	0.265471	2.14897	0.00190114	0.0190567	0.976	1117	tags=37%, list=11%, signal=41%
GO_B_CELL_ACTIVATION	GO_B_CELL_ACTIVATION		189	0.132041	2.14558	0.00191571	0.0194417	0.977	3174	tags=43%, list=30%, signal=60%
GO_ALPHA_BETA_T_CELL_ACTIVATION	GO_ALPHA_BETA_T_CELL_ACTIVATION		109	0.17736	2.14457	0.00390625	0.0194525	0.978	1058	tags=28%, list=10%, signal=30%
GO_VESICLE_ORGANIZATION	GO_VESICLE_ORGANIZATION		260	0.114521	2.14198	0.0059761	0.0197071	0.979	4042	tags=49%, list=38%, signal=78%
GO_CANONICAL_WNT_SIGNALING_PATHWAY	GO_CANONICAL_WNT_SIGNALING_PATHWAY		205	0.129599	2.14147	0.00200803	0.0196894	0.979	4919	tags=59%, list=46%, signal=108%
GO_REGULATION_OF_PROTEIN_LOCALIZATION_TO_PLASMA_MEMBRANE	GO_REGULATION_OF_PROTEIN_LOCALIZATION_TO_PLASMA_MEMBRANE		74	0.212104	2.13601	0.0060241	0.0204033	0.98	4365	tags=62%, list=41%, signal=105%
GO_NUCLEOSIDE_TRIPHOSPHATE_METABOLIC_PROCESS	GO_NUCLEOSIDE_TRIPHOSPHATE_METABOLIC_PROCESS		85	0.1983	2.13538	0	0.0204005	0.98	4908	tags=66%, list=46%, signal=121%
GO_BINDING_OF_SPERM_TO_ZONA_PELLUCIDA	GO_BINDING_OF_SPERM_TO_ZONA_PELLUCIDA		17	0.434349	2.13459	0.00419287	0.0204192	0.98	2266	tags=65%, list=21%, signal=82%
GO_REGULATION_OF_CYTOKINESIS	GO_REGULATION_OF_CYTOKINESIS		68	0.217931	2.13078	0.00759013	0.0208311	0.983	4260	tags=62%, list=40%, signal=102%
GO_NEGATIVE_REGULATION_OF_CELL_CYCLE_PHASE_TRANSITION	GO_NEGATIVE_REGULATION_OF_CELL_CYCLE_PHASE_TRANSITION		208	0.127351	2.12872	0.00203666	0.0209857	0.983	3882	tags=49%, list=37%, signal=76%
GO_TRANSLATIONAL_INITIATION	GO_TRANSLATIONAL_INITIATION		179	0.138964	2.12778	0	0.0210231	0.984	7687	tags=86%, list=72%, signal=306%
GO_REGULATION_OF_PEPTIDE_TRANSPORT	GO_REGULATION_OF_PEPTIDE_TRANSPORT		450	0.0906124	2.12617	0	0.0211317	0.984	1910	tags=27%, list=18%, signal=31%
GO_PROTEIN_TARGETING_TO_MITOCHONDRION	GO_PROTEIN_TARGETING_TO_MITOCHONDRION		86	0.19923	2.12456	0	0.0212345	0.984	7411	tags=90%, list=70%, signal=294%
GO_RIBOSE_PHOSPHATE_METABOLIC_PROCESS	GO_RIBOSE_PHOSPHATE_METABOLIC_PROCESS		302	0.104373	2.12346	0	0.0212389	0.985	5183	tags=59%, list=49%, signal=112%
GO_POSITIVE_REGULATION_OF_PROTEIN_LOCALIZATION_TO_MEMBRANE	GO_POSITIVE_REGULATION_OF_PROTEIN_LOCALIZATION_TO_MEMBRANE		93	0.189737	2.11788	0.00798403	0.0219175	0.987	3027	tags=47%, list=28%, signal=66%
GO_ESTABLISHMENT_OF_ORGANELLE_LOCALIZATION	GO_ESTABLISHMENT_OF_ORGANELLE_LOCALIZATION		336	0.102118	2.11758	0.00204082	0.0218431	0.987	3849	tags=46%, list=36%, signal=70%
GO_VIRAL_RELEASE_FROM_HOST_CELL	GO_VIRAL_RELEASE_FROM_HOST_CELL		27	0.339845	2.11562	0	0.021996	0.988	3480	tags=67%, list=33%, signal=99%
GO_RRNA_METABOLIC_PROCESS	GO_RRNA_METABOLIC_PROCESS		226	0.123001	2.11418	0	0.022131	0.99	7604	tags=84%, list=72%, signal=288%
GO_PROTEIN_LOCALIZATION_TO_MITOCHONDRION	GO_PROTEIN_LOCALIZATION_TO_MITOCHONDRION		126	0.161325	2.11376	0.00204082	0.0221201	0.99	7411	tags=86%, list=70%, signal=280%
GO_NEGATIVE_REGULATION_OF_DEVELOPMENTAL_PROCESS	GO_NEGATIVE_REGULATION_OF_DEVELOPMENTAL_PROCESS		489	0.0864804	2.10932	0.00202429	0.0226888	0.991	1295	tags=20%, list=12%, signal=22%
GO_REGULATION_OF_LYMPHOCYTE_DIFFERENTIATION	GO_REGULATION_OF_LYMPHOCYTE_DIFFERENTIATION		129	0.157543	2.10597	0.00196078	0.0230312	0.992	1475	tags=29%, list=14%, signal=34%
GO_TOLERANCE_INDUCTION	GO_TOLERANCE_INDUCTION		18	0.416014	2.1027	0.00191571	0.0234402	0.995	2079	tags=61%, list=20%, signal=76%
GO_REGULATION_OF_CYTOKINE_PRODUCTION_INVOLVED_IN_IMMUNE_RESPONSE	GO_REGULATION_OF_CYTOKINE_PRODUCTION_INVOLVED_IN_IMMUNE_RESPONSE		55	0.242544	2.10237	0.00206612	0.0233934	0.995	1685	tags=40%, list=16%, signal=47%
GO_POSITIVE_REGULATION_OF_CELL_CELL_ADHESION	GO_POSITIVE_REGULATION_OF_CELL_CELL_ADHESION		182	0.133748	2.10212	0.00421941	0.0233158	0.995	1054	tags=23%, list=10%, signal=25%
GO_CELLULAR_OXIDANT_DETOXIFICATION	GO_CELLULAR_OXIDANT_DETOXIFICATION		53	0.243386	2.10123	0	0.0234002	0.995	3239	tags=55%, list=30%, signal=78%
GO_INTERLEUKIN_17_PRODUCTION	GO_INTERLEUKIN_17_PRODUCTION		22	0.368049	2.10056	0.00197239	0.0234367	0.995	4306	tags=77%, list=41%, signal=130%
GO_RIBONUCLEOSIDE_MONOPHOSPHATE_METABOLIC_PROCESS	GO_RIBONUCLEOSIDE_MONOPHOSPHATE_METABOLIC_PROCESS		42	0.271639	2.0988	0.00397614	0.0235417	0.995	3448	tags=60%, list=32%, signal=88%
GO_CELLULAR_RESPONSE_TO_BIOTIC_STIMULUS	GO_CELLULAR_RESPONSE_TO_BIOTIC_STIMULUS		140	0.153138	2.09813	0.00192308	0.0235154	0.995	3174	tags=45%, list=30%, signal=63%
GO_MEIOTIC_CELL_CYCLE_PROCESS	GO_MEIOTIC_CELL_CYCLE_PROCESS		108	0.171525	2.09781	0.00387597	0.023464	0.995	3802	tags=53%, list=36%, signal=81%
GO_POSITIVE_REGULATION_OF_CYTOKINE_BIOSYNTHETIC_PROCESS	GO_POSITIVE_REGULATION_OF_CYTOKINE_BIOSYNTHETIC_PROCESS		23	0.367966	2.09093	0.00398406	0.0245036	0.996	1641	tags=52%, list=15%, signal=62%
GO_CELLULAR_MODIFIED_AMINO_ACID_METABOLIC_PROCESS	GO_CELLULAR_MODIFIED_AMINO_ACID_METABOLIC_PROCESS		110	0.167092	2.08947	0.00393701	0.0245969	0.997	3071	tags=45%, list=29%, signal=63%
GO_POSITIVE_REGULATION_OF_LEUKOCYTE_CHEMOTAXIS	GO_POSITIVE_REGULATION_OF_LEUKOCYTE_CHEMOTAXIS		49	0.254388	2.08844	0.0040568	0.0246742	0.997	2729	tags=51%, list=26%, signal=68%
GO_RIBOSOME_ASSEMBLY	GO_RIBOSOME_ASSEMBLY		59	0.233229	2.08834	0	0.0246043	0.997	4017	tags=61%, list=38%, signal=98%
GO_LYMPHOCYTE_COSTIMULATION	GO_LYMPHOCYTE_COSTIMULATION		49	0.253309	2.08341	0.00203252	0.0252565	0.997	3174	tags=55%, list=30%, signal=78%
GO_NEGATIVE_REGULATION_OF_CANONICAL_WNT_SIGNALING_PATHWAY	GO_NEGATIVE_REGULATION_OF_CANONICAL_WNT_SIGNALING_PATHWAY		115	0.170518	2.08306	0.0059761	0.0252204	0.997	4581	tags=60%, list=43%, signal=104%
GO_NUCLEOSIDE_TRIPHOSPHATE_BIOSYNTHETIC_PROCESS	GO_NUCLEOSIDE_TRIPHOSPHATE_BIOSYNTHETIC_PROCESS		61	0.223709	2.0809	0.00194553	0.0254706	0.997	6866	tags=87%, list=65%, signal=244%
GO_ALPHA_AMINO_ACID_BIOSYNTHETIC_PROCESS	GO_ALPHA_AMINO_ACID_BIOSYNTHETIC_PROCESS		48	0.258865	2.07074	0	0.0269213	0.998	2573	tags=50%, list=24%, signal=66%
GO_POSITIVE_REGULATION_OF_IMMUNE_EFFECTOR_PROCESS	GO_POSITIVE_REGULATION_OF_IMMUNE_EFFECTOR_PROCESS		149	0.142666	2.06628	0.00856531	0.0276355	0.998	1713	tags=30%, list=16%, signal=36%
GO_REGULATION_OF_CELL_KILLING	GO_REGULATION_OF_CELL_KILLING		54	0.238244	2.06467	0.00200803	0.0278293	0.998	4563	tags=67%, list=43%, signal=116%
GO_PURINE_CONTAINING_COMPOUND_BIOSYNTHETIC_PROCESS	GO_PURINE_CONTAINING_COMPOUND_BIOSYNTHETIC_PROCESS		145	0.15071	2.0632	0.00209205	0.028011	0.998	6845	tags=79%, list=64%, signal=220%
GO_RESPONSE_TO_NUTRIENT	GO_RESPONSE_TO_NUTRIENT		94	0.183176	2.06289	0.00210084	0.0279803	0.998	5077	tags=66%, list=48%, signal=125%
GO_SUPEROXIDE_METABOLIC_PROCESS	GO_SUPEROXIDE_METABOLIC_PROCESS		41	0.270104	2.05708	0.0040568	0.028842	0.998	3100	tags=56%, list=29%, signal=79%
GO_MITOTIC_NUCLEAR_DIVISION	GO_MITOTIC_NUCLEAR_DIVISION		231	0.11603	2.05525	0.00380952	0.0289844	0.998	3116	tags=41%, list=29%, signal=56%
GO_INTERLEUKIN_4_PRODUCTION	GO_INTERLEUKIN_4_PRODUCTION		26	0.339095	2.05495	0.00385356	0.0289313	0.998	3760	tags=69%, list=35%, signal=107%
GO_ENERGY_DERIVATION_BY_OXIDATION_OF_ORGANIC_COMPOUNDS	GO_ENERGY_DERIVATION_BY_OXIDATION_OF_ORGANIC_COMPOUNDS		207	0.127528	2.05417	0.00604839	0.0289759	0.998	6933	tags=78%, list=65%, signal=220%
GO_POSITIVE_REGULATION_OF_TUMOR_NECROSIS_FACTOR_BIOSYNTHETIC_PROCESS	GO_POSITIVE_REGULATION_OF_TUMOR_NECROSIS_FACTOR_BIOSYNTHETIC_PROCESS		15	0.433578	2.05375	0.00998004	0.0289474	0.998	357	tags=47%, list=3%, signal=48%
GO_RESPIRATORY_ELECTRON_TRANSPORT_CHAIN	GO_RESPIRATORY_ELECTRON_TRANSPORT_CHAIN		94	0.182236	2.05214	0.00806452	0.0291176	0.998	6217	tags=77%, list=59%, signal=183%
GO_SCF_DEPENDENT_PROTEASOMAL_UBIQUITIN_DEPENDENT_PROTEIN_CATABOLIC_PROCESS	GO_SCF_DEPENDENT_PROTEASOMAL_UBIQUITIN_DEPENDENT_PROTEIN_CATABOLIC_PROCESS		83	0.189784	2.05166	0.008	0.029079	0.998	5166	tags=67%, list=49%, signal=130%
GO_POSITIVE_REGULATION_OF_RESPONSE_TO_BIOTIC_STIMULUS	GO_POSITIVE_REGULATION_OF_RESPONSE_TO_BIOTIC_STIMULUS		173	0.135986	2.04877	0.00211864	0.0295029	0.999	4657	tags=57%, list=44%, signal=100%
GO_DNA_STRAND_ELONGATION	GO_DNA_STRAND_ELONGATION		25	0.346503	2.04821	0.00763359	0.0295254	0.999	5675	tags=88%, list=53%, signal=188%
GO_CELLULAR_RESPONSE_TO_VASCULAR_ENDOTHELIAL_GROWTH_FACTOR_STIMULUS	GO_CELLULAR_RESPONSE_TO_VASCULAR_ENDOTHELIAL_GROWTH_FACTOR_STIMULUS		26	0.337058	2.04776	0.0019802	0.0295005	0.999	3373	tags=65%, list=32%, signal=96%
GO_REGULATION_OF_MACROPHAGE_ACTIVATION	GO_REGULATION_OF_MACROPHAGE_ACTIVATION		30	0.305796	2.04763	0.00590551	0.0294139	0.999	1363	tags=43%, list=13%, signal=50%
GO_REGULATION_OF_ORGANIC_ACID_TRANSPORT	GO_REGULATION_OF_ORGANIC_ACID_TRANSPORT		29	0.317724	2.04634	0.002079	0.0295389	0.999	2494	tags=55%, list=23%, signal=72%
GO_CELL_KILLING	GO_CELL_KILLING		81	0.197752	2.04072	0.00197239	0.0306107	0.999	4734	tags=64%, list=45%, signal=115%
GO_POSITIVE_REGULATION_OF_INTERLEUKIN_4_PRODUCTION	GO_POSITIVE_REGULATION_OF_INTERLEUKIN_4_PRODUCTION		19	0.383485	2.0407	0.0103306	0.0305167	0.999	3760	tags=74%, list=35%, signal=114%
GO_RIBONUCLEOSIDE_MONOPHOSPHATE_BIOSYNTHETIC_PROCESS	GO_RIBONUCLEOSIDE_MONOPHOSPHATE_BIOSYNTHETIC_PROCESS		30	0.309535	2.03857	0.01	0.03075	0.999	3448	tags=63%, list=32%, signal=94%
GO_SUPRAMOLECULAR_FIBER_ORGANIZATION	GO_SUPRAMOLECULAR_FIBER_ORGANIZATION		427	0.0865236	2.03664	0.00191205	0.0310197	0.999	2550	tags=32%, list=24%, signal=41%
GO_PURINE_NUCLEOSIDE_TRIPHOSPHATE_METABOLIC_PROCESS	GO_PURINE_NUCLEOSIDE_TRIPHOSPHATE_METABOLIC_PROCESS		68	0.215741	2.0355	0.00204918	0.0311437	0.999	4908	tags=68%, list=46%, signal=125%
GO_POSITIVE_REGULATION_OF_VIRAL_LIFE_CYCLE	GO_POSITIVE_REGULATION_OF_VIRAL_LIFE_CYCLE		52	0.240839	2.03275	0.00792079	0.0317069	0.999	926	tags=33%, list=9%, signal=36%
GO_PROTEIN_FOLDING	GO_PROTEIN_FOLDING		174	0.131694	2.03152	0	0.0318412	0.999	4606	tags=56%, list=43%, signal=98%
GO_POSITIVE_REGULATION_OF_LEUKOCYTE_CELL_CELL_ADHESION	GO_POSITIVE_REGULATION_OF_LEUKOCYTE_CELL_CELL_ADHESION		166	0.138548	2.03018	0.00380228	0.0320305	0.999	662	tags=20%, list=6%, signal=21%
GO_SECOND_MESSENGER_MEDIATED_SIGNALING	GO_SECOND_MESSENGER_MEDIATED_SIGNALING		188	0.12931	2.02758	0.00215517	0.0324238	0.999	2379	tags=35%, list=22%, signal=44%
GO_NEGATIVE_REGULATION_OF_TRANSPORTER_ACTIVITY	GO_NEGATIVE_REGULATION_OF_TRANSPORTER_ACTIVITY		30	0.308213	2.0263	0.00614754	0.032559	0.999	3462	tags=63%, list=33%, signal=94%
GO_RESPONSE_TO_FATTY_ACID	GO_RESPONSE_TO_FATTY_ACID		47	0.255237	2.02174	0.00200803	0.0333346	0.999	1368	tags=38%, list=13%, signal=44%
GO_B_CELL_RECEPTOR_SIGNALING_PATHWAY	GO_B_CELL_RECEPTOR_SIGNALING_PATHWAY		48	0.247642	2.02172	0.00392157	0.0332302	0.999	2913	tags=52%, list=27%, signal=71%
GO_NUCLEOSIDE_MONOPHOSPHATE_METABOLIC_PROCESS	GO_NUCLEOSIDE_MONOPHOSPHATE_METABOLIC_PROCESS		58	0.228298	2.02154	0	0.0331583	0.999	3448	tags=55%, list=32%, signal=81%
GO_NEGATIVE_REGULATION_OF_NUCLEOCYTOPLASMIC_TRANSPORT	GO_NEGATIVE_REGULATION_OF_NUCLEOCYTOPLASMIC_TRANSPORT		15	0.426037	2.02027	0.00200803	0.0333343	0.999	3978	tags=80%, list=37%, signal=128%
GO_MESENCHYMAL_CELL_DIFFERENTIATION	GO_MESENCHYMAL_CELL_DIFFERENTIATION		113	0.16578	2.02021	0.00196464	0.03324	0.999	1923	tags=35%, list=18%, signal=42%
GO_LEUKOCYTE_HOMEOSTASIS	GO_LEUKOCYTE_HOMEOSTASIS		63	0.220915	2.01434	0.00396825	0.0341713	0.999	1713	tags=38%, list=16%, signal=45%
GO_HYDROGEN_PEROXIDE_METABOLIC_PROCESS	GO_HYDROGEN_PEROXIDE_METABOLIC_PROCESS		24	0.344537	2.0142	0.00596422	0.0340836	0.999	2544	tags=58%, list=24%, signal=77%
GO_IN_UTERO_EMBRYONIC_DEVELOPMENT	GO_IN_UTERO_EMBRYONIC_DEVELOPMENT		260	0.107255	2.01362	0.00821355	0.0340909	0.999	3055	tags=39%, list=29%, signal=54%
GO_POSITIVE_REGULATION_OF_VIRAL_PROCESS	GO_POSITIVE_REGULATION_OF_VIRAL_PROCESS		95	0.175408	2.01282	0.00649351	0.0341423	0.999	3967	tags=55%, list=37%, signal=87%
GO_DEFENSE_RESPONSE_TO_BACTERIUM	GO_DEFENSE_RESPONSE_TO_BACTERIUM		86	0.182144	2.00584	0.00779727	0.0355315	1	4750	tags=63%, list=45%, signal=113%
GO_ALPHA_BETA_T_CELL_DIFFERENTIATION	GO_ALPHA_BETA_T_CELL_DIFFERENTIATION		83	0.190959	2.00581	0.00606061	0.0354322	1	1058	tags=29%, list=10%, signal=32%
GO_NUCLEAR_ENVELOPE_ORGANIZATION	GO_NUCLEAR_ENVELOPE_ORGANIZATION		46	0.253043	2.00483	0.00612245	0.0354998	1	2865	tags=52%, list=27%, signal=71%
GO_RESPONSE_TO_INTERLEUKIN_7	GO_RESPONSE_TO_INTERLEUKIN_7		28	0.311441	2.00003	0	0.0364246	1	1252	tags=43%, list=12%, signal=48%
GO_CELLULAR_RESPIRATION	GO_CELLULAR_RESPIRATION		154	0.141525	1.99722	0.00604839	0.0369291	1	6933	tags=79%, list=65%, signal=225%
GO_CHONDROCYTE_DIFFERENTIATION	GO_CHONDROCYTE_DIFFERENTIATION		47	0.244454	1.99248	0.00198413	0.0377871	1	1030	tags=34%, list=10%, signal=38%
GO_REGULATION_OF_PEPTIDE_SECRETION	GO_REGULATION_OF_PEPTIDE_SECRETION		223	0.114793	1.99246	0.00570342	0.037669	1	2235	tags=32%, list=21%, signal=40%
GO_CELLULAR_RESPONSE_TO_ALKALOID	GO_CELLULAR_RESPONSE_TO_ALKALOID		21	0.370429	1.99062	0.00613497	0.038045	1	2142	tags=57%, list=20%, signal=71%
GO_REGULATION_OF_SUPEROXIDE_METABOLIC_PROCESS	GO_REGULATION_OF_SUPEROXIDE_METABOLIC_PROCESS		24	0.342143	1.99047	0.00787402	0.037953	1	3012	tags=63%, list=28%, signal=87%
GO_GLIOGENESIS	GO_GLIOGENESIS		155	0.139857	1.98985	0.011811	0.0379948	1	1482	tags=28%, list=14%, signal=32%
GO_REGULATION_OF_SUPEROXIDE_ANION_GENERATION	GO_REGULATION_OF_SUPEROXIDE_ANION_GENERATION		16	0.41693	1.98856	0.00589391	0.0381428	1	2216	tags=63%, list=21%, signal=79%
GO_AMINE_METABOLIC_PROCESS	GO_AMINE_METABOLIC_PROCESS		91	0.177521	1.98776	0.011583	0.038226	1	5367	tags=68%, list=51%, signal=137%
GO_POSITIVE_REGULATION_OF_INTRACELLULAR_TRANSPORT	GO_POSITIVE_REGULATION_OF_INTRACELLULAR_TRANSPORT		178	0.131296	1.98758	0.00970874	0.0381556	1	1910	tags=31%, list=18%, signal=37%
GO_RHO_PROTEIN_SIGNAL_TRANSDUCTION	GO_RHO_PROTEIN_SIGNAL_TRANSDUCTION		82	0.190495	1.98758	0.00392157	0.038043	1	2007	tags=38%, list=19%, signal=46%
GO_RESPONSE_TO_ETHANOL	GO_RESPONSE_TO_ETHANOL		64	0.208417	1.98747	0.003861	0.0379737	1	1284	tags=33%, list=12%, signal=37%
GO_REGULATION_OF_VASOCONSTRICTION	GO_REGULATION_OF_VASOCONSTRICTION		18	0.38683	1.98707	0.00384615	0.0379383	1	618	tags=44%, list=6%, signal=47%
GO_REGULATION_OF_PHOSPHATIDYLINOSITOL_3_KINASE_SIGNALING	GO_REGULATION_OF_PHOSPHATIDYLINOSITOL_3_KINASE_SIGNALING		73	0.195903	1.98599	0.00397614	0.0380839	1	3462	tags=52%, list=33%, signal=77%
GO_POSITIVE_REGULATION_OF_EPITHELIAL_CELL_MIGRATION	GO_POSITIVE_REGULATION_OF_EPITHELIAL_CELL_MIGRATION		85	0.183539	1.98544	0.00790514	0.0380996	1	2689	tags=44%, list=25%, signal=58%
GO_PLATELET_DEGRANULATION	GO_PLATELET_DEGRANULATION		70	0.199962	1.98437	0.00197628	0.0382156	1	2138	tags=40%, list=20%, signal=50%
GO_REGULATION_OF_LEUKOCYTE_DIFFERENTIATION	GO_REGULATION_OF_LEUKOCYTE_DIFFERENTIATION		196	0.121488	1.98232	0.00576923	0.0386012	1	1117	tags=22%, list=11%, signal=25%
GO_EPHRIN_RECEPTOR_SIGNALING_PATHWAY	GO_EPHRIN_RECEPTOR_SIGNALING_PATHWAY		57	0.22806	1.98219	0.0094697	0.0385231	1	2994	tags=51%, list=28%, signal=70%
GO_NEGATIVE_REGULATION_OF_VIRAL_GENOME_REPLICATION	GO_NEGATIVE_REGULATION_OF_VIRAL_GENOME_REPLICATION		40	0.260113	1.97804	0.00614754	0.0393488	1	1761	tags=43%, list=17%, signal=51%
GO_CELL_SURFACE_RECEPTOR_SIGNALING_PATHWAY_INVOLVED_IN_CELL_CELL_SIGNALING	GO_CELL_SURFACE_RECEPTOR_SIGNALING_PATHWAY_INVOLVED_IN_CELL_CELL_SIGNALING		366	0.0908424	1.97702	0.0019305	0.0394503	1	4698	tags=53%, list=44%, signal=92%
GO_POSITIVE_REGULATION_OF_PROTEIN_IMPORT	GO_POSITIVE_REGULATION_OF_PROTEIN_IMPORT		35	0.287333	1.97602	0.00609756	0.0395397	1	3027	tags=57%, list=28%, signal=80%
GO_NEGATIVE_REGULATION_OF_RELEASE_OF_CYTOCHROME_C_FROM_MITOCHONDRIA	GO_NEGATIVE_REGULATION_OF_RELEASE_OF_CYTOCHROME_C_FROM_MITOCHONDRIA		15	0.430166	1.97335	0.0126582	0.0400224	1	3226	tags=73%, list=30%, signal=105%
GO_EMBRYO_IMPLANTATION	GO_EMBRYO_IMPLANTATION		31	0.295238	1.97029	0.0101626	0.0405773	1	2012	tags=48%, list=19%, signal=60%
GO_REGULATION_OF_INTRACELLULAR_TRANSPORT	GO_REGULATION_OF_INTRACELLULAR_TRANSPORT		272	0.105907	1.97024	0.0139721	0.0404742	1	1910	tags=28%, list=18%, signal=34%
GO_CARBOHYDRATE_BIOSYNTHETIC_PROCESS	GO_CARBOHYDRATE_BIOSYNTHETIC_PROCESS		138	0.143628	1.9699	0.00199601	0.040441	1	5806	tags=69%, list=55%, signal=150%
GO_PROTEIN_INSERTION_INTO_MITOCHONDRIAL_MEMBRANE_INVOLVED_IN_APOPTOTIC_SIGNALING_PATHWAY	GO_PROTEIN_INSERTION_INTO_MITOCHONDRIAL_MEMBRANE_INVOLVED_IN_APOPTOTIC_SIGNALING_PATHWAY		28	0.312742	1.96935	0.00811359	0.0404528	1	1997	tags=50%, list=19%, signal=61%
GO_ACTIVATION_OF_CYSTEINE_TYPE_ENDOPEPTIDASE_ACTIVITY_INVOLVED_IN_APOPTOTIC_PROCESS	GO_ACTIVATION_OF_CYSTEINE_TYPE_ENDOPEPTIDASE_ACTIVITY_INVOLVED_IN_APOPTOTIC_PROCESS		59	0.218998	1.96827	0.00199203	0.0405656	1	6508	tags=83%, list=61%, signal=213%
GO_NCRNA_METABOLIC_PROCESS	GO_NCRNA_METABOLIC_PROCESS		447	0.0799539	1.96458	0.0020284	0.0414363	1	7622	tags=79%, list=72%, signal=269%
GO_LAMELLIPODIUM_ORGANIZATION	GO_LAMELLIPODIUM_ORGANIZATION		61	0.213405	1.96346	0.00197239	0.0415209	1	2447	tags=44%, list=23%, signal=57%
GO_LEUKOCYTE_MEDIATED_CYTOTOXICITY	GO_LEUKOCYTE_MEDIATED_CYTOTOXICITY		66	0.208311	1.96264	0.00399202	0.0415578	1	4399	tags=62%, list=41%, signal=105%
GO_MACROPHAGE_ACTIVATION	GO_MACROPHAGE_ACTIVATION		54	0.225986	1.96246	0.00603622	0.0414821	1	1545	tags=37%, list=15%, signal=43%
GO_REGULATION_OF_MEMBRANE_PERMEABILITY	GO_REGULATION_OF_MEMBRANE_PERMEABILITY		67	0.207982	1.9624	0.00588235	0.0413751	1	2243	tags=42%, list=21%, signal=53%
GO_POSITIVE_REGULATION_OF_DEFENSE_RESPONSE	GO_POSITIVE_REGULATION_OF_DEFENSE_RESPONSE		233	0.112884	1.96121	0.0078125	0.0415629	1	1972	tags=30%, list=19%, signal=36%
GO_CHAPERONE_MEDIATED_PROTEIN_COMPLEX_ASSEMBLY	GO_CHAPERONE_MEDIATED_PROTEIN_COMPLEX_ASSEMBLY		17	0.392453	1.96035	0.00608519	0.0416894	1	4585	tags=82%, list=43%, signal=145%
GO_SMALL_MOLECULE_BIOSYNTHETIC_PROCESS	GO_SMALL_MOLECULE_BIOSYNTHETIC_PROCESS		449	0.0795022	1.95859	0.00788955	0.0419907	1	4963	tags=54%, list=47%, signal=98%
GO_INTERLEUKIN_6_PRODUCTION	GO_INTERLEUKIN_6_PRODUCTION		85	0.1793	1.95857	0.010142	0.0418791	1	984	tags=27%, list=9%, signal=30%
GO_POSITIVE_REGULATION_OF_CYTOKINE_SECRETION	GO_POSITIVE_REGULATION_OF_CYTOKINE_SECRETION		34	0.285302	1.95637	0.00592885	0.0423513	1	1977	tags=47%, list=19%, signal=58%
GO_LABYRINTHINE_LAYER_DEVELOPMENT	GO_LABYRINTHINE_LAYER_DEVELOPMENT		26	0.322199	1.95598	0.0152672	0.0423297	1	1079	tags=42%, list=10%, signal=47%
GO_PRODUCTION_OF_MOLECULAR_MEDIATOR_OF_IMMUNE_RESPONSE	GO_PRODUCTION_OF_MOLECULAR_MEDIATOR_OF_IMMUNE_RESPONSE		147	0.138421	1.95406	0.00582524	0.0426925	1	3752	tags=49%, list=35%, signal=75%
GO_GLUTAMATE_METABOLIC_PROCESS	GO_GLUTAMATE_METABOLIC_PROCESS		20	0.361497	1.95371	0.00396825	0.042639	1	3071	tags=65%, list=29%, signal=91%
GO_REGULATION_OF_MACROPHAGE_CHEMOTAXIS	GO_REGULATION_OF_MACROPHAGE_CHEMOTAXIS		17	0.390695	1.95284	0.00639659	0.0427498	1	2729	tags=65%, list=26%, signal=87%
GO_LENS_DEVELOPMENT_IN_CAMERA_TYPE_EYE	GO_LENS_DEVELOPMENT_IN_CAMERA_TYPE_EYE		35	0.272025	1.94965	0.00775194	0.0433496	1	1368	tags=40%, list=13%, signal=46%
GO_REGULATION_OF_ION_TRANSPORT	GO_REGULATION_OF_ION_TRANSPORT		286	0.098263	1.94892	0.0102669	0.0434182	1	1249	tags=21%, list=12%, signal=24%
GO_REGULATION_OF_IMMUNE_EFFECTOR_PROCESS	GO_REGULATION_OF_IMMUNE_EFFECTOR_PROCESS		256	0.102849	1.94708	0.00819672	0.0437342	1	1713	tags=26%, list=16%, signal=30%
GO_T_CELL_PROLIFERATION	GO_T_CELL_PROLIFERATION		124	0.151643	1.94706	0.00609756	0.0436169	1	1748	tags=31%, list=16%, signal=37%
GO_TELOMERASE_RNA_LOCALIZATION	GO_TELOMERASE_RNA_LOCALIZATION		19	0.367339	1.94398	0.00589391	0.0442855	1	2813	tags=63%, list=26%, signal=86%
GO_CYTOKINE_METABOLIC_PROCESS	GO_CYTOKINE_METABOLIC_PROCESS		38	0.267439	1.94294	0.00587084	0.044393	1	1641	tags=42%, list=15%, signal=50%
GO_MESENCHYME_DEVELOPMENT	GO_MESENCHYME_DEVELOPMENT		133	0.141802	1.94281	0.00581395	0.0443056	1	1946	tags=32%, list=18%, signal=39%
GO_RIBONUCLEOSIDE_TRIPHOSPHATE_BIOSYNTHETIC_PROCESS	GO_RIBONUCLEOSIDE_TRIPHOSPHATE_BIOSYNTHETIC_PROCESS		53	0.224594	1.94261	0.00583658	0.0442335	1	6845	tags=87%, list=64%, signal=243%
GO_NEGATIVE_REGULATION_OF_CELL_CELL_ADHESION	GO_NEGATIVE_REGULATION_OF_CELL_CELL_ADHESION		110	0.161151	1.94144	0.01	0.0443938	1	1202	tags=27%, list=11%, signal=30%
GO_MODULATION_BY_SYMBIONT_OF_HOST_CELLULAR_PROCESS	GO_MODULATION_BY_SYMBIONT_OF_HOST_CELLULAR_PROCESS		24	0.327295	1.9411	0.00978474	0.0443487	1	3612	tags=67%, list=34%, signal=101%
GO_POSITIVE_REGULATION_OF_INTERLEUKIN_10_PRODUCTION	GO_POSITIVE_REGULATION_OF_INTERLEUKIN_10_PRODUCTION		24	0.330432	1.93785	0.0143443	0.0449744	1	923	tags=42%, list=9%, signal=46%
GO_REGULATION_OF_CELL_CYCLE_PHASE_TRANSITION	GO_REGULATION_OF_CELL_CYCLE_PHASE_TRANSITION		375	0.0872849	1.93579	0.010101	0.0453946	1	3552	tags=42%, list=33%, signal=61%
GO_REGULATION_OF_SUBSTRATE_ADHESION_DEPENDENT_CELL_SPREADING	GO_REGULATION_OF_SUBSTRATE_ADHESION_DEPENDENT_CELL_SPREADING		36	0.269269	1.93457	0.0077821	0.0455225	1	3345	tags=58%, list=31%, signal=85%
GO_MAINTENANCE_OF_BLOOD_BRAIN_BARRIER	GO_MAINTENANCE_OF_BLOOD_BRAIN_BARRIER		16	0.400243	1.93455	0.00398406	0.0454036	1	2393	tags=63%, list=23%, signal=81%
GO_NADH_METABOLIC_PROCESS	GO_NADH_METABOLIC_PROCESS		31	0.292448	1.93348	0.00988142	0.0455322	1	5811	tags=84%, list=55%, signal=185%
GO_REGULATION_OF_LEUKOCYTE_MIGRATION	GO_REGULATION_OF_LEUKOCYTE_MIGRATION		111	0.159334	1.93333	0.0125	0.0454587	1	2535	tags=40%, list=24%, signal=52%
GO_NEGATIVE_REGULATION_OF_VIRAL_LIFE_CYCLE	GO_NEGATIVE_REGULATION_OF_VIRAL_LIFE_CYCLE		53	0.22091	1.93164	0.00785855	0.0457966	1	3677	tags=57%, list=35%, signal=86%
GO_CELLULAR_AMINO_ACID_BIOSYNTHETIC_PROCESS	GO_CELLULAR_AMINO_ACID_BIOSYNTHETIC_PROCESS		54	0.224582	1.92921	0.00573614	0.0462553	1	2150	tags=43%, list=20%, signal=53%
GO_NEGATIVE_REGULATION_OF_CELL_DIFFERENTIATION	GO_NEGATIVE_REGULATION_OF_CELL_DIFFERENTIATION		365	0.08839	1.92755	0.0116505	0.0465304	1	1246	tags=20%, list=12%, signal=22%
GO_REGULATION_OF_PROTEIN_LOCALIZATION_TO_CELL_PERIPHERY	GO_REGULATION_OF_PROTEIN_LOCALIZATION_TO_CELL_PERIPHERY		88	0.177347	1.92724	0.00199203	0.0464952	1	3080	tags=47%, list=29%, signal=65%
GO_REGULATION_OF_PEPTIDASE_ACTIVITY	GO_REGULATION_OF_PEPTIDASE_ACTIVITY		232	0.112203	1.92359	0.00616016	0.047372	1	5793	tags=66%, list=55%, signal=141%
GO_REGULATION_OF_ERBB_SIGNALING_PATHWAY	GO_REGULATION_OF_ERBB_SIGNALING_PATHWAY		65	0.202943	1.92178	0.00984252	0.0477332	1	5701	tags=74%, list=54%, signal=158%
GO_NEURAL_CREST_CELL_MIGRATION	GO_NEURAL_CREST_CELL_MIGRATION		22	0.341807	1.92168	0.0155039	0.0476221	1	1687	tags=50%, list=16%, signal=59%
GO_ENTRY_INTO_HOST	GO_ENTRY_INTO_HOST		96	0.168771	1.9209	0.00801603	0.0476973	1	1874	tags=34%, list=18%, signal=41%
GO_REGULATORY_T_CELL_DIFFERENTIATION	GO_REGULATORY_T_CELL_DIFFERENTIATION		25	0.324506	1.91969	0.00776699	0.0479325	1	1234	tags=44%, list=12%, signal=50%
GO_T_CELL_ACTIVATION_INVOLVED_IN_IMMUNE_RESPONSE	GO_T_CELL_ACTIVATION_INVOLVED_IN_IMMUNE_RESPONSE		67	0.196595	1.9188	0.0144033	0.0480643	1	1729	tags=36%, list=16%, signal=43%
GO_REGULATION_OF_ALPHA_BETA_T_CELL_ACTIVATION	GO_REGULATION_OF_ALPHA_BETA_T_CELL_ACTIVATION		70	0.193777	1.91314	0.00393701	0.0493884	1	1748	tags=36%, list=16%, signal=42%
GO_T_CELL_LINEAGE_COMMITMENT	GO_T_CELL_LINEAGE_COMMITMENT		19	0.364574	1.91134	0.0102459	0.0497113	1	1165	tags=47%, list=11%, signal=53%
GO_REGULATION_OF_PROTEIN_LOCALIZATION_TO_CELL_SURFACE	GO_REGULATION_OF_PROTEIN_LOCALIZATION_TO_CELL_SURFACE		31	0.288541	1.91071	0.0117647	0.0497765	1	4139	tags=68%, list=39%, signal=111%
GO_REGULATION_OF_RHO_PROTEIN_SIGNAL_TRANSDUCTION	GO_REGULATION_OF_RHO_PROTEIN_SIGNAL_TRANSDUCTION		50	0.232068	1.90876	0.00607287	0.0501968	1	2007	tags=42%, list=19%, signal=52%
GO_REGULATION_OF_PHAGOCYTOSIS	GO_REGULATION_OF_PHAGOCYTOSIS		48	0.231294	1.90789	0.0144628	0.0503286	1	1758	tags=40%, list=17%, signal=47%
GO_T_CELL_CYTOKINE_PRODUCTION	GO_T_CELL_CYTOKINE_PRODUCTION		27	0.309635	1.90745	0.00784314	0.0503279	1	1046	tags=41%, list=10%, signal=45%
GO_PEPTIDE_SECRETION	GO_PEPTIDE_SECRETION		284	0.0984843	1.90688	0.00828157	0.0503484	1	2235	tags=31%, list=21%, signal=38%
GO_REGULATION_OF_AMINO_ACID_TRANSPORT	GO_REGULATION_OF_AMINO_ACID_TRANSPORT		15	0.393929	1.9059	0.00402414	0.0505179	1	2194	tags=60%, list=21%, signal=76%
GO_PLATELET_ACTIVATION	GO_PLATELET_ACTIVATION		100	0.163798	1.9057	0.00843882	0.0504422	1	4118	tags=55%, list=39%, signal=89%
GO_REGULATION_OF_ORGAN_GROWTH	GO_REGULATION_OF_ORGAN_GROWTH		53	0.221515	1.90537	0.00389864	0.0504198	1	2468	tags=45%, list=23%, signal=59%
GO_APOPTOTIC_CELL_CLEARANCE	GO_APOPTOTIC_CELL_CLEARANCE		28	0.302373	1.90532	0.012	0.050313	1	5142	tags=79%, list=48%, signal=152%
GO_REGULATION_OF_EPITHELIAL_CELL_MIGRATION	GO_REGULATION_OF_EPITHELIAL_CELL_MIGRATION		128	0.142987	1.90511	0.00992064	0.0502246	1	2233	tags=35%, list=21%, signal=44%
GO_ALPHA_AMINO_ACID_METABOLIC_PROCESS	GO_ALPHA_AMINO_ACID_METABOLIC_PROCESS		129	0.147329	1.90075	0.0093633	0.0513865	1	4135	tags=53%, list=39%, signal=87%
GO_POSITIVE_REGULATION_OF_CYTOKINE_PRODUCTION_INVOLVED_IN_IMMUNE_RESPONSE	GO_POSITIVE_REGULATION_OF_CYTOKINE_PRODUCTION_INVOLVED_IN_IMMUNE_RESPONSE		37	0.262478	1.8981	0.0176125	0.0519574	1	4111	tags=65%, list=39%, signal=105%
GO_NUCLEOSIDE_PHOSPHATE_BIOSYNTHETIC_PROCESS	GO_NUCLEOSIDE_PHOSPHATE_BIOSYNTHETIC_PROCESS		190	0.118856	1.89626	0.0143443	0.052357	1	6866	tags=76%, list=65%, signal=212%
GO_HYALURONAN_METABOLIC_PROCESS	GO_HYALURONAN_METABOLIC_PROCESS		21	0.347158	1.89625	0.00803213	0.0522258	1	4918	tags=81%, list=46%, signal=150%
GO_EPITHELIAL_CELL_DIFFERENTIATION	GO_EPITHELIAL_CELL_DIFFERENTIATION		302	0.0956733	1.89619	0.0147992	0.052102	1	2107	tags=29%, list=20%, signal=35%
GO_RIBOSE_PHOSPHATE_BIOSYNTHETIC_PROCESS	GO_RIBOSE_PHOSPHATE_BIOSYNTHETIC_PROCESS		144	0.135159	1.8936	0.0121212	0.0527257	1	6845	tags=78%, list=64%, signal=216%
GO_HOMOTYPIC_CELL_CELL_ADHESION	GO_HOMOTYPIC_CELL_CELL_ADHESION		53	0.224398	1.89102	0.0133843	0.0533705	1	4041	tags=60%, list=38%, signal=97%
GO_CYTOPLASMIC_TRANSLATIONAL_INITIATION	GO_CYTOPLASMIC_TRANSLATIONAL_INITIATION		33	0.278676	1.89039	0.0139721	0.0534105	1	3486	tags=61%, list=33%, signal=90%
GO_INTERFERON_GAMMA_PRODUCTION	GO_INTERFERON_GAMMA_PRODUCTION		72	0.193666	1.88998	0.00387597	0.0533471	1	1054	tags=29%, list=10%, signal=32%
GO_REGULATION_OF_MITOCHONDRIAL_MEMBRANE_POTENTIAL	GO_REGULATION_OF_MITOCHONDRIAL_MEMBRANE_POTENTIAL		52	0.222113	1.88694	0.0166976	0.054128	1	5414	tags=73%, list=51%, signal=148%
GO_REGULATION_OF_VESICLE_MEDIATED_TRANSPORT	GO_REGULATION_OF_VESICLE_MEDIATED_TRANSPORT		326	0.0926242	1.88582	0.00968992	0.0543334	1	3314	tags=40%, list=31%, signal=57%
GO_CELLULAR_AMINO_ACID_CATABOLIC_PROCESS	GO_CELLULAR_AMINO_ACID_CATABOLIC_PROCESS		74	0.187037	1.88577	0.0101626	0.0542274	1	3481	tags=51%, list=33%, signal=76%
GO_PHOSPHATIDYLINOSITOL_3_KINASE_SIGNALING	GO_PHOSPHATIDYLINOSITOL_3_KINASE_SIGNALING		89	0.171014	1.88448	0.010101	0.0545291	1	3330	tags=48%, list=31%, signal=70%
GO_PURINE_NUCLEOSIDE_METABOLIC_PROCESS	GO_PURINE_NUCLEOSIDE_METABOLIC_PROCESS		47	0.231226	1.88165	0.0115607	0.0553171	1	2300	tags=45%, list=22%, signal=57%
GO_RESPIRATORY_BURST	GO_RESPIRATORY_BURST		26	0.307776	1.88154	0.01002	0.0552433	1	2049	tags=50%, list=19%, signal=62%
GO_NEGATIVE_REGULATION_OF_CELL_ACTIVATION	GO_NEGATIVE_REGULATION_OF_CELL_ACTIVATION		125	0.147795	1.88136	0.00952381	0.0551862	1	827	tags=22%, list=8%, signal=24%
GO_POSITIVE_REGULATION_OF_LAMELLIPODIUM_ORGANIZATION	GO_POSITIVE_REGULATION_OF_LAMELLIPODIUM_ORGANIZATION		26	0.308774	1.87938	0.0119048	0.0556721	1	2447	tags=54%, list=23%, signal=70%
GO_MORPHOGENESIS_OF_A_BRANCHING_STRUCTURE	GO_MORPHOGENESIS_OF_A_BRANCHING_STRUCTURE		83	0.175108	1.87931	0.00584795	0.0555673	1	1993	tags=36%, list=19%, signal=44%
GO_RESPONSE_TO_THYROID_HORMONE	GO_RESPONSE_TO_THYROID_HORMONE		19	0.35227	1.87855	0.00630252	0.0556079	1	4091	tags=74%, list=39%, signal=120%
GO_CARDIAC_MUSCLE_CELL_PROLIFERATION	GO_CARDIAC_MUSCLE_CELL_PROLIFERATION		27	0.304413	1.87612	0.0143443	0.0562049	1	3462	tags=63%, list=33%, signal=93%
GO_NATURAL_KILLER_CELL_MEDIATED_IMMUNITY	GO_NATURAL_KILLER_CELL_MEDIATED_IMMUNITY		41	0.247284	1.87367	0.0136187	0.0568399	1	2046	tags=44%, list=19%, signal=54%
GO_ATP_BIOSYNTHETIC_PROCESS	GO_ATP_BIOSYNTHETIC_PROCESS		40	0.248939	1.87278	0.0150215	0.0570135	1	4535	tags=68%, list=43%, signal=117%
GO_FOLIC_ACID_CONTAINING_COMPOUND_METABOLIC_PROCESS	GO_FOLIC_ACID_CONTAINING_COMPOUND_METABOLIC_PROCESS		19	0.357249	1.87123	0.015873	0.0573909	1	2920	tags=63%, list=27%, signal=87%
GO_RIBOSOMAL_LARGE_SUBUNIT_BIOGENESIS	GO_RIBOSOMAL_LARGE_SUBUNIT_BIOGENESIS		69	0.188678	1.87098	0.00757576	0.05734	1	7553	tags=90%, list=71%, signal=309%
GO_CELLULAR_RESPONSE_TO_OXYGEN_LEVELS	GO_CELLULAR_RESPONSE_TO_OXYGEN_LEVELS		171	0.125405	1.87068	0.0140281	0.0573056	1	2602	tags=37%, list=24%, signal=48%
GO_NEURAL_CREST_CELL_DIFFERENTIATION	GO_NEURAL_CREST_CELL_DIFFERENTIATION		39	0.252282	1.86748	0.0121704	0.0581547	1	1687	tags=41%, list=16%, signal=49%
GO_LIPOPOLYSACCHARIDE_MEDIATED_SIGNALING_PATHWAY	GO_LIPOPOLYSACCHARIDE_MEDIATED_SIGNALING_PATHWAY		36	0.262736	1.8664	0.0163934	0.0583694	1	2824	tags=53%, list=27%, signal=72%
GO_REGULATION_OF_BODY_FLUID_LEVELS	GO_REGULATION_OF_BODY_FLUID_LEVELS		269	0.0963545	1.86512	0.0172745	0.0586246	1	2595	tags=34%, list=24%, signal=44%
GO_REGULATION_OF_CYTOSKELETON_ORGANIZATION	GO_REGULATION_OF_CYTOSKELETON_ORGANIZATION		372	0.0826473	1.86412	0.0159363	0.0588692	1	2550	tags=32%, list=24%, signal=41%
GO_NEGATIVE_REGULATION_OF_LYMPHOCYTE_ACTIVATION	GO_NEGATIVE_REGULATION_OF_LYMPHOCYTE_ACTIVATION		98	0.1641	1.86357	0.0043573	0.0589258	1	765	tags=23%, list=7%, signal=25%
GO_ERBB_SIGNALING_PATHWAY	GO_ERBB_SIGNALING_PATHWAY		97	0.1648	1.86355	0.0159363	0.058794	1	3083	tags=45%, list=29%, signal=63%
GO_MODULATION_BY_SYMBIONT_OF_ENTRY_INTO_HOST	GO_MODULATION_BY_SYMBIONT_OF_ENTRY_INTO_HOST		25	0.313051	1.86319	0.014	0.0588191	1	3480	tags=64%, list=33%, signal=95%
GO_REGULATION_OF_ALPHA_BETA_T_CELL_DIFFERENTIATION	GO_REGULATION_OF_ALPHA_BETA_T_CELL_DIFFERENTIATION		47	0.229424	1.85982	0.0175439	0.0598679	1	1641	tags=38%, list=15%, signal=45%
GO_DE_NOVO_PROTEIN_FOLDING	GO_DE_NOVO_PROTEIN_FOLDING		34	0.267647	1.85729	0.0077821	0.0605729	1	7163	tags=94%, list=67%, signal=288%
GO_MACROPHAGE_DIFFERENTIATION	GO_MACROPHAGE_DIFFERENTIATION		25	0.307877	1.85725	0.00972763	0.060445	1	2685	tags=56%, list=25%, signal=75%
GO_MYELOID_LEUKOCYTE_CYTOKINE_PRODUCTION	GO_MYELOID_LEUKOCYTE_CYTOKINE_PRODUCTION		22	0.327902	1.84814	0.00787402	0.06337	1	3283	tags=64%, list=31%, signal=92%
GO_RESPONSE_TO_MONOSACCHARIDE	GO_RESPONSE_TO_MONOSACCHARIDE		122	0.144499	1.84792	0.00576923	0.0632874	1	4838	tags=60%, list=46%, signal=109%
GO_POSITIVE_REGULATION_OF_ORGANELLE_ORGANIZATION	GO_POSITIVE_REGULATION_OF_ORGANELLE_ORGANIZATION		485	0.0725323	1.84634	0.00754717	0.0636935	1	3031	tags=35%, list=29%, signal=47%
GO_TUBE_MORPHOGENESIS	GO_TUBE_MORPHOGENESIS		414	0.0784005	1.84601	0.00948767	0.0636682	1	1354	tags=20%, list=13%, signal=22%
GO_MODULATION_BY_VIRUS_OF_HOST_CELLULAR_PROCESS	GO_MODULATION_BY_VIRUS_OF_HOST_CELLULAR_PROCESS		17	0.386346	1.84513	0.0138067	0.0638153	1	3400	tags=71%, list=32%, signal=104%
GO_LAMELLIPODIUM_ASSEMBLY	GO_LAMELLIPODIUM_ASSEMBLY		48	0.228924	1.84438	0.0188285	0.0639336	1	2447	tags=46%, list=23%, signal=59%
GO_NUCLEOSIDE_METABOLIC_PROCESS	GO_NUCLEOSIDE_METABOLIC_PROCESS		73	0.180767	1.84349	0.017341	0.0640571	1	2312	tags=40%, list=22%, signal=50%
GO_ATP_SYNTHESIS_COUPLED_ELECTRON_TRANSPORT	GO_ATP_SYNTHESIS_COUPLED_ELECTRON_TRANSPORT		79	0.179069	1.84279	0.0101833	0.0641712	1	6179	tags=76%, list=58%, signal=180%
GO_CELLULAR_DEFENSE_RESPONSE	GO_CELLULAR_DEFENSE_RESPONSE		31	0.276261	1.8421	0.00796813	0.0642843	1	2213	tags=48%, list=21%, signal=61%
GO_PROTEIN_CONTAINING_COMPLEX_DISASSEMBLY	GO_PROTEIN_CONTAINING_COMPLEX_DISASSEMBLY		274	0.0971091	1.84181	0.020284	0.0642453	1	5236	tags=59%, list=49%, signal=113%
GO_POSITIVE_REGULATION_OF_ION_TRANSMEMBRANE_TRANSPORT	GO_POSITIVE_REGULATION_OF_ION_TRANSMEMBRANE_TRANSPORT		74	0.182615	1.84092	0.00400802	0.0644142	1	1805	tags=35%, list=17%, signal=42%
GO_ACTIN_FILAMENT_BASED_PROCESS	GO_ACTIN_FILAMENT_BASED_PROCESS		457	0.0775228	1.83973	0.0148936	0.0646454	1	1117	tags=18%, list=11%, signal=19%
GO_NEGATIVE_REGULATION_OF_PROTEIN_LOCALIZATION_TO_MEMBRANE	GO_NEGATIVE_REGULATION_OF_PROTEIN_LOCALIZATION_TO_MEMBRANE		20	0.342851	1.83936	0.0198413	0.0646651	1	4331	tags=75%, list=41%, signal=126%
GO_REGULATION_OF_DNA_TEMPLATED_TRANSCRIPTION_IN_RESPONSE_TO_STRESS	GO_REGULATION_OF_DNA_TEMPLATED_TRANSCRIPTION_IN_RESPONSE_TO_STRESS		103	0.153584	1.83881	0.0135135	0.0647075	1	4984	tags=62%, list=47%, signal=116%
GO_POSITIVE_REGULATION_OF_HEMOPOIESIS	GO_POSITIVE_REGULATION_OF_HEMOPOIESIS		142	0.130405	1.83724	0.00980392	0.0651913	1	1475	tags=27%, list=14%, signal=31%
GO_REGULATION_OF_LAMELLIPODIUM_ASSEMBLY	GO_REGULATION_OF_LAMELLIPODIUM_ASSEMBLY		25	0.303552	1.8355	0.0136986	0.0656856	1	1881	tags=48%, list=18%, signal=58%
GO_POSITIVE_REGULATION_OF_DEPHOSPHORYLATION	GO_POSITIVE_REGULATION_OF_DEPHOSPHORYLATION		41	0.243342	1.83516	0.0136986	0.0656651	1	2865	tags=51%, list=27%, signal=70%
GO_PROTEIN_MATURATION	GO_PROTEIN_MATURATION		179	0.118227	1.83305	0.011976	0.0662164	1	6776	tags=75%, list=64%, signal=205%
GO_LYMPHOCYTE_CHEMOTAXIS	GO_LYMPHOCYTE_CHEMOTAXIS		23	0.317978	1.8313	0.0198807	0.0667239	1	1709	tags=48%, list=16%, signal=57%
GO_PTERIDINE_CONTAINING_COMPOUND_METABOLIC_PROCESS	GO_PTERIDINE_CONTAINING_COMPOUND_METABOLIC_PROCESS		24	0.309062	1.8297	0.0102041	0.0671615	1	2920	tags=58%, list=27%, signal=80%
GO_POSITIVE_REGULATION_OF_PEPTIDE_SECRETION	GO_POSITIVE_REGULATION_OF_PEPTIDE_SECRETION		123	0.138753	1.82899	0.0105485	0.0672704	1	1824	tags=31%, list=17%, signal=37%
GO_MODIFICATION_OF_SYNAPTIC_STRUCTURE	GO_MODIFICATION_OF_SYNAPTIC_STRUCTURE		16	0.379614	1.82686	0.0174419	0.06787	1	620	tags=44%, list=6%, signal=46%
GO_POSITIVE_REGULATION_OF_ERK1_AND_ERK2_CASCADE	GO_POSITIVE_REGULATION_OF_ERK1_AND_ERK2_CASCADE		90	0.16429	1.8266	0.0119048	0.0678334	1	3462	tags=49%, list=33%, signal=72%
GO_RESPONSE_TO_METAL_ION	GO_RESPONSE_TO_METAL_ION		196	0.113042	1.82645	0.0228216	0.0677267	1	4457	tags=53%, list=42%, signal=90%
GO_NEGATIVE_REGULATION_OF_EXTRINSIC_APOPTOTIC_SIGNALING_PATHWAY	GO_NEGATIVE_REGULATION_OF_EXTRINSIC_APOPTOTIC_SIGNALING_PATHWAY		68	0.192964	1.82487	0.00392157	0.0680833	1	2024	tags=38%, list=19%, signal=47%
GO_POSITIVE_REGULATION_OF_CELL_MORPHOGENESIS_INVOLVED_IN_DIFFERENTIATION	GO_POSITIVE_REGULATION_OF_CELL_MORPHOGENESIS_INVOLVED_IN_DIFFERENTIATION		102	0.155482	1.82316	0.0178926	0.0685211	1	1071	tags=25%, list=10%, signal=28%
GO_INTERLEUKIN_12_PRODUCTION	GO_INTERLEUKIN_12_PRODUCTION		34	0.26847	1.82313	0.0134875	0.0683863	1	3405	tags=59%, list=32%, signal=86%
GO_RESPONSE_TO_GROWTH_FACTOR	GO_RESPONSE_TO_GROWTH_FACTOR		382	0.0846265	1.82284	0.011257	0.0683915	1	3693	tags=43%, list=35%, signal=63%
GO_CELLULAR_COMPONENT_DISASSEMBLY	GO_CELLULAR_COMPONENT_DISASSEMBLY		437	0.0774516	1.82254	0.0185567	0.0683484	1	5263	tags=57%, list=50%, signal=108%
GO_REGULATION_OF_B_CELL_PROLIFERATION	GO_REGULATION_OF_B_CELL_PROLIFERATION		44	0.229234	1.82168	0.0162272	0.0685404	1	2644	tags=48%, list=25%, signal=63%
GO_REGULATION_OF_MAP_KINASE_ACTIVITY	GO_REGULATION_OF_MAP_KINASE_ACTIVITY		210	0.106757	1.82152	0.0102881	0.0684579	1	2226	tags=31%, list=21%, signal=39%
GO_REGULATION_OF_CELLULAR_KETONE_METABOLIC_PROCESS	GO_REGULATION_OF_CELLULAR_KETONE_METABOLIC_PROCESS		125	0.140121	1.82023	0.0132576	0.0687713	1	3882	tags=50%, list=37%, signal=78%
GO_BLASTOCYST_GROWTH	GO_BLASTOCYST_GROWTH		17	0.368399	1.82	0.022541	0.0686915	1	5465	tags=88%, list=51%, signal=181%
GO_POSITIVE_REGULATION_OF_ORGANIC_ACID_TRANSPORT	GO_POSITIVE_REGULATION_OF_ORGANIC_ACID_TRANSPORT		16	0.380615	1.81952	0.0118812	0.0687376	1	4593	tags=81%, list=43%, signal=143%
GO_TRICARBOXYLIC_ACID_CYCLE	GO_TRICARBOXYLIC_ACID_CYCLE		30	0.281393	1.81894	0.00852879	0.0687899	1	6933	tags=93%, list=65%, signal=268%
GO_POSITIVE_REGULATION_OF_CYCLIN_DEPENDENT_PROTEIN_KINASE_ACTIVITY	GO_POSITIVE_REGULATION_OF_CYCLIN_DEPENDENT_PROTEIN_KINASE_ACTIVITY		23	0.312399	1.81797	0.0156863	0.0690012	1	2230	tags=52%, list=21%, signal=66%
GO_INOSITOL_LIPID_MEDIATED_SIGNALING	GO_INOSITOL_LIPID_MEDIATED_SIGNALING		110	0.148272	1.81784	0.0120482	0.068916	1	3462	tags=47%, list=33%, signal=69%
GO_VASCULATURE_DEVELOPMENT	GO_VASCULATURE_DEVELOPMENT		355	0.0835885	1.81643	0.0190114	0.0693241	1	3749	tags=43%, list=35%, signal=65%
GO_REGULATION_OF_T_CELL_MEDIATED_IMMUNITY	GO_REGULATION_OF_T_CELL_MEDIATED_IMMUNITY		45	0.223949	1.81609	0.014	0.0692773	1	4476	tags=64%, list=42%, signal=111%
GO_CARBOHYDRATE_DERIVATIVE_CATABOLIC_PROCESS	GO_CARBOHYDRATE_DERIVATIVE_CATABOLIC_PROCESS		120	0.142186	1.81564	0.00196464	0.0692868	1	5145	tags=63%, list=48%, signal=120%
GO_GLYCOSYL_COMPOUND_METABOLIC_PROCESS	GO_GLYCOSYL_COMPOUND_METABOLIC_PROCESS		89	0.165675	1.81438	0.0116959	0.0696232	1	2312	tags=38%, list=22%, signal=48%
GO_AGING	GO_AGING		194	0.112285	1.81433	0.00992064	0.0694785	1	4249	tags=51%, list=40%, signal=83%
GO_REGULATION_OF_ESTABLISHMENT_OF_PROTEIN_LOCALIZATION_TO_MITOCHONDRION	GO_REGULATION_OF_ESTABLISHMENT_OF_PROTEIN_LOCALIZATION_TO_MITOCHONDRION		62	0.201302	1.81307	0.0162272	0.0698277	1	6954	tags=85%, list=65%, signal=246%
GO_ERBB2_SIGNALING_PATHWAY	GO_ERBB2_SIGNALING_PATHWAY		21	0.333428	1.81183	0.0189474	0.0701873	1	3546	tags=67%, list=33%, signal=100%
GO_REGULATION_OF_CELL_SHAPE	GO_REGULATION_OF_CELL_SHAPE		97	0.156238	1.81149	0.0260521	0.0701562	1	2297	tags=37%, list=22%, signal=47%
GO_RIBONUCLEOSIDE_TRIPHOSPHATE_METABOLIC_PROCESS	GO_RIBONUCLEOSIDE_TRIPHOSPHATE_METABOLIC_PROCESS		66	0.190589	1.80847	0.0142276	0.0711837	1	4908	tags=65%, list=46%, signal=120%
GO_HEART_GROWTH	GO_HEART_GROWTH		46	0.22894	1.8083	0.00756144	0.0711077	1	2889	tags=50%, list=27%, signal=68%
GO_REGULATION_OF_MULTI_ORGANISM_PROCESS	GO_REGULATION_OF_MULTI_ORGANISM_PROCESS		31	0.27148	1.80821	0.0132576	0.0709938	1	2949	tags=55%, list=28%, signal=76%
GO_CELL_FATE_COMMITMENT	GO_CELL_FATE_COMMITMENT		100	0.154444	1.80698	0.0104384	0.0713781	1	1242	tags=27%, list=12%, signal=30%
GO_POSITIVE_REGULATION_OF_CELL_DEVELOPMENT	GO_POSITIVE_REGULATION_OF_CELL_DEVELOPMENT		309	0.0887586	1.80521	0.035503	0.0719043	1	2212	tags=29%, list=21%, signal=36%
GO_POSITIVE_REGULATION_OF_CD4_POSITIVE_ALPHA_BETA_T_CELL_ACTIVATION	GO_POSITIVE_REGULATION_OF_CD4_POSITIVE_ALPHA_BETA_T_CELL_ACTIVATION		27	0.290613	1.80497	0.0224033	0.0718217	1	1641	tags=44%, list=15%, signal=52%
GO_CELLULAR_RESPONSE_TO_LIPID	GO_CELLULAR_RESPONSE_TO_LIPID		332	0.0872367	1.80375	0.0116959	0.0721107	1	1725	tags=25%, list=16%, signal=29%
GO_POSITIVE_REGULATION_OF_SUBSTRATE_ADHESION_DEPENDENT_CELL_SPREADING	GO_POSITIVE_REGULATION_OF_SUBSTRATE_ADHESION_DEPENDENT_CELL_SPREADING		27	0.285821	1.80171	0.0165631	0.0727385	1	3659	tags=63%, list=34%, signal=96%
GO_NEGATIVE_REGULATION_OF_PROTEIN_LOCALIZATION_TO_CELL_PERIPHERY	GO_NEGATIVE_REGULATION_OF_PROTEIN_LOCALIZATION_TO_CELL_PERIPHERY		17	0.357484	1.80083	0.0173077	0.0728425	1	4331	tags=76%, list=41%, signal=129%
GO_VESICLE_TARGETING_TO_FROM_OR_WITHIN_GOLGI	GO_VESICLE_TARGETING_TO_FROM_OR_WITHIN_GOLGI		61	0.193426	1.79944	0.0261044	0.073213	1	7360	tags=89%, list=69%, signal=287%
GO_CORTICAL_CYTOSKELETON_ORGANIZATION	GO_CORTICAL_CYTOSKELETON_ORGANIZATION		46	0.222523	1.79888	0.0114943	0.0732623	1	2495	tags=46%, list=23%, signal=59%
GO_ORGANELLE_FISSION	GO_ORGANELLE_FISSION		336	0.0848288	1.79885	0.0123967	0.0731204	1	3521	tags=41%, list=33%, signal=60%
GO_POSITIVE_REGULATION_OF_CYTOKINESIS	GO_POSITIVE_REGULATION_OF_CYTOKINESIS		26	0.296927	1.79528	0.00996016	0.0744331	1	5024	tags=77%, list=47%, signal=146%
GO_EMBRYONIC_PLACENTA_DEVELOPMENT	GO_EMBRYONIC_PLACENTA_DEVELOPMENT		47	0.218449	1.79522	0.0136452	0.0742951	1	1079	tags=32%, list=10%, signal=35%
GO_POSITIVE_REGULATION_OF_HYDROLASE_ACTIVITY	GO_POSITIVE_REGULATION_OF_HYDROLASE_ACTIVITY		498	0.0711855	1.79472	0.0175097	0.0743075	1	1902	tags=25%, list=18%, signal=29%
GO_CARTILAGE_DEVELOPMENT	GO_CARTILAGE_DEVELOPMENT		81	0.16726	1.79464	0.0250482	0.0742017	1	1121	tags=27%, list=11%, signal=30%
GO_REGULATION_OF_MONOCYTE_DIFFERENTIATION	GO_REGULATION_OF_MONOCYTE_DIFFERENTIATION		15	0.385634	1.79417	0.0197628	0.074189	1	2282	tags=60%, list=21%, signal=76%
GO_PROTEIN_LOCALIZATION_TO_MEMBRANE	GO_PROTEIN_LOCALIZATION_TO_MEMBRANE		473	0.0718345	1.7935	0.00813008	0.0742922	1	3290	tags=38%, list=31%, signal=52%
GO_POSITIVE_REGULATION_OF_LEUKOCYTE_APOPTOTIC_PROCESS	GO_POSITIVE_REGULATION_OF_LEUKOCYTE_APOPTOTIC_PROCESS		21	0.328658	1.79318	0.0164271	0.0742597	1	2079	tags=52%, list=20%, signal=65%
GO_HOMEOSTASIS_OF_NUMBER_OF_CELLS_WITHIN_A_TISSUE	GO_HOMEOSTASIS_OF_NUMBER_OF_CELLS_WITHIN_A_TISSUE		22	0.319708	1.79302	0.0159046	0.074185	1	2887	tags=59%, list=27%, signal=81%
GO_NEUROTROPHIN_TRK_RECEPTOR_SIGNALING_PATHWAY	GO_NEUROTROPHIN_TRK_RECEPTOR_SIGNALING_PATHWAY		20	0.328822	1.79294	0.012474	0.074069	1	1824	tags=50%, list=17%, signal=60%
GO_REGULATION_OF_BLOOD_PRESSURE	GO_REGULATION_OF_BLOOD_PRESSURE		63	0.193358	1.79101	0.0246407	0.0746585	1	2004	tags=38%, list=19%, signal=47%
GO_POSITIVE_REGULATION_OF_CARDIAC_MUSCLE_TISSUE_DEVELOPMENT	GO_POSITIVE_REGULATION_OF_CARDIAC_MUSCLE_TISSUE_DEVELOPMENT		23	0.308897	1.79069	0.0218688	0.0746173	1	2729	tags=57%, list=26%, signal=76%
GO_CELLULAR_KETONE_METABOLIC_PROCESS	GO_CELLULAR_KETONE_METABOLIC_PROCESS		165	0.118317	1.7901	0.01417	0.0747154	1	4556	tags=55%, list=43%, signal=94%
GO_POSITIVE_REGULATION_OF_LEUKOCYTE_DIFFERENTIATION	GO_POSITIVE_REGULATION_OF_LEUKOCYTE_DIFFERENTIATION		114	0.143296	1.7896	0.0224949	0.0747467	1	1475	tags=28%, list=14%, signal=32%
GO_MICROTUBULE_CYTOSKELETON_ORGANIZATION_INVOLVED_IN_MITOSIS	GO_MICROTUBULE_CYTOSKELETON_ORGANIZATION_INVOLVED_IN_MITOSIS		124	0.136723	1.78793	0.0207039	0.0752467	1	2590	tags=38%, list=24%, signal=50%
GO_PEPTIDYL_TYROSINE_MODIFICATION	GO_PEPTIDYL_TYROSINE_MODIFICATION		205	0.108467	1.78727	0.0181087	0.0753343	1	2600	tags=35%, list=24%, signal=46%
GO_ORGANOPHOSPHATE_CATABOLIC_PROCESS	GO_ORGANOPHOSPHATE_CATABOLIC_PROCESS		99	0.158313	1.78705	0.0302419	0.0752455	1	5093	tags=64%, list=48%, signal=121%
GO_REGULATION_OF_INFLAMMATORY_RESPONSE	GO_REGULATION_OF_INFLAMMATORY_RESPONSE		203	0.108236	1.78509	0.0198413	0.0758903	1	1697	tags=27%, list=16%, signal=31%
GO_CALCIUM_MEDIATED_SIGNALING	GO_CALCIUM_MEDIATED_SIGNALING		109	0.144412	1.78436	0.0157171	0.0760285	1	2379	tags=37%, list=22%, signal=47%
GO_POSITIVE_REGULATION_OF_TELOMERASE_ACTIVITY	GO_POSITIVE_REGULATION_OF_TELOMERASE_ACTIVITY		31	0.269117	1.78325	0.0196078	0.0762975	1	1946	tags=45%, list=18%, signal=55%
GO_MYELOID_LEUKOCYTE_DIFFERENTIATION	GO_MYELOID_LEUKOCYTE_DIFFERENTIATION		129	0.135129	1.78274	0.0122951	0.076358	1	2369	tags=36%, list=22%, signal=45%
GO_NCRNA_PROCESSING	GO_NCRNA_PROCESSING		371	0.0803608	1.78193	0.02	0.0764942	1	7622	tags=80%, list=72%, signal=272%
GO_CELLULAR_RESPONSE_TO_CALCIUM_ION	GO_CELLULAR_RESPONSE_TO_CALCIUM_ION		41	0.232758	1.78159	0.0221774	0.0764553	1	2977	tags=51%, list=28%, signal=71%
GO_AMINE_TRANSPORT	GO_AMINE_TRANSPORT		28	0.279913	1.77706	0.0230126	0.0781733	1	3483	tags=61%, list=33%, signal=90%
GO_REGULATION_OF_GLIOGENESIS	GO_REGULATION_OF_GLIOGENESIS		61	0.194277	1.77476	0.0168421	0.0789665	1	1430	tags=33%, list=13%, signal=38%
GO_TISSUE_MIGRATION	GO_TISSUE_MIGRATION		168	0.118964	1.7741	0.00954198	0.0790797	1	2233	tags=33%, list=21%, signal=41%
GO_RESPONSE_TO_VIRUS	GO_RESPONSE_TO_VIRUS		236	0.0999147	1.77181	0.0191205	0.0798458	1	1842	tags=27%, list=17%, signal=32%
GO_SUBSTANTIA_NIGRA_DEVELOPMENT	GO_SUBSTANTIA_NIGRA_DEVELOPMENT		32	0.261876	1.76983	0.0182186	0.08047	1	2205	tags=47%, list=21%, signal=59%
GO_ESTABLISHMENT_OF_PROTEIN_LOCALIZATION_TO_TELOMERE	GO_ESTABLISHMENT_OF_PROTEIN_LOCALIZATION_TO_TELOMERE		18	0.340107	1.76835	0.0273438	0.080947	1	2884	tags=61%, list=27%, signal=84%
GO_POSITIVE_REGULATION_OF_ESTABLISHMENT_OF_PROTEIN_LOCALIZATION_TO_MITOCHONDRION	GO_POSITIVE_REGULATION_OF_ESTABLISHMENT_OF_PROTEIN_LOCALIZATION_TO_MITOCHONDRION		51	0.210267	1.7682	0.0118343	0.0808547	1	3400	tags=53%, list=32%, signal=77%
GO_REGULATION_OF_MYELINATION	GO_REGULATION_OF_MYELINATION		28	0.283631	1.76778	0.00423729	0.0808723	1	3823	tags=64%, list=36%, signal=100%
GO_APOPTOTIC_MITOCHONDRIAL_CHANGES	GO_APOPTOTIC_MITOCHONDRIAL_CHANGES		95	0.147978	1.76759	0.012	0.0807989	1	2243	tags=36%, list=21%, signal=45%
GO_REGULATION_OF_SECRETION	GO_REGULATION_OF_SECRETION		369	0.0811763	1.76727	0.015873	0.0808014	1	2247	tags=29%, list=21%, signal=35%
GO_POSITIVE_REGULATION_OF_REACTIVE_OXYGEN_SPECIES_METABOLIC_PROCESS	GO_POSITIVE_REGULATION_OF_REACTIVE_OXYGEN_SPECIES_METABOLIC_PROCESS		57	0.193804	1.76692	0.0119048	0.0807818	1	1865	tags=37%, list=18%, signal=44%
GO_REGULATION_OF_CELL_CYCLE_G2_M_PHASE_TRANSITION	GO_REGULATION_OF_CELL_CYCLE_G2_M_PHASE_TRANSITION		189	0.112068	1.76481	0.0111111	0.0815591	1	5181	tags=60%, list=49%, signal=115%
GO_POSITIVE_REGULATION_OF_AXONOGENESIS	GO_POSITIVE_REGULATION_OF_AXONOGENESIS		53	0.205955	1.76443	0.0159363	0.0815439	1	1029	tags=30%, list=10%, signal=33%
GO_MYELOID_DENDRITIC_CELL_ACTIVATION	GO_MYELOID_DENDRITIC_CELL_ACTIVATION		17	0.354145	1.76434	0.0182927	0.0814332	1	1242	tags=47%, list=12%, signal=53%
GO_RIBONUCLEOSIDE_METABOLIC_PROCESS	GO_RIBONUCLEOSIDE_METABOLIC_PROCESS		47	0.217882	1.76413	0.0258964	0.0813648	1	1085	tags=32%, list=10%, signal=35%
GO_SULFUR_AMINO_ACID_METABOLIC_PROCESS	GO_SULFUR_AMINO_ACID_METABOLIC_PROCESS		27	0.282182	1.76092	0.0195312	0.0824973	1	4091	tags=67%, list=39%, signal=108%
GO_ENDOMEMBRANE_SYSTEM_ORGANIZATION	GO_ENDOMEMBRANE_SYSTEM_ORGANIZATION		340	0.0823784	1.75892	0.026087	0.0832458	1	2620	tags=33%, list=25%, signal=42%
GO_UNSATURATED_FATTY_ACID_BIOSYNTHETIC_PROCESS	GO_UNSATURATED_FATTY_ACID_BIOSYNTHETIC_PROCESS		29	0.272015	1.7555	0.0212355	0.0846357	1	1513	tags=41%, list=14%, signal=48%
GO_POSITIVE_REGULATION_OF_PHOSPHATIDYLINOSITOL_3_KINASE_SIGNALING	GO_POSITIVE_REGULATION_OF_PHOSPHATIDYLINOSITOL_3_KINASE_SIGNALING		46	0.215893	1.75416	0.0248092	0.0851014	1	3027	tags=50%, list=28%, signal=70%
GO_POSITIVE_REGULATION_OF_CD4_POSITIVE_ALPHA_BETA_T_CELL_DIFFERENTIATION	GO_POSITIVE_REGULATION_OF_CD4_POSITIVE_ALPHA_BETA_T_CELL_DIFFERENTIATION		21	0.322257	1.75379	0.0144033	0.0851294	1	1641	tags=48%, list=15%, signal=56%
GO_PLACENTA_DEVELOPMENT	GO_PLACENTA_DEVELOPMENT		78	0.168804	1.7532	0.0142276	0.0852462	1	1079	tags=27%, list=10%, signal=30%
GO_POSITIVE_REGULATION_OF_INTERFERON_GAMMA_PRODUCTION	GO_POSITIVE_REGULATION_OF_INTERFERON_GAMMA_PRODUCTION		41	0.224463	1.75251	0.0121704	0.0854278	1	992	tags=32%, list=9%, signal=35%
GO_EXTRACELLULAR_STRUCTURE_ORGANIZATION	GO_EXTRACELLULAR_STRUCTURE_ORGANIZATION		149	0.125486	1.74941	0.0336634	0.0866815	1	1180	tags=23%, list=11%, signal=26%
GO_RIBOSOMAL_SMALL_SUBUNIT_BIOGENESIS	GO_RIBOSOMAL_SMALL_SUBUNIT_BIOGENESIS		72	0.174739	1.74876	0.0282258	0.0868456	1	7598	tags=89%, list=72%, signal=310%
GO_REGULATION_OF_NUCLEOCYTOPLASMIC_TRANSPORT	GO_REGULATION_OF_NUCLEOCYTOPLASMIC_TRANSPORT		91	0.154489	1.74621	0.0116959	0.0877907	1	4092	tags=54%, list=39%, signal=87%
GO_TUMOR_NECROSIS_FACTOR_BIOSYNTHETIC_PROCESS	GO_TUMOR_NECROSIS_FACTOR_BIOSYNTHETIC_PROCESS		19	0.33532	1.745	0.0230608	0.088136	1	357	tags=37%, list=3%, signal=38%
GO_NUCLEAR_TRANSPORT	GO_NUCLEAR_TRANSPORT		295	0.0904154	1.74412	0.0176125	0.0883671	1	5475	tags=60%, list=52%, signal=121%
GO_MATURATION_OF_SSU_RRNA_FROM_TRICISTRONIC_RRNA_TRANSCRIPT_SSU_RRNA_5_8S_RRNA_LSU_RRNA	GO_MATURATION_OF_SSU_RRNA_FROM_TRICISTRONIC_RRNA_TRANSCRIPT_SSU_RRNA_5_8S_RRNA_LSU_RRNA		37	0.242345	1.74365	0.0225989	0.0884142	1	6621	tags=86%, list=62%, signal=229%
GO_POSITIVE_REGULATION_OF_INTRACELLULAR_PROTEIN_TRANSPORT	GO_POSITIVE_REGULATION_OF_INTRACELLULAR_PROTEIN_TRANSPORT		147	0.124849	1.74248	0.0178218	0.0886785	1	3027	tags=41%, list=28%, signal=56%
GO_ORGANIC_ACID_BIOSYNTHETIC_PROCESS	GO_ORGANIC_ACID_BIOSYNTHETIC_PROCESS		198	0.107233	1.74139	0.0262097	0.0890501	1	2744	tags=36%, list=26%, signal=48%
GO_MITOTIC_SPINDLE_ORGANIZATION	GO_MITOTIC_SPINDLE_ORGANIZATION		103	0.145859	1.74023	0.0337972	0.0893745	1	2590	tags=39%, list=24%, signal=51%
GO_HOMEOSTASIS_OF_NUMBER_OF_CELLS	GO_HOMEOSTASIS_OF_NUMBER_OF_CELLS		191	0.109788	1.73985	0.0173536	0.089412	1	2302	tags=32%, list=22%, signal=41%
GO_MACROPHAGE_CHEMOTAXIS	GO_MACROPHAGE_CHEMOTAXIS		20	0.325361	1.73912	0.0123457	0.0896235	1	2923	tags=60%, list=28%, signal=83%
GO_SMALL_GTPASE_MEDIATED_SIGNAL_TRANSDUCTION	GO_SMALL_GTPASE_MEDIATED_SIGNAL_TRANSDUCTION		356	0.0794106	1.73878	0.0185567	0.0896356	1	2108	tags=28%, list=20%, signal=33%
GO_SALIVARY_GLAND_DEVELOPMENT	GO_SALIVARY_GLAND_DEVELOPMENT		19	0.335464	1.7382	0.0191571	0.0897692	1	3151	tags=63%, list=30%, signal=90%
GO_POSITIVE_REGULATION_OF_EXTRINSIC_APOPTOTIC_SIGNALING_PATHWAY	GO_POSITIVE_REGULATION_OF_EXTRINSIC_APOPTOTIC_SIGNALING_PATHWAY		36	0.243262	1.73499	0.0200445	0.091207	1	5981	tags=81%, list=56%, signal=184%
GO_POSITIVE_REGULATION_OF_INTERLEUKIN_6_PRODUCTION	GO_POSITIVE_REGULATION_OF_INTERLEUKIN_6_PRODUCTION		52	0.20504	1.73485	0.0248447	0.0911034	1	1713	tags=37%, list=16%, signal=43%
GO_VIRAL_BUDDING_VIA_HOST_ESCRT_COMPLEX	GO_VIRAL_BUDDING_VIA_HOST_ESCRT_COMPLEX		17	0.354017	1.73442	0.010917	0.0911065	1	3118	tags=65%, list=29%, signal=91%
GO_MUSCLE_CELL_PROLIFERATION	GO_MUSCLE_CELL_PROLIFERATION		100	0.150314	1.73307	0.0180361	0.091587	1	1073	tags=25%, list=10%, signal=28%
GO_REGULATION_OF_FIBROBLAST_MIGRATION	GO_REGULATION_OF_FIBROBLAST_MIGRATION		24	0.297599	1.7303	0.0217391	0.0927185	1	1271	tags=42%, list=12%, signal=47%
GO_MYELOID_CELL_APOPTOTIC_PROCESS	GO_MYELOID_CELL_APOPTOTIC_PROCESS		22	0.311017	1.72895	0.0169851	0.0932036	1	3462	tags=64%, list=33%, signal=94%
GO_REGULATION_OF_ACTIN_FILAMENT_LENGTH	GO_REGULATION_OF_ACTIN_FILAMENT_LENGTH		126	0.127869	1.72701	0.026	0.0940781	1	2535	tags=37%, list=24%, signal=47%
GO_MONOCARBOXYLIC_ACID_METABOLIC_PROCESS	GO_MONOCARBOXYLIC_ACID_METABOLIC_PROCESS		397	0.0746896	1.72484	0.0362595	0.0949919	1	6674	tags=70%, list=63%, signal=181%
GO_MATURATION_OF_LSU_RRNA	GO_MATURATION_OF_LSU_RRNA		28	0.277759	1.72461	0.0250482	0.0949278	1	4644	tags=71%, list=44%, signal=127%
GO_REGULATION_OF_CELL_MORPHOGENESIS	GO_REGULATION_OF_CELL_MORPHOGENESIS		295	0.0847169	1.72455	0.0198413	0.0947814	1	2509	tags=32%, list=24%, signal=41%
GO_BLOOD_VESSEL_REMODELING	GO_BLOOD_VESSEL_REMODELING		21	0.312636	1.72418	0.0139442	0.0947778	1	1743	tags=48%, list=16%, signal=57%
GO_MULTI_MULTICELLULAR_ORGANISM_PROCESS	GO_MULTI_MULTICELLULAR_ORGANISM_PROCESS		101	0.145224	1.72355	0.0172084	0.094872	1	4992	tags=61%, list=47%, signal=115%
GO_ACTIN_POLYMERIZATION_OR_DEPOLYMERIZATION	GO_ACTIN_POLYMERIZATION_OR_DEPOLYMERIZATION		145	0.121553	1.72317	0.0268041	0.0949034	1	2535	tags=36%, list=24%, signal=46%
GO_LEUKOCYTE_ACTIVATION_INVOLVED_IN_INFLAMMATORY_RESPONSE	GO_LEUKOCYTE_ACTIVATION_INVOLVED_IN_INFLAMMATORY_RESPONSE		25	0.283846	1.72284	0.0162602	0.0948854	1	1240	tags=40%, list=12%, signal=45%
GO_NEGATIVE_REGULATION_OF_TRANSMEMBRANE_TRANSPORT	GO_NEGATIVE_REGULATION_OF_TRANSMEMBRANE_TRANSPORT		58	0.197799	1.72258	0.0329218	0.0948522	1	4686	tags=64%, list=44%, signal=114%
GO_POSITIVE_REGULATION_OF_PEPTIDYL_THREONINE_PHOSPHORYLATION	GO_POSITIVE_REGULATION_OF_PEPTIDYL_THREONINE_PHOSPHORYLATION		18	0.344995	1.72201	0.0310078	0.0949499	1	5783	tags=89%, list=54%, signal=195%
GO_POSITIVE_REGULATION_OF_CELL_MATRIX_ADHESION	GO_POSITIVE_REGULATION_OF_CELL_MATRIX_ADHESION		34	0.250024	1.72162	0.0336634	0.0949834	1	2663	tags=50%, list=25%, signal=67%
GO_NEGATIVE_REGULATION_OF_PHOSPHORYLATION	GO_NEGATIVE_REGULATION_OF_PHOSPHORYLATION		306	0.0848989	1.72113	0.0216535	0.0950735	1	3775	tags=44%, list=36%, signal=66%
GO_TISSUE_HOMEOSTASIS	GO_TISSUE_HOMEOSTASIS		136	0.128759	1.72112	0.0232558	0.0949046	1	2398	tags=35%, list=23%, signal=45%
GO_REGULATION_OF_HOMOTYPIC_CELL_CELL_ADHESION	GO_REGULATION_OF_HOMOTYPIC_CELL_CELL_ADHESION		19	0.330005	1.72034	0.02	0.0951551	1	3768	tags=68%, list=35%, signal=106%
GO_DEVELOPMENTAL_GROWTH	GO_DEVELOPMENTAL_GROWTH		359	0.0788013	1.71922	0.0214008	0.0955075	1	2889	tags=35%, list=27%, signal=46%
GO_PROTEIN_INSERTION_INTO_MEMBRANE	GO_PROTEIN_INSERTION_INTO_MEMBRANE		54	0.199378	1.7177	0.0279441	0.0960717	1	3400	tags=52%, list=32%, signal=76%
GO_CD4_POSITIVE_OR_CD8_POSITIVE_ALPHA_BETA_T_CELL_LINEAGE_COMMITMENT	GO_CD4_POSITIVE_OR_CD8_POSITIVE_ALPHA_BETA_T_CELL_LINEAGE_COMMITMENT		16	0.357818	1.71564	0.0238569	0.0968823	1	2843	tags=63%, list=27%, signal=85%
GO_NADP_METABOLIC_PROCESS	GO_NADP_METABOLIC_PROCESS		27	0.270196	1.71465	0.018797	0.0972074	1	4218	tags=67%, list=40%, signal=110%
GO_NEURON_PROJECTION_EXTENSION_INVOLVED_IN_NEURON_PROJECTION_GUIDANCE	GO_NEURON_PROJECTION_EXTENSION_INVOLVED_IN_NEURON_PROJECTION_GUIDANCE		16	0.355272	1.71321	0.0237154	0.0977552	1	2870	tags=63%, list=27%, signal=86%
GO_POSITIVE_REGULATION_OF_TELOMERE_MAINTENANCE_VIA_TELOMERE_LENGTHENING	GO_POSITIVE_REGULATION_OF_TELOMERE_MAINTENANCE_VIA_TELOMERE_LENGTHENING		36	0.240617	1.71138	0.015534	0.0985411	1	2468	tags=47%, list=23%, signal=61%
GO_FOAM_CELL_DIFFERENTIATION	GO_FOAM_CELL_DIFFERENTIATION		18	0.332343	1.71008	0.0242424	0.0989598	1	1786	tags=50%, list=17%, signal=60%
GO_NUCLEOSIDE_PHOSPHATE_CATABOLIC_PROCESS	GO_NUCLEOSIDE_PHOSPHATE_CATABOLIC_PROCESS		53	0.200721	1.70922	0.0277228	0.0991729	1	5093	tags=68%, list=48%, signal=130%
GO_REGULATION_OF_LEUKOCYTE_MEDIATED_CYTOTOXICITY	GO_REGULATION_OF_LEUKOCYTE_MEDIATED_CYTOTOXICITY		45	0.215724	1.70834	0.0280172	0.0994504	1	4563	tags=64%, list=43%, signal=112%
GO_NEGATIVE_REGULATION_OF_MAP_KINASE_ACTIVITY	GO_NEGATIVE_REGULATION_OF_MAP_KINASE_ACTIVITY		49	0.20428	1.70811	0.0323232	0.0993785	1	5210	tags=69%, list=49%, signal=136%
GO_POSITIVE_REGULATION_OF_MAP_KINASE_ACTIVITY	GO_POSITIVE_REGULATION_OF_MAP_KINASE_ACTIVITY		158	0.116551	1.70677	0.02	0.0998875	1	2141	tags=32%, list=20%, signal=39%
GO_NEGATIVE_REGULATION_OF_CALCIUM_ION_TRANSPORT	GO_NEGATIVE_REGULATION_OF_CALCIUM_ION_TRANSPORT		22	0.299654	1.70534	0.0193133	0.100415	1	1651	tags=45%, list=16%, signal=54%
GO_VIRION_ASSEMBLY	GO_VIRION_ASSEMBLY		36	0.234966	1.70468	0.0160321	0.100585	1	3118	tags=53%, list=29%, signal=74%
GO_NEGATIVE_REGULATION_OF_T_CELL_DIFFERENTIATION	GO_NEGATIVE_REGULATION_OF_T_CELL_DIFFERENTIATION		31	0.257815	1.70049	0.0117188	0.102678	1	695	tags=32%, list=7%, signal=34%
GO_ESTABLISHMENT_OF_PROTEIN_LOCALIZATION_TO_MITOCHONDRIAL_MEMBRANE	GO_ESTABLISHMENT_OF_PROTEIN_LOCALIZATION_TO_MITOCHONDRIAL_MEMBRANE		46	0.206634	1.69904	0.0278884	0.10331	1	2894	tags=48%, list=27%, signal=65%
GO_PROTEASOMAL_UBIQUITIN_INDEPENDENT_PROTEIN_CATABOLIC_PROCESS	GO_PROTEASOMAL_UBIQUITIN_INDEPENDENT_PROTEIN_CATABOLIC_PROCESS		20	0.314194	1.69767	0.0243408	0.10388	1	5166	tags=80%, list=49%, signal=155%
GO_NUCLEOBASE_METABOLIC_PROCESS	GO_NUCLEOBASE_METABOLIC_PROCESS		26	0.287992	1.69765	0.0183673	0.103716	1	6753	tags=92%, list=64%, signal=253%
GO_NEGATIVE_REGULATION_OF_INTRINSIC_APOPTOTIC_SIGNALING_PATHWAY	GO_NEGATIVE_REGULATION_OF_INTRINSIC_APOPTOTIC_SIGNALING_PATHWAY		71	0.172679	1.69753	0.0260304	0.10359	1	2067	tags=37%, list=19%, signal=45%
GO_REGULATION_OF_OXIDATIVE_PHOSPHORYLATION	GO_REGULATION_OF_OXIDATIVE_PHOSPHORYLATION		22	0.306056	1.69736	0.0299401	0.103495	1	2066	tags=50%, list=19%, signal=62%
GO_POSITIVE_REGULATION_OF_TRANSMEMBRANE_TRANSPORT	GO_POSITIVE_REGULATION_OF_TRANSMEMBRANE_TRANSPORT		103	0.143534	1.69713	0.0308285	0.103441	1	3027	tags=43%, list=28%, signal=59%
GO_NEGATIVE_REGULATION_OF_T_CELL_PROLIFERATION	GO_NEGATIVE_REGULATION_OF_T_CELL_PROLIFERATION		35	0.242979	1.69697	0.0368852	0.103341	1	765	tags=31%, list=7%, signal=34%
GO_GLIAL_CELL_DIFFERENTIATION	GO_GLIAL_CELL_DIFFERENTIATION		113	0.13713	1.6963	0.0305927	0.103539	1	1096	tags=24%, list=10%, signal=26%
GO_REGULATION_OF_ION_TRANSMEMBRANE_TRANSPORT	GO_REGULATION_OF_ION_TRANSMEMBRANE_TRANSPORT		206	0.103544	1.69568	0.020284	0.103724	1	2427	tags=33%, list=23%, signal=42%
GO_SARCOMERE_ORGANIZATION	GO_SARCOMERE_ORGANIZATION		17	0.341216	1.69231	0.0272374	0.105324	1	2004	tags=53%, list=19%, signal=65%
GO_RESPONSE_TO_AXON_INJURY	GO_RESPONSE_TO_AXON_INJURY		41	0.220406	1.69187	0.0292398	0.105348	1	3885	tags=59%, list=37%, signal=92%
GO_EXOCRINE_SYSTEM_DEVELOPMENT	GO_EXOCRINE_SYSTEM_DEVELOPMENT		24	0.287268	1.6911	0.0270793	0.105562	1	3151	tags=58%, list=30%, signal=83%
GO_REGULATION_OF_ANATOMICAL_STRUCTURE_SIZE	GO_REGULATION_OF_ANATOMICAL_STRUCTURE_SIZE		286	0.0861709	1.69076	0.0300188	0.105614	1	1634	tags=24%, list=15%, signal=27%
GO_REGULATION_OF_MUSCLE_CONTRACTION	GO_REGULATION_OF_MUSCLE_CONTRACTION		64	0.180092	1.69032	0.0385356	0.10564	1	2413	tags=41%, list=23%, signal=52%
GO_REGULATION_OF_NEUTROPHIL_MIGRATION	GO_REGULATION_OF_NEUTROPHIL_MIGRATION		23	0.293839	1.69017	0.0239521	0.105532	1	1503	tags=43%, list=14%, signal=51%
GO_RESPONSE_TO_CALCIUM_ION	GO_RESPONSE_TO_CALCIUM_ION		75	0.165127	1.68976	0.0256917	0.105548	1	3073	tags=45%, list=29%, signal=63%
GO_MONOSACCHARIDE_BIOSYNTHETIC_PROCESS	GO_MONOSACCHARIDE_BIOSYNTHETIC_PROCESS		70	0.171473	1.68677	0.0267176	0.106971	1	4715	tags=61%, list=44%, signal=110%
GO_STRIATED_MUSCLE_CELL_PROLIFERATION	GO_STRIATED_MUSCLE_CELL_PROLIFERATION		33	0.250545	1.6865	0.0310078	0.106954	1	3462	tags=58%, list=33%, signal=85%
GO_POSITIVE_REGULATION_OF_LEUKOCYTE_MIGRATION	GO_POSITIVE_REGULATION_OF_LEUKOCYTE_MIGRATION		73	0.168927	1.68562	0.0276134	0.107214	1	3019	tags=45%, list=28%, signal=63%
GO_INTEGRIN_MEDIATED_SIGNALING_PATHWAY	GO_INTEGRIN_MEDIATED_SIGNALING_PATHWAY		70	0.174228	1.68537	0.0294118	0.107181	1	892	tags=26%, list=8%, signal=28%
GO_RESPONSE_TO_ALCOHOL	GO_RESPONSE_TO_ALCOHOL		130	0.126741	1.68467	0.029703	0.10742	1	1284	tags=25%, list=12%, signal=28%
GO_CELL_FATE_SPECIFICATION	GO_CELL_FATE_SPECIFICATION		26	0.278334	1.68403	0.0315789	0.107592	1	2361	tags=50%, list=22%, signal=64%
GO_PROTEIN_TARGETING_TO_MEMBRANE	GO_PROTEIN_TARGETING_TO_MEMBRANE		166	0.11334	1.68398	0.0365631	0.107443	1	7389	tags=81%, list=70%, signal=261%
GO_NUCLEOBASE_CONTAINING_SMALL_MOLECULE_BIOSYNTHETIC_PROCESS	GO_NUCLEOBASE_CONTAINING_SMALL_MOLECULE_BIOSYNTHETIC_PROCESS		78	0.162695	1.68381	0.0262626	0.107364	1	5093	tags=64%, list=48%, signal=122%
GO_CELLULAR_ALDEHYDE_METABOLIC_PROCESS	GO_CELLULAR_ALDEHYDE_METABOLIC_PROCESS		34	0.23983	1.68364	0.0313808	0.107273	1	7770	tags=97%, list=73%, signal=360%
GO_T_HELPER_1_TYPE_IMMUNE_RESPONSE	GO_T_HELPER_1_TYPE_IMMUNE_RESPONSE		29	0.259932	1.68275	0.0507812	0.107529	1	1641	tags=41%, list=15%, signal=49%
GO_T_CELL_MEDIATED_CYTOTOXICITY	GO_T_CELL_MEDIATED_CYTOTOXICITY		26	0.278794	1.68174	0.022541	0.107871	1	4399	tags=69%, list=41%, signal=118%
GO_MUSCLE_CONTRACTION	GO_MUSCLE_CONTRACTION		135	0.121726	1.67955	0.039501	0.108869	1	4624	tags=56%, list=44%, signal=97%
GO_INTERACTION_WITH_SYMBIONT	GO_INTERACTION_WITH_SYMBIONT		50	0.200165	1.6773	0.03125	0.109846	1	4044	tags=58%, list=38%, signal=93%
GO_MITOCHONDRIAL_DEPOLARIZATION	GO_MITOCHONDRIAL_DEPOLARIZATION		15	0.357428	1.67637	0.0291829	0.110184	1	5414	tags=87%, list=51%, signal=176%
GO_TUMOR_NECROSIS_FACTOR_SECRETION	GO_TUMOR_NECROSIS_FACTOR_SECRETION		19	0.315536	1.67555	0.0241449	0.110452	1	1685	tags=47%, list=16%, signal=56%
GO_LATE_ENDOSOME_TO_VACUOLE_TRANSPORT	GO_LATE_ENDOSOME_TO_VACUOLE_TRANSPORT		20	0.314463	1.67485	0.0371901	0.110691	1	4632	tags=75%, list=44%, signal=133%
GO_POSITIVE_REGULATION_OF_INTERLEUKIN_8_PRODUCTION	GO_POSITIVE_REGULATION_OF_INTERLEUKIN_8_PRODUCTION		33	0.247146	1.67372	0.0330578	0.111171	1	3498	tags=58%, list=33%, signal=86%
GO_ACTOMYOSIN_STRUCTURE_ORGANIZATION	GO_ACTOMYOSIN_STRUCTURE_ORGANIZATION		113	0.133062	1.6724	0.0339623	0.111624	1	3677	tags=48%, list=35%, signal=72%
GO_NAD_METABOLIC_PROCESS	GO_NAD_METABOLIC_PROCESS		40	0.224733	1.67047	0.043222	0.112505	1	2401	tags=45%, list=23%, signal=58%
GO_POSITIVE_REGULATION_OF_LEUKOCYTE_PROLIFERATION	GO_POSITIVE_REGULATION_OF_LEUKOCYTE_PROLIFERATION		93	0.144876	1.66858	0.0338645	0.113266	1	1786	tags=31%, list=17%, signal=37%
GO_NEGATIVE_REGULATION_OF_PHOSPHORUS_METABOLIC_PROCESS	GO_NEGATIVE_REGULATION_OF_PHOSPHORUS_METABOLIC_PROCESS		380	0.0747717	1.66769	0.0371094	0.113616	1	3678	tags=42%, list=35%, signal=62%
GO_NEGATIVE_REGULATION_OF_CELL_CYCLE	GO_NEGATIVE_REGULATION_OF_CELL_CYCLE		482	0.06522	1.66743	0.0337302	0.113565	1	4032	tags=44%, list=38%, signal=68%
GO_MEMBRANE_PROTEIN_PROTEOLYSIS	GO_MEMBRANE_PROTEIN_PROTEOLYSIS		46	0.207563	1.6672	0.030426	0.113525	1	7041	tags=87%, list=66%, signal=257%
GO_POSITIVE_REGULATION_OF_BINDING	GO_POSITIVE_REGULATION_OF_BINDING		121	0.128732	1.66522	0.0421456	0.114376	1	2071	tags=32%, list=19%, signal=40%
GO_CHONDROCYTE_DEVELOPMENT	GO_CHONDROCYTE_DEVELOPMENT		16	0.342374	1.66517	0.0232558	0.114232	1	1015	tags=44%, list=10%, signal=48%
GO_REGULATION_OF_VIRAL_ENTRY_INTO_HOST_CELL	GO_REGULATION_OF_VIRAL_ENTRY_INTO_HOST_CELL		21	0.307381	1.6637	0.0403397	0.11486	1	787	tags=38%, list=7%, signal=41%
GO_MULTICELLULAR_ORGANISMAL_HOMEOSTASIS	GO_MULTICELLULAR_ORGANISMAL_HOMEOSTASIS		272	0.0889467	1.66324	0.0282828	0.114914	1	2398	tags=31%, list=23%, signal=39%
GO_NEGATIVE_REGULATION_OF_MITOTIC_CELL_CYCLE	GO_NEGATIVE_REGULATION_OF_MITOTIC_CELL_CYCLE		260	0.0896407	1.66214	0.024	0.115393	1	5689	tags=62%, list=54%, signal=131%
GO_POSITIVE_REGULATION_OF_RECEPTOR_SIGNALING_PATHWAY_VIA_STAT	GO_POSITIVE_REGULATION_OF_RECEPTOR_SIGNALING_PATHWAY_VIA_STAT		40	0.219791	1.66133	0.0271318	0.115673	1	1391	tags=35%, list=13%, signal=40%
GO_EXTRACELLULAR_MATRIX_DISASSEMBLY	GO_EXTRACELLULAR_MATRIX_DISASSEMBLY		37	0.22904	1.66097	0.0282258	0.115714	1	1881	tags=41%, list=18%, signal=49%
GO_MIDBRAIN_DEVELOPMENT	GO_MIDBRAIN_DEVELOPMENT		50	0.19641	1.66042	0.0315582	0.115824	1	5146	tags=68%, list=48%, signal=131%
GO_MATURATION_OF_SSU_RRNA	GO_MATURATION_OF_SSU_RRNA		50	0.197565	1.66008	0.0292887	0.115828	1	6621	tags=82%, list=62%, signal=217%
GO_REGULATION_OF_SMALL_GTPASE_MEDIATED_SIGNAL_TRANSDUCTION	GO_REGULATION_OF_SMALL_GTPASE_MEDIATED_SIGNAL_TRANSDUCTION		225	0.0935975	1.65804	0.0296443	0.116861	1	1953	tags=28%, list=18%, signal=33%
GO_REGULATION_OF_VIRAL_GENOME_REPLICATION	GO_REGULATION_OF_VIRAL_GENOME_REPLICATION		74	0.159641	1.6575	0.0243408	0.117004	1	3770	tags=51%, list=35%, signal=79%
GO_VASCULAR_PROCESS_IN_CIRCULATORY_SYSTEM	GO_VASCULAR_PROCESS_IN_CIRCULATORY_SYSTEM		73	0.165017	1.65623	0.0167715	0.117528	1	1314	tags=29%, list=12%, signal=33%
GO_ATTACHMENT_OF_SPINDLE_MICROTUBULES_TO_KINETOCHORE	GO_ATTACHMENT_OF_SPINDLE_MICROTUBULES_TO_KINETOCHORE		33	0.245334	1.65519	0.0438413	0.117928	1	620	tags=30%, list=6%, signal=32%
GO_POSITIVE_REGULATION_OF_SECRETION	GO_POSITIVE_REGULATION_OF_SECRETION		186	0.10222	1.6528	0.0347648	0.11908	1	1902	tags=28%, list=18%, signal=33%
GO_MEMBRANE_PROTEIN_INTRACELLULAR_DOMAIN_PROTEOLYSIS	GO_MEMBRANE_PROTEIN_INTRACELLULAR_DOMAIN_PROTEOLYSIS		17	0.336502	1.65234	0.039924	0.119151	1	2054	tags=53%, list=19%, signal=66%
GO_REGULATION_OF_PEPTIDYL_TYROSINE_PHOSPHORYLATION	GO_REGULATION_OF_PEPTIDYL_TYROSINE_PHOSPHORYLATION		136	0.124394	1.65153	0.0247934	0.119414	1	2600	tags=37%, list=24%, signal=48%
GO_REGULATION_OF_ACTIN_FILAMENT_ORGANIZATION	GO_REGULATION_OF_ACTIN_FILAMENT_ORGANIZATION		174	0.106432	1.64921	0.0372671	0.120629	1	2550	tags=34%, list=24%, signal=45%
GO_PIGMENT_METABOLIC_PROCESS	GO_PIGMENT_METABOLIC_PROCESS		47	0.205073	1.64901	0.0372671	0.12057	1	6871	tags=85%, list=65%, signal=240%
GO_COPII_COATED_VESICLE_BUDDING	GO_COPII_COATED_VESICLE_BUDDING		61	0.173303	1.64719	0.028	0.121607	1	3393	tags=49%, list=32%, signal=72%
GO_POSITIVE_REGULATION_OF_BLOOD_CIRCULATION	GO_POSITIVE_REGULATION_OF_BLOOD_CIRCULATION		22	0.296893	1.64676	0.0479167	0.121641	1	2646	tags=55%, list=25%, signal=72%
GO_SENSORY_ORGAN_DEVELOPMENT	GO_SENSORY_ORGAN_DEVELOPMENT		238	0.0914773	1.64625	0.0182556	0.121765	1	1370	tags=22%, list=13%, signal=25%
GO_NEGATIVE_REGULATION_OF_CHEMOTAXIS	GO_NEGATIVE_REGULATION_OF_CHEMOTAXIS		26	0.271597	1.64423	0.0265849	0.122725	1	5701	tags=81%, list=54%, signal=174%
GO_NUCLEAR_TRANSCRIBED_MRNA_CATABOLIC_PROCESS_NONSENSE_MEDIATED_DECAY	GO_NUCLEAR_TRANSCRIBED_MRNA_CATABOLIC_PROCESS_NONSENSE_MEDIATED_DECAY		118	0.132943	1.64371	0.04	0.122856	1	7695	tags=86%, list=72%, signal=307%
GO_NEGATIVE_REGULATION_OF_CALCIUM_MEDIATED_SIGNALING	GO_NEGATIVE_REGULATION_OF_CALCIUM_MEDIATED_SIGNALING		19	0.319224	1.64321	0.0422265	0.122922	1	2205	tags=53%, list=21%, signal=66%
GO_CHAPERONE_COFACTOR_DEPENDENT_PROTEIN_REFOLDING	GO_CHAPERONE_COFACTOR_DEPENDENT_PROTEIN_REFOLDING		26	0.26591	1.64264	0.0321361	0.123094	1	6987	tags=92%, list=66%, signal=269%
GO_POSITIVE_REGULATION_OF_T_CELL_MEDIATED_IMMUNITY	GO_POSITIVE_REGULATION_OF_T_CELL_MEDIATED_IMMUNITY		30	0.253186	1.64076	0.0365385	0.124161	1	4399	tags=67%, list=41%, signal=113%
GO_SMOOTH_MUSCLE_CONTRACTION	GO_SMOOTH_MUSCLE_CONTRACTION		39	0.219577	1.64074	0.0259481	0.123983	1	1216	tags=33%, list=11%, signal=38%
GO_NEGATIVE_REGULATION_OF_LEUKOCYTE_PROLIFERATION	GO_NEGATIVE_REGULATION_OF_LEUKOCYTE_PROLIFERATION		47	0.205397	1.64053	0.0244898	0.123922	1	765	tags=28%, list=7%, signal=30%
GO_DEOXYRIBONUCLEOTIDE_METABOLIC_PROCESS	GO_DEOXYRIBONUCLEOTIDE_METABOLIC_PROCESS		32	0.241074	1.64053	0.0498915	0.12373	1	5745	tags=78%, list=54%, signal=170%
GO_REGULATION_OF_RESPONSE_TO_OXIDATIVE_STRESS	GO_REGULATION_OF_RESPONSE_TO_OXIDATIVE_STRESS		60	0.177085	1.64027	0.0559702	0.123706	1	3617	tags=52%, list=34%, signal=78%
GO_B_CELL_PROLIFERATION	GO_B_CELL_PROLIFERATION		58	0.183046	1.6393	0.0449898	0.124088	1	2644	tags=43%, list=25%, signal=57%
GO_CD4_POSITIVE_ALPHA_BETA_T_CELL_ACTIVATION	GO_CD4_POSITIVE_ALPHA_BETA_T_CELL_ACTIVATION		72	0.165999	1.639	0.0283401	0.124064	1	1641	tags=32%, list=15%, signal=38%
GO_DEOXYRIBOSE_PHOSPHATE_CATABOLIC_PROCESS	GO_DEOXYRIBOSE_PHOSPHATE_CATABOLIC_PROCESS		20	0.303928	1.63662	0.0343511	0.125329	1	5806	tags=85%, list=55%, signal=187%
GO_LOW_DENSITY_LIPOPROTEIN_PARTICLE_CLEARANCE	GO_LOW_DENSITY_LIPOPROTEIN_PARTICLE_CLEARANCE		25	0.268907	1.63522	0.0442656	0.125974	1	3098	tags=56%, list=29%, signal=79%
GO_REGULATION_OF_CHROMOSOME_SEPARATION	GO_REGULATION_OF_CHROMOSOME_SEPARATION		58	0.182442	1.63511	0.0362595	0.125854	1	3383	tags=50%, list=32%, signal=73%
GO_NEGATIVE_REGULATION_OF_CELLULAR_COMPONENT_MOVEMENT	GO_NEGATIVE_REGULATION_OF_CELLULAR_COMPONENT_MOVEMENT		163	0.111342	1.63502	0.0335968	0.125753	1	594	tags=17%, list=6%, signal=17%
GO_ENDOPLASMIC_RETICULUM_CALCIUM_ION_HOMEOSTASIS	GO_ENDOPLASMIC_RETICULUM_CALCIUM_ION_HOMEOSTASIS		23	0.285558	1.63449	0.0482625	0.125884	1	4362	tags=70%, list=41%, signal=118%
GO_MEIOTIC_CELL_CYCLE	GO_MEIOTIC_CELL_CYCLE		147	0.116519	1.63393	0.041841	0.126061	1	3042	tags=40%, list=29%, signal=55%
GO_ENDOPLASMIC_RETICULUM_TO_GOLGI_VESICLE_MEDIATED_TRANSPORT	GO_ENDOPLASMIC_RETICULUM_TO_GOLGI_VESICLE_MEDIATED_TRANSPORT		157	0.109718	1.63392	0.0286299	0.125873	1	4602	tags=54%, list=43%, signal=94%
GO_CELL_DEATH_IN_RESPONSE_TO_OXIDATIVE_STRESS	GO_CELL_DEATH_IN_RESPONSE_TO_OXIDATIVE_STRESS		62	0.17661	1.63253	0.0316206	0.126506	1	3788	tags=53%, list=36%, signal=82%
GO_G_PROTEIN_COUPLED_RECEPTOR_SIGNALING_PATHWAY_COUPLED_TO_CYCLIC_NUCLEOTIDE_SECOND_MESSENGER	GO_G_PROTEIN_COUPLED_RECEPTOR_SIGNALING_PATHWAY_COUPLED_TO_CYCLIC_NUCLEOTIDE_SECOND_MESSENGER		70	0.162199	1.63125	0.0511247	0.127103	1	2233	tags=37%, list=21%, signal=47%
GO_NUCLEUS_ORGANIZATION	GO_NUCLEUS_ORGANIZATION		106	0.135612	1.62829	0.042	0.128726	1	4686	tags=58%, list=44%, signal=102%
GO_RESPONSE_TO_PEPTIDE_HORMONE	GO_RESPONSE_TO_PEPTIDE_HORMONE		279	0.0851764	1.62701	0.039604	0.129302	1	4715	tags=53%, list=44%, signal=92%
GO_REGULATION_OF_PRODUCTION_OF_MOLECULAR_MEDIATOR_OF_IMMUNE_RESPONSE	GO_REGULATION_OF_PRODUCTION_OF_MOLECULAR_MEDIATOR_OF_IMMUNE_RESPONSE		97	0.143015	1.6268	0.045098	0.129245	1	1122	tags=25%, list=11%, signal=27%
GO_POSITIVE_REGULATION_OF_UBIQUITIN_PROTEIN_TRANSFERASE_ACTIVITY	GO_POSITIVE_REGULATION_OF_UBIQUITIN_PROTEIN_TRANSFERASE_ACTIVITY		30	0.25666	1.62651	0.040619	0.12924	1	3654	tags=60%, list=34%, signal=91%
GO_REGENERATION	GO_REGENERATION		99	0.137118	1.62525	0.0467091	0.129861	1	3170	tags=43%, list=30%, signal=61%
GO_NEGATIVE_REGULATION_OF_PEPTIDE_SECRETION	GO_NEGATIVE_REGULATION_OF_PEPTIDE_SECRETION		49	0.193561	1.62418	0.0338645	0.130351	1	2505	tags=43%, list=24%, signal=56%
GO_REGULATION_OF_SPROUTING_ANGIOGENESIS	GO_REGULATION_OF_SPROUTING_ANGIOGENESIS		35	0.228126	1.62266	0.0316206	0.131109	1	6082	tags=80%, list=57%, signal=187%
GO_G_PROTEIN_COUPLED_RECEPTOR_SIGNALING_PATHWAY	GO_G_PROTEIN_COUPLED_RECEPTOR_SIGNALING_PATHWAY		323	0.0800616	1.62116	0.0364372	0.131839	1	2233	tags=29%, list=21%, signal=35%
GO_REGULATION_OF_SUPRAMOLECULAR_FIBER_ORGANIZATION	GO_REGULATION_OF_SUPRAMOLECULAR_FIBER_ORGANIZATION		240	0.0910852	1.62114	0.0359281	0.131647	1	2550	tags=33%, list=24%, signal=42%
GO_GLIAL_CELL_ACTIVATION	GO_GLIAL_CELL_ACTIVATION		30	0.250363	1.62093	0.0437376	0.131631	1	1242	tags=37%, list=12%, signal=41%
GO_NEGATIVE_REGULATION_OF_VIRAL_PROCESS	GO_NEGATIVE_REGULATION_OF_VIRAL_PROCESS		66	0.169978	1.61945	0.0360721	0.132398	1	3677	tags=52%, list=35%, signal=78%
GO_VIRAL_GENOME_REPLICATION	GO_VIRAL_GENOME_REPLICATION		96	0.144058	1.61919	0.0542299	0.132383	1	3794	tags=50%, list=36%, signal=77%
GO_AMINOGLYCAN_CATABOLIC_PROCESS	GO_AMINOGLYCAN_CATABOLIC_PROCESS		32	0.242036	1.61894	0.0464217	0.132314	1	3743	tags=59%, list=35%, signal=91%
GO_REGULATION_OF_CELLULAR_RESPIRATION	GO_REGULATION_OF_CELLULAR_RESPIRATION		23	0.284368	1.61715	0.0451745	0.133185	1	2989	tags=57%, list=28%, signal=78%
GO_GLUTAMINE_FAMILY_AMINO_ACID_METABOLIC_PROCESS	GO_GLUTAMINE_FAMILY_AMINO_ACID_METABOLIC_PROCESS		47	0.19636	1.61617	0.0361446	0.133597	1	5381	tags=70%, list=51%, signal=142%
GO_NUCLEOBASE_CONTAINING_SMALL_MOLECULE_CATABOLIC_PROCESS	GO_NUCLEOBASE_CONTAINING_SMALL_MOLECULE_CATABOLIC_PROCESS		29	0.255405	1.61516	0.0448343	0.134072	1	6451	tags=86%, list=61%, signal=219%
GO_REGULATION_OF_METAL_ION_TRANSPORT	GO_REGULATION_OF_METAL_ION_TRANSPORT		175	0.103437	1.6134	0.055102	0.13506	1	1225	tags=22%, list=12%, signal=24%
GO_RESPONSE_TO_ISCHEMIA	GO_RESPONSE_TO_ISCHEMIA		35	0.22386	1.61318	0.0286807	0.134976	1	2485	tags=46%, list=23%, signal=59%
GO_MONOCYTE_CHEMOTAXIS	GO_MONOCYTE_CHEMOTAXIS		18	0.317995	1.6129	0.0480769	0.134944	1	4889	tags=78%, list=46%, signal=144%
GO_LYMPHOCYTE_HOMEOSTASIS	GO_LYMPHOCYTE_HOMEOSTASIS		50	0.185913	1.6118	0.035343	0.135458	1	2495	tags=42%, list=23%, signal=55%
GO_PYRIMIDINE_NUCLEOTIDE_METABOLIC_PROCESS	GO_PYRIMIDINE_NUCLEOTIDE_METABOLIC_PROCESS		36	0.226087	1.61085	0.0426439	0.135853	1	6753	tags=86%, list=64%, signal=236%
GO_POSITIVE_REGULATION_OF_APOPTOTIC_SIGNALING_PATHWAY	GO_POSITIVE_REGULATION_OF_APOPTOTIC_SIGNALING_PATHWAY		136	0.119454	1.61045	0.0406504	0.135922	1	4917	tags=58%, list=46%, signal=107%
GO_PLACENTA_BLOOD_VESSEL_DEVELOPMENT	GO_PLACENTA_BLOOD_VESSEL_DEVELOPMENT		18	0.319818	1.61025	0.0327553	0.135832	1	2509	tags=56%, list=24%, signal=73%
GO_POSITIVE_REGULATION_OF_CALCIUM_ION_TRANSPORT_INTO_CYTOSOL	GO_POSITIVE_REGULATION_OF_CALCIUM_ION_TRANSPORT_INTO_CYTOSOL		21	0.289393	1.61004	0.0505837	0.135783	1	3507	tags=62%, list=33%, signal=92%
GO_NEUROINFLAMMATORY_RESPONSE	GO_NEUROINFLAMMATORY_RESPONSE		35	0.226593	1.60692	0.0380762	0.13763	1	1242	tags=34%, list=12%, signal=39%
GO_RECEPTOR_CATABOLIC_PROCESS	GO_RECEPTOR_CATABOLIC_PROCESS		32	0.238071	1.60481	0.0378486	0.138835	1	3785	tags=59%, list=36%, signal=92%
GO_GLYCOLYTIC_PROCESS_THROUGH_FRUCTOSE_6_PHOSPHATE	GO_GLYCOLYTIC_PROCESS_THROUGH_FRUCTOSE_6_PHOSPHATE		23	0.283245	1.60457	0.0356436	0.138805	1	6234	tags=87%, list=59%, signal=210%
GO_REGULATION_OF_NEUROINFLAMMATORY_RESPONSE	GO_REGULATION_OF_NEUROINFLAMMATORY_RESPONSE		15	0.350339	1.6031	0.0420168	0.139525	1	1240	tags=47%, list=12%, signal=53%
GO_MITOCHONDRION_ORGANIZATION	GO_MITOCHONDRION_ORGANIZATION		466	0.0659536	1.59901	0.0422265	0.142097	1	7057	tags=73%, list=66%, signal=207%
GO_REGULATION_OF_HEART_GROWTH	GO_REGULATION_OF_HEART_GROWTH		35	0.229481	1.59889	0.0263653	0.141971	1	2729	tags=49%, list=26%, signal=65%
GO_SULFUR_COMPOUND_METABOLIC_PROCESS	GO_SULFUR_COMPOUND_METABOLIC_PROCESS		246	0.0872027	1.59713	0.0421053	0.143003	1	2376	tags=31%, list=22%, signal=39%
GO_REGULATION_OF_TRANSMEMBRANE_TRANSPORT	GO_REGULATION_OF_TRANSMEMBRANE_TRANSPORT		258	0.0866444	1.59464	0.0481928	0.144556	1	1242	tags=20%, list=12%, signal=22%
GO_REGULATION_OF_CD4_POSITIVE_ALPHA_BETA_T_CELL_ACTIVATION	GO_REGULATION_OF_CD4_POSITIVE_ALPHA_BETA_T_CELL_ACTIVATION		45	0.20184	1.5945	0.0481928	0.144445	1	1641	tags=36%, list=15%, signal=42%
GO_ANIMAL_ORGAN_REGENERATION	GO_ANIMAL_ORGAN_REGENERATION		40	0.213597	1.5942	0.0610526	0.144464	1	3050	tags=50%, list=29%, signal=70%
GO_CELL_CYCLE_G2_M_PHASE_TRANSITION	GO_CELL_CYCLE_G2_M_PHASE_TRANSITION		235	0.0918228	1.59415	0.0421053	0.144295	1	3882	tags=46%, list=37%, signal=70%
GO_NEGATIVE_REGULATION_OF_MAPK_CASCADE	GO_NEGATIVE_REGULATION_OF_MAPK_CASCADE		110	0.128978	1.59271	0.0419847	0.145075	1	5210	tags=62%, list=49%, signal=120%
GO_CD4_POSITIVE_ALPHA_BETA_T_CELL_DIFFERENTIATION	GO_CD4_POSITIVE_ALPHA_BETA_T_CELL_DIFFERENTIATION		60	0.179778	1.59049	0.0494297	0.146339	1	1641	tags=33%, list=15%, signal=39%
GO_REGULATION_OF_CALCIUM_ION_TRANSPORT	GO_REGULATION_OF_CALCIUM_ION_TRANSPORT		115	0.127598	1.59034	0.0432099	0.146249	1	5032	tags=60%, list=47%, signal=113%
GO_PROTEIN_PROCESSING	GO_PROTEIN_PROCESSING		122	0.123234	1.58927	0.0414313	0.146796	1	7064	tags=79%, list=66%, signal=232%
GO_RESPONSE_TO_CARBOHYDRATE	GO_RESPONSE_TO_CARBOHYDRATE		136	0.119539	1.58785	0.0580271	0.147653	1	4838	tags=57%, list=46%, signal=104%
GO_BLASTOCYST_FORMATION	GO_BLASTOCYST_FORMATION		30	0.246314	1.58732	0.0531915	0.147811	1	5180	tags=73%, list=49%, signal=143%
GO_RESPONSE_TO_PROSTAGLANDIN_E	GO_RESPONSE_TO_PROSTAGLANDIN_E		15	0.335464	1.58715	0.0483871	0.147703	1	2106	tags=53%, list=20%, signal=66%
GO_REGULATION_OF_EARLY_ENDOSOME_TO_LATE_ENDOSOME_TRANSPORT	GO_REGULATION_OF_EARLY_ENDOSOME_TO_LATE_ENDOSOME_TRANSPORT		16	0.329629	1.58685	0.0521921	0.147708	1	3142	tags=63%, list=30%, signal=89%
GO_TRNA_TRANSPORT	GO_TRNA_TRANSPORT		35	0.227414	1.58565	0.0403397	0.148364	1	5179	tags=71%, list=49%, signal=139%
GO_PLATELET_AGGREGATION	GO_PLATELET_AGGREGATION		41	0.205664	1.58559	0.059761	0.148187	1	4041	tags=59%, list=38%, signal=94%
GO_REGULATION_OF_CELL_SUBSTRATE_ADHESION	GO_REGULATION_OF_CELL_SUBSTRATE_ADHESION		118	0.124545	1.58523	0.0406504	0.148291	1	3462	tags=45%, list=33%, signal=66%
GO_METAPHASE_ANAPHASE_TRANSITION_OF_CELL_CYCLE	GO_METAPHASE_ANAPHASE_TRANSITION_OF_CELL_CYCLE		54	0.182373	1.5846	0.045082	0.148542	1	3383	tags=50%, list=32%, signal=73%
GO_MITOCHONDRIAL_TRANSMEMBRANE_TRANSPORT	GO_MITOCHONDRIAL_TRANSMEMBRANE_TRANSPORT		88	0.142991	1.58431	0.0445344	0.148543	1	7667	tags=86%, list=72%, signal=308%
GO_POSITIVE_REGULATION_OF_DNA_BIOSYNTHETIC_PROCESS	GO_POSITIVE_REGULATION_OF_DNA_BIOSYNTHETIC_PROCESS		57	0.179145	1.58386	0.0564202	0.148663	1	2579	tags=42%, list=24%, signal=55%
GO_POSITIVE_REGULATION_OF_STRIATED_MUSCLE_CELL_DIFFERENTIATION	GO_POSITIVE_REGULATION_OF_STRIATED_MUSCLE_CELL_DIFFERENTIATION		26	0.259674	1.58318	0.0377734	0.148921	1	1333	tags=38%, list=13%, signal=44%
GO_CELLULAR_RESPONSE_TO_MECHANICAL_STIMULUS	GO_CELLULAR_RESPONSE_TO_MECHANICAL_STIMULUS		53	0.188847	1.58316	0.0455446	0.148719	1	2212	tags=40%, list=21%, signal=50%
GO_FIBROBLAST_MIGRATION	GO_FIBROBLAST_MIGRATION		35	0.225322	1.58312	0.0539499	0.148546	1	2166	tags=43%, list=20%, signal=54%
GO_NUCLEOBASE_BIOSYNTHETIC_PROCESS	GO_NUCLEOBASE_BIOSYNTHETIC_PROCESS		17	0.322903	1.5819	0.0680412	0.149164	1	3448	tags=65%, list=32%, signal=96%
GO_PURINE_CONTAINING_COMPOUND_CATABOLIC_PROCESS	GO_PURINE_CONTAINING_COMPOUND_CATABOLIC_PROCESS		36	0.22748	1.58147	0.0508475	0.149213	1	2312	tags=44%, list=22%, signal=57%
GO_REGULATION_OF_INTRINSIC_APOPTOTIC_SIGNALING_PATHWAY	GO_REGULATION_OF_INTRINSIC_APOPTOTIC_SIGNALING_PATHWAY		122	0.120886	1.5783	0.0339321	0.151399	1	3954	tags=49%, list=37%, signal=77%
GO_AMINO_ACID_ACTIVATION	GO_AMINO_ACID_ACTIVATION		49	0.190058	1.578	0.045098	0.151418	1	4710	tags=63%, list=44%, signal=113%
GO_GOLGI_VESICLE_BUDDING	GO_GOLGI_VESICLE_BUDDING		69	0.160949	1.57692	0.0469388	0.15195	1	3073	tags=45%, list=29%, signal=63%
GO_REGULATION_OF_NEUTROPHIL_CHEMOTAXIS	GO_REGULATION_OF_NEUTROPHIL_CHEMOTAXIS		18	0.307088	1.57556	0.048583	0.152693	1	2644	tags=56%, list=25%, signal=74%
GO_NEGATIVE_REGULATION_OF_ANTIGEN_RECEPTOR_MEDIATED_SIGNALING_PATHWAY	GO_NEGATIVE_REGULATION_OF_ANTIGEN_RECEPTOR_MEDIATED_SIGNALING_PATHWAY		21	0.283208	1.5741	0.0433884	0.153454	1	2055	tags=48%, list=19%, signal=59%
GO_CIRCULATORY_SYSTEM_PROCESS	GO_CIRCULATORY_SYSTEM_PROCESS		221	0.0914191	1.57402	0.0413223	0.153302	1	4672	tags=53%, list=44%, signal=93%
GO_XENOBIOTIC_TRANSPORT	GO_XENOBIOTIC_TRANSPORT		19	0.303317	1.5737	0.061753	0.153311	1	4051	tags=68%, list=38%, signal=110%
GO_MITOCHONDRIAL_OUTER_MEMBRANE_PERMEABILIZATION	GO_MITOCHONDRIAL_OUTER_MEMBRANE_PERMEABILIZATION		47	0.195762	1.57278	0.0486258	0.153798	1	1997	tags=38%, list=19%, signal=47%
GO_MITOCHONDRIAL_RESPIRATORY_CHAIN_COMPLEX_ASSEMBLY	GO_MITOCHONDRIAL_RESPIRATORY_CHAIN_COMPLEX_ASSEMBLY		92	0.142676	1.57278	0.0519231	0.153584	1	7272	tags=83%, list=68%, signal=260%
GO_IMPORT_INTO_CELL	GO_IMPORT_INTO_CELL		101	0.132404	1.57247	0.054902	0.153585	1	4601	tags=56%, list=43%, signal=99%
GO_POSITIVE_REGULATION_OF_CYTOSKELETON_ORGANIZATION	GO_POSITIVE_REGULATION_OF_CYTOSKELETON_ORGANIZATION		155	0.109851	1.57224	0.0554493	0.153515	1	2550	tags=35%, list=24%, signal=45%
GO_REGULATION_OF_TELOMERASE_ACTIVITY	GO_REGULATION_OF_TELOMERASE_ACTIVITY		41	0.207764	1.57037	0.0484496	0.154654	1	1946	tags=39%, list=18%, signal=48%
GO_PROTEIN_DEPHOSPHORYLATION	GO_PROTEIN_DEPHOSPHORYLATION		234	0.0880777	1.56796	0.0460653	0.156162	1	5485	tags=60%, list=52%, signal=122%
GO_POSITIVE_REGULATION_OF_LYMPHOCYTE_MEDIATED_IMMUNITY	GO_POSITIVE_REGULATION_OF_LYMPHOCYTE_MEDIATED_IMMUNITY		72	0.156308	1.56723	0.0540541	0.156446	1	4399	tags=57%, list=41%, signal=97%
GO_ARP2_3_COMPLEX_MEDIATED_ACTIN_NUCLEATION	GO_ARP2_3_COMPLEX_MEDIATED_ACTIN_NUCLEATION		31	0.239825	1.56648	0.0627376	0.156828	1	4655	tags=68%, list=44%, signal=120%
GO_REGULATION_OF_EXTRINSIC_APOPTOTIC_SIGNALING_PATHWAY	GO_REGULATION_OF_EXTRINSIC_APOPTOTIC_SIGNALING_PATHWAY		106	0.131442	1.56644	0.0621242	0.156637	1	2024	tags=32%, list=19%, signal=39%
GO_REGULATION_OF_PLATELET_ACTIVATION	GO_REGULATION_OF_PLATELET_ACTIVATION		20	0.295761	1.56572	0.0423387	0.156994	1	3768	tags=65%, list=35%, signal=101%
GO_REGULATION_OF_PLASMA_LIPOPROTEIN_PARTICLE_LEVELS	GO_REGULATION_OF_PLASMA_LIPOPROTEIN_PARTICLE_LEVELS		48	0.185833	1.56451	0.0578842	0.157653	1	3124	tags=48%, list=29%, signal=68%
GO_TRANSITION_METAL_ION_HOMEOSTASIS	GO_TRANSITION_METAL_ION_HOMEOSTASIS		81	0.150593	1.56279	0.0583658	0.15875	1	5100	tags=63%, list=48%, signal=120%
GO_POSITIVE_REGULATION_OF_DNA_BINDING	GO_POSITIVE_REGULATION_OF_DNA_BINDING		36	0.226717	1.56104	0.0575397	0.159859	1	2025	tags=42%, list=19%, signal=51%
GO_NEGATIVE_REGULATION_OF_PRODUCTION_OF_MOLECULAR_MEDIATOR_OF_IMMUNE_RESPONSE	GO_NEGATIVE_REGULATION_OF_PRODUCTION_OF_MOLECULAR_MEDIATOR_OF_IMMUNE_RESPONSE		21	0.282952	1.56053	0.0658915	0.159985	1	1046	tags=38%, list=10%, signal=42%
GO_PROTEIN_POLYUBIQUITINATION	GO_PROTEIN_POLYUBIQUITINATION		289	0.0798567	1.55966	0.0718447	0.160373	1	3842	tags=44%, list=36%, signal=67%
GO_REGULATION_OF_OXIDATIVE_STRESS_INDUCED_CELL_DEATH	GO_REGULATION_OF_OXIDATIVE_STRESS_INDUCED_CELL_DEATH		45	0.193572	1.55746	0.0458167	0.161732	1	3617	tags=53%, list=34%, signal=81%
GO_DEOXYRIBONUCLEOSIDE_TRIPHOSPHATE_METABOLIC_PROCESS	GO_DEOXYRIBONUCLEOSIDE_TRIPHOSPHATE_METABOLIC_PROCESS		16	0.325009	1.55675	0.035124	0.161978	1	3191	tags=63%, list=30%, signal=89%
GO_PYRIMIDINE_CONTAINING_COMPOUND_METABOLIC_PROCESS	GO_PYRIMIDINE_CONTAINING_COMPOUND_METABOLIC_PROCESS		57	0.172151	1.5551	0.0588235	0.163005	1	6753	tags=81%, list=64%, signal=220%
GO_BONE_DEVELOPMENT	GO_BONE_DEVELOPMENT		106	0.131674	1.55509	0.048	0.162801	1	2222	tags=34%, list=21%, signal=43%
GO_POSITIVE_REGULATION_OF_NUCLEOCYTOPLASMIC_TRANSPORT	GO_POSITIVE_REGULATION_OF_NUCLEOCYTOPLASMIC_TRANSPORT		54	0.179739	1.55441	0.0580913	0.163072	1	4001	tags=56%, list=38%, signal=89%
GO_POSITIVE_REGULATION_OF_PEPTIDASE_ACTIVITY	GO_POSITIVE_REGULATION_OF_PEPTIDASE_ACTIVITY		128	0.118122	1.55284	0.0555556	0.163937	1	2079	tags=31%, list=20%, signal=38%
GO_VITAMIN_METABOLIC_PROCESS	GO_VITAMIN_METABOLIC_PROCESS		77	0.150342	1.5523	0.0436433	0.164105	1	7243	tags=83%, list=68%, signal=259%
GO_MULTICELLULAR_ORGANISMAL_RESPONSE_TO_STRESS	GO_MULTICELLULAR_ORGANISMAL_RESPONSE_TO_STRESS		29	0.238824	1.55111	0.0571429	0.164726	1	1132	tags=34%, list=11%, signal=38%
GO_POSITIVE_CHEMOTAXIS	GO_POSITIVE_CHEMOTAXIS		23	0.274229	1.55108	0.0488798	0.164525	1	1249	tags=39%, list=12%, signal=44%
GO_ACTIN_FILAMENT_BASED_TRANSPORT	GO_ACTIN_FILAMENT_BASED_TRANSPORT		15	0.327526	1.55042	0.0570866	0.164798	1	1482	tags=47%, list=14%, signal=54%
GO_NEURAL_NUCLEUS_DEVELOPMENT	GO_NEURAL_NUCLEUS_DEVELOPMENT		38	0.214156	1.55012	0.0672269	0.1648	1	2205	tags=42%, list=21%, signal=53%
GO_ANTIMICROBIAL_HUMORAL_RESPONSE	GO_ANTIMICROBIAL_HUMORAL_RESPONSE		22	0.271428	1.5485	0.0638723	0.16574	1	6296	tags=86%, list=59%, signal=212%
GO_RAS_PROTEIN_SIGNAL_TRANSDUCTION	GO_RAS_PROTEIN_SIGNAL_TRANSDUCTION		240	0.086762	1.54826	0.0454545	0.165717	1	2108	tags=28%, list=20%, signal=35%
GO_POSITIVE_REGULATION_OF_RHO_PROTEIN_SIGNAL_TRANSDUCTION	GO_POSITIVE_REGULATION_OF_RHO_PROTEIN_SIGNAL_TRANSDUCTION		19	0.297713	1.54792	0.0546559	0.165805	1	1874	tags=47%, list=18%, signal=57%
GO_MITOCHONDRIAL_MEMBRANE_ORGANIZATION	GO_MITOCHONDRIAL_MEMBRANE_ORGANIZATION		121	0.1195	1.54775	0.0504854	0.165732	1	6821	tags=76%, list=64%, signal=210%
GO_NEGATIVE_REGULATION_OF_BLOOD_VESSEL_DIAMETER	GO_NEGATIVE_REGULATION_OF_BLOOD_VESSEL_DIAMETER		25	0.262348	1.54731	0.0630252	0.165854	1	618	tags=32%, list=6%, signal=34%
GO_ADENYLATE_CYCLASE_INHIBITING_G_PROTEIN_COUPLED_RECEPTOR_SIGNALING_PATHWAY	GO_ADENYLATE_CYCLASE_INHIBITING_G_PROTEIN_COUPLED_RECEPTOR_SIGNALING_PATHWAY		24	0.261923	1.54654	0.0519751	0.166223	1	2977	tags=54%, list=28%, signal=75%
GO_ESTABLISHMENT_OF_PROTEIN_LOCALIZATION_TO_MEMBRANE	GO_ESTABLISHMENT_OF_PROTEIN_LOCALIZATION_TO_MEMBRANE		273	0.0803429	1.54623	0.0590551	0.166268	1	8662	tags=89%, list=82%, signal=472%
GO_POSITIVE_REGULATION_OF_PHOSPHATASE_ACTIVITY	GO_POSITIVE_REGULATION_OF_PHOSPHATASE_ACTIVITY		21	0.282723	1.54599	0.0547667	0.166248	1	2566	tags=52%, list=24%, signal=69%
GO_MUSCLE_SYSTEM_PROCESS	GO_MUSCLE_SYSTEM_PROCESS		186	0.0980136	1.54521	0.0438247	0.166638	1	1489	tags=24%, list=14%, signal=27%
GO_ALPHA_AMINO_ACID_CATABOLIC_PROCESS	GO_ALPHA_AMINO_ACID_CATABOLIC_PROCESS		57	0.17635	1.5449	0.0574949	0.16666	1	3354	tags=49%, list=32%, signal=71%
GO_REGULATION_OF_T_CELL_CYTOKINE_PRODUCTION	GO_REGULATION_OF_T_CELL_CYTOKINE_PRODUCTION		21	0.282952	1.54458	0.0571429	0.166701	1	1046	tags=38%, list=10%, signal=42%
GO_POSITIVE_REGULATION_OF_MITOCHONDRIAL_OUTER_MEMBRANE_PERMEABILIZATION_INVOLVED_IN_APOPTOTIC_SIGNALING_PATHWAY	GO_POSITIVE_REGULATION_OF_MITOCHONDRIAL_OUTER_MEMBRANE_PERMEABILIZATION_INVOLVED_IN_APOPTOTIC_SIGNALING_PATHWAY		31	0.231949	1.54096	0.0557692	0.169318	1	1997	tags=42%, list=19%, signal=51%
GO_RESPONSE_TO_LEAD_ION	GO_RESPONSE_TO_LEAD_ION		16	0.324238	1.54063	0.0496183	0.16936	1	5191	tags=81%, list=49%, signal=159%
GO_ANATOMICAL_STRUCTURE_HOMEOSTASIS	GO_ANATOMICAL_STRUCTURE_HOMEOSTASIS		299	0.077456	1.53996	0.0606654	0.169638	1	3143	tags=37%, list=30%, signal=51%
GO_CHROMOSOME_SEPARATION	GO_CHROMOSOME_SEPARATION		77	0.150066	1.53924	0.0577689	0.169903	1	3383	tags=47%, list=32%, signal=68%
GO_REGULATION_OF_WOUND_HEALING	GO_REGULATION_OF_WOUND_HEALING		66	0.157913	1.53864	0.0673267	0.170126	1	1551	tags=30%, list=15%, signal=35%
GO_REGULATION_OF_CD4_POSITIVE_ALPHA_BETA_T_CELL_DIFFERENTIATION	GO_REGULATION_OF_CD4_POSITIVE_ALPHA_BETA_T_CELL_DIFFERENTIATION		35	0.217575	1.53783	0.0556701	0.170481	1	1641	tags=37%, list=15%, signal=44%
GO_POSITIVE_REGULATION_OF_ENDOTHELIAL_CELL_MIGRATION	GO_POSITIVE_REGULATION_OF_ENDOTHELIAL_CELL_MIGRATION		54	0.179503	1.53603	0.0539419	0.171703	1	2233	tags=39%, list=21%, signal=49%
GO_CELL_CYCLE_G1_S_PHASE_TRANSITION	GO_CELL_CYCLE_G1_S_PHASE_TRANSITION		224	0.0897073	1.53557	0.0763052	0.1718	1	3524	tags=42%, list=33%, signal=61%
GO_ONE_CARBON_METABOLIC_PROCESS	GO_ONE_CARBON_METABOLIC_PROCESS		22	0.271047	1.53496	0.0709812	0.172029	1	2920	tags=55%, list=27%, signal=75%
GO_RESPONSE_TO_PEPTIDE	GO_RESPONSE_TO_PEPTIDE		331	0.0723605	1.5343	0.0661479	0.172302	1	4646	tags=51%, list=44%, signal=87%
GO_LEUKOCYTE_APOPTOTIC_PROCESS	GO_LEUKOCYTE_APOPTOTIC_PROCESS		77	0.151438	1.53427	0.0473485	0.172094	1	1713	tags=31%, list=16%, signal=37%
GO_INCLUSION_BODY_ASSEMBLY	GO_INCLUSION_BODY_ASSEMBLY		17	0.313885	1.5336	0.0619835	0.172394	1	1669	tags=47%, list=16%, signal=56%
GO_NEGATIVE_REGULATION_OF_GTPASE_ACTIVITY	GO_NEGATIVE_REGULATION_OF_GTPASE_ACTIVITY		36	0.215264	1.53324	0.0671937	0.172401	1	4802	tags=67%, list=45%, signal=121%
GO_POSITIVE_REGULATION_OF_I_KAPPAB_KINASE_NF_KAPPAB_SIGNALING	GO_POSITIVE_REGULATION_OF_I_KAPPAB_KINASE_NF_KAPPAB_SIGNALING		141	0.113538	1.533	0.0448065	0.172376	1	3480	tags=44%, list=33%, signal=65%
GO_CELLULAR_NITROGEN_COMPOUND_CATABOLIC_PROCESS	GO_CELLULAR_NITROGEN_COMPOUND_CATABOLIC_PROCESS		490	0.0608599	1.53149	0.0651731	0.173346	1	5019	tags=53%, list=47%, signal=96%
GO_PROTEIN_REFOLDING	GO_PROTEIN_REFOLDING		18	0.308408	1.53093	0.0595745	0.173529	1	2630	tags=56%, list=25%, signal=74%
GO_NADPH_REGENERATION	GO_NADPH_REGENERATION		17	0.30922	1.53013	0.0592734	0.173952	1	4218	tags=71%, list=40%, signal=117%
GO_REGULATION_OF_SMOOTH_MUSCLE_CONTRACTION	GO_REGULATION_OF_SMOOTH_MUSCLE_CONTRACTION		23	0.262223	1.52823	0.0620985	0.175209	1	2300	tags=48%, list=22%, signal=61%
GO_EMBRYONIC_HEART_TUBE_MORPHOGENESIS	GO_EMBRYONIC_HEART_TUBE_MORPHOGENESIS		34	0.219801	1.52811	0.0690377	0.175071	1	5795	tags=76%, list=55%, signal=168%
GO_CHAPERONE_MEDIATED_PROTEIN_FOLDING	GO_CHAPERONE_MEDIATED_PROTEIN_FOLDING		49	0.183849	1.52604	0.0684932	0.176452	1	7594	tags=90%, list=71%, signal=313%
GO_REGULATION_OF_OXIDATIVE_STRESS_INDUCED_INTRINSIC_APOPTOTIC_SIGNALING_PATHWAY	GO_REGULATION_OF_OXIDATIVE_STRESS_INDUCED_INTRINSIC_APOPTOTIC_SIGNALING_PATHWAY		21	0.286132	1.52424	0.068	0.177656	1	2024	tags=48%, list=19%, signal=59%
GO_NCRNA_EXPORT_FROM_NUCLEUS	GO_NCRNA_EXPORT_FROM_NUCLEUS		37	0.215833	1.52342	0.0579151	0.178068	1	5179	tags=70%, list=49%, signal=137%
GO_REGULATION_OF_CELLULAR_COMPONENT_SIZE	GO_REGULATION_OF_CELLULAR_COMPONENT_SIZE		244	0.0865414	1.52237	0.0710059	0.178642	1	1713	tags=25%, list=16%, signal=29%
GO_CELLULAR_RESPONSE_TO_NITROGEN_COMPOUND	GO_CELLULAR_RESPONSE_TO_NITROGEN_COMPOUND		424	0.0648866	1.52183	0.0707071	0.178824	1	5701	tags=60%, list=54%, signal=124%
GO_RESPONSE_TO_HEAT	GO_RESPONSE_TO_HEAT		119	0.119048	1.52136	0.0689655	0.17898	1	4551	tags=55%, list=43%, signal=94%
GO_POSITIVE_REGULATION_OF_PRODUCTION_OF_MOLECULAR_MEDIATOR_OF_IMMUNE_RESPONSE	GO_POSITIVE_REGULATION_OF_PRODUCTION_OF_MOLECULAR_MEDIATOR_OF_IMMUNE_RESPONSE		67	0.157751	1.52134	0.0641283	0.17876	1	3566	tags=49%, list=34%, signal=74%
GO_ESTABLISHMENT_OF_PROTEIN_LOCALIZATION_TO_CHROMOSOME	GO_ESTABLISHMENT_OF_PROTEIN_LOCALIZATION_TO_CHROMOSOME		25	0.25113	1.52087	0.0630435	0.178959	1	5411	tags=76%, list=51%, signal=155%
GO_REACTIVE_OXYGEN_SPECIES_BIOSYNTHETIC_PROCESS	GO_REACTIVE_OXYGEN_SPECIES_BIOSYNTHETIC_PROCESS		56	0.167957	1.51918	0.0673267	0.179995	1	3346	tags=48%, list=31%, signal=70%
GO_NEGATIVE_REGULATION_OF_CELLULAR_PROTEIN_LOCALIZATION	GO_NEGATIVE_REGULATION_OF_CELLULAR_PROTEIN_LOCALIZATION		82	0.142083	1.51736	0.0525253	0.181277	1	4331	tags=55%, list=41%, signal=92%
GO_GLUCOSE_CATABOLIC_PROCESS	GO_GLUCOSE_CATABOLIC_PROCESS		28	0.23923	1.51693	0.0498008	0.181424	1	5811	tags=79%, list=55%, signal=173%
GO_POSITIVE_REGULATION_OF_MYELOID_LEUKOCYTE_DIFFERENTIATION	GO_POSITIVE_REGULATION_OF_MYELOID_LEUKOCYTE_DIFFERENTIATION		40	0.202662	1.51662	0.0495049	0.181424	1	2369	tags=43%, list=22%, signal=54%
GO_REGULATION_OF_MITOCHONDRIAL_OUTER_MEMBRANE_PERMEABILIZATION_INVOLVED_IN_APOPTOTIC_SIGNALING_PATHWAY	GO_REGULATION_OF_MITOCHONDRIAL_OUTER_MEMBRANE_PERMEABILIZATION_INVOLVED_IN_APOPTOTIC_SIGNALING_PATHWAY		38	0.207396	1.51607	0.0708955	0.181664	1	1997	tags=39%, list=19%, signal=48%
GO_NEGATIVE_REGULATION_OF_LYMPHOCYTE_DIFFERENTIATION	GO_NEGATIVE_REGULATION_OF_LYMPHOCYTE_DIFFERENTIATION		36	0.212981	1.51589	0.0682731	0.181576	1	695	tags=28%, list=7%, signal=30%
GO_NUCLEOSIDE_DIPHOSPHATE_METABOLIC_PROCESS	GO_NUCLEOSIDE_DIPHOSPHATE_METABOLIC_PROCESS		112	0.125791	1.51575	0.0516252	0.181434	1	7308	tags=81%, list=69%, signal=258%
GO_MUCOPOLYSACCHARIDE_METABOLIC_PROCESS	GO_MUCOPOLYSACCHARIDE_METABOLIC_PROCESS		64	0.163021	1.51332	0.0677291	0.183261	1	5249	tags=66%, list=49%, signal=129%
GO_INTERLEUKIN_6_MEDIATED_SIGNALING_PATHWAY	GO_INTERLEUKIN_6_MEDIATED_SIGNALING_PATHWAY		17	0.29927	1.51088	0.0582121	0.185019	1	1824	tags=47%, list=17%, signal=57%
GO_SEMAPHORIN_PLEXIN_SIGNALING_PATHWAY	GO_SEMAPHORIN_PLEXIN_SIGNALING_PATHWAY		22	0.275373	1.5107	0.0633663	0.184929	1	3357	tags=59%, list=32%, signal=86%
GO_EMBRYO_DEVELOPMENT_ENDING_IN_BIRTH_OR_EGG_HATCHING	GO_EMBRYO_DEVELOPMENT_ENDING_IN_BIRTH_OR_EGG_HATCHING		391	0.0673678	1.50972	0.0682261	0.185508	1	3222	tags=37%, list=30%, signal=51%
GO_NEGATIVE_REGULATION_OF_CELL_POPULATION_PROLIFERATION	GO_NEGATIVE_REGULATION_OF_CELL_POPULATION_PROLIFERATION		374	0.0668389	1.50894	0.0578512	0.185958	1	1075	tags=17%, list=10%, signal=18%
GO_PROTEIN_DEPOLYMERIZATION	GO_PROTEIN_DEPOLYMERIZATION		79	0.142076	1.50774	0.079918	0.186732	1	2535	tags=38%, list=24%, signal=50%
GO_NEGATIVE_REGULATION_OF_INTERFERON_GAMMA_PRODUCTION	GO_NEGATIVE_REGULATION_OF_INTERFERON_GAMMA_PRODUCTION		23	0.26404	1.50743	0.0717213	0.186728	1	1357	tags=39%, list=13%, signal=45%
GO_REGULATION_OF_RESPONSE_TO_INTERFERON_GAMMA	GO_REGULATION_OF_RESPONSE_TO_INTERFERON_GAMMA		20	0.273272	1.50577	0.0486258	0.187878	1	2413	tags=50%, list=23%, signal=65%
GO_REGULATION_OF_PROTEOLYSIS	GO_REGULATION_OF_PROTEOLYSIS		441	0.063484	1.50318	0.0650407	0.189973	1	7904	tags=80%, list=74%, signal=301%
GO_VESICLE_CARGO_LOADING	GO_VESICLE_CARGO_LOADING		20	0.284834	1.50314	0.0607843	0.189772	1	4415	tags=70%, list=42%, signal=120%
GO_POSITIVE_REGULATION_OF_INTERLEUKIN_12_PRODUCTION	GO_POSITIVE_REGULATION_OF_INTERLEUKIN_12_PRODUCTION		20	0.279902	1.50295	0.0815534	0.1897	1	3405	tags=60%, list=32%, signal=88%
GO_SPERM_EGG_RECOGNITION	GO_SPERM_EGG_RECOGNITION		23	0.265431	1.50257	0.0797665	0.189827	1	2266	tags=48%, list=21%, signal=61%
GO_POSITIVE_REGULATION_OF_ENDOCYTOSIS	GO_POSITIVE_REGULATION_OF_ENDOCYTOSIS		63	0.161391	1.50095	0.0747126	0.190982	1	4365	tags=57%, list=41%, signal=96%
GO_POSITIVE_REGULATION_OF_MEMBRANE_PERMEABILITY	GO_POSITIVE_REGULATION_OF_MEMBRANE_PERMEABILITY		51	0.17883	1.50087	0.0712871	0.190811	1	2066	tags=37%, list=19%, signal=46%
GO_REGULATION_OF_LYMPHOCYTE_MEDIATED_IMMUNITY	GO_REGULATION_OF_LYMPHOCYTE_MEDIATED_IMMUNITY		101	0.12602	1.50076	0.0748031	0.190659	1	4563	tags=55%, list=43%, signal=96%
GO_ASTROCYTE_DIFFERENTIATION	GO_ASTROCYTE_DIFFERENTIATION		37	0.205087	1.50018	0.0711382	0.190898	1	3283	tags=51%, list=31%, signal=74%
GO_ATP_SYNTHESIS_COUPLED_PROTON_TRANSPORT	GO_ATP_SYNTHESIS_COUPLED_PROTON_TRANSPORT		22	0.273165	1.49964	0.0707071	0.191122	1	4829	tags=73%, list=45%, signal=133%
GO_NEGATIVE_REGULATION_OF_ESTABLISHMENT_OF_PROTEIN_LOCALIZATION	GO_NEGATIVE_REGULATION_OF_ESTABLISHMENT_OF_PROTEIN_LOCALIZATION		89	0.135225	1.49887	0.0626305	0.191549	1	3707	tags=48%, list=35%, signal=74%
GO_EPIDERMAL_GROWTH_FACTOR_RECEPTOR_SIGNALING_PATHWAY	GO_EPIDERMAL_GROWTH_FACTOR_RECEPTOR_SIGNALING_PATHWAY		83	0.143091	1.49783	0.0502901	0.192212	1	7194	tags=82%, list=68%, signal=252%
GO_PROTEIN_LOCALIZATION_TO_PLASMA_MEMBRANE	GO_PROTEIN_LOCALIZATION_TO_PLASMA_MEMBRANE		195	0.0925851	1.49709	0.0582329	0.192611	1	2629	tags=34%, list=25%, signal=44%
GO_EXTRINSIC_APOPTOTIC_SIGNALING_PATHWAY	GO_EXTRINSIC_APOPTOTIC_SIGNALING_PATHWAY		158	0.102971	1.49701	0.0662393	0.192434	1	5981	tags=66%, list=56%, signal=150%
GO_PHOSPHATIDYLINOSITOL_PHOSPHORYLATION	GO_PHOSPHATIDYLINOSITOL_PHOSPHORYLATION		47	0.182535	1.49454	0.0696721	0.194375	1	3267	tags=49%, list=31%, signal=70%
GO_REGULATION_OF_NATURAL_KILLER_CELL_MEDIATED_IMMUNITY	GO_REGULATION_OF_NATURAL_KILLER_CELL_MEDIATED_IMMUNITY		27	0.237637	1.49418	0.0669371	0.194442	1	4563	tags=67%, list=43%, signal=117%
GO_RIBOSOMAL_LARGE_SUBUNIT_ASSEMBLY	GO_RIBOSOMAL_LARGE_SUBUNIT_ASSEMBLY		26	0.247762	1.49336	0.0714286	0.194849	1	5545	tags=77%, list=52%, signal=161%
GO_POSITIVE_REGULATION_OF_RESPONSE_TO_CYTOKINE_STIMULUS	GO_POSITIVE_REGULATION_OF_RESPONSE_TO_CYTOKINE_STIMULUS		42	0.191617	1.49058	0.0677618	0.197062	1	3283	tags=50%, list=31%, signal=72%
GO_GLUCOSE_6_PHOSPHATE_METABOLIC_PROCESS	GO_GLUCOSE_6_PHOSPHATE_METABOLIC_PROCESS		21	0.278411	1.4901	0.0596154	0.197236	1	1600	tags=43%, list=15%, signal=50%
GO_POSITIVE_REGULATION_OF_ATPASE_ACTIVITY	GO_POSITIVE_REGULATION_OF_ATPASE_ACTIVITY		46	0.185135	1.48946	0.0746562	0.197547	1	4507	tags=61%, list=42%, signal=105%
GO_CELL_MORPHOGENESIS_INVOLVED_IN_DIFFERENTIATION	GO_CELL_MORPHOGENESIS_INVOLVED_IN_DIFFERENTIATION		417	0.0637691	1.48901	0.0916335	0.197671	1	2558	tags=30%, list=24%, signal=38%
GO_ORGANIC_ACID_CATABOLIC_PROCESS	GO_ORGANIC_ACID_CATABOLIC_PROCESS		189	0.0940028	1.48807	0.0723404	0.198237	1	2784	tags=35%, list=26%, signal=47%
GO_TOXIN_TRANSPORT	GO_TOXIN_TRANSPORT		31	0.226318	1.48791	0.0607843	0.198129	1	2742	tags=48%, list=26%, signal=65%
GO_INTRINSIC_APOPTOTIC_SIGNALING_PATHWAY_IN_RESPONSE_TO_OXIDATIVE_STRESS	GO_INTRINSIC_APOPTOTIC_SIGNALING_PATHWAY_IN_RESPONSE_TO_OXIDATIVE_STRESS		36	0.214847	1.48525	0.0708661	0.200123	1	3331	tags=53%, list=31%, signal=77%
GO_REGULATION_OF_ANION_TRANSPORT	GO_REGULATION_OF_ANION_TRANSPORT		50	0.178842	1.48504	0.0638298	0.200067	1	1295	tags=30%, list=12%, signal=34%
GO_RESPONSE_TO_KETONE	GO_RESPONSE_TO_KETONE		112	0.122157	1.48391	0.075	0.200797	1	1845	tags=29%, list=17%, signal=35%
GO_REGULATION_OF_INTRACELLULAR_PROTEIN_TRANSPORT	GO_REGULATION_OF_INTRACELLULAR_PROTEIN_TRANSPORT		209	0.089817	1.48262	0.0740741	0.201719	1	1910	tags=27%, list=18%, signal=32%
GO_NEGATIVE_REGULATION_OF_PROTEASOMAL_PROTEIN_CATABOLIC_PROCESS	GO_NEGATIVE_REGULATION_OF_PROTEASOMAL_PROTEIN_CATABOLIC_PROCESS		46	0.185437	1.48215	0.0789474	0.201866	1	3811	tags=54%, list=36%, signal=84%
GO_GLAND_MORPHOGENESIS	GO_GLAND_MORPHOGENESIS		59	0.167032	1.48188	0.0722892	0.201896	1	3636	tags=51%, list=34%, signal=77%
GO_POSITIVE_REGULATION_OF_BONE_MINERALIZATION	GO_POSITIVE_REGULATION_OF_BONE_MINERALIZATION		17	0.306159	1.48092	0.0753564	0.202504	1	6750	tags=94%, list=64%, signal=258%
GO_MITOTIC_DNA_REPLICATION	GO_MITOTIC_DNA_REPLICATION		15	0.312425	1.48066	0.0585938	0.202479	1	4475	tags=73%, list=42%, signal=127%
GO_RESPONSE_TO_PROSTAGLANDIN	GO_RESPONSE_TO_PROSTAGLANDIN		16	0.302112	1.48004	0.0833333	0.202805	1	2106	tags=50%, list=20%, signal=62%
GO_REGULATION_OF_LEUKOCYTE_MEDIATED_IMMUNITY	GO_REGULATION_OF_LEUKOCYTE_MEDIATED_IMMUNITY		142	0.108047	1.47999	0.0793319	0.202613	1	662	tags=17%, list=6%, signal=18%
GO_RESPONSE_TO_INTERFERON_ALPHA	GO_RESPONSE_TO_INTERFERON_ALPHA		16	0.310131	1.47979	0.0759754	0.202527	1	1357	tags=44%, list=13%, signal=50%
GO_RESPONSE_TO_CHEMOKINE	GO_RESPONSE_TO_CHEMOKINE		36	0.212053	1.47977	0.0696721	0.202315	1	1295	tags=33%, list=12%, signal=38%
GO_NEGATIVE_REGULATION_OF_ERBB_SIGNALING_PATHWAY	GO_NEGATIVE_REGULATION_OF_ERBB_SIGNALING_PATHWAY		39	0.197759	1.47948	0.0654762	0.202335	1	7167	tags=87%, list=67%, signal=267%
GO_TOLL_LIKE_RECEPTOR_3_SIGNALING_PATHWAY	GO_TOLL_LIKE_RECEPTOR_3_SIGNALING_PATHWAY		16	0.304834	1.47914	0.0736434	0.202409	1	3405	tags=63%, list=32%, signal=92%
GO_INTERLEUKIN_1_PRODUCTION	GO_INTERLEUKIN_1_PRODUCTION		50	0.179497	1.47906	0.0791367	0.20225	1	1713	tags=34%, list=16%, signal=40%
GO_MULTIVESICULAR_BODY_SORTING_PATHWAY	GO_MULTIVESICULAR_BODY_SORTING_PATHWAY		33	0.222689	1.4785	0.072	0.202489	1	3757	tags=58%, list=35%, signal=89%
GO_CELLULAR_RESPONSE_TO_LIPOPROTEIN_PARTICLE_STIMULUS	GO_CELLULAR_RESPONSE_TO_LIPOPROTEIN_PARTICLE_STIMULUS		22	0.262244	1.47775	0.0714286	0.202919	1	599	tags=32%, list=6%, signal=34%
GO_BRANCHING_MORPHOGENESIS_OF_AN_EPITHELIAL_TUBE	GO_BRANCHING_MORPHOGENESIS_OF_AN_EPITHELIAL_TUBE		63	0.153526	1.47648	0.0717054	0.203805	1	2256	tags=37%, list=21%, signal=46%
GO_REGULATION_OF_CELL_MORPHOGENESIS_INVOLVED_IN_DIFFERENTIATION	GO_REGULATION_OF_CELL_MORPHOGENESIS_INVOLVED_IN_DIFFERENTIATION		183	0.0934834	1.47639	0.0776699	0.203643	1	1345	tags=22%, list=13%, signal=25%
GO_NUCLEOTIDE_PHOSPHORYLATION	GO_NUCLEOTIDE_PHOSPHORYLATION		98	0.129486	1.47635	0.0715746	0.20344	1	7308	tags=82%, list=69%, signal=259%
GO_RESPONSE_TO_INTERFERON_BETA	GO_RESPONSE_TO_INTERFERON_BETA		25	0.250247	1.47618	0.0841889	0.203359	1	2021	tags=44%, list=19%, signal=54%
GO_NEGATIVE_REGULATION_OF_INTRACELLULAR_TRANSPORT	GO_NEGATIVE_REGULATION_OF_INTRACELLULAR_TRANSPORT		36	0.209479	1.476	0.0647773	0.20327	1	3978	tags=58%, list=37%, signal=93%
GO_POSITIVE_REGULATION_OF_ATP_METABOLIC_PROCESS	GO_POSITIVE_REGULATION_OF_ATP_METABOLIC_PROCESS		32	0.21911	1.47548	0.0884211	0.20352	1	1994	tags=41%, list=19%, signal=50%
GO_NEGATIVE_REGULATION_OF_HYDROLASE_ACTIVITY	GO_NEGATIVE_REGULATION_OF_HYDROLASE_ACTIVITY		232	0.0841892	1.47471	0.0802348	0.203972	1	4802	tags=53%, list=45%, signal=95%
GO_GLAND_DEVELOPMENT	GO_GLAND_DEVELOPMENT		242	0.0824396	1.47359	0.0863158	0.204704	1	3050	tags=37%, list=29%, signal=50%
GO_CELLULAR_TRANSITION_METAL_ION_HOMEOSTASIS	GO_CELLULAR_TRANSITION_METAL_ION_HOMEOSTASIS		68	0.153149	1.47357	0.0988142	0.204488	1	5100	tags=63%, list=48%, signal=121%
GO_POSITIVE_REGULATION_OF_CELL_SUBSTRATE_JUNCTION_ORGANIZATION	GO_POSITIVE_REGULATION_OF_CELL_SUBSTRATE_JUNCTION_ORGANIZATION		19	0.276033	1.47281	0.0764463	0.20492	1	2663	tags=53%, list=25%, signal=70%
GO_LOW_DENSITY_LIPOPROTEIN_RECEPTOR_PARTICLE_METABOLIC_PROCESS	GO_LOW_DENSITY_LIPOPROTEIN_RECEPTOR_PARTICLE_METABOLIC_PROCESS		18	0.292111	1.47084	0.0652591	0.206422	1	3393	tags=61%, list=32%, signal=90%
GO_POSITIVE_REGULATION_OF_LYMPHOCYTE_DIFFERENTIATION	GO_POSITIVE_REGULATION_OF_LYMPHOCYTE_DIFFERENTIATION		75	0.142059	1.46857	0.0763209	0.208235	1	1475	tags=28%, list=14%, signal=32%
GO_NEGATIVE_REGULATION_OF_CELL_DEVELOPMENT	GO_NEGATIVE_REGULATION_OF_CELL_DEVELOPMENT		165	0.0979867	1.4679	0.0769231	0.208621	1	1292	tags=22%, list=12%, signal=24%
GO_ACTIN_NUCLEATION	GO_ACTIN_NUCLEATION		37	0.203627	1.46753	0.0756646	0.208743	1	4734	tags=65%, list=45%, signal=117%
GO_REGULATION_OF_RESPONSE_TO_REACTIVE_OXYGEN_SPECIES	GO_REGULATION_OF_RESPONSE_TO_REACTIVE_OXYGEN_SPECIES		24	0.244882	1.46674	0.0731225	0.209214	1	2715	tags=50%, list=26%, signal=67%
GO_MEIOTIC_CHROMOSOME_SEGREGATION	GO_MEIOTIC_CHROMOSOME_SEGREGATION		50	0.17441	1.46672	0.0709677	0.208992	1	3254	tags=48%, list=31%, signal=69%
GO_POSITIVE_REGULATION_OF_RELEASE_OF_SEQUESTERED_CALCIUM_ION_INTO_CYTOSOL	GO_POSITIVE_REGULATION_OF_RELEASE_OF_SEQUESTERED_CALCIUM_ION_INTO_CYTOSOL		16	0.305017	1.4666	0.0894632	0.208862	1	4067	tags=69%, list=38%, signal=111%
GO_MICROTUBULE_CYTOSKELETON_ORGANIZATION	GO_MICROTUBULE_CYTOSKELETON_ORGANIZATION		418	0.0633267	1.46647	0.0684105	0.208735	1	1640	tags=22%, list=15%, signal=24%
GO_MATERNAL_PROCESS_INVOLVED_IN_FEMALE_PREGNANCY	GO_MATERNAL_PROCESS_INVOLVED_IN_FEMALE_PREGNANCY		34	0.209427	1.46369	0.0831601	0.211112	1	2468	tags=44%, list=23%, signal=57%
GO_REGULATION_OF_PROTON_TRANSPORT	GO_REGULATION_OF_PROTON_TRANSPORT		18	0.287836	1.4628	0.0841889	0.211772	1	2258	tags=50%, list=21%, signal=63%
GO_REGULATION_OF_NUCLEAR_DIVISION	GO_REGULATION_OF_NUCLEAR_DIVISION		135	0.108119	1.46258	0.0881764	0.21173	1	3429	tags=43%, list=32%, signal=63%
GO_CELL_SUBSTRATE_ADHESION	GO_CELL_SUBSTRATE_ADHESION		188	0.0923625	1.46191	0.0863454	0.2121	1	2256	tags=30%, list=21%, signal=38%
GO_REGULATION_OF_GLIAL_CELL_DIFFERENTIATION	GO_REGULATION_OF_GLIAL_CELL_DIFFERENTIATION		32	0.217888	1.46186	0.08413	0.211916	1	1343	tags=34%, list=13%, signal=39%
GO_PEPTIDYL_CYSTEINE_MODIFICATION	GO_PEPTIDYL_CYSTEINE_MODIFICATION		32	0.224728	1.46181	0.0745968	0.211726	1	7246	tags=91%, list=68%, signal=284%
GO_REGULATION_OF_ATP_METABOLIC_PROCESS	GO_REGULATION_OF_ATP_METABOLIC_PROCESS		96	0.12812	1.46131	0.0788955	0.211982	1	5179	tags=61%, list=49%, signal=119%
GO_CYTOPLASMIC_TRANSLATION	GO_CYTOPLASMIC_TRANSLATION		91	0.133578	1.46062	0.0704762	0.212316	1	8398	tags=92%, list=79%, signal=437%
GO_PROTEIN_STABILIZATION	GO_PROTEIN_STABILIZATION		148	0.102898	1.46031	0.0903846	0.212377	1	2510	tags=34%, list=24%, signal=44%
GO_RNA_CAPPING	GO_RNA_CAPPING		33	0.209606	1.46007	0.0876191	0.212321	1	5827	tags=76%, list=55%, signal=167%
GO_ENDOCYTOSIS	GO_ENDOCYTOSIS		339	0.0670093	1.45959	0.0861057	0.21252	1	4167	tags=46%, list=39%, signal=73%
GO_NEGATIVE_REGULATION_OF_LEUKOCYTE_DIFFERENTIATION	GO_NEGATIVE_REGULATION_OF_LEUKOCYTE_DIFFERENTIATION		61	0.1609	1.45934	0.0848861	0.212499	1	3524	tags=49%, list=33%, signal=73%
GO_POSITIVE_REGULATION_OF_GLIOGENESIS	GO_POSITIVE_REGULATION_OF_GLIOGENESIS		40	0.194253	1.45851	0.0793319	0.213	1	2458	tags=43%, list=23%, signal=55%
GO_ALDITOL_METABOLIC_PROCESS	GO_ALDITOL_METABOLIC_PROCESS		16	0.303491	1.45749	0.0985916	0.213692	1	6075	tags=88%, list=57%, signal=204%
GO_ACTIN_FILAMENT_BUNDLE_ORGANIZATION	GO_ACTIN_FILAMENT_BUNDLE_ORGANIZATION		92	0.132477	1.45748	0.0919765	0.213456	1	7033	tags=79%, list=66%, signal=233%
GO_POSITIVE_REGULATION_OF_PROTEOLYSIS	GO_POSITIVE_REGULATION_OF_PROTEOLYSIS		252	0.0794604	1.45745	0.0653465	0.213249	1	3011	tags=36%, list=28%, signal=49%
GO_POSITIVE_REGULATION_OF_MUSCLE_TISSUE_DEVELOPMENT	GO_POSITIVE_REGULATION_OF_MUSCLE_TISSUE_DEVELOPMENT		34	0.214285	1.45693	0.0791506	0.213442	1	2729	tags=47%, list=26%, signal=63%
GO_POSITIVE_REGULATION_OF_MYELOID_CELL_DIFFERENTIATION	GO_POSITIVE_REGULATION_OF_MYELOID_CELL_DIFFERENTIATION		67	0.15407	1.45609	0.097561	0.213967	1	2495	tags=39%, list=23%, signal=50%
GO_EPITHELIAL_TUBE_MORPHOGENESIS	GO_EPITHELIAL_TUBE_MORPHOGENESIS		163	0.0985836	1.45423	0.0730769	0.215439	1	1314	tags=22%, list=12%, signal=25%
GO_PATHWAY_RESTRICTED_SMAD_PROTEIN_PHOSPHORYLATION	GO_PATHWAY_RESTRICTED_SMAD_PROTEIN_PHOSPHORYLATION		29	0.229603	1.4523	0.0696721	0.217069	1	1596	tags=38%, list=15%, signal=45%
GO_POSITIVE_REGULATION_OF_TELOMERE_MAINTENANCE	GO_POSITIVE_REGULATION_OF_TELOMERE_MAINTENANCE		49	0.169804	1.45136	0.0794297	0.217755	1	2973	tags=45%, list=28%, signal=62%
GO_POSITIVE_REGULATION_OF_LAMELLIPODIUM_ASSEMBLY	GO_POSITIVE_REGULATION_OF_LAMELLIPODIUM_ASSEMBLY		20	0.273352	1.45009	0.0788462	0.218709	1	1881	tags=45%, list=18%, signal=55%
GO_POSITIVE_REGULATION_OF_CHEMOKINE_PRODUCTION	GO_POSITIVE_REGULATION_OF_CHEMOKINE_PRODUCTION		36	0.203882	1.45005	0.0955414	0.218506	1	6693	tags=83%, list=63%, signal=224%
GO_REGULATION_OF_LEUKOCYTE_APOPTOTIC_PROCESS	GO_REGULATION_OF_LEUKOCYTE_APOPTOTIC_PROCESS		59	0.161583	1.44998	0.0860656	0.218326	1	1713	tags=32%, list=16%, signal=38%
GO_NUCLEOBASE_CONTAINING_SMALL_MOLECULE_INTERCONVERSION	GO_NUCLEOBASE_CONTAINING_SMALL_MOLECULE_INTERCONVERSION		21	0.268817	1.4497	0.101215	0.218332	1	7772	tags=100%, list=73%, signal=372%
GO_T_CELL_DIFFERENTIATION_INVOLVED_IN_IMMUNE_RESPONSE	GO_T_CELL_DIFFERENTIATION_INVOLVED_IN_IMMUNE_RESPONSE		52	0.175133	1.44945	0.0694184	0.218306	1	1212	tags=29%, list=11%, signal=32%
GO_NEGATIVE_REGULATION_OF_RESPONSE_TO_EXTERNAL_STIMULUS	GO_NEGATIVE_REGULATION_OF_RESPONSE_TO_EXTERNAL_STIMULUS		195	0.0914594	1.44938	0.0838574	0.21811	1	843	tags=17%, list=8%, signal=18%
GO_INTRINSIC_APOPTOTIC_SIGNALING_PATHWAY	GO_INTRINSIC_APOPTOTIC_SIGNALING_PATHWAY		222	0.0839888	1.44689	0.0826923	0.220183	1	5059	tags=56%, list=48%, signal=104%
GO_ENDOCYTIC_RECYCLING	GO_ENDOCYTIC_RECYCLING		42	0.188782	1.446	0.0901288	0.220782	1	3313	tags=50%, list=31%, signal=72%
GO_PIGMENT_BIOSYNTHETIC_PROCESS	GO_PIGMENT_BIOSYNTHETIC_PROCESS		42	0.187175	1.44558	0.0794297	0.220918	1	6871	tags=83%, list=65%, signal=235%
GO_B_CELL_HOMEOSTASIS	GO_B_CELL_HOMEOSTASIS		26	0.235208	1.44537	0.0850622	0.220841	1	2818	tags=50%, list=27%, signal=68%
GO_REGULATION_OF_TUBE_SIZE	GO_REGULATION_OF_TUBE_SIZE		48	0.177908	1.44508	0.0887574	0.220863	1	1216	tags=29%, list=11%, signal=33%
GO_SPROUTING_ANGIOGENESIS	GO_SPROUTING_ANGIOGENESIS		59	0.15981	1.44507	0.0893246	0.220621	1	6233	tags=75%, list=59%, signal=179%
GO_EMBRYONIC_PATTERN_SPECIFICATION	GO_EMBRYONIC_PATTERN_SPECIFICATION		29	0.230111	1.44427	0.0996016	0.221157	1	858	tags=31%, list=8%, signal=34%
GO_POSITIVE_REGULATION_OF_PEPTIDYL_SERINE_PHOSPHORYLATION	GO_POSITIVE_REGULATION_OF_PEPTIDYL_SERINE_PHOSPHORYLATION		57	0.161506	1.44362	0.117284	0.221519	1	2579	tags=40%, list=24%, signal=53%
GO_CARDIAC_MUSCLE_TISSUE_DEVELOPMENT	GO_CARDIAC_MUSCLE_TISSUE_DEVELOPMENT		99	0.124906	1.44244	0.0873984	0.222363	1	2762	tags=38%, list=26%, signal=51%
GO_PHOSPHOLIPASE_C_ACTIVATING_G_PROTEIN_COUPLED_RECEPTOR_SIGNALING_PATHWAY	GO_PHOSPHOLIPASE_C_ACTIVATING_G_PROTEIN_COUPLED_RECEPTOR_SIGNALING_PATHWAY		25	0.24394	1.44156	0.0972222	0.223041	1	1238	tags=36%, list=12%, signal=41%
GO_POSITIVE_REGULATION_OF_PROTEIN_DEPHOSPHORYLATION	GO_POSITIVE_REGULATION_OF_PROTEIN_DEPHOSPHORYLATION		33	0.215727	1.44109	0.0905588	0.223231	1	2865	tags=48%, list=27%, signal=66%
GO_BLOOD_VESSEL_MORPHOGENESIS	GO_BLOOD_VESSEL_MORPHOGENESIS		287	0.0722882	1.43788	0.0734127	0.226066	1	2361	tags=29%, list=22%, signal=37%
GO_POSITIVE_REGULATION_OF_DEVELOPMENTAL_GROWTH	GO_POSITIVE_REGULATION_OF_DEVELOPMENTAL_GROWTH		90	0.128621	1.43742	0.0982318	0.226256	1	1359	tags=26%, list=13%, signal=29%
GO_RESPONSE_TO_ESTRADIOL	GO_RESPONSE_TO_ESTRADIOL		76	0.140427	1.43642	0.0922432	0.227029	1	1593	tags=29%, list=15%, signal=34%
GO_REGULATION_OF_TRANSLATIONAL_INITIATION	GO_REGULATION_OF_TRANSLATIONAL_INITIATION		71	0.143418	1.43593	0.0916335	0.227312	1	2675	tags=39%, list=25%, signal=52%
GO_REGULATION_OF_CYCLIN_DEPENDENT_PROTEIN_KINASE_ACTIVITY	GO_REGULATION_OF_CYCLIN_DEPENDENT_PROTEIN_KINASE_ACTIVITY		74	0.142124	1.43569	0.0926316	0.227292	1	4529	tags=57%, list=43%, signal=98%
GO_REGULATION_OF_TYPE_2_IMMUNE_RESPONSE	GO_REGULATION_OF_TYPE_2_IMMUNE_RESPONSE		20	0.261737	1.43393	0.104418	0.228706	1	1473	tags=40%, list=14%, signal=46%
GO_CELL_DIFFERENTIATION_INVOLVED_IN_EMBRYONIC_PLACENTA_DEVELOPMENT	GO_CELL_DIFFERENTIATION_INVOLVED_IN_EMBRYONIC_PLACENTA_DEVELOPMENT		15	0.303281	1.43392	0.0831683	0.228464	1	1031	tags=40%, list=10%, signal=44%
GO_ESTABLISHMENT_OF_EPITHELIAL_CELL_POLARITY	GO_ESTABLISHMENT_OF_EPITHELIAL_CELL_POLARITY		21	0.260207	1.43146	0.0920502	0.230696	1	1793	tags=43%, list=17%, signal=51%
GO_REGULATION_OF_PROTEIN_CATABOLIC_PROCESS	GO_REGULATION_OF_PROTEIN_CATABOLIC_PROCESS		298	0.0717227	1.43048	0.0885122	0.231442	1	3251	tags=38%, list=31%, signal=53%
GO_REGULATION_OF_ENDOTHELIAL_CELL_MIGRATION	GO_REGULATION_OF_ENDOTHELIAL_CELL_MIGRATION		85	0.131934	1.42933	0.111328	0.232303	1	2233	tags=34%, list=21%, signal=43%
GO_TRANSCRIPTION_COUPLED_NUCLEOTIDE_EXCISION_REPAIR	GO_TRANSCRIPTION_COUPLED_NUCLEOTIDE_EXCISION_REPAIR		71	0.143236	1.4268	0.0947581	0.234556	1	7764	tags=87%, list=73%, signal=322%
GO_NEGATIVE_CHEMOTAXIS	GO_NEGATIVE_CHEMOTAXIS		18	0.286029	1.42479	0.10166	0.236292	1	1687	tags=44%, list=16%, signal=53%
GO_CELL_CYCLE_DNA_REPLICATION	GO_CELL_CYCLE_DNA_REPLICATION		60	0.153872	1.42439	0.0882918	0.236387	1	3154	tags=45%, list=30%, signal=64%
GO_ENDOCHONDRAL_BONE_MORPHOGENESIS	GO_ENDOCHONDRAL_BONE_MORPHOGENESIS		29	0.220297	1.42328	0.0867052	0.237289	1	5724	tags=76%, list=54%, signal=164%
GO_NEGATIVE_REGULATION_OF_NUCLEAR_DIVISION	GO_NEGATIVE_REGULATION_OF_NUCLEAR_DIVISION		49	0.172035	1.42322	0.0945674	0.237085	1	3383	tags=49%, list=32%, signal=72%
GO_OSTEOBLAST_DIFFERENTIATION	GO_OSTEOBLAST_DIFFERENTIATION		113	0.115943	1.42309	0.1	0.236945	1	4703	tags=56%, list=44%, signal=99%
GO_PROTEIN_NEDDYLATION	GO_PROTEIN_NEDDYLATION		15	0.308786	1.42286	0.123667	0.236908	1	5930	tags=87%, list=56%, signal=196%
GO_ORGANOPHOSPHATE_BIOSYNTHETIC_PROCESS	GO_ORGANOPHOSPHATE_BIOSYNTHETIC_PROCESS		427	0.0613654	1.42217	0.0954274	0.237361	1	2707	tags=31%, list=25%, signal=40%
GO_POSITIVE_REGULATION_OF_SUPRAMOLECULAR_FIBER_ORGANIZATION	GO_POSITIVE_REGULATION_OF_SUPRAMOLECULAR_FIBER_ORGANIZATION		137	0.104271	1.42187	0.0884086	0.237429	1	2550	tags=34%, list=24%, signal=45%
GO_POSITIVE_REGULATION_OF_PROTEIN_LOCALIZATION_TO_CELL_PERIPHERY	GO_POSITIVE_REGULATION_OF_PROTEIN_LOCALIZATION_TO_CELL_PERIPHERY		48	0.174078	1.42155	0.0970297	0.237499	1	3027	tags=46%, list=28%, signal=64%
GO_NEGATIVE_REGULATION_OF_CATALYTIC_ACTIVITY	GO_NEGATIVE_REGULATION_OF_CATALYTIC_ACTIVITY		464	0.0572184	1.41945	0.097166	0.239429	1	5210	tags=55%, list=49%, signal=102%
GO_STRIATED_MUSCLE_CELL_DIFFERENTIATION	GO_STRIATED_MUSCLE_CELL_DIFFERENTIATION		131	0.108996	1.41782	0.100823	0.240888	1	3802	tags=47%, list=36%, signal=72%
GO_ASPARTATE_FAMILY_AMINO_ACID_BIOSYNTHETIC_PROCESS	GO_ASPARTATE_FAMILY_AMINO_ACID_BIOSYNTHETIC_PROCESS		17	0.287568	1.41488	0.126294	0.243451	1	2573	tags=53%, list=24%, signal=70%
GO_I_KAPPAB_KINASE_NF_KAPPAB_SIGNALING	GO_I_KAPPAB_KINASE_NF_KAPPAB_SIGNALING		214	0.0826679	1.41395	0.110465	0.24415	1	1968	tags=27%, list=19%, signal=32%
GO_EMBRYONIC_ORGAN_DEVELOPMENT	GO_EMBRYONIC_ORGAN_DEVELOPMENT		200	0.0848921	1.41339	0.0901804	0.244473	1	1345	tags=21%, list=13%, signal=24%
GO_VIRAL_BUDDING	GO_VIRAL_BUDDING		22	0.255683	1.41318	0.0947581	0.244451	1	2600	tags=50%, list=24%, signal=66%
GO_REGULATION_OF_CYSTEINE_TYPE_ENDOPEPTIDASE_ACTIVITY	GO_REGULATION_OF_CYSTEINE_TYPE_ENDOPEPTIDASE_ACTIVITY		155	0.0973079	1.41253	0.0918164	0.24486	1	5971	tags=66%, list=56%, signal=148%
GO_REGULATION_OF_NERVOUS_SYSTEM_DEVELOPMENT	GO_REGULATION_OF_NERVOUS_SYSTEM_DEVELOPMENT		499	0.0552258	1.41237	0.103175	0.24474	1	1292	tags=17%, list=12%, signal=19%
GO_CERAMIDE_CATABOLIC_PROCESS	GO_CERAMIDE_CATABOLIC_PROCESS		16	0.291506	1.41224	0.108987	0.244606	1	7530	tags=100%, list=71%, signal=343%
GO_T_CELL_SELECTION	GO_T_CELL_SELECTION		39	0.194713	1.41184	0.105809	0.244729	1	662	tags=26%, list=6%, signal=27%
GO_REGULATION_OF_SYNAPSE_STRUCTURE_OR_ACTIVITY	GO_REGULATION_OF_SYNAPSE_STRUCTURE_OR_ACTIVITY		111	0.118215	1.41135	0.0957854	0.244938	1	1436	tags=25%, list=14%, signal=29%
GO_ENDONUCLEOLYTIC_CLEAVAGE_INVOLVED_IN_RRNA_PROCESSING	GO_ENDONUCLEOLYTIC_CLEAVAGE_INVOLVED_IN_RRNA_PROCESSING		16	0.289461	1.4111	0.0970149	0.244963	1	4232	tags=69%, list=40%, signal=114%
GO_CELLULAR_ION_HOMEOSTASIS	GO_CELLULAR_ION_HOMEOSTASIS		337	0.0674862	1.40991	0.0894632	0.24584	1	6618	tags=69%, list=62%, signal=177%
GO_REGULATION_OF_DEVELOPMENTAL_GROWTH	GO_REGULATION_OF_DEVELOPMENTAL_GROWTH		174	0.0936684	1.40989	0.0987395	0.245591	1	2256	tags=30%, list=21%, signal=38%
GO_REGULATION_OF_LIPID_CATABOLIC_PROCESS	GO_REGULATION_OF_LIPID_CATABOLIC_PROCESS		31	0.215528	1.40979	0.094697	0.245415	1	4227	tags=61%, list=40%, signal=101%
GO_CELLULAR_RESPONSE_TO_CHEMICAL_STRESS	GO_CELLULAR_RESPONSE_TO_CHEMICAL_STRESS		246	0.077311	1.4095	0.0809717	0.24543	1	2090	tags=27%, list=20%, signal=33%
GO_POSITIVE_REGULATION_OF_CALCIUM_ION_TRANSPORT	GO_POSITIVE_REGULATION_OF_CALCIUM_ION_TRANSPORT		52	0.167123	1.40933	0.103239	0.245355	1	4361	tags=58%, list=41%, signal=97%
GO_POSITIVE_REGULATION_OF_MYOTUBE_DIFFERENTIATION	GO_POSITIVE_REGULATION_OF_MYOTUBE_DIFFERENTIATION		15	0.30017	1.40817	0.109504	0.246315	1	1064	tags=40%, list=10%, signal=44%
GO_POSITIVE_REGULATION_OF_TYROSINE_PHOSPHORYLATION_OF_STAT_PROTEIN	GO_POSITIVE_REGULATION_OF_TYROSINE_PHOSPHORYLATION_OF_STAT_PROTEIN		26	0.228831	1.40802	0.0905433	0.246179	1	2477	tags=46%, list=23%, signal=60%
GO_REGULATION_OF_MYOBLAST_DIFFERENTIATION	GO_REGULATION_OF_MYOBLAST_DIFFERENTIATION		25	0.236731	1.40784	0.103586	0.246084	1	3439	tags=56%, list=32%, signal=83%
GO_SECONDARY_METABOLIC_PROCESS	GO_SECONDARY_METABOLIC_PROCESS		27	0.232624	1.40726	0.097166	0.246419	1	1862	tags=41%, list=18%, signal=49%
GO_WATER_SOLUBLE_VITAMIN_METABOLIC_PROCESS	GO_WATER_SOLUBLE_VITAMIN_METABOLIC_PROCESS		61	0.155039	1.40583	0.102767	0.247623	1	7243	tags=84%, list=68%, signal=261%
GO_MATURATION_OF_LSU_RRNA_FROM_TRICISTRONIC_RRNA_TRANSCRIPT_SSU_RRNA_5_8S_RRNA_LSU_RRNA	GO_MATURATION_OF_LSU_RRNA_FROM_TRICISTRONIC_RRNA_TRANSCRIPT_SSU_RRNA_5_8S_RRNA_LSU_RRNA		15	0.296493	1.40529	0.0783898	0.247888	1	4644	tags=73%, list=44%, signal=130%
GO_NEGATIVE_REGULATION_OF_CALCIUM_ION_TRANSMEMBRANE_TRANSPORT	GO_NEGATIVE_REGULATION_OF_CALCIUM_ION_TRANSMEMBRANE_TRANSPORT		16	0.292778	1.40485	0.123529	0.248063	1	2205	tags=50%, list=21%, signal=63%
GO_POSITIVE_REGULATION_OF_FIBROBLAST_PROLIFERATION	GO_POSITIVE_REGULATION_OF_FIBROBLAST_PROLIFERATION		27	0.228787	1.40443	0.113821	0.248235	1	3083	tags=52%, list=29%, signal=73%
GO_CELL_CELL_RECOGNITION	GO_CELL_CELL_RECOGNITION		34	0.202796	1.40348	0.107287	0.248998	1	976	tags=29%, list=9%, signal=32%
GO_ANOIKIS	GO_ANOIKIS		25	0.234323	1.40346	0.122699	0.248767	1	915	tags=32%, list=9%, signal=35%
GO_MESENCHYMAL_CELL_PROLIFERATION	GO_MESENCHYMAL_CELL_PROLIFERATION		16	0.291075	1.40315	0.0916335	0.248803	1	2887	tags=56%, list=27%, signal=77%
GO_POSITIVE_REGULATION_OF_POSTTRANSCRIPTIONAL_GENE_SILENCING	GO_POSITIVE_REGULATION_OF_POSTTRANSCRIPTIONAL_GENE_SILENCING		18	0.279601	1.40197	0.101215	0.24969	1	1165	tags=39%, list=11%, signal=44%
GO_REGULATION_OF_CHROMOSOME_SEGREGATION	GO_REGULATION_OF_CHROMOSOME_SEGREGATION		94	0.122848	1.4015	0.112016	0.249955	1	3678	tags=47%, list=35%, signal=71%
GO_TYPE_2_IMMUNE_RESPONSE	GO_TYPE_2_IMMUNE_RESPONSE		24	0.236779	1.40123	0.110891	0.249993	1	1473	tags=38%, list=14%, signal=43%
GO_HUMORAL_IMMUNE_RESPONSE	GO_HUMORAL_IMMUNE_RESPONSE		67	0.147612	1.40112	0.119608	0.249831	1	5100	tags=63%, list=48%, signal=120%
GO_TELOMERE_MAINTENANCE_VIA_SEMI_CONSERVATIVE_REPLICATION	GO_TELOMERE_MAINTENANCE_VIA_SEMI_CONSERVATIVE_REPLICATION		27	0.220639	1.40109	0.0979592	0.249585	1	5530	tags=74%, list=52%, signal=154%
GO_REGULATION_OF_CALCIUM_ION_TRANSPORT_INTO_CYTOSOL	GO_REGULATION_OF_CALCIUM_ION_TRANSPORT_INTO_CYTOSOL		46	0.172793	1.40069	0.118577	0.249779	1	3021	tags=46%, list=28%, signal=64%
GO_POSITIVE_REGULATION_OF_WOUND_HEALING	GO_POSITIVE_REGULATION_OF_WOUND_HEALING		25	0.236754	1.40058	0.114341	0.249615	1	2164	tags=44%, list=20%, signal=55%
GO_NEGATIVE_REGULATION_OF_SECRETION	GO_NEGATIVE_REGULATION_OF_SECRETION		88	0.1288	1.39922	0.0971074	0.250797	1	2505	tags=36%, list=24%, signal=47%
GO_PHENOL_CONTAINING_COMPOUND_METABOLIC_PROCESS	GO_PHENOL_CONTAINING_COMPOUND_METABOLIC_PROCESS		41	0.186956	1.39907	0.117521	0.250711	1	1648	tags=34%, list=16%, signal=40%
GO_CRISTAE_FORMATION	GO_CRISTAE_FORMATION		32	0.209438	1.39843	0.109278	0.251054	1	6744	tags=84%, list=63%, signal=230%
GO_NEGATIVE_REGULATION_OF_T_CELL_RECEPTOR_SIGNALING_PATHWAY	GO_NEGATIVE_REGULATION_OF_T_CELL_RECEPTOR_SIGNALING_PATHWAY		17	0.287229	1.39829	0.118474	0.250934	1	5701	tags=82%, list=54%, signal=177%
GO_POSITIVE_REGULATION_OF_NERVOUS_SYSTEM_DEVELOPMENT	GO_POSITIVE_REGULATION_OF_NERVOUS_SYSTEM_DEVELOPMENT		286	0.0733741	1.39664	0.0984252	0.25241	1	2212	tags=28%, list=21%, signal=34%
GO_RESPONSE_TO_OSMOTIC_STRESS	GO_RESPONSE_TO_OSMOTIC_STRESS		55	0.163733	1.39563	0.111324	0.253185	1	1359	tags=29%, list=13%, signal=33%
GO_REGULATION_OF_SODIUM_ION_TRANSPORT	GO_REGULATION_OF_SODIUM_ION_TRANSPORT		44	0.176284	1.39561	0.0998117	0.252942	1	1997	tags=36%, list=19%, signal=45%
GO_NEGATIVE_REGULATION_OF_NERVOUS_SYSTEM_DEVELOPMENT	GO_NEGATIVE_REGULATION_OF_NERVOUS_SYSTEM_DEVELOPMENT		159	0.09408	1.39445	0.0931174	0.253842	1	1687	tags=25%, list=16%, signal=29%
GO_NEGATIVE_REGULATION_OF_PEPTIDASE_ACTIVITY	GO_NEGATIVE_REGULATION_OF_PEPTIDASE_ACTIVITY		103	0.119346	1.39363	0.12963	0.254485	1	5963	tags=68%, list=56%, signal=153%
GO_NEGATIVE_REGULATION_OF_INFLAMMATORY_RESPONSE	GO_NEGATIVE_REGULATION_OF_INFLAMMATORY_RESPONSE		82	0.133045	1.39282	0.103586	0.255048	1	1058	tags=23%, list=10%, signal=26%
GO_NEGATIVE_REGULATION_OF_PROTEIN_CATABOLIC_PROCESS	GO_NEGATIVE_REGULATION_OF_PROTEIN_CATABOLIC_PROCESS		94	0.123055	1.39258	0.0974155	0.255047	1	5597	tags=65%, list=53%, signal=136%
GO_TISSUE_REMODELING	GO_TISSUE_REMODELING		80	0.133789	1.39196	0.105461	0.255402	1	1377	tags=26%, list=13%, signal=30%
GO_POSITIVE_REGULATION_OF_ION_TRANSPORT	GO_POSITIVE_REGULATION_OF_ION_TRANSPORT		124	0.109139	1.39179	0.113095	0.255282	1	4593	tags=54%, list=43%, signal=94%
GO_REGULATION_OF_MITOCHONDRIAL_MEMBRANE_PERMEABILITY_INVOLVED_IN_APOPTOTIC_PROCESS	GO_REGULATION_OF_MITOCHONDRIAL_MEMBRANE_PERMEABILITY_INVOLVED_IN_APOPTOTIC_PROCESS		51	0.165654	1.39097	0.106509	0.25586	1	1997	tags=35%, list=19%, signal=43%
GO_POSITIVE_T_CELL_SELECTION	GO_POSITIVE_T_CELL_SELECTION		29	0.215626	1.39091	0.0996094	0.255682	1	2843	tags=48%, list=27%, signal=66%
GO_NEGATIVE_REGULATION_OF_PROTEASOMAL_UBIQUITIN_DEPENDENT_PROTEIN_CATABOLIC_PROCESS	GO_NEGATIVE_REGULATION_OF_PROTEASOMAL_UBIQUITIN_DEPENDENT_PROTEIN_CATABOLIC_PROCESS		30	0.21332	1.38997	0.123772	0.25642	1	3759	tags=57%, list=35%, signal=87%
GO_AMINO_ACID_IMPORT	GO_AMINO_ACID_IMPORT		20	0.258941	1.38965	0.121514	0.25653	1	6283	tags=85%, list=59%, signal=208%
GO_NUCLEOTIDE_EXCISION_REPAIR_DNA_GAP_FILLING	GO_NUCLEOTIDE_EXCISION_REPAIR_DNA_GAP_FILLING		23	0.239729	1.38949	0.116232	0.25641	1	7619	tags=96%, list=72%, signal=338%
GO_REGULATION_OF_ACTIN_FILAMENT_BUNDLE_ASSEMBLY	GO_REGULATION_OF_ACTIN_FILAMENT_BUNDLE_ASSEMBLY		62	0.150042	1.389	0.1	0.256651	1	6810	tags=79%, list=64%, signal=219%
GO_REGULATION_OF_ACTIN_CYTOSKELETON_REORGANIZATION	GO_REGULATION_OF_ACTIN_CYTOSKELETON_REORGANIZATION		24	0.236909	1.38883	0.0878243	0.256572	1	1029	tags=33%, list=10%, signal=37%
GO_AMYLOID_BETA_METABOLIC_PROCESS	GO_AMYLOID_BETA_METABOLIC_PROCESS		34	0.195644	1.38858	0.10241	0.256582	1	7613	tags=91%, list=72%, signal=321%
GO_MATING	GO_MATING		16	0.290298	1.38839	0.112288	0.256495	1	5551	tags=81%, list=52%, signal=170%
GO_LEUKOCYTE_ADHESION_TO_VASCULAR_ENDOTHELIAL_CELL	GO_LEUKOCYTE_ADHESION_TO_VASCULAR_ENDOTHELIAL_CELL		24	0.231814	1.38836	0.113131	0.256268	1	4624	tags=67%, list=44%, signal=118%
GO_RESPIRATORY_SYSTEM_DEVELOPMENT	GO_RESPIRATORY_SYSTEM_DEVELOPMENT		98	0.116763	1.38786	0.112936	0.256547	1	2564	tags=36%, list=24%, signal=47%
GO_NEGATIVE_REGULATION_OF_UBIQUITIN_DEPENDENT_PROTEIN_CATABOLIC_PROCESS	GO_NEGATIVE_REGULATION_OF_UBIQUITIN_DEPENDENT_PROTEIN_CATABOLIC_PROCESS		41	0.18614	1.38781	0.111789	0.256338	1	5284	tags=68%, list=50%, signal=135%
GO_POSITIVE_REGULATION_OF_SMOOTH_MUSCLE_CELL_PROLIFERATION	GO_POSITIVE_REGULATION_OF_SMOOTH_MUSCLE_CELL_PROLIFERATION		50	0.165652	1.38772	0.115854	0.256184	1	1222	tags=28%, list=12%, signal=31%
GO_REGULATION_OF_INFLAMMATORY_RESPONSE_TO_ANTIGENIC_STIMULUS	GO_REGULATION_OF_INFLAMMATORY_RESPONSE_TO_ANTIGENIC_STIMULUS		16	0.282667	1.38685	0.118474	0.256823	1	4968	tags=75%, list=47%, signal=141%
GO_CLEAVAGE_INVOLVED_IN_RRNA_PROCESSING	GO_CLEAVAGE_INVOLVED_IN_RRNA_PROCESSING		28	0.217539	1.38621	0.0967078	0.25721	1	7179	tags=89%, list=68%, signal=275%
GO_DEFENSE_RESPONSE_TO_GRAM_POSITIVE_BACTERIUM	GO_DEFENSE_RESPONSE_TO_GRAM_POSITIVE_BACTERIUM		38	0.190955	1.38602	0.111789	0.257127	1	4687	tags=63%, list=44%, signal=113%
GO_ORGANELLE_MEMBRANE_FUSION	GO_ORGANELLE_MEMBRANE_FUSION		76	0.132194	1.38602	0.101562	0.256871	1	6572	tags=75%, list=62%, signal=195%
GO_MATURATION_OF_5_8S_RRNA	GO_MATURATION_OF_5_8S_RRNA		36	0.186935	1.38597	0.101761	0.256661	1	5397	tags=69%, list=51%, signal=141%
GO_PROTON_TRANSMEMBRANE_TRANSPORT	GO_PROTON_TRANSMEMBRANE_TRANSPORT		104	0.117795	1.38577	0.11976	0.256623	1	5195	tags=61%, list=49%, signal=117%
GO_REGULATION_OF_TRANSPORTER_ACTIVITY	GO_REGULATION_OF_TRANSPORTER_ACTIVITY		128	0.105064	1.38548	0.103922	0.25665	1	2631	tags=35%, list=25%, signal=46%
GO_REGULATION_OF_LIPASE_ACTIVITY	GO_REGULATION_OF_LIPASE_ACTIVITY		43	0.177876	1.38506	0.128257	0.256863	1	3058	tags=47%, list=29%, signal=65%
GO_L_ALPHA_AMINO_ACID_TRANSMEMBRANE_TRANSPORT	GO_L_ALPHA_AMINO_ACID_TRANSMEMBRANE_TRANSPORT		30	0.209044	1.38496	0.113169	0.256712	1	6283	tags=80%, list=59%, signal=195%
GO_EXTRACELLULAR_VESICLE_BIOGENESIS	GO_EXTRACELLULAR_VESICLE_BIOGENESIS		16	0.288819	1.383	0.128257	0.258532	1	2247	tags=50%, list=21%, signal=63%
GO_B_CELL_MEDIATED_IMMUNITY	GO_B_CELL_MEDIATED_IMMUNITY		75	0.135256	1.38142	0.11976	0.259926	1	3813	tags=49%, list=36%, signal=76%
GO_REGULATION_OF_CELL_PROJECTION_ORGANIZATION	GO_REGULATION_OF_CELL_PROJECTION_ORGANIZATION		419	0.0596282	1.38081	0.105159	0.260299	1	2509	tags=29%, list=24%, signal=37%
GO_MONONUCLEAR_CELL_MIGRATION	GO_MONONUCLEAR_CELL_MIGRATION		33	0.206988	1.37857	0.115854	0.262404	1	4889	tags=67%, list=46%, signal=123%
GO_FATTY_ACID_BIOSYNTHETIC_PROCESS	GO_FATTY_ACID_BIOSYNTHETIC_PROCESS		88	0.127085	1.37733	0.122093	0.263444	1	8076	tags=89%, list=76%, signal=367%
GO_ASPARTATE_FAMILY_AMINO_ACID_METABOLIC_PROCESS	GO_ASPARTATE_FAMILY_AMINO_ACID_METABOLIC_PROCESS		34	0.199511	1.37724	0.108108	0.263293	1	2573	tags=44%, list=24%, signal=58%
GO_DENDRITIC_CELL_DIFFERENTIATION	GO_DENDRITIC_CELL_DIFFERENTIATION		23	0.243474	1.37648	0.130604	0.263833	1	1575	tags=39%, list=15%, signal=46%
GO_NEGATIVE_REGULATION_OF_RESPONSE_TO_OXIDATIVE_STRESS	GO_NEGATIVE_REGULATION_OF_RESPONSE_TO_OXIDATIVE_STRESS		30	0.209969	1.37619	0.128151	0.263875	1	2024	tags=40%, list=19%, signal=49%
GO_INTERLEUKIN_1_BETA_PRODUCTION	GO_INTERLEUKIN_1_BETA_PRODUCTION		43	0.177845	1.3756	0.135458	0.26428	1	1329	tags=30%, list=13%, signal=34%
GO_ACTIVATION_OF_MAPK_ACTIVITY	GO_ACTIVATION_OF_MAPK_ACTIVITY		95	0.12581	1.37552	0.122047	0.26409	1	1470	tags=26%, list=14%, signal=30%
GO_REGULATION_OF_MITOTIC_SPINDLE_ASSEMBLY	GO_REGULATION_OF_MITOTIC_SPINDLE_ASSEMBLY		15	0.297624	1.3724	0.1139	0.267165	1	4632	tags=73%, list=44%, signal=130%
GO_PLASMA_LIPOPROTEIN_PARTICLE_CLEARANCE	GO_PLASMA_LIPOPROTEIN_PARTICLE_CLEARANCE		30	0.208864	1.37202	0.117172	0.26729	1	3098	tags=50%, list=29%, signal=70%
GO_RESPONSE_TO_TOPOLOGICALLY_INCORRECT_PROTEIN	GO_RESPONSE_TO_TOPOLOGICALLY_INCORRECT_PROTEIN		160	0.0910494	1.37126	0.125	0.26787	1	4889	tags=55%, list=46%, signal=100%
GO_CLATHRIN_COAT_ASSEMBLY	GO_CLATHRIN_COAT_ASSEMBLY		15	0.298096	1.37038	0.118644	0.268523	1	4627	tags=73%, list=44%, signal=130%
GO_PSEUDOURIDINE_SYNTHESIS	GO_PSEUDOURIDINE_SYNTHESIS		18	0.267688	1.36922	0.141454	0.269543	1	7193	tags=94%, list=68%, signal=292%
GO_ESTABLISHMENT_OR_MAINTENANCE_OF_BIPOLAR_CELL_POLARITY	GO_ESTABLISHMENT_OR_MAINTENANCE_OF_BIPOLAR_CELL_POLARITY		26	0.224585	1.36854	0.134328	0.270018	1	2522	tags=46%, list=24%, signal=60%
GO_FIBROBLAST_APOPTOTIC_PROCESS	GO_FIBROBLAST_APOPTOTIC_PROCESS		16	0.281459	1.36785	0.122244	0.270546	1	2989	tags=56%, list=28%, signal=78%
GO_NEGATIVE_REGULATION_OF_G_PROTEIN_COUPLED_RECEPTOR_SIGNALING_PATHWAY	GO_NEGATIVE_REGULATION_OF_G_PROTEIN_COUPLED_RECEPTOR_SIGNALING_PATHWAY		28	0.220775	1.36626	0.126294	0.272096	1	2592	tags=46%, list=24%, signal=61%
GO_REGULATION_OF_RECEPTOR_MEDIATED_ENDOCYTOSIS	GO_REGULATION_OF_RECEPTOR_MEDIATED_ENDOCYTOSIS		61	0.150114	1.36546	0.129741	0.272723	1	1374	tags=28%, list=13%, signal=32%
GO_HEAD_DEVELOPMENT	GO_HEAD_DEVELOPMENT		425	0.0588805	1.36514	0.112474	0.272833	1	2248	tags=27%, list=21%, signal=33%
GO_INTERLEUKIN_8_PRODUCTION	GO_INTERLEUKIN_8_PRODUCTION		48	0.171395	1.36439	0.12069	0.273401	1	3498	tags=50%, list=33%, signal=74%
GO_POSITIVE_REGULATION_OF_PHAGOCYTOSIS	GO_POSITIVE_REGULATION_OF_PHAGOCYTOSIS		33	0.201408	1.36282	0.135628	0.274921	1	1729	tags=36%, list=16%, signal=43%
GO_PYRIMIDINE_NUCLEOTIDE_BIOSYNTHETIC_PROCESS	GO_PYRIMIDINE_NUCLEOTIDE_BIOSYNTHETIC_PROCESS		23	0.234282	1.3625	0.130252	0.27502	1	6753	tags=87%, list=64%, signal=238%
GO_RETINOIC_ACID_RECEPTOR_SIGNALING_PATHWAY	GO_RETINOIC_ACID_RECEPTOR_SIGNALING_PATHWAY		19	0.265605	1.36241	0.121094	0.274863	1	5010	tags=74%, list=47%, signal=139%
GO_RESPONSE_TO_REACTIVE_OXYGEN_SPECIES	GO_RESPONSE_TO_REACTIVE_OXYGEN_SPECIES		154	0.0963767	1.36142	0.121331	0.275654	1	2646	tags=34%, list=25%, signal=45%
GO_REGULATION_OF_TRANSLATIONAL_FIDELITY	GO_REGULATION_OF_TRANSLATIONAL_FIDELITY		19	0.257296	1.35991	0.150198	0.277068	1	4539	tags=68%, list=43%, signal=119%
GO_REGULATION_OF_MUSCLE_ORGAN_DEVELOPMENT	GO_REGULATION_OF_MUSCLE_ORGAN_DEVELOPMENT		69	0.135712	1.35946	0.128972	0.277282	1	1030	tags=23%, list=10%, signal=26%
GO_RESPONSE_TO_INTERLEUKIN_4	GO_RESPONSE_TO_INTERLEUKIN_4		28	0.213804	1.35841	0.140655	0.27824	1	5701	tags=75%, list=54%, signal=161%
GO_REGULATION_OF_ENDOPLASMIC_RETICULUM_UNFOLDED_PROTEIN_RESPONSE	GO_REGULATION_OF_ENDOPLASMIC_RETICULUM_UNFOLDED_PROTEIN_RESPONSE		25	0.221785	1.35676	0.128	0.279743	1	5722	tags=76%, list=54%, signal=164%
GO_POSTSYNAPTIC_SIGNAL_TRANSDUCTION	GO_POSTSYNAPTIC_SIGNAL_TRANSDUCTION		21	0.243943	1.35561	0.138554	0.280704	1	3483	tags=57%, list=33%, signal=85%
GO_PEPTIDYL_SERINE_MODIFICATION	GO_PEPTIDYL_SERINE_MODIFICATION		221	0.0789293	1.35533	0.133333	0.28071	1	2735	tags=33%, list=26%, signal=44%
GO_METANEPHROS_DEVELOPMENT	GO_METANEPHROS_DEVELOPMENT		29	0.216417	1.35458	0.126233	0.281221	1	2102	tags=41%, list=20%, signal=51%
GO_SMOOTH_MUSCLE_CELL_PROLIFERATION	GO_SMOOTH_MUSCLE_CELL_PROLIFERATION		73	0.13743	1.35325	0.136634	0.282471	1	1314	tags=26%, list=12%, signal=29%
GO_ACTIN_FILAMENT_DEPOLYMERIZATION	GO_ACTIN_FILAMENT_DEPOLYMERIZATION		38	0.18298	1.35268	0.124748	0.282774	1	2535	tags=42%, list=24%, signal=55%
GO_CARBOHYDRATE_METABOLIC_PROCESS	GO_CARBOHYDRATE_METABOLIC_PROCESS		412	0.0584728	1.35136	0.132576	0.284016	1	7988	tags=81%, list=75%, signal=313%
GO_T_CELL_MIGRATION	GO_T_CELL_MIGRATION		45	0.170083	1.35095	0.14914	0.284227	1	2213	tags=38%, list=21%, signal=48%
GO_RESPONSE_TO_GROWTH_HORMONE	GO_RESPONSE_TO_GROWTH_HORMONE		22	0.236993	1.35055	0.131579	0.284446	1	3281	tags=55%, list=31%, signal=79%
GO_RESPONSE_TO_TEMPERATURE_STIMULUS	GO_RESPONSE_TO_TEMPERATURE_STIMULUS		150	0.0943168	1.35037	0.122411	0.284374	1	4606	tags=53%, list=43%, signal=92%
GO_PEPTIDYL_PROLINE_MODIFICATION	GO_PEPTIDYL_PROLINE_MODIFICATION		43	0.175206	1.34993	0.144814	0.284568	1	7039	tags=84%, list=66%, signal=247%
GO_POSITIVE_REGULATION_OF_RESPONSE_TO_WOUNDING	GO_POSITIVE_REGULATION_OF_RESPONSE_TO_WOUNDING		32	0.205614	1.34947	0.128913	0.284804	1	1473	tags=34%, list=14%, signal=40%
GO_SYNAPSE_ORGANIZATION	GO_SYNAPSE_ORGANIZATION		192	0.085014	1.34931	0.12115	0.284687	1	1436	tags=22%, list=14%, signal=25%
GO_CARBOHYDRATE_HOMEOSTASIS	GO_CARBOHYDRATE_HOMEOSTASIS		140	0.0950178	1.34888	0.130952	0.284885	1	5832	tags=64%, list=55%, signal=141%
GO_POSITIVE_REGULATION_OF_BLOOD_VESSEL_ENDOTHELIAL_CELL_MIGRATION	GO_POSITIVE_REGULATION_OF_BLOOD_VESSEL_ENDOTHELIAL_CELL_MIGRATION		31	0.209668	1.34887	0.147475	0.28461	1	2233	tags=42%, list=21%, signal=53%
GO_CELLULAR_PIGMENTATION	GO_CELLULAR_PIGMENTATION		40	0.18061	1.34842	0.139004	0.284888	1	6586	tags=80%, list=62%, signal=210%
GO_REGULATION_OF_MITOCHONDRION_ORGANIZATION	GO_REGULATION_OF_MITOCHONDRION_ORGANIZATION		159	0.0935354	1.34829	0.137597	0.284755	1	2294	tags=31%, list=22%, signal=39%
GO_REGULATION_OF_CARTILAGE_DEVELOPMENT	GO_REGULATION_OF_CARTILAGE_DEVELOPMENT		27	0.211065	1.34798	0.123106	0.284836	1	1697	tags=37%, list=16%, signal=44%
GO_MITOCHONDRIAL_ELECTRON_TRANSPORT_NADH_TO_UBIQUINONE	GO_MITOCHONDRIAL_ELECTRON_TRANSPORT_NADH_TO_UBIQUINONE		44	0.173659	1.34755	0.132948	0.285067	1	8302	tags=95%, list=78%, signal=435%
GO_CAMERA_TYPE_EYE_DEVELOPMENT	GO_CAMERA_TYPE_EYE_DEVELOPMENT		144	0.0969976	1.34745	0.12549	0.284919	1	1417	tags=23%, list=13%, signal=26%
GO_NEGATIVE_REGULATION_OF_ERK1_AND_ERK2_CASCADE	GO_NEGATIVE_REGULATION_OF_ERK1_AND_ERK2_CASCADE		43	0.172214	1.34714	0.102881	0.284987	1	3612	tags=51%, list=34%, signal=77%
GO_POSITIVE_REGULATION_OF_CALCIUM_ION_TRANSMEMBRANE_TRANSPORT	GO_POSITIVE_REGULATION_OF_CALCIUM_ION_TRANSMEMBRANE_TRANSPORT		33	0.196051	1.34702	0.124498	0.284842	1	4361	tags=61%, list=41%, signal=102%
GO_MYOFIBRIL_ASSEMBLY	GO_MYOFIBRIL_ASSEMBLY		28	0.216224	1.34679	0.165644	0.28481	1	3399	tags=54%, list=32%, signal=79%
GO_POSITIVE_REGULATION_OF_LEUKOCYTE_MEDIATED_IMMUNITY	GO_POSITIVE_REGULATION_OF_LEUKOCYTE_MEDIATED_IMMUNITY		94	0.11877	1.34662	0.141612	0.284717	1	4399	tags=53%, list=41%, signal=90%
GO_REGULATION_OF_PROTEIN_TARGETING_TO_MITOCHONDRION	GO_REGULATION_OF_PROTEIN_TARGETING_TO_MITOCHONDRION		37	0.185005	1.34576	0.122153	0.285488	1	7228	tags=86%, list=68%, signal=270%
GO_MATURATION_OF_5_8S_RRNA_FROM_TRICISTRONIC_RRNA_TRANSCRIPT_SSU_RRNA_5_8S_RRNA_LSU_RRNA	GO_MATURATION_OF_5_8S_RRNA_FROM_TRICISTRONIC_RRNA_TRANSCRIPT_SSU_RRNA_5_8S_RRNA_LSU_RRNA		25	0.225892	1.34567	0.136452	0.285342	1	8228	tags=100%, list=77%, signal=443%
GO_NADH_DEHYDROGENASE_COMPLEX_ASSEMBLY	GO_NADH_DEHYDROGENASE_COMPLEX_ASSEMBLY		57	0.149108	1.3449	0.132075	0.285954	1	6251	tags=74%, list=59%, signal=178%
GO_REGULATION_OF_TYPE_I_INTERFERON_MEDIATED_SIGNALING_PATHWAY	GO_REGULATION_OF_TYPE_I_INTERFERON_MEDIATED_SIGNALING_PATHWAY		30	0.199311	1.34353	0.149789	0.28719	1	2491	tags=43%, list=23%, signal=56%
GO_REGULATION_OF_EXTRINSIC_APOPTOTIC_SIGNALING_PATHWAY_IN_ABSENCE_OF_LIGAND	GO_REGULATION_OF_EXTRINSIC_APOPTOTIC_SIGNALING_PATHWAY_IN_ABSENCE_OF_LIGAND		28	0.214282	1.34249	0.148893	0.288066	1	1902	tags=39%, list=18%, signal=48%
GO_TRANSITION_METAL_ION_TRANSPORT	GO_TRANSITION_METAL_ION_TRANSPORT		74	0.135299	1.3415	0.123529	0.288957	1	4601	tags=57%, list=43%, signal=99%
GO_CARDIOCYTE_DIFFERENTIATION	GO_CARDIOCYTE_DIFFERENTIATION		66	0.139391	1.34118	0.142012	0.28905	1	3678	tags=48%, list=35%, signal=74%
GO_POSITIVE_REGULATION_OF_ACTIN_FILAMENT_BUNDLE_ASSEMBLY	GO_POSITIVE_REGULATION_OF_ACTIN_FILAMENT_BUNDLE_ASSEMBLY		40	0.182281	1.34083	0.134043	0.289119	1	3647	tags=52%, list=34%, signal=80%
GO_T_CELL_HOMEOSTASIS	GO_T_CELL_HOMEOSTASIS		31	0.203684	1.34004	0.128405	0.289714	1	583	tags=26%, list=5%, signal=27%
GO_CHEMOKINE_PRODUCTION	GO_CHEMOKINE_PRODUCTION		48	0.162258	1.33945	0.130522	0.29009	1	6693	tags=79%, list=63%, signal=213%
GO_NEGATIVE_REGULATION_OF_PROTEIN_SERINE_THREONINE_KINASE_ACTIVITY	GO_NEGATIVE_REGULATION_OF_PROTEIN_SERINE_THREONINE_KINASE_ACTIVITY		94	0.119159	1.33943	0.131179	0.289839	1	5412	tags=63%, list=51%, signal=127%
GO_NEGATIVE_REGULATION_OF_PROTEOLYSIS	GO_NEGATIVE_REGULATION_OF_PROTEOLYSIS		171	0.0875682	1.33901	0.122736	0.290022	1	5793	tags=63%, list=55%, signal=137%
GO_CARBOHYDRATE_CATABOLIC_PROCESS	GO_CARBOHYDRATE_CATABOLIC_PROCESS		147	0.0937985	1.33758	0.141717	0.291378	1	7905	tags=84%, list=74%, signal=323%
GO_MACROPHAGE_MIGRATION	GO_MACROPHAGE_MIGRATION		29	0.208075	1.33742	0.117761	0.291278	1	2923	tags=48%, list=28%, signal=66%
GO_REGULATION_OF_AXONOGENESIS	GO_REGULATION_OF_AXONOGENESIS		104	0.110225	1.33419	0.137143	0.294631	1	1291	tags=23%, list=12%, signal=26%
GO_DNA_SYNTHESIS_INVOLVED_IN_DNA_REPAIR	GO_DNA_SYNTHESIS_INVOLVED_IN_DNA_REPAIR		49	0.160982	1.33346	0.142023	0.295214	1	7619	tags=88%, list=72%, signal=309%
GO_DIVALENT_INORGANIC_CATION_TRANSPORT	GO_DIVALENT_INORGANIC_CATION_TRANSPORT		236	0.0741013	1.33318	0.131274	0.295217	1	5216	tags=56%, list=49%, signal=108%
GO_PROTEIN_LOCALIZATION_TO_KINETOCHORE	GO_PROTEIN_LOCALIZATION_TO_KINETOCHORE		18	0.262581	1.33299	0.145631	0.29515	1	3116	tags=56%, list=29%, signal=78%
GO_CELLULAR_GLUCOSE_HOMEOSTASIS	GO_CELLULAR_GLUCOSE_HOMEOSTASIS		95	0.116737	1.33298	0.132231	0.294886	1	6262	tags=71%, list=59%, signal=170%
GO_REGULATION_OF_SMALL_MOLECULE_METABOLIC_PROCESS	GO_REGULATION_OF_SMALL_MOLECULE_METABOLIC_PROCESS		308	0.0660458	1.332	0.130841	0.295761	1	3698	tags=41%, list=35%, signal=61%
GO_PROGRAMMED_NECROTIC_CELL_DEATH	GO_PROGRAMMED_NECROTIC_CELL_DEATH		34	0.188378	1.33196	0.170431	0.295535	1	2066	tags=38%, list=19%, signal=47%
GO_RESPONSE_TO_VITAMIN_D	GO_RESPONSE_TO_VITAMIN_D		15	0.287745	1.33154	0.137177	0.295767	1	5445	tags=80%, list=51%, signal=164%
GO_LUNG_MORPHOGENESIS	GO_LUNG_MORPHOGENESIS		26	0.225811	1.33115	0.154989	0.295975	1	2509	tags=46%, list=24%, signal=60%
GO_NEGATIVE_REGULATION_OF_KINASE_ACTIVITY	GO_NEGATIVE_REGULATION_OF_KINASE_ACTIVITY		183	0.0863466	1.33058	0.145749	0.296445	1	5541	tags=61%, list=52%, signal=125%
GO_3_UTR_MEDIATED_MRNA_STABILIZATION	GO_3_UTR_MEDIATED_MRNA_STABILIZATION		16	0.278148	1.33054	0.14257	0.29622	1	4352	tags=69%, list=41%, signal=116%
GO_NEGATIVE_REGULATION_OF_PROTEIN_MODIFICATION_PROCESS	GO_NEGATIVE_REGULATION_OF_PROTEIN_MODIFICATION_PROCESS		429	0.0560291	1.32928	0.144213	0.29745	1	4306	tags=46%, list=41%, signal=74%
GO_ERROR_FREE_TRANSLESION_SYNTHESIS	GO_ERROR_FREE_TRANSLESION_SYNTHESIS		22	0.237726	1.32796	0.129771	0.298685	1	7619	tags=95%, list=72%, signal=337%
GO_POSITIVE_REGULATION_OF_ANION_TRANSPORT	GO_POSITIVE_REGULATION_OF_ANION_TRANSPORT		27	0.211872	1.3269	0.113462	0.299738	1	1295	tags=33%, list=12%, signal=38%
GO_REGULATION_OF_UBIQUITIN_PROTEIN_TRANSFERASE_ACTIVITY	GO_REGULATION_OF_UBIQUITIN_PROTEIN_TRANSFERASE_ACTIVITY		48	0.160561	1.3264	0.123016	0.300041	1	2506	tags=40%, list=24%, signal=52%
GO_MYELOID_CELL_DEVELOPMENT	GO_MYELOID_CELL_DEVELOPMENT		52	0.154297	1.32595	0.132114	0.300319	1	4088	tags=54%, list=38%, signal=87%
GO_RESPONSE_TO_NICOTINE	GO_RESPONSE_TO_NICOTINE		18	0.259956	1.325	0.138728	0.301196	1	3734	tags=61%, list=35%, signal=94%
GO_CELLULAR_RESPONSE_TO_OSMOTIC_STRESS	GO_CELLULAR_RESPONSE_TO_OSMOTIC_STRESS		28	0.207638	1.32321	0.161017	0.30303	1	1593	tags=36%, list=15%, signal=42%
GO_POSITIVE_REGULATION_OF_CELL_PROJECTION_ORGANIZATION	GO_POSITIVE_REGULATION_OF_CELL_PROJECTION_ORGANIZATION		246	0.0714502	1.32195	0.149312	0.304201	1	2194	tags=28%, list=21%, signal=34%
GO_REGULATION_OF_VIRAL_TRANSCRIPTION	GO_REGULATION_OF_VIRAL_TRANSCRIPTION		58	0.148077	1.32138	0.154876	0.304623	1	4845	tags=60%, list=46%, signal=110%
GO_INFLAMMATORY_RESPONSE_TO_ANTIGENIC_STIMULUS	GO_INFLAMMATORY_RESPONSE_TO_ANTIGENIC_STIMULUS		32	0.194168	1.32062	0.141393	0.305223	1	3918	tags=56%, list=37%, signal=89%
GO_REACTIVE_NITROGEN_SPECIES_METABOLIC_PROCESS	GO_REACTIVE_NITROGEN_SPECIES_METABOLIC_PROCESS		39	0.177561	1.31916	0.159136	0.306688	1	3295	tags=49%, list=31%, signal=70%
GO_NEGATIVE_REGULATION_OF_HEMOPOIESIS	GO_NEGATIVE_REGULATION_OF_HEMOPOIESIS		89	0.118605	1.31759	0.139959	0.308282	1	3524	tags=45%, list=33%, signal=67%
GO_ANIMAL_ORGAN_FORMATION	GO_ANIMAL_ORGAN_FORMATION		21	0.240386	1.3169	0.145709	0.308824	1	2509	tags=48%, list=24%, signal=62%
GO_POLYOL_BIOSYNTHETIC_PROCESS	GO_POLYOL_BIOSYNTHETIC_PROCESS		38	0.18469	1.31614	0.149897	0.309434	1	3076	tags=47%, list=29%, signal=66%
GO_REGULATION_OF_PROTEASOMAL_PROTEIN_CATABOLIC_PROCESS	GO_REGULATION_OF_PROTEASOMAL_PROTEIN_CATABOLIC_PROCESS		155	0.0905192	1.31504	0.150301	0.310487	1	3986	tags=46%, list=38%, signal=73%
GO_NUCLEOTIDE_EXCISION_REPAIR_DNA_DAMAGE_RECOGNITION	GO_NUCLEOTIDE_EXCISION_REPAIR_DNA_DAMAGE_RECOGNITION		23	0.22822	1.31499	0.147573	0.310258	1	7741	tags=96%, list=73%, signal=352%
GO_DETECTION_OF_BIOTIC_STIMULUS	GO_DETECTION_OF_BIOTIC_STIMULUS		26	0.218912	1.31453	0.165289	0.310567	1	4625	tags=65%, list=44%, signal=116%
GO_REGULATION_OF_CALCIUM_MEDIATED_SIGNALING	GO_REGULATION_OF_CALCIUM_MEDIATED_SIGNALING		51	0.158577	1.31392	0.145418	0.310966	1	2905	tags=43%, list=27%, signal=59%
GO_POSITIVE_REGULATION_OF_CELLULAR_COMPONENT_BIOGENESIS	GO_POSITIVE_REGULATION_OF_CELLULAR_COMPONENT_BIOGENESIS		364	0.0596354	1.31343	0.166667	0.311301	1	2685	tags=31%, list=25%, signal=40%
GO_REGULATION_OF_MRNA_CATABOLIC_PROCESS	GO_REGULATION_OF_MRNA_CATABOLIC_PROCESS		180	0.0867152	1.31171	0.166994	0.31309	1	4641	tags=52%, list=44%, signal=91%
GO_NEGATIVE_REGULATION_OF_I_KAPPAB_KINASE_NF_KAPPAB_SIGNALING	GO_NEGATIVE_REGULATION_OF_I_KAPPAB_KINASE_NF_KAPPAB_SIGNALING		39	0.177459	1.3115	0.14405	0.313052	1	1117	tags=28%, list=11%, signal=31%
GO_POSITIVE_REGULATION_OF_ANIMAL_ORGAN_MORPHOGENESIS	GO_POSITIVE_REGULATION_OF_ANIMAL_ORGAN_MORPHOGENESIS		33	0.196583	1.31088	0.150313	0.313535	1	2102	tags=39%, list=20%, signal=49%
GO_RESPONSE_TO_HYDROGEN_PEROXIDE	GO_RESPONSE_TO_HYDROGEN_PEROXIDE		95	0.115521	1.30975	0.172619	0.31465	1	3032	tags=40%, list=29%, signal=55%
GO_SPINDLE_ORGANIZATION	GO_SPINDLE_ORGANIZATION		157	0.0898311	1.30946	0.144628	0.31469	1	1630	tags=24%, list=15%, signal=28%
GO_REGULATION_OF_ENDOCYTOSIS	GO_REGULATION_OF_ENDOCYTOSIS		128	0.0999181	1.30918	0.167689	0.314721	1	2768	tags=36%, list=26%, signal=48%
GO_REGULATION_OF_PROTEIN_DEPHOSPHORYLATION	GO_REGULATION_OF_PROTEIN_DEPHOSPHORYLATION		98	0.115734	1.30917	0.159046	0.314456	1	3984	tags=49%, list=38%, signal=78%
GO_PIGMENT_GRANULE_ORGANIZATION	GO_PIGMENT_GRANULE_ORGANIZATION		23	0.227949	1.3069	0.171598	0.316888	1	7282	tags=91%, list=69%, signal=290%
GO_REGULATION_OF_PROTEIN_AUTOPHOSPHORYLATION	GO_REGULATION_OF_PROTEIN_AUTOPHOSPHORYLATION		31	0.198506	1.30631	0.137525	0.317341	1	5778	tags=74%, list=54%, signal=162%
GO_CHROMOSOME_CONDENSATION	GO_CHROMOSOME_CONDENSATION		32	0.195505	1.30606	0.146667	0.317372	1	2244	tags=41%, list=21%, signal=51%
GO_RESPONSE_TO_ELECTRICAL_STIMULUS	GO_RESPONSE_TO_ELECTRICAL_STIMULUS		18	0.256483	1.30594	0.165339	0.317214	1	4361	tags=67%, list=41%, signal=113%
GO_HIPPO_SIGNALING	GO_HIPPO_SIGNALING		26	0.220919	1.30575	0.180039	0.31714	1	3378	tags=54%, list=32%, signal=79%
GO_SARCOPLASMIC_RETICULUM_CALCIUM_ION_TRANSPORT	GO_SARCOPLASMIC_RETICULUM_CALCIUM_ION_TRANSPORT		15	0.273624	1.30541	0.163306	0.317292	1	2762	tags=53%, list=26%, signal=72%
GO_REGULATION_OF_TRANSCRIPTION_BY_RNA_POLYMERASE_I	GO_REGULATION_OF_TRANSCRIPTION_BY_RNA_POLYMERASE_I		27	0.210971	1.30415	0.167702	0.318497	1	5239	tags=70%, list=49%, signal=138%
GO_RNA_LOCALIZATION	GO_RNA_LOCALIZATION		211	0.0785869	1.30391	0.141988	0.318498	1	5474	tags=59%, list=52%, signal=120%
GO_POSITIVE_REGULATION_OF_ADAPTIVE_IMMUNE_RESPONSE	GO_POSITIVE_REGULATION_OF_ADAPTIVE_IMMUNE_RESPONSE		76	0.126181	1.30323	0.150713	0.319055	1	4399	tags=54%, list=41%, signal=91%
GO_GOLGI_VESICLE_TRANSPORT	GO_GOLGI_VESICLE_TRANSPORT		301	0.0661835	1.30314	0.154618	0.318871	1	4645	tags=50%, list=44%, signal=87%
GO_CARDIAC_CHAMBER_MORPHOGENESIS	GO_CARDIAC_CHAMBER_MORPHOGENESIS		55	0.14708	1.30295	0.164356	0.318811	1	2887	tags=42%, list=27%, signal=57%
GO_NEGATIVE_REGULATION_OF_CELLULAR_CATABOLIC_PROCESS	GO_NEGATIVE_REGULATION_OF_CELLULAR_CATABOLIC_PROCESS		194	0.0799243	1.30242	0.153242	0.319181	1	4696	tags=52%, list=44%, signal=92%
GO_PYRUVATE_METABOLIC_PROCESS	GO_PYRUVATE_METABOLIC_PROCESS		114	0.105982	1.3023	0.153226	0.319036	1	7365	tags=80%, list=69%, signal=257%
GO_PEPTIDYL_SERINE_DEPHOSPHORYLATION	GO_PEPTIDYL_SERINE_DEPHOSPHORYLATION		17	0.261406	1.3018	0.165306	0.319371	1	5350	tags=76%, list=50%, signal=154%
GO_REGULATION_OF_MEMBRANE_DEPOLARIZATION	GO_REGULATION_OF_MEMBRANE_DEPOLARIZATION		25	0.219992	1.30097	0.16826	0.320101	1	5741	tags=76%, list=54%, signal=165%
GO_ANTERIOR_POSTERIOR_AXIS_SPECIFICATION	GO_ANTERIOR_POSTERIOR_AXIS_SPECIFICATION		22	0.230214	1.29998	0.180392	0.321104	1	2870	tags=50%, list=27%, signal=68%
GO_NEGATIVE_REGULATION_OF_CYTOKINE_PRODUCTION	GO_NEGATIVE_REGULATION_OF_CYTOKINE_PRODUCTION		167	0.085701	1.29981	0.148728	0.321007	1	3174	tags=38%, list=30%, signal=54%
GO_REGULATION_OF_VASCULATURE_DEVELOPMENT	GO_REGULATION_OF_VASCULATURE_DEVELOPMENT		154	0.0904842	1.29963	0.150407	0.320933	1	1604	tags=24%, list=15%, signal=28%
GO_POSITIVE_REGULATION_OF_DEFENSE_RESPONSE_TO_VIRUS_BY_HOST	GO_POSITIVE_REGULATION_OF_DEFENSE_RESPONSE_TO_VIRUS_BY_HOST		20	0.243445	1.29802	0.15873	0.322635	1	5385	tags=75%, list=51%, signal=152%
GO_AROMATIC_AMINO_ACID_FAMILY_METABOLIC_PROCESS	GO_AROMATIC_AMINO_ACID_FAMILY_METABOLIC_PROCESS		18	0.258133	1.2978	0.176125	0.322625	1	2573	tags=50%, list=24%, signal=66%
GO_GLUTATHIONE_METABOLIC_PROCESS	GO_GLUTATHIONE_METABOLIC_PROCESS		35	0.181402	1.29739	0.148594	0.322786	1	2024	tags=37%, list=19%, signal=46%
GO_REGULATION_OF_ANTIGEN_RECEPTOR_MEDIATED_SIGNALING_PATHWAY	GO_REGULATION_OF_ANTIGEN_RECEPTOR_MEDIATED_SIGNALING_PATHWAY		52	0.151283	1.29631	0.147773	0.323879	1	3507	tags=48%, list=33%, signal=71%
GO_POSITIVE_REGULATION_OF_TRANSPORTER_ACTIVITY	GO_POSITIVE_REGULATION_OF_TRANSPORTER_ACTIVITY		55	0.149067	1.2963	0.167006	0.3236	1	2866	tags=42%, list=27%, signal=57%
GO_LIPID_CATABOLIC_PROCESS	GO_LIPID_CATABOLIC_PROCESS		185	0.0823157	1.29627	0.174853	0.323347	1	4480	tags=50%, list=42%, signal=85%
GO_REGULATION_OF_SYSTEMIC_ARTERIAL_BLOOD_PRESSURE	GO_REGULATION_OF_SYSTEMIC_ARTERIAL_BLOOD_PRESSURE		28	0.204655	1.29622	0.174	0.323141	1	2004	tags=39%, list=19%, signal=48%
GO_CELLULAR_RESPONSE_TO_CARBOHYDRATE_STIMULUS	GO_CELLULAR_RESPONSE_TO_CARBOHYDRATE_STIMULUS		90	0.11858	1.29482	0.170412	0.324587	1	5832	tags=67%, list=55%, signal=147%
GO_POSITIVE_REGULATION_OF_TYPE_I_INTERFERON_PRODUCTION	GO_POSITIVE_REGULATION_OF_TYPE_I_INTERFERON_PRODUCTION		70	0.132938	1.29478	0.176591	0.324333	1	1783	tags=30%, list=17%, signal=36%
GO_PYRIMIDINE_NUCLEOSIDE_TRIPHOSPHATE_METABOLIC_PROCESS	GO_PYRIMIDINE_NUCLEOSIDE_TRIPHOSPHATE_METABOLIC_PROCESS		18	0.253528	1.29438	0.165618	0.324539	1	6753	tags=89%, list=64%, signal=244%
GO_REGULATION_OF_SODIUM_ION_TRANSMEMBRANE_TRANSPORT	GO_REGULATION_OF_SODIUM_ION_TRANSMEMBRANE_TRANSPORT		36	0.18433	1.29371	0.159449	0.325077	1	3359	tags=50%, list=32%, signal=73%
GO_RECEPTOR_MEDIATED_ENDOCYTOSIS	GO_RECEPTOR_MEDIATED_ENDOCYTOSIS		147	0.0894893	1.29282	0.159236	0.325918	1	1374	tags=22%, list=13%, signal=25%
GO_REGULATION_OF_MUSCLE_SYSTEM_PROCESS	GO_REGULATION_OF_MUSCLE_SYSTEM_PROCESS		105	0.10715	1.29256	0.168357	0.325972	1	2413	tags=33%, list=23%, signal=43%
GO_REGULATION_OF_BINDING	GO_REGULATION_OF_BINDING		258	0.0689362	1.29245	0.163498	0.325807	1	2949	tags=34%, list=28%, signal=47%
GO_NEGATIVE_REGULATION_OF_TRANSFERASE_ACTIVITY	GO_NEGATIVE_REGULATION_OF_TRANSFERASE_ACTIVITY		208	0.0760603	1.29142	0.158635	0.326816	1	6408	tags=68%, list=60%, signal=168%
GO_RRNA_CONTAINING_RIBONUCLEOPROTEIN_COMPLEX_EXPORT_FROM_NUCLEUS	GO_RRNA_CONTAINING_RIBONUCLEOPROTEIN_COMPLEX_EXPORT_FROM_NUCLEUS		15	0.277621	1.29133	0.160966	0.326635	1	4136	tags=67%, list=39%, signal=109%
GO_NEGATIVE_REGULATION_OF_SIGNAL_TRANSDUCTION_IN_ABSENCE_OF_LIGAND	GO_NEGATIVE_REGULATION_OF_SIGNAL_TRANSDUCTION_IN_ABSENCE_OF_LIGAND		19	0.248005	1.28972	0.158228	0.328401	1	1842	tags=42%, list=17%, signal=51%
GO_RESPONSE_TO_VITAMIN	GO_RESPONSE_TO_VITAMIN		42	0.169745	1.28953	0.181633	0.328356	1	5032	tags=64%, list=47%, signal=122%
GO_DEFENSE_RESPONSE_TO_VIRUS	GO_DEFENSE_RESPONSE_TO_VIRUS		175	0.0850525	1.28893	0.184265	0.328711	1	1842	tags=26%, list=17%, signal=31%
GO_NEUROTROPHIN_SIGNALING_PATHWAY	GO_NEUROTROPHIN_SIGNALING_PATHWAY		26	0.21334	1.28875	0.156379	0.328646	1	1824	tags=38%, list=17%, signal=46%
GO_REGULATION_OF_RUFFLE_ASSEMBLY	GO_REGULATION_OF_RUFFLE_ASSEMBLY		18	0.255068	1.28801	0.168724	0.3293	1	835	tags=33%, list=8%, signal=36%
GO_MONOSACCHARIDE_METABOLIC_PROCESS	GO_MONOSACCHARIDE_METABOLIC_PROCESS		198	0.0784187	1.2868	0.172962	0.33051	1	6800	tags=72%, list=64%, signal=196%
GO_FIBROBLAST_PROLIFERATION	GO_FIBROBLAST_PROLIFERATION		50	0.150394	1.28639	0.165692	0.330733	1	3083	tags=44%, list=29%, signal=62%
GO_TISSUE_REGENERATION	GO_TISSUE_REGENERATION		36	0.181181	1.28621	0.158333	0.330688	1	2212	tags=39%, list=21%, signal=49%
GO_MUSCLE_CELL_MIGRATION	GO_MUSCLE_CELL_MIGRATION		49	0.152272	1.286	0.150628	0.330642	1	2508	tags=39%, list=24%, signal=51%
GO_T_CELL_APOPTOTIC_PROCESS	GO_T_CELL_APOPTOTIC_PROCESS		35	0.187252	1.2852	0.172481	0.331376	1	748	tags=26%, list=7%, signal=28%
GO_MRNA_MODIFICATION	GO_MRNA_MODIFICATION		21	0.229984	1.28418	0.163424	0.332402	1	7172	tags=90%, list=68%, signal=278%
GO_T_HELPER_17_TYPE_IMMUNE_RESPONSE	GO_T_HELPER_17_TYPE_IMMUNE_RESPONSE		21	0.234107	1.28348	0.172065	0.332963	1	1058	tags=33%, list=10%, signal=37%
GO_CELL_CELL_JUNCTION_ASSEMBLY	GO_CELL_CELL_JUNCTION_ASSEMBLY		73	0.128206	1.28298	0.162109	0.333289	1	2721	tags=38%, list=26%, signal=51%
GO_NECROTIC_CELL_DEATH	GO_NECROTIC_CELL_DEATH		38	0.174467	1.28226	0.183884	0.333931	1	2066	tags=37%, list=19%, signal=46%
GO_BONE_CELL_DEVELOPMENT	GO_BONE_CELL_DEVELOPMENT		24	0.222391	1.28202	0.171815	0.33395	1	3396	tags=54%, list=32%, signal=79%
GO_REGULATION_OF_CYTOPLASMIC_TRANSPORT	GO_REGULATION_OF_CYTOPLASMIC_TRANSPORT		22	0.233975	1.28115	0.173554	0.334686	1	3313	tags=55%, list=31%, signal=79%
GO_RESPONSE_TO_ACID_CHEMICAL	GO_RESPONSE_TO_ACID_CHEMICAL		83	0.118376	1.28021	0.180039	0.335567	1	2079	tags=31%, list=20%, signal=39%
GO_REGULATION_OF_SPINDLE_ORGANIZATION	GO_REGULATION_OF_SPINDLE_ORGANIZATION		32	0.189442	1.28006	0.184211	0.335437	1	4632	tags=63%, list=44%, signal=110%
GO_RNA_SPLICING_VIA_ENDONUCLEOLYTIC_CLEAVAGE_AND_LIGATION	GO_RNA_SPLICING_VIA_ENDONUCLEOLYTIC_CLEAVAGE_AND_LIGATION		16	0.269174	1.27915	0.152034	0.336283	1	6439	tags=88%, list=61%, signal=222%
GO_REGULATION_OF_RESPONSE_TO_WOUNDING	GO_REGULATION_OF_RESPONSE_TO_WOUNDING		83	0.119899	1.27872	0.159309	0.336518	1	1551	tags=27%, list=15%, signal=31%
GO_RESPONSE_TO_ISOQUINOLINE_ALKALOID	GO_RESPONSE_TO_ISOQUINOLINE_ALKALOID		20	0.233835	1.27869	0.169847	0.336251	1	2300	tags=45%, list=22%, signal=57%
GO_IRE1_MEDIATED_UNFOLDED_PROTEIN_RESPONSE	GO_IRE1_MEDIATED_UNFOLDED_PROTEIN_RESPONSE		57	0.146259	1.27745	0.182524	0.337606	1	5722	tags=68%, list=54%, signal=148%
GO_BRAIN_MORPHOGENESIS	GO_BRAIN_MORPHOGENESIS		16	0.262586	1.27683	0.163743	0.338049	1	5181	tags=75%, list=49%, signal=146%
GO_POSITIVE_REGULATION_OF_PROTEIN_CATABOLIC_PROCESS	GO_POSITIVE_REGULATION_OF_PROTEIN_CATABOLIC_PROCESS		169	0.085646	1.27575	0.162162	0.339087	1	3378	tags=40%, list=32%, signal=58%
GO_REGULATION_OF_CATION_TRANSMEMBRANE_TRANSPORT	GO_REGULATION_OF_CATION_TRANSMEMBRANE_TRANSPORT		159	0.08721	1.27533	0.181275	0.339305	1	2427	tags=31%, list=23%, signal=40%
GO_MONOCARBOXYLIC_ACID_BIOSYNTHETIC_PROCESS	GO_MONOCARBOXYLIC_ACID_BIOSYNTHETIC_PROCESS		120	0.0991217	1.27348	0.185547	0.341392	1	8076	tags=86%, list=76%, signal=354%
GO_ACTIN_CYTOSKELETON_REORGANIZATION	GO_ACTIN_CYTOSKELETON_REORGANIZATION		69	0.128795	1.27273	0.190171	0.342054	1	1103	tags=23%, list=10%, signal=26%
GO_REGULATION_OF_PEPTIDYL_THREONINE_PHOSPHORYLATION	GO_REGULATION_OF_PEPTIDYL_THREONINE_PHOSPHORYLATION		28	0.206064	1.2727	0.175439	0.341793	1	5783	tags=75%, list=54%, signal=164%
GO_MONOSACCHARIDE_CATABOLIC_PROCESS	GO_MONOSACCHARIDE_CATABOLIC_PROCESS		50	0.15379	1.27233	0.19434	0.342002	1	6234	tags=74%, list=59%, signal=178%
GO_RNA_CATABOLIC_PROCESS	GO_RNA_CATABOLIC_PROCESS		372	0.0571038	1.27183	0.160569	0.342375	1	7695	tags=78%, list=72%, signal=273%
GO_POSITIVE_REGULATION_OF_ALPHA_BETA_T_CELL_PROLIFERATION	GO_POSITIVE_REGULATION_OF_ALPHA_BETA_T_CELL_PROLIFERATION		18	0.2529	1.27075	0.184049	0.34349	1	4399	tags=67%, list=41%, signal=114%
GO_PORPHYRIN_CONTAINING_COMPOUND_METABOLIC_PROCESS	GO_PORPHYRIN_CONTAINING_COMPOUND_METABOLIC_PROCESS		31	0.192373	1.27039	0.192534	0.343681	1	6871	tags=84%, list=65%, signal=237%
GO_NEGATIVE_REGULATION_OF_CELLULAR_PROTEIN_CATABOLIC_PROCESS	GO_NEGATIVE_REGULATION_OF_CELLULAR_PROTEIN_CATABOLIC_PROCESS		67	0.134542	1.27009	0.181287	0.343759	1	3811	tags=49%, list=36%, signal=76%
GO_HEXOSE_CATABOLIC_PROCESS	GO_HEXOSE_CATABOLIC_PROCESS		41	0.169819	1.26979	0.172199	0.343885	1	6234	tags=76%, list=59%, signal=182%
GO_REGULATION_OF_CELL_CYCLE_G1_S_PHASE_TRANSITION	GO_REGULATION_OF_CELL_CYCLE_G1_S_PHASE_TRANSITION		134	0.0941818	1.2696	0.183838	0.343822	1	2420	tags=32%, list=23%, signal=41%
GO_EMBRYONIC_CRANIAL_SKELETON_MORPHOGENESIS	GO_EMBRYONIC_CRANIAL_SKELETON_MORPHOGENESIS		24	0.215917	1.26888	0.180915	0.344476	1	3022	tags=50%, list=28%, signal=70%
GO_ACTIVATION_OF_PROTEIN_KINASE_ACTIVITY	GO_ACTIVATION_OF_PROTEIN_KINASE_ACTIVITY		207	0.0770108	1.26885	0.169697	0.344219	1	3405	tags=40%, list=32%, signal=57%
GO_CELLULAR_RESPONSE_TO_DSRNA	GO_CELLULAR_RESPONSE_TO_DSRNA		18	0.247792	1.26784	0.16763	0.345205	1	3863	tags=61%, list=36%, signal=96%
GO_HEART_MORPHOGENESIS	GO_HEART_MORPHOGENESIS		116	0.100056	1.26679	0.196116	0.346228	1	1054	tags=20%, list=10%, signal=22%
GO_EAR_DEVELOPMENT	GO_EAR_DEVELOPMENT		84	0.118116	1.26632	0.172414	0.346502	1	1157	tags=23%, list=11%, signal=25%
GO_TRNA_METABOLIC_PROCESS	GO_TRNA_METABOLIC_PROCESS		180	0.0807048	1.26501	0.176707	0.34785	1	9071	tags=93%, list=85%, signal=628%
GO_PERIPHERAL_NERVOUS_SYSTEM_DEVELOPMENT	GO_PERIPHERAL_NERVOUS_SYSTEM_DEVELOPMENT		35	0.180506	1.26478	0.212302	0.347851	1	2337	tags=40%, list=22%, signal=51%
GO_POSITIVE_REGULATION_OF_CALCIUM_ION_TRANSMEMBRANE_TRANSPORTER_ACTIVITY	GO_POSITIVE_REGULATION_OF_CALCIUM_ION_TRANSMEMBRANE_TRANSPORTER_ACTIVITY		20	0.239833	1.26453	0.190196	0.347867	1	4361	tags=65%, list=41%, signal=110%
GO_MODULATION_BY_HOST_OF_SYMBIONT_PROCESS	GO_MODULATION_BY_HOST_OF_SYMBIONT_PROCESS		42	0.167504	1.26443	0.186879	0.34767	1	4044	tags=55%, list=38%, signal=88%
GO_NUCLEOSIDE_CATABOLIC_PROCESS	GO_NUCLEOSIDE_CATABOLIC_PROCESS		16	0.268042	1.26366	0.191235	0.348431	1	6451	tags=88%, list=61%, signal=222%
GO_REGULATION_OF_MEIOTIC_CELL_CYCLE	GO_REGULATION_OF_MEIOTIC_CELL_CYCLE		24	0.210798	1.26364	0.181633	0.34815	1	2191	tags=42%, list=21%, signal=52%
GO_OSTEOBLAST_PROLIFERATION	GO_OSTEOBLAST_PROLIFERATION		15	0.269796	1.26357	0.2	0.34795	1	678	tags=33%, list=6%, signal=36%
GO_ENDOPLASMIC_RETICULUM_UNFOLDED_PROTEIN_RESPONSE	GO_ENDOPLASMIC_RETICULUM_UNFOLDED_PROTEIN_RESPONSE		98	0.10931	1.26325	0.186373	0.348079	1	4702	tags=55%, list=44%, signal=98%
GO_SCHWANN_CELL_DIFFERENTIATION	GO_SCHWANN_CELL_DIFFERENTIATION		26	0.205806	1.26315	0.193878	0.347922	1	2721	tags=46%, list=26%, signal=62%
GO_NEGATIVE_REGULATION_OF_INNATE_IMMUNE_RESPONSE	GO_NEGATIVE_REGULATION_OF_INNATE_IMMUNE_RESPONSE		38	0.17439	1.26299	0.182711	0.34782	1	5701	tags=71%, list=54%, signal=153%
GO_PROTEIN_LOCALIZATION_TO_CHROMOSOME_TELOMERIC_REGION	GO_PROTEIN_LOCALIZATION_TO_CHROMOSOME_TELOMERIC_REGION		29	0.198193	1.26289	0.169072	0.347658	1	3394	tags=52%, list=32%, signal=76%
GO_CD8_POSITIVE_ALPHA_BETA_T_CELL_ACTIVATION	GO_CD8_POSITIVE_ALPHA_BETA_T_CELL_ACTIVATION		21	0.230792	1.26163	0.192534	0.348954	1	5140	tags=71%, list=48%, signal=138%
GO_POSITIVE_REGULATION_OF_CALCIUM_MEDIATED_SIGNALING	GO_POSITIVE_REGULATION_OF_CALCIUM_MEDIATED_SIGNALING		22	0.226913	1.26021	0.199605	0.350401	1	2905	tags=50%, list=27%, signal=69%
GO_AMYLOID_PRECURSOR_PROTEIN_METABOLIC_PROCESS	GO_AMYLOID_PRECURSOR_PROTEIN_METABOLIC_PROCESS		45	0.160597	1.26018	0.194286	0.350146	1	4674	tags=60%, list=44%, signal=107%
GO_HEME_METABOLIC_PROCESS	GO_HEME_METABOLIC_PROCESS		27	0.205476	1.2585	0.193814	0.352038	1	6871	tags=85%, list=65%, signal=241%
GO_ESTABLISHMENT_OF_PIGMENT_GRANULE_LOCALIZATION	GO_ESTABLISHMENT_OF_PIGMENT_GRANULE_LOCALIZATION		16	0.256181	1.25822	0.185547	0.352117	1	4585	tags=69%, list=43%, signal=121%
GO_NEGATIVE_REGULATION_OF_EXTRINSIC_APOPTOTIC_SIGNALING_PATHWAY_VIA_DEATH_DOMAIN_RECEPTORS	GO_NEGATIVE_REGULATION_OF_EXTRINSIC_APOPTOTIC_SIGNALING_PATHWAY_VIA_DEATH_DOMAIN_RECEPTORS		28	0.202767	1.25685	0.188462	0.353675	1	2024	tags=39%, list=19%, signal=48%
GO_NEGATIVE_REGULATION_OF_DEFENSE_RESPONSE	GO_NEGATIVE_REGULATION_OF_DEFENSE_RESPONSE		130	0.0937658	1.25675	0.19246	0.353487	1	1058	tags=19%, list=10%, signal=21%
GO_NOTCH_SIGNALING_PATHWAY	GO_NOTCH_SIGNALING_PATHWAY		114	0.0999344	1.25609	0.18711	0.35407	1	3608	tags=44%, list=34%, signal=66%
GO_SENSORY_SYSTEM_DEVELOPMENT	GO_SENSORY_SYSTEM_DEVELOPMENT		171	0.0842465	1.25569	0.182186	0.354276	1	1417	tags=22%, list=13%, signal=25%
GO_RETROGRADE_AXONAL_TRANSPORT	GO_RETROGRADE_AXONAL_TRANSPORT		15	0.266761	1.25533	0.191033	0.354434	1	7084	tags=93%, list=67%, signal=280%
GO_REGULATION_OF_ACTOMYOSIN_STRUCTURE_ORGANIZATION	GO_REGULATION_OF_ACTOMYOSIN_STRUCTURE_ORGANIZATION		59	0.139279	1.25465	0.179641	0.354998	1	6810	tags=78%, list=64%, signal=216%
GO_REGULATION_OF_CARDIAC_MUSCLE_TISSUE_DEVELOPMENT	GO_REGULATION_OF_CARDIAC_MUSCLE_TISSUE_DEVELOPMENT		40	0.168645	1.25358	0.180198	0.356104	1	2729	tags=43%, list=26%, signal=57%
GO_GUANOSINE_CONTAINING_COMPOUND_METABOLIC_PROCESS	GO_GUANOSINE_CONTAINING_COMPOUND_METABOLIC_PROCESS		31	0.192418	1.2526	0.205128	0.357106	1	1045	tags=29%, list=10%, signal=32%
GO_POSITIVE_REGULATION_OF_PEPTIDE_HORMONE_SECRETION	GO_POSITIVE_REGULATION_OF_PEPTIDE_HORMONE_SECRETION		50	0.144674	1.2521	0.175153	0.357444	1	5693	tags=68%, list=54%, signal=146%
GO_PROTEIN_POLYMERIZATION	GO_PROTEIN_POLYMERIZATION		203	0.0760252	1.25091	0.19186	0.358692	1	1614	tags=23%, list=15%, signal=26%
GO_REGULATION_OF_PROTEIN_POLYMERIZATION	GO_REGULATION_OF_PROTEIN_POLYMERIZATION		155	0.0851905	1.25023	0.17357	0.359265	1	2534	tags=32%, list=24%, signal=42%
GO_POSITIVE_REGULATION_OF_B_CELL_PROLIFERATION	GO_POSITIVE_REGULATION_OF_B_CELL_PROLIFERATION		29	0.199833	1.25018	0.184411	0.359021	1	2644	tags=45%, list=25%, signal=60%
GO_CARDIOLIPIN_METABOLIC_PROCESS	GO_CARDIOLIPIN_METABOLIC_PROCESS		16	0.263246	1.24885	0.171937	0.360489	1	5174	tags=75%, list=49%, signal=146%
GO_CYTOCHROME_COMPLEX_ASSEMBLY	GO_CYTOCHROME_COMPLEX_ASSEMBLY		34	0.179318	1.24825	0.183398	0.360966	1	7161	tags=85%, list=67%, signal=261%
GO_MUSCLE_TISSUE_DEVELOPMENT	GO_MUSCLE_TISSUE_DEVELOPMENT		186	0.0794985	1.24735	0.19877	0.361828	1	1054	tags=18%, list=10%, signal=19%
GO_ION_HOMEOSTASIS	GO_ION_HOMEOSTASIS		410	0.0538715	1.24695	0.194617	0.362067	1	6859	tags=70%, list=65%, signal=189%
GO_VESICLE_TARGETING	GO_VESICLE_TARGETING		79	0.118187	1.24681	0.195473	0.36194	1	6552	tags=73%, list=62%, signal=190%
GO_REGULATION_OF_GOLGI_ORGANIZATION	GO_REGULATION_OF_GOLGI_ORGANIZATION		16	0.255727	1.24652	0.199226	0.362015	1	2598	tags=50%, list=24%, signal=66%
GO_REGULATION_OF_NUCLEOTIDE_BIOSYNTHETIC_PROCESS	GO_REGULATION_OF_NUCLEOTIDE_BIOSYNTHETIC_PROCESS		22	0.224782	1.24607	0.200803	0.362314	1	1479	tags=36%, list=14%, signal=42%
GO_TYROSINE_PHOSPHORYLATION_OF_STAT_PROTEIN	GO_TYROSINE_PHOSPHORYLATION_OF_STAT_PROTEIN		37	0.17274	1.24576	0.216475	0.362419	1	2477	tags=41%, list=23%, signal=53%
GO_HETEROTYPIC_CELL_CELL_ADHESION	GO_HETEROTYPIC_CELL_CELL_ADHESION		32	0.186925	1.24461	0.216433	0.363568	1	1007	tags=28%, list=9%, signal=31%
GO_CELLULAR_CARBOHYDRATE_BIOSYNTHETIC_PROCESS	GO_CELLULAR_CARBOHYDRATE_BIOSYNTHETIC_PROCESS		54	0.145646	1.24455	0.184211	0.363348	1	6722	tags=78%, list=63%, signal=211%
GO_NEGATIVE_REGULATION_OF_TOLL_LIKE_RECEPTOR_SIGNALING_PATHWAY	GO_NEGATIVE_REGULATION_OF_TOLL_LIKE_RECEPTOR_SIGNALING_PATHWAY		27	0.197915	1.24433	0.201271	0.3633	1	4197	tags=59%, list=40%, signal=98%
GO_VIRAL_TRANSLATION	GO_VIRAL_TRANSLATION		15	0.267968	1.24365	0.207364	0.363889	1	2822	tags=53%, list=27%, signal=73%
GO_SMOOTH_MUSCLE_CELL_MIGRATION	GO_SMOOTH_MUSCLE_CELL_MIGRATION		41	0.165089	1.24362	0.198444	0.363629	1	843	tags=24%, list=8%, signal=26%
GO_FATTY_ACID_DERIVATIVE_TRANSPORT	GO_FATTY_ACID_DERIVATIVE_TRANSPORT		17	0.252837	1.24356	0.19596	0.363408	1	4816	tags=71%, list=45%, signal=129%
GO_PIGMENT_CELL_DIFFERENTIATION	GO_PIGMENT_CELL_DIFFERENTIATION		19	0.236182	1.24323	0.189824	0.363536	1	5322	tags=74%, list=50%, signal=147%
GO_RESPONSE_TO_COPPER_ION	GO_RESPONSE_TO_COPPER_ION		18	0.242449	1.24314	0.208092	0.363348	1	5100	tags=72%, list=48%, signal=139%
GO_CYCLIC_NUCLEOTIDE_METABOLIC_PROCESS	GO_CYCLIC_NUCLEOTIDE_METABOLIC_PROCESS		19	0.237224	1.24311	0.208	0.363083	1	279	tags=26%, list=3%, signal=27%
GO_SULFUR_COMPOUND_CATABOLIC_PROCESS	GO_SULFUR_COMPOUND_CATABOLIC_PROCESS		29	0.196718	1.243	0.191205	0.362952	1	2677	tags=45%, list=25%, signal=60%
GO_CELL_JUNCTION_ORGANIZATION	GO_CELL_JUNCTION_ORGANIZATION		350	0.0564094	1.24123	0.179337	0.365016	1	2485	tags=29%, list=23%, signal=36%
GO_CELLULAR_RESPONSE_TO_INTERFERON_BETA	GO_CELLULAR_RESPONSE_TO_INTERFERON_BETA		17	0.248078	1.24094	0.202811	0.365098	1	7366	tags=94%, list=69%, signal=306%
GO_REGULATION_OF_TRANS_SYNAPTIC_SIGNALING	GO_REGULATION_OF_TRANS_SYNAPTIC_SIGNALING		212	0.0731284	1.24084	0.188605	0.364922	1	1242	tags=19%, list=12%, signal=21%
GO_ANGIOGENESIS_INVOLVED_IN_WOUND_HEALING	GO_ANGIOGENESIS_INVOLVED_IN_WOUND_HEALING		17	0.249958	1.23977	0.219124	0.36599	1	2347	tags=47%, list=22%, signal=60%
GO_SODIUM_ION_TRANSMEMBRANE_TRANSPORT	GO_SODIUM_ION_TRANSMEMBRANE_TRANSPORT		63	0.132756	1.23893	0.190385	0.366824	1	1295	tags=25%, list=12%, signal=29%
GO_PYRIMIDINE_CONTAINING_COMPOUND_BIOSYNTHETIC_PROCESS	GO_PYRIMIDINE_CONTAINING_COMPOUND_BIOSYNTHETIC_PROCESS		29	0.192321	1.23885	0.199161	0.366624	1	6753	tags=83%, list=64%, signal=227%
GO_POSITIVE_REGULATION_OF_T_CELL_PROLIFERATION	GO_POSITIVE_REGULATION_OF_T_CELL_PROLIFERATION		64	0.133034	1.23872	0.214137	0.366488	1	1748	tags=30%, list=16%, signal=35%
GO_NEGATIVE_REGULATION_OF_NEURON_APOPTOTIC_PROCESS	GO_NEGATIVE_REGULATION_OF_NEURON_APOPTOTIC_PROCESS		88	0.114101	1.23862	0.207364	0.366302	1	3022	tags=40%, list=28%, signal=55%
GO_ALPHA_BETA_T_CELL_PROLIFERATION	GO_ALPHA_BETA_T_CELL_PROLIFERATION		27	0.201166	1.23844	0.198381	0.366249	1	1015	tags=30%, list=10%, signal=33%
GO_KIDNEY_MORPHOGENESIS	GO_KIDNEY_MORPHOGENESIS		32	0.18303	1.23738	0.208	0.367332	1	3704	tags=53%, list=35%, signal=81%
GO_REGULATION_OF_STRIATED_MUSCLE_CELL_DIFFERENTIATION	GO_REGULATION_OF_STRIATED_MUSCLE_CELL_DIFFERENTIATION		45	0.154988	1.23696	0.222222	0.367591	1	3553	tags=49%, list=33%, signal=73%
GO_EXPORT_ACROSS_PLASMA_MEMBRANE	GO_EXPORT_ACROSS_PLASMA_MEMBRANE		28	0.194681	1.23694	0.197938	0.367319	1	6283	tags=79%, list=59%, signal=192%
GO_INTERLEUKIN_2_PRODUCTION	GO_INTERLEUKIN_2_PRODUCTION		41	0.163133	1.23646	0.217742	0.367619	1	1641	tags=32%, list=15%, signal=37%
GO_RESPONSE_TO_MECHANICAL_STIMULUS	GO_RESPONSE_TO_MECHANICAL_STIMULUS		109	0.104679	1.23603	0.199597	0.367888	1	2212	tags=31%, list=21%, signal=39%
GO_FEAR_RESPONSE	GO_FEAR_RESPONSE		17	0.248849	1.23522	0.187008	0.368671	1	1109	tags=35%, list=10%, signal=39%
GO_POSITIVE_REGULATION_OF_BIOMINERALIZATION	GO_POSITIVE_REGULATION_OF_BIOMINERALIZATION		20	0.230661	1.23418	0.2158	0.369835	1	7114	tags=90%, list=67%, signal=272%
GO_PROTEIN_LOCALIZATION_TO_CELL_PERIPHERY	GO_PROTEIN_LOCALIZATION_TO_CELL_PERIPHERY		224	0.0708829	1.23389	0.205761	0.3699	1	2629	tags=32%, list=25%, signal=41%
GO_CELLULAR_RESPONSE_TO_PEPTIDE	GO_CELLULAR_RESPONSE_TO_PEPTIDE		254	0.065134	1.23295	0.195918	0.37083	1	5137	tags=55%, list=48%, signal=103%
GO_NEGATIVE_REGULATION_OF_RECEPTOR_SIGNALING_PATHWAY_VIA_JAK_STAT	GO_NEGATIVE_REGULATION_OF_RECEPTOR_SIGNALING_PATHWAY_VIA_JAK_STAT		17	0.248361	1.23236	0.226263	0.37128	1	7363	tags=94%, list=69%, signal=306%
GO_GLYCOSYL_COMPOUND_CATABOLIC_PROCESS	GO_GLYCOSYL_COMPOUND_CATABOLIC_PROCESS		24	0.212614	1.23198	0.222008	0.371474	1	6598	tags=83%, list=62%, signal=219%
GO_NEGATIVE_REGULATION_OF_RECEPTOR_SIGNALING_PATHWAY_VIA_STAT	GO_NEGATIVE_REGULATION_OF_RECEPTOR_SIGNALING_PATHWAY_VIA_STAT		17	0.248361	1.22951	0.196121	0.374462	1	7363	tags=94%, list=69%, signal=306%
GO_REGULATION_OF_RELEASE_OF_CYTOCHROME_C_FROM_MITOCHONDRIA	GO_REGULATION_OF_RELEASE_OF_CYTOCHROME_C_FROM_MITOCHONDRIA		39	0.16288	1.22861	0.196078	0.375388	1	6719	tags=79%, list=63%, signal=215%
GO_POSITIVE_REGULATION_OF_TOLL_LIKE_RECEPTOR_SIGNALING_PATHWAY	GO_POSITIVE_REGULATION_OF_TOLL_LIKE_RECEPTOR_SIGNALING_PATHWAY		18	0.23885	1.22806	0.207392	0.375808	1	1007	tags=33%, list=9%, signal=37%
GO_STRESS_FIBER_ASSEMBLY	GO_STRESS_FIBER_ASSEMBLY		66	0.127369	1.22742	0.204724	0.376359	1	7024	tags=79%, list=66%, signal=231%
GO_TRANSLESION_SYNTHESIS	GO_TRANSLESION_SYNTHESIS		41	0.16136	1.22737	0.217923	0.37613	1	7619	tags=88%, list=72%, signal=309%
GO_CEREBELLAR_CORTEX_DEVELOPMENT	GO_CEREBELLAR_CORTEX_DEVELOPMENT		28	0.192931	1.22709	0.213147	0.37616	1	2887	tags=46%, list=27%, signal=64%
GO_PHENOL_CONTAINING_COMPOUND_BIOSYNTHETIC_PROCESS	GO_PHENOL_CONTAINING_COMPOUND_BIOSYNTHETIC_PROCESS		16	0.250165	1.22681	0.199616	0.376248	1	2657	tags=50%, list=25%, signal=67%
GO_OUTFLOW_TRACT_MORPHOGENESIS	GO_OUTFLOW_TRACT_MORPHOGENESIS		32	0.184458	1.22639	0.188525	0.37646	1	2361	tags=41%, list=22%, signal=52%
GO_SENSORY_ORGAN_MORPHOGENESIS	GO_SENSORY_ORGAN_MORPHOGENESIS		104	0.1019	1.22585	0.177606	0.37686	1	970	tags=19%, list=9%, signal=21%
GO_PURINE_NUCLEOSIDE_BIOSYNTHETIC_PROCESS	GO_PURINE_NUCLEOSIDE_BIOSYNTHETIC_PROCESS		17	0.253181	1.22585	0.196356	0.376564	1	6687	tags=88%, list=63%, signal=238%
GO_NCRNA_3_END_PROCESSING	GO_NCRNA_3_END_PROCESSING		39	0.163055	1.22552	0.211577	0.376674	1	5900	tags=72%, list=56%, signal=161%
GO_PROTEIN_HOMOOLIGOMERIZATION	GO_PROTEIN_HOMOOLIGOMERIZATION		105	0.102396	1.22521	0.232645	0.376763	1	6004	tags=67%, list=57%, signal=152%
GO_INFLAMMATORY_CELL_APOPTOTIC_PROCESS	GO_INFLAMMATORY_CELL_APOPTOTIC_PROCESS		16	0.25657	1.2246	0.213849	0.377296	1	3253	tags=56%, list=31%, signal=81%
GO_GLIAL_CELL_DEVELOPMENT	GO_GLIAL_CELL_DEVELOPMENT		64	0.127905	1.22386	0.219355	0.377949	1	3462	tags=45%, list=33%, signal=67%
GO_MAINTENANCE_OF_PROTEIN_LOCATION	GO_MAINTENANCE_OF_PROTEIN_LOCATION		72	0.123626	1.22375	0.206759	0.377816	1	1793	tags=29%, list=17%, signal=35%
GO_MATERNAL_PLACENTA_DEVELOPMENT	GO_MATERNAL_PLACENTA_DEVELOPMENT		20	0.226747	1.22317	0.211813	0.378282	1	1844	tags=40%, list=17%, signal=48%
GO_CARDIAC_MUSCLE_CELL_DIFFERENTIATION	GO_CARDIAC_MUSCLE_CELL_DIFFERENTIATION		54	0.138219	1.2231	0.205589	0.378076	1	1489	tags=28%, list=14%, signal=32%
GO_REGULATION_OF_ATPASE_ACTIVITY	GO_REGULATION_OF_ATPASE_ACTIVITY		62	0.132711	1.22288	0.206	0.378086	1	5965	tags=69%, list=56%, signal=157%
GO_SKELETAL_SYSTEM_DEVELOPMENT	GO_SKELETAL_SYSTEM_DEVELOPMENT		232	0.0684064	1.22279	0.204	0.377895	1	4966	tags=53%, list=47%, signal=98%
GO_GANGLIOSIDE_METABOLIC_PROCESS	GO_GANGLIOSIDE_METABOLIC_PROCESS		15	0.262519	1.22279	0.228175	0.3776	1	7129	tags=93%, list=67%, signal=283%
GO_TRANSFORMING_GROWTH_FACTOR_BETA_PRODUCTION	GO_TRANSFORMING_GROWTH_FACTOR_BETA_PRODUCTION		21	0.222236	1.22186	0.213592	0.37861	1	678	tags=29%, list=6%, signal=30%
GO_DNA_REPLICATION_INITIATION	GO_DNA_REPLICATION_INITIATION		36	0.169721	1.22171	0.228916	0.378514	1	8235	tags=94%, list=78%, signal=419%
GO_POSITIVE_REGULATION_OF_REACTIVE_OXYGEN_SPECIES_BIOSYNTHETIC_PROCESS	GO_POSITIVE_REGULATION_OF_REACTIVE_OXYGEN_SPECIES_BIOSYNTHETIC_PROCESS		27	0.19521	1.22145	0.219124	0.378554	1	1865	tags=37%, list=18%, signal=45%
GO_POSITIVE_REGULATION_OF_SIGNALING_RECEPTOR_ACTIVITY	GO_POSITIVE_REGULATION_OF_SIGNALING_RECEPTOR_ACTIVITY		16	0.251762	1.2214	0.201536	0.378296	1	3304	tags=56%, list=31%, signal=82%
GO_POSITIVE_REGULATION_OF_GRANULOCYTE_CHEMOTAXIS	GO_POSITIVE_REGULATION_OF_GRANULOCYTE_CHEMOTAXIS		16	0.251391	1.22069	0.217304	0.378957	1	2644	tags=50%, list=25%, signal=66%
GO_REGULATION_OF_MYELOID_LEUKOCYTE_DIFFERENTIATION	GO_REGULATION_OF_MYELOID_LEUKOCYTE_DIFFERENTIATION		73	0.122799	1.2203	0.215686	0.379142	1	2487	tags=36%, list=23%, signal=46%
GO_CARBOHYDRATE_DERIVATIVE_BIOSYNTHETIC_PROCESS	GO_CARBOHYDRATE_DERIVATIVE_BIOSYNTHETIC_PROCESS		452	0.0507571	1.21922	0.230769	0.380295	1	7450	tags=75%, list=70%, signal=240%
GO_GLYCEROL_ETHER_METABOLIC_PROCESS	GO_GLYCEROL_ETHER_METABOLIC_PROCESS		15	0.262575	1.21882	0.2251	0.38054	1	5712	tags=80%, list=54%, signal=173%
GO_EMBRYONIC_AXIS_SPECIFICATION	GO_EMBRYONIC_AXIS_SPECIFICATION		16	0.249599	1.2183	0.220408	0.380963	1	2663	tags=50%, list=25%, signal=67%
GO_CELLULAR_RESPONSE_TO_OXYGEN_RADICAL	GO_CELLULAR_RESPONSE_TO_OXYGEN_RADICAL		17	0.24429	1.21813	0.227626	0.380885	1	3032	tags=53%, list=29%, signal=74%
GO_AMYLOID_BETA_FORMATION	GO_AMYLOID_BETA_FORMATION		28	0.191792	1.21632	0.231827	0.383022	1	6693	tags=82%, list=63%, signal=221%
GO_MUSCLE_HYPERTROPHY	GO_MUSCLE_HYPERTROPHY		49	0.143969	1.21556	0.201646	0.383872	1	2379	tags=37%, list=22%, signal=47%
GO_CELL_CELL_JUNCTION_ORGANIZATION	GO_CELL_CELL_JUNCTION_ORGANIZATION		109	0.0994401	1.21384	0.206693	0.385918	1	2462	tags=33%, list=23%, signal=43%
GO_POSITIVE_REGULATION_OF_MUSCLE_CELL_APOPTOTIC_PROCESS	GO_POSITIVE_REGULATION_OF_MUSCLE_CELL_APOPTOTIC_PROCESS		19	0.230742	1.21352	0.234252	0.386087	1	7057	tags=89%, list=66%, signal=266%
GO_EMBRYONIC_SKELETAL_SYSTEM_MORPHOGENESIS	GO_EMBRYONIC_SKELETAL_SYSTEM_MORPHOGENESIS		35	0.173142	1.21346	0.215264	0.385871	1	3022	tags=46%, list=28%, signal=64%
GO_MEMBRANE_PROTEIN_ECTODOMAIN_PROTEOLYSIS	GO_MEMBRANE_PROTEIN_ECTODOMAIN_PROTEOLYSIS		31	0.184159	1.21308	0.234496	0.386112	1	6958	tags=84%, list=65%, signal=242%
GO_RIBOSOMAL_SMALL_SUBUNIT_ASSEMBLY	GO_RIBOSOMAL_SMALL_SUBUNIT_ASSEMBLY		18	0.238032	1.21289	0.219713	0.386087	1	5737	tags=78%, list=54%, signal=169%
GO_PHOSPHOLIPID_TRANSPORT	GO_PHOSPHOLIPID_TRANSPORT		55	0.136821	1.21286	0.217131	0.38582	1	3768	tags=49%, list=35%, signal=76%
GO_CARDIAC_MUSCLE_TISSUE_MORPHOGENESIS	GO_CARDIAC_MUSCLE_TISSUE_MORPHOGENESIS		24	0.21114	1.21184	0.213592	0.386915	1	2630	tags=46%, list=25%, signal=61%
GO_REGULATION_OF_B_CELL_RECEPTOR_SIGNALING_PATHWAY	GO_REGULATION_OF_B_CELL_RECEPTOR_SIGNALING_PATHWAY		20	0.226115	1.21174	0.2167	0.386744	1	2913	tags=50%, list=27%, signal=69%
GO_VESICLE_LOCALIZATION	GO_VESICLE_LOCALIZATION		174	0.0794912	1.211	0.224206	0.387445	1	4602	tags=51%, list=43%, signal=89%
GO_COPII_COATED_VESICLE_CARGO_LOADING	GO_COPII_COATED_VESICLE_CARGO_LOADING		15	0.25132	1.21074	0.237911	0.387502	1	4415	tags=67%, list=42%, signal=114%
GO_REGULATION_OF_MULTICELLULAR_ORGANISM_GROWTH	GO_REGULATION_OF_MULTICELLULAR_ORGANISM_GROWTH		41	0.15817	1.20995	0.222449	0.388275	1	2989	tags=44%, list=28%, signal=61%
GO_MAINTENANCE_OF_LOCATION	GO_MAINTENANCE_OF_LOCATION		200	0.0737441	1.20932	0.214145	0.388811	1	1833	tags=25%, list=17%, signal=29%
GO_REGULATION_OF_MACROPHAGE_MIGRATION	GO_REGULATION_OF_MACROPHAGE_MIGRATION		24	0.2018	1.20927	0.192843	0.388573	1	2729	tags=46%, list=26%, signal=62%
GO_RECEPTOR_SIGNALING_PATHWAY_VIA_STAT	GO_RECEPTOR_SIGNALING_PATHWAY_VIA_STAT		82	0.111342	1.20925	0.207843	0.388283	1	3230	tags=41%, list=30%, signal=59%
GO_ACUTE_INFLAMMATORY_RESPONSE	GO_ACUTE_INFLAMMATORY_RESPONSE		38	0.164903	1.20922	0.211813	0.388028	1	3565	tags=50%, list=34%, signal=75%
GO_FEMALE_MEIOTIC_NUCLEAR_DIVISION	GO_FEMALE_MEIOTIC_NUCLEAR_DIVISION		21	0.216307	1.20865	0.214141	0.388512	1	3776	tags=57%, list=36%, signal=88%
GO_RESPONSE_TO_ANGIOTENSIN	GO_RESPONSE_TO_ANGIOTENSIN		19	0.228578	1.20462	0.225681	0.393839	1	2048	tags=42%, list=19%, signal=52%
GO_SIGNAL_RELEASE	GO_SIGNAL_RELEASE		284	0.0627935	1.20417	0.23382	0.394146	1	1033	tags=16%, list=10%, signal=17%
GO_METAL_ION_HOMEOSTASIS	GO_METAL_ION_HOMEOSTASIS		316	0.0595248	1.2028	0.21627	0.395772	1	5134	tags=54%, list=48%, signal=102%
GO_REGULATION_OF_GROWTH	GO_REGULATION_OF_GROWTH		387	0.054231	1.20192	0.247525	0.396674	1	2381	tags=28%, list=22%, signal=34%
GO_INTERLEUKIN_7_MEDIATED_SIGNALING_PATHWAY	GO_INTERLEUKIN_7_MEDIATED_SIGNALING_PATHWAY		16	0.253011	1.20117	0.215842	0.397429	1	635	tags=31%, list=6%, signal=33%
GO_SKELETAL_MUSCLE_TISSUE_REGENERATION	GO_SKELETAL_MUSCLE_TISSUE_REGENERATION		21	0.220686	1.20105	0.243665	0.397304	1	2212	tags=43%, list=21%, signal=54%
GO_REGULATION_OF_ACTIN_NUCLEATION	GO_REGULATION_OF_ACTIN_NUCLEATION		23	0.206891	1.20101	0.228571	0.397033	1	4734	tags=65%, list=45%, signal=117%
GO_EMBRYONIC_ORGAN_MORPHOGENESIS	GO_EMBRYONIC_ORGAN_MORPHOGENESIS		118	0.0946845	1.19954	0.233193	0.398832	1	1345	tags=22%, list=13%, signal=25%
GO_OSSIFICATION	GO_OSSIFICATION		206	0.072899	1.19928	0.229839	0.398865	1	4087	tags=46%, list=38%, signal=73%
GO_POSITIVE_REGULATION_OF_GLIAL_CELL_DIFFERENTIATION	GO_POSITIVE_REGULATION_OF_GLIAL_CELL_DIFFERENTIATION		22	0.204217	1.19857	0.230769	0.399473	1	1697	tags=36%, list=16%, signal=43%
GO_MULTIVESICULAR_BODY_ORGANIZATION	GO_MULTIVESICULAR_BODY_ORGANIZATION		27	0.193994	1.19837	0.212476	0.399429	1	4632	tags=63%, list=44%, signal=111%
GO_NEURAL_RETINA_DEVELOPMENT	GO_NEURAL_RETINA_DEVELOPMENT		25	0.203676	1.19785	0.241309	0.399801	1	5489	tags=72%, list=52%, signal=149%
GO_DEPHOSPHORYLATION	GO_DEPHOSPHORYLATION		348	0.0572892	1.19784	0.236295	0.399513	1	5485	tags=57%, list=52%, signal=114%
GO_CLATHRIN_DEPENDENT_ENDOCYTOSIS	GO_CLATHRIN_DEPENDENT_ENDOCYTOSIS		39	0.162175	1.19776	0.222222	0.399302	1	4275	tags=56%, list=40%, signal=94%
GO_CELLULAR_RESPONSE_TO_HEAT	GO_CELLULAR_RESPONSE_TO_HEAT		98	0.103059	1.19757	0.234818	0.399251	1	4551	tags=53%, list=43%, signal=92%
GO_REGULATION_OF_VASCULAR_ENDOTHELIAL_GROWTH_FACTOR_RECEPTOR_SIGNALING_PATHWAY	GO_REGULATION_OF_VASCULAR_ENDOTHELIAL_GROWTH_FACTOR_RECEPTOR_SIGNALING_PATHWAY		15	0.255807	1.1959	0.24375	0.401301	1	6492	tags=87%, list=61%, signal=223%
GO_POSITIVE_REGULATION_OF_NF_KAPPAB_TRANSCRIPTION_FACTOR_ACTIVITY	GO_POSITIVE_REGULATION_OF_NF_KAPPAB_TRANSCRIPTION_FACTOR_ACTIVITY		115	0.0947427	1.19567	0.220408	0.401286	1	4823	tags=55%, list=45%, signal=99%
GO_LONG_CHAIN_FATTY_ACID_BIOSYNTHETIC_PROCESS	GO_LONG_CHAIN_FATTY_ACID_BIOSYNTHETIC_PROCESS		15	0.260068	1.19564	0.268482	0.401022	1	7155	tags=93%, list=67%, signal=285%
GO_PIGMENT_GRANULE_LOCALIZATION	GO_PIGMENT_GRANULE_LOCALIZATION		18	0.235361	1.19563	0.229675	0.400723	1	4585	tags=67%, list=43%, signal=117%
GO_OOCYTE_MATURATION	GO_OOCYTE_MATURATION		15	0.25198	1.1951	0.215292	0.40119	1	4408	tags=67%, list=41%, signal=114%
GO_CELLULAR_MODIFIED_AMINO_ACID_BIOSYNTHETIC_PROCESS	GO_CELLULAR_MODIFIED_AMINO_ACID_BIOSYNTHETIC_PROCESS		35	0.169453	1.19386	0.22268	0.402554	1	1847	tags=34%, list=17%, signal=41%
GO_REGULATION_OF_STEM_CELL_POPULATION_MAINTENANCE	GO_REGULATION_OF_STEM_CELL_POPULATION_MAINTENANCE		20	0.215849	1.19324	0.24187	0.403122	1	3553	tags=55%, list=33%, signal=82%
GO_CONNECTIVE_TISSUE_DEVELOPMENT	GO_CONNECTIVE_TISSUE_DEVELOPMENT		122	0.0921598	1.19293	0.226121	0.403246	1	1121	tags=20%, list=11%, signal=22%
GO_REGULATION_OF_CELLULAR_RESPONSE_TO_HEAT	GO_REGULATION_OF_CELLULAR_RESPONSE_TO_HEAT		72	0.124333	1.19293	0.239521	0.402939	1	5179	tags=61%, list=49%, signal=118%
GO_REGULATION_OF_OSSIFICATION	GO_REGULATION_OF_OSSIFICATION		104	0.101153	1.19293	0.231969	0.402629	1	1080	tags=20%, list=10%, signal=22%
GO_PROTEIN_PEPTIDYL_PROLYL_ISOMERIZATION	GO_PROTEIN_PEPTIDYL_PROLYL_ISOMERIZATION		29	0.184281	1.19228	0.252918	0.403272	1	4274	tags=59%, list=40%, signal=98%
GO_PYRIMIDINE_DEOXYRIBONUCLEOTIDE_METABOLIC_PROCESS	GO_PYRIMIDINE_DEOXYRIBONUCLEOTIDE_METABOLIC_PROCESS		18	0.237278	1.19119	0.279762	0.404493	1	5745	tags=78%, list=54%, signal=169%
GO_HOMOLOGOUS_CHROMOSOME_SEGREGATION	GO_HOMOLOGOUS_CHROMOSOME_SEGREGATION		28	0.186871	1.18964	0.231827	0.406429	1	3710	tags=54%, list=35%, signal=82%
GO_POSITIVE_REGULATION_OF_INTERLEUKIN_1_PRODUCTION	GO_POSITIVE_REGULATION_OF_INTERLEUKIN_1_PRODUCTION		29	0.185652	1.18948	0.248497	0.406347	1	1329	tags=31%, list=13%, signal=35%
GO_CELLULAR_RESPONSE_TO_ABIOTIC_STIMULUS	GO_CELLULAR_RESPONSE_TO_ABIOTIC_STIMULUS		220	0.0683894	1.18921	0.230924	0.406425	1	1219	tags=18%, list=11%, signal=20%
GO_INTRINSIC_APOPTOTIC_SIGNALING_PATHWAY_IN_RESPONSE_TO_DNA_DAMAGE_BY_P53_CLASS_MEDIATOR	GO_INTRINSIC_APOPTOTIC_SIGNALING_PATHWAY_IN_RESPONSE_TO_DNA_DAMAGE_BY_P53_CLASS_MEDIATOR		39	0.158345	1.18916	0.249071	0.40617	1	3226	tags=46%, list=30%, signal=66%
GO_SIGNAL_TRANSDUCTION_BY_P53_CLASS_MEDIATOR	GO_SIGNAL_TRANSDUCTION_BY_P53_CLASS_MEDIATOR		227	0.0684561	1.18916	0.227626	0.40587	1	5137	tags=55%, list=48%, signal=104%
GO_MULTI_ORGANISM_LOCALIZATION	GO_MULTI_ORGANISM_LOCALIZATION		57	0.132999	1.18868	0.241779	0.406218	1	5303	tags=63%, list=50%, signal=125%
GO_CELLULAR_RESPONSE_TO_ORGANIC_CYCLIC_COMPOUND	GO_CELLULAR_RESPONSE_TO_ORGANIC_CYCLIC_COMPOUND		341	0.0565604	1.18762	0.246183	0.407457	1	2595	tags=30%, list=24%, signal=38%
GO_POSITIVE_REGULATION_OF_OSTEOBLAST_DIFFERENTIATION	GO_POSITIVE_REGULATION_OF_OSTEOBLAST_DIFFERENTIATION		26	0.196286	1.18688	0.257261	0.408214	1	779	tags=27%, list=7%, signal=29%
GO_EXIT_FROM_MITOSIS	GO_EXIT_FROM_MITOSIS		24	0.203887	1.18601	0.236051	0.409202	1	1379	tags=33%, list=13%, signal=38%
GO_ATTACHMENT_OF_MITOTIC_SPINDLE_MICROTUBULES_TO_KINETOCHORE	GO_ATTACHMENT_OF_MITOTIC_SPINDLE_MICROTUBULES_TO_KINETOCHORE		15	0.254035	1.18594	0.238384	0.408979	1	3678	tags=60%, list=35%, signal=92%
GO_REGULATION_OF_BONE_MINERALIZATION	GO_REGULATION_OF_BONE_MINERALIZATION		35	0.171599	1.18493	0.249485	0.410076	1	6377	tags=77%, list=60%, signal=192%
GO_MONOAMINE_TRANSPORT	GO_MONOAMINE_TRANSPORT		22	0.208857	1.1837	0.232409	0.411448	1	4545	tags=64%, list=43%, signal=111%
GO_POSITIVE_REGULATION_OF_STRESS_FIBER_ASSEMBLY	GO_POSITIVE_REGULATION_OF_STRESS_FIBER_ASSEMBLY		33	0.172281	1.18297	0.245868	0.412152	1	3647	tags=52%, list=34%, signal=78%
GO_CELLULAR_RESPONSE_TO_TOPOLOGICALLY_INCORRECT_PROTEIN	GO_CELLULAR_RESPONSE_TO_TOPOLOGICALLY_INCORRECT_PROTEIN		132	0.0903394	1.18225	0.270916	0.412824	1	5248	tags=58%, list=49%, signal=114%
GO_REGULATION_OF_SISTER_CHROMATID_SEGREGATION	GO_REGULATION_OF_SISTER_CHROMATID_SEGREGATION		76	0.115447	1.18213	0.251572	0.412664	1	3394	tags=43%, list=32%, signal=63%
GO_RESPONSE_TO_ACTIVITY	GO_RESPONSE_TO_ACTIVITY		41	0.155589	1.18113	0.239837	0.41381	1	4830	tags=61%, list=45%, signal=111%
GO_CYTOSOLIC_TRANSPORT	GO_CYTOSOLIC_TRANSPORT		138	0.0845431	1.17992	0.224949	0.415299	1	4655	tags=52%, list=44%, signal=92%
GO_REGULATION_OF_SKELETAL_MUSCLE_TISSUE_DEVELOPMENT	GO_REGULATION_OF_SKELETAL_MUSCLE_TISSUE_DEVELOPMENT		23	0.207744	1.17987	0.273438	0.415035	1	1030	tags=30%, list=10%, signal=34%
GO_MEIOSIS_I_CELL_CYCLE_PROCESS	GO_MEIOSIS_I_CELL_CYCLE_PROCESS		67	0.122837	1.17953	0.265625	0.415187	1	3776	tags=48%, list=36%, signal=74%
GO_ENDOTHELIAL_CELL_MIGRATION	GO_ENDOTHELIAL_CELL_MIGRATION		116	0.093395	1.17936	0.261386	0.415117	1	3505	tags=42%, list=33%, signal=62%
GO_MEMBRANE_FUSION	GO_MEMBRANE_FUSION		108	0.0984202	1.17863	0.248544	0.415878	1	6833	tags=74%, list=64%, signal=206%
GO_NEGATIVE_REGULATION_OF_IMMUNE_RESPONSE	GO_NEGATIVE_REGULATION_OF_IMMUNE_RESPONSE		94	0.102444	1.17811	0.236735	0.416324	1	5701	tags=64%, list=54%, signal=137%
GO_NUCLEOTIDE_SUGAR_METABOLIC_PROCESS	GO_NUCLEOTIDE_SUGAR_METABOLIC_PROCESS		35	0.16914	1.1766	0.265347	0.41818	1	5796	tags=71%, list=55%, signal=157%
GO_IRON_ION_HOMEOSTASIS	GO_IRON_ION_HOMEOSTASIS		54	0.135596	1.17642	0.236581	0.41814	1	4861	tags=59%, list=46%, signal=109%
GO_MAINTENANCE_OF_LOCATION_IN_CELL	GO_MAINTENANCE_OF_LOCATION_IN_CELL		132	0.0860001	1.17473	0.245545	0.420225	1	1833	tags=26%, list=17%, signal=31%
GO_REGULATION_OF_PHOSPHOPROTEIN_PHOSPHATASE_ACTIVITY	GO_REGULATION_OF_PHOSPHOPROTEIN_PHOSPHATASE_ACTIVITY		80	0.113223	1.17405	0.252033	0.4209	1	3984	tags=49%, list=38%, signal=77%
GO_INNER_EAR_MORPHOGENESIS	GO_INNER_EAR_MORPHOGENESIS		34	0.167949	1.17389	0.236581	0.420808	1	1345	tags=29%, list=13%, signal=34%
GO_MONONUCLEAR_CELL_DIFFERENTIATION	GO_MONONUCLEAR_CELL_DIFFERENTIATION		24	0.202212	1.17337	0.257367	0.421201	1	2282	tags=42%, list=21%, signal=53%
GO_POSITIVE_REGULATION_OF_PROTEIN_CONTAINING_COMPLEX_DISASSEMBLY	GO_POSITIVE_REGULATION_OF_PROTEIN_CONTAINING_COMPLEX_DISASSEMBLY		30	0.174908	1.17334	0.261224	0.420931	1	979	tags=27%, list=9%, signal=29%
GO_POSITIVE_REGULATION_OF_GROWTH	GO_POSITIVE_REGULATION_OF_GROWTH		147	0.0830411	1.17288	0.251521	0.421304	1	2381	tags=31%, list=22%, signal=39%
GO_REGULATION_OF_VASCULAR_PERMEABILITY	GO_REGULATION_OF_VASCULAR_PERMEABILITY		20	0.214675	1.17205	0.256	0.422099	1	1972	tags=40%, list=19%, signal=49%
GO_IRON_ION_TRANSPORT	GO_IRON_ION_TRANSPORT		46	0.143077	1.17094	0.234951	0.423401	1	7954	tags=89%, list=75%, signal=353%
GO_ENDOSOMAL_TRANSPORT	GO_ENDOSOMAL_TRANSPORT		201	0.0706456	1.17066	0.238289	0.423503	1	4125	tags=46%, list=39%, signal=73%
GO_UROGENITAL_SYSTEM_DEVELOPMENT	GO_UROGENITAL_SYSTEM_DEVELOPMENT		148	0.0829362	1.17053	0.231939	0.423405	1	1140	tags=19%, list=11%, signal=21%
GO_DENDRITIC_CELL_CHEMOTAXIS	GO_DENDRITIC_CELL_CHEMOTAXIS		16	0.237685	1.17016	0.260956	0.423655	1	6773	tags=88%, list=64%, signal=241%
GO_REGULATION_OF_SIGNAL_TRANSDUCTION_BY_P53_CLASS_MEDIATOR	GO_REGULATION_OF_SIGNAL_TRANSDUCTION_BY_P53_CLASS_MEDIATOR		153	0.0812012	1.16921	0.284091	0.424693	1	7064	tags=75%, list=66%, signal=219%
GO_CELLULAR_IRON_ION_HOMEOSTASIS	GO_CELLULAR_IRON_ION_HOMEOSTASIS		45	0.14585	1.16872	0.23614	0.425069	1	4830	tags=60%, list=45%, signal=110%
GO_FIBROBLAST_GROWTH_FACTOR_RECEPTOR_SIGNALING_PATHWAY	GO_FIBROBLAST_GROWTH_FACTOR_RECEPTOR_SIGNALING_PATHWAY		58	0.132022	1.16768	0.252485	0.426232	1	4282	tags=53%, list=40%, signal=89%
GO_POSITIVE_REGULATION_OF_NATURAL_KILLER_CELL_MEDIATED_CYTOTOXICITY	GO_POSITIVE_REGULATION_OF_NATURAL_KILLER_CELL_MEDIATED_CYTOTOXICITY		18	0.229499	1.16732	0.252033	0.426423	1	4057	tags=61%, list=38%, signal=99%
GO_SNORNA_METABOLIC_PROCESS	GO_SNORNA_METABOLIC_PROCESS		15	0.252206	1.16621	0.263261	0.427743	1	5822	tags=80%, list=55%, signal=177%
GO_REGULATION_OF_CHONDROCYTE_DIFFERENTIATION	GO_REGULATION_OF_CHONDROCYTE_DIFFERENTIATION		20	0.216344	1.16619	0.270677	0.427466	1	892	tags=30%, list=8%, signal=33%
GO_RESPONSE_TO_AMINE	GO_RESPONSE_TO_AMINE		24	0.197507	1.16579	0.266667	0.427704	1	1004	tags=29%, list=9%, signal=32%
GO_REGULATION_OF_CD8_POSITIVE_ALPHA_BETA_T_CELL_ACTIVATION	GO_REGULATION_OF_CD8_POSITIVE_ALPHA_BETA_T_CELL_ACTIVATION		15	0.252828	1.16554	0.262729	0.427743	1	4399	tags=67%, list=41%, signal=114%
GO_HEART_PROCESS	GO_HEART_PROCESS		112	0.0936205	1.16543	0.265432	0.427583	1	4611	tags=53%, list=43%, signal=92%
GO_PROTEIN_LOCALIZATION_TO_CHROMOSOME	GO_PROTEIN_LOCALIZATION_TO_CHROMOSOME		82	0.108074	1.16386	0.236994	0.429542	1	3394	tags=43%, list=32%, signal=62%
GO_KILLING_OF_CELLS_OF_OTHER_ORGANISM	GO_KILLING_OF_CELLS_OF_OTHER_ORGANISM		16	0.237832	1.16342	0.26749	0.429864	1	796	tags=31%, list=7%, signal=34%
GO_CELL_DIFFERENTIATION_INVOLVED_IN_KIDNEY_DEVELOPMENT	GO_CELL_DIFFERENTIATION_INVOLVED_IN_KIDNEY_DEVELOPMENT		19	0.223486	1.16317	0.282258	0.429898	1	2102	tags=42%, list=20%, signal=52%
GO_GTP_METABOLIC_PROCESS	GO_GTP_METABOLIC_PROCESS		19	0.222498	1.16216	0.274	0.430966	1	4908	tags=68%, list=46%, signal=127%
GO_REGULATION_OF_T_CELL_MEDIATED_CYTOTOXICITY	GO_REGULATION_OF_T_CELL_MEDIATED_CYTOTOXICITY		19	0.217773	1.16118	0.263918	0.432059	1	4399	tags=63%, list=41%, signal=108%
GO_POSITIVE_REGULATION_OF_PROTEIN_CONTAINING_COMPLEX_ASSEMBLY	GO_POSITIVE_REGULATION_OF_PROTEIN_CONTAINING_COMPLEX_ASSEMBLY		187	0.073638	1.16046	0.254902	0.432782	1	2923	tags=35%, list=28%, signal=47%
GO_REGULATION_OF_PROTEIN_CONTAINING_COMPLEX_DISASSEMBLY	GO_REGULATION_OF_PROTEIN_CONTAINING_COMPLEX_DISASSEMBLY		91	0.106796	1.15986	0.280769	0.433344	1	742	tags=18%, list=7%, signal=19%
GO_CELL_RECOGNITION	GO_CELL_RECOGNITION		59	0.12628	1.15959	0.291747	0.433412	1	2266	tags=34%, list=21%, signal=43%
GO_CYTOPLASMIC_SEQUESTERING_OF_PROTEIN	GO_CYTOPLASMIC_SEQUESTERING_OF_PROTEIN		19	0.225173	1.1583	0.282353	0.435011	1	1525	tags=37%, list=14%, signal=43%
GO_NEURON_MIGRATION	GO_NEURON_MIGRATION		83	0.107221	1.15792	0.2818	0.43525	1	8340	tags=89%, list=79%, signal=412%
GO_POSITIVE_REGULATION_OF_NATURAL_KILLER_CELL_MEDIATED_IMMUNITY	GO_POSITIVE_REGULATION_OF_NATURAL_KILLER_CELL_MEDIATED_IMMUNITY		18	0.229499	1.15711	0.257028	0.436103	1	4057	tags=61%, list=38%, signal=99%
GO_POSITIVE_REGULATION_OF_CYSTEINE_TYPE_ENDOPEPTIDASE_ACTIVITY	GO_POSITIVE_REGULATION_OF_CYSTEINE_TYPE_ENDOPEPTIDASE_ACTIVITY		99	0.0990377	1.15674	0.27593	0.436316	1	1532	tags=24%, list=14%, signal=28%
GO_POSITIVE_REGULATION_OF_SMOOTH_MUSCLE_CELL_MIGRATION	GO_POSITIVE_REGULATION_OF_SMOOTH_MUSCLE_CELL_MIGRATION		24	0.200844	1.15611	0.260618	0.436918	1	526	tags=25%, list=5%, signal=26%
GO_LYMPHOCYTE_APOPTOTIC_PROCESS	GO_LYMPHOCYTE_APOPTOTIC_PROCESS		55	0.130167	1.156	0.27439	0.436775	1	748	tags=20%, list=7%, signal=21%
GO_POSITIVE_REGULATION_OF_ERBB_SIGNALING_PATHWAY	GO_POSITIVE_REGULATION_OF_ERBB_SIGNALING_PATHWAY		22	0.200946	1.15496	0.288802	0.437968	1	4146	tags=59%, list=39%, signal=97%
GO_SERINE_FAMILY_AMINO_ACID_METABOLIC_PROCESS	GO_SERINE_FAMILY_AMINO_ACID_METABOLIC_PROCESS		26	0.187862	1.15438	0.270059	0.438496	1	2094	tags=38%, list=20%, signal=48%
GO_POSITIVE_REGULATION_OF_OSSIFICATION	GO_POSITIVE_REGULATION_OF_OSSIFICATION		39	0.159944	1.15403	0.282258	0.438632	1	1030	tags=26%, list=10%, signal=28%
GO_LYMPHOCYTE_MIGRATION	GO_LYMPHOCYTE_MIGRATION		63	0.12583	1.15336	0.270428	0.439306	1	1874	tags=30%, list=18%, signal=36%
GO_REGULATION_OF_MONONUCLEAR_CELL_MIGRATION	GO_REGULATION_OF_MONONUCLEAR_CELL_MIGRATION		23	0.20345	1.15294	0.270161	0.43956	1	2923	tags=48%, list=28%, signal=66%
GO_CARDIAC_SEPTUM_MORPHOGENESIS	GO_CARDIAC_SEPTUM_MORPHOGENESIS		37	0.161069	1.15265	0.259414	0.439728	1	1165	tags=27%, list=11%, signal=30%
GO_POSITIVE_REGULATION_OF_BLOOD_VESSEL_DIAMETER	GO_POSITIVE_REGULATION_OF_BLOOD_VESSEL_DIAMETER		22	0.205795	1.15255	0.27439	0.439549	1	2646	tags=45%, list=25%, signal=60%
GO_POSTREPLICATION_REPAIR	GO_POSTREPLICATION_REPAIR		50	0.138256	1.15182	0.28145	0.44034	1	7673	tags=86%, list=72%, signal=308%
GO_REGULATION_OF_CALCIUM_ION_TRANSMEMBRANE_TRANSPORT	GO_REGULATION_OF_CALCIUM_ION_TRANSMEMBRANE_TRANSPORT		73	0.113731	1.15069	0.271347	0.441638	1	4911	tags=58%, list=46%, signal=106%
GO_TETRAPYRROLE_METABOLIC_PROCESS	GO_TETRAPYRROLE_METABOLIC_PROCESS		45	0.153753	1.14998	0.280079	0.442375	1	6871	tags=80%, list=65%, signal=226%
GO_REGULATION_OF_CYTOSOLIC_CALCIUM_ION_CONCENTRATION	GO_REGULATION_OF_CYTOSOLIC_CALCIUM_ION_CONCENTRATION		150	0.0816423	1.14963	0.282787	0.442616	1	702	tags=15%, list=7%, signal=15%
GO_POSITIVE_REGULATION_OF_NUCLEOTIDE_METABOLIC_PROCESS	GO_POSITIVE_REGULATION_OF_NUCLEOTIDE_METABOLIC_PROCESS		26	0.19115	1.1492	0.28719	0.442958	1	1242	tags=31%, list=12%, signal=35%
GO_NATURAL_KILLER_CELL_ACTIVATION	GO_NATURAL_KILLER_CELL_ACTIVATION		46	0.142985	1.14915	0.289796	0.442707	1	796	tags=22%, list=7%, signal=23%
GO_RELEASE_OF_CYTOCHROME_C_FROM_MITOCHONDRIA	GO_RELEASE_OF_CYTOCHROME_C_FROM_MITOCHONDRIA		46	0.14793	1.14756	0.263485	0.444861	1	6748	tags=78%, list=64%, signal=214%
GO_POSITIVE_REGULATION_OF_SODIUM_ION_TRANSPORT	GO_POSITIVE_REGULATION_OF_SODIUM_ION_TRANSPORT		18	0.220289	1.147	0.280079	0.445363	1	1794	tags=39%, list=17%, signal=47%
GO_CELLULAR_RESPONSE_TO_KETONE	GO_CELLULAR_RESPONSE_TO_KETONE		62	0.12112	1.14683	0.260081	0.445297	1	3346	tags=44%, list=31%, signal=63%
GO_REGULATION_OF_SYSTEM_PROCESS	GO_REGULATION_OF_SYSTEM_PROCESS		238	0.0657857	1.1462	0.278752	0.445876	1	1369	tags=19%, list=13%, signal=22%
GO_RETINA_DEVELOPMENT_IN_CAMERA_TYPE_EYE	GO_RETINA_DEVELOPMENT_IN_CAMERA_TYPE_EYE		63	0.121203	1.14553	0.245399	0.446597	1	1417	tags=25%, list=13%, signal=29%
GO_SCHWANN_CELL_DEVELOPMENT	GO_SCHWANN_CELL_DEVELOPMENT		19	0.217837	1.14443	0.297131	0.447984	1	2721	tags=47%, list=26%, signal=64%
GO_SKELETAL_SYSTEM_MORPHOGENESIS	GO_SKELETAL_SYSTEM_MORPHOGENESIS		96	0.10007	1.14415	0.286267	0.448046	1	4921	tags=56%, list=46%, signal=104%
GO_ENDOCRINE_PROCESS	GO_ENDOCRINE_PROCESS		25	0.189794	1.14161	0.294589	0.451512	1	962	tags=28%, list=9%, signal=31%
GO_NEGATIVE_REGULATION_OF_LYMPHOCYTE_MEDIATED_IMMUNITY	GO_NEGATIVE_REGULATION_OF_LYMPHOCYTE_MEDIATED_IMMUNITY		24	0.195809	1.14044	0.275654	0.452919	1	4563	tags=63%, list=43%, signal=109%
GO_NEGATIVE_REGULATION_OF_MUSCLE_CONTRACTION	GO_NEGATIVE_REGULATION_OF_MUSCLE_CONTRACTION		15	0.236331	1.13934	0.262195	0.454231	1	1033	tags=33%, list=10%, signal=37%
GO_PROTEIN_LOCALIZATION_TO_CELL_SURFACE	GO_PROTEIN_LOCALIZATION_TO_CELL_SURFACE		45	0.144224	1.13927	0.275862	0.454005	1	4139	tags=53%, list=39%, signal=87%
GO_REGULATION_OF_HEART_MORPHOGENESIS	GO_REGULATION_OF_HEART_MORPHOGENESIS		15	0.238028	1.13713	0.284501	0.456948	1	1015	tags=33%, list=10%, signal=37%
GO_CELLULAR_EXTRAVASATION	GO_CELLULAR_EXTRAVASATION		39	0.154936	1.13687	0.292776	0.457076	1	4624	tags=59%, list=44%, signal=104%
GO_PYRIMIDINE_RIBONUCLEOTIDE_METABOLIC_PROCESS	GO_PYRIMIDINE_RIBONUCLEOTIDE_METABOLIC_PROCESS		16	0.239571	1.13681	0.287449	0.456851	1	6753	tags=88%, list=64%, signal=240%
GO_RESPONSE_TO_ACETYLCHOLINE	GO_RESPONSE_TO_ACETYLCHOLINE		16	0.234886	1.13679	0.294235	0.456553	1	3483	tags=56%, list=33%, signal=84%
GO_SPINDLE_LOCALIZATION	GO_SPINDLE_LOCALIZATION		39	0.149166	1.13373	0.304781	0.460957	1	2506	tags=38%, list=24%, signal=50%
GO_EPITHELIAL_TO_MESENCHYMAL_TRANSITION	GO_EPITHELIAL_TO_MESENCHYMAL_TRANSITION		82	0.106852	1.13353	0.294347	0.460916	1	1075	tags=21%, list=10%, signal=23%
GO_POSITIVE_REGULATION_OF_SMALL_MOLECULE_METABOLIC_PROCESS	GO_POSITIVE_REGULATION_OF_SMALL_MOLECULE_METABOLIC_PROCESS		79	0.107483	1.13309	0.281609	0.461236	1	1824	tags=28%, list=17%, signal=33%
GO_NEGATIVE_REGULATION_OF_B_CELL_ACTIVATION	GO_NEGATIVE_REGULATION_OF_B_CELL_ACTIVATION		23	0.195927	1.13232	0.30297	0.462036	1	2079	tags=39%, list=20%, signal=49%
GO_CELLULAR_RESPONSE_TO_AMYLOID_BETA	GO_CELLULAR_RESPONSE_TO_AMYLOID_BETA		27	0.182857	1.13227	0.311111	0.461768	1	8291	tags=96%, list=78%, signal=438%
GO_RESPONSE_TO_OXIDATIVE_STRESS	GO_RESPONSE_TO_OXIDATIVE_STRESS		303	0.0555732	1.13076	0.301181	0.463724	1	2090	tags=25%, list=20%, signal=30%
GO_RESPONSE_TO_DSRNA	GO_RESPONSE_TO_DSRNA		33	0.167568	1.12999	0.287938	0.464578	1	6916	tags=82%, list=65%, signal=234%
GO_NEGATIVE_REGULATION_OF_CARBOHYDRATE_METABOLIC_PROCESS	GO_NEGATIVE_REGULATION_OF_CARBOHYDRATE_METABOLIC_PROCESS		31	0.169455	1.12918	0.301075	0.46543	1	4715	tags=61%, list=44%, signal=110%
GO_NEPHRON_MORPHOGENESIS	GO_NEPHRON_MORPHOGENESIS		23	0.198343	1.12828	0.291585	0.466417	1	3439	tags=52%, list=32%, signal=77%
GO_POSITIVE_REGULATION_OF_ACTIN_FILAMENT_POLYMERIZATION	GO_POSITIVE_REGULATION_OF_ACTIN_FILAMENT_POLYMERIZATION		68	0.11433	1.12783	0.302041	0.466783	1	1448	tags=25%, list=14%, signal=29%
GO_PINOCYTOSIS	GO_PINOCYTOSIS		18	0.221515	1.12763	0.286837	0.466758	1	1781	tags=39%, list=17%, signal=47%
GO_POSITIVE_REGULATION_OF_CELL_CYCLE_PHASE_TRANSITION	GO_POSITIVE_REGULATION_OF_CELL_CYCLE_PHASE_TRANSITION		75	0.109553	1.1276	0.292994	0.466467	1	2951	tags=39%, list=28%, signal=53%
GO_PHOSPHATIDYLGLYCEROL_METABOLIC_PROCESS	GO_PHOSPHATIDYLGLYCEROL_METABOLIC_PROCESS		24	0.192978	1.12655	0.301688	0.467748	1	4593	tags=63%, list=43%, signal=110%
GO_L_AMINO_ACID_TRANSPORT	GO_L_AMINO_ACID_TRANSPORT		36	0.158992	1.1263	0.291188	0.467772	1	6283	tags=75%, list=59%, signal=183%
GO_GLUCOSE_METABOLIC_PROCESS	GO_GLUCOSE_METABOLIC_PROCESS		147	0.0809878	1.12554	0.312625	0.46861	1	4715	tags=52%, list=44%, signal=93%
GO_CELLULAR_COMPONENT_ASSEMBLY_INVOLVED_IN_MORPHOGENESIS	GO_CELLULAR_COMPONENT_ASSEMBLY_INVOLVED_IN_MORPHOGENESIS		59	0.123189	1.12533	0.295688	0.468574	1	3559	tags=46%, list=34%, signal=68%
GO_NEGATIVE_REGULATION_OF_VASCULATURE_DEVELOPMENT	GO_NEGATIVE_REGULATION_OF_VASCULATURE_DEVELOPMENT		55	0.130075	1.1253	0.299799	0.468289	1	3453	tags=45%, list=33%, signal=67%
GO_PROTEIN_COMPLEX_OLIGOMERIZATION	GO_PROTEIN_COMPLEX_OLIGOMERIZATION		144	0.0820013	1.12461	0.292181	0.469071	1	5484	tags=60%, list=52%, signal=122%
GO_BONE_MORPHOGENESIS	GO_BONE_MORPHOGENESIS		41	0.14515	1.12331	0.296681	0.470739	1	1054	tags=24%, list=10%, signal=27%
GO_CELLULAR_MONOVALENT_INORGANIC_CATION_HOMEOSTASIS	GO_CELLULAR_MONOVALENT_INORGANIC_CATION_HOMEOSTASIS		72	0.1138	1.1224	0.3	0.471749	1	6618	tags=74%, list=62%, signal=194%
GO_REGULATION_OF_CELL_SIZE	GO_REGULATION_OF_CELL_SIZE		115	0.0923669	1.12216	0.289916	0.471789	1	1892	tags=27%, list=18%, signal=32%
GO_NEGATIVE_REGULATION_OF_MYELOID_LEUKOCYTE_DIFFERENTIATION	GO_NEGATIVE_REGULATION_OF_MYELOID_LEUKOCYTE_DIFFERENTIATION		24	0.190313	1.12206	0.291498	0.471581	1	7277	tags=88%, list=69%, signal=277%
GO_NEGATIVE_REGULATION_OF_CELL_MORPHOGENESIS_INVOLVED_IN_DIFFERENTIATION	GO_NEGATIVE_REGULATION_OF_CELL_MORPHOGENESIS_INVOLVED_IN_DIFFERENTIATION		53	0.128916	1.11952	0.295146	0.475158	1	1242	tags=25%, list=12%, signal=28%
GO_REGULATION_OF_PROTEASOMAL_UBIQUITIN_DEPENDENT_PROTEIN_CATABOLIC_PROCESS	GO_REGULATION_OF_PROTEASOMAL_UBIQUITIN_DEPENDENT_PROTEIN_CATABOLIC_PROCESS		108	0.0926454	1.11948	0.315464	0.47487	1	3156	tags=39%, list=30%, signal=55%
GO_REGULATION_OF_ACUTE_INFLAMMATORY_RESPONSE	GO_REGULATION_OF_ACUTE_INFLAMMATORY_RESPONSE		17	0.22231	1.11782	0.292373	0.476979	1	3890	tags=59%, list=37%, signal=93%
GO_RESPONSE_TO_XENOBIOTIC_STIMULUS	GO_RESPONSE_TO_XENOBIOTIC_STIMULUS		45	0.139749	1.11749	0.296813	0.477186	1	3006	tags=42%, list=28%, signal=59%
GO_ENDOTHELIUM_DEVELOPMENT	GO_ENDOTHELIUM_DEVELOPMENT		65	0.117789	1.11637	0.301741	0.478584	1	2024	tags=31%, list=19%, signal=38%
GO_NEGATIVE_REGULATION_OF_CHROMOSOME_SEGREGATION	GO_NEGATIVE_REGULATION_OF_CHROMOSOME_SEGREGATION		41	0.145422	1.11608	0.309804	0.478736	1	3383	tags=46%, list=32%, signal=68%
GO_POSITIVE_REGULATION_OF_MUSCLE_CELL_DIFFERENTIATION	GO_POSITIVE_REGULATION_OF_MUSCLE_CELL_DIFFERENTIATION		46	0.13948	1.11589	0.304762	0.478694	1	1064	tags=24%, list=10%, signal=26%
GO_TRANSCRIPTION_ELONGATION_FROM_RNA_POLYMERASE_II_PROMOTER	GO_TRANSCRIPTION_ELONGATION_FROM_RNA_POLYMERASE_II_PROMOTER		77	0.109345	1.11565	0.319192	0.47876	1	8917	tags=95%, list=84%, signal=586%
GO_PROTEIN_KINASE_A_SIGNALING	GO_PROTEIN_KINASE_A_SIGNALING		21	0.19817	1.11528	0.2881	0.479011	1	4980	tags=67%, list=47%, signal=125%
GO_REGULATION_OF_SODIUM_ION_TRANSMEMBRANE_TRANSPORTER_ACTIVITY	GO_REGULATION_OF_SODIUM_ION_TRANSMEMBRANE_TRANSPORTER_ACTIVITY		31	0.172093	1.11472	0.287091	0.479505	1	2631	tags=42%, list=25%, signal=56%
GO_NEGATIVE_REGULATION_OF_CELLULAR_RESPONSE_TO_TRANSFORMING_GROWTH_FACTOR_BETA_STIMULUS	GO_NEGATIVE_REGULATION_OF_CELLULAR_RESPONSE_TO_TRANSFORMING_GROWTH_FACTOR_BETA_STIMULUS		57	0.127818	1.11424	0.291913	0.479938	1	1444	tags=26%, list=14%, signal=30%
GO_REGULATION_OF_PHOSPHOLIPASE_ACTIVITY	GO_REGULATION_OF_PHOSPHOLIPASE_ACTIVITY		33	0.159181	1.11273	0.309091	0.482055	1	2820	tags=42%, list=27%, signal=58%
GO_POSITIVE_REGULATION_OF_CELL_JUNCTION_ASSEMBLY	GO_POSITIVE_REGULATION_OF_CELL_JUNCTION_ASSEMBLY		38	0.149507	1.11269	0.30064	0.481768	1	1212	tags=26%, list=11%, signal=30%
GO_NEGATIVE_REGULATION_OF_BLOOD_CIRCULATION	GO_NEGATIVE_REGULATION_OF_BLOOD_CIRCULATION		20	0.203046	1.11249	0.320792	0.48175	1	1033	tags=30%, list=10%, signal=33%
GO_NEGATIVE_REGULATION_OF_INTRACELLULAR_PROTEIN_TRANSPORT	GO_NEGATIVE_REGULATION_OF_INTRACELLULAR_PROTEIN_TRANSPORT		29	0.177644	1.11235	0.325	0.481631	1	3978	tags=55%, list=37%, signal=88%
GO_TYPE_I_INTERFERON_PRODUCTION	GO_TYPE_I_INTERFERON_PRODUCTION		112	0.0909642	1.11215	0.318637	0.48157	1	8338	tags=88%, list=78%, signal=402%
GO_PYRIMIDINE_NUCLEOSIDE_METABOLIC_PROCESS	GO_PYRIMIDINE_NUCLEOSIDE_METABOLIC_PROCESS		19	0.218095	1.11199	0.319361	0.481482	1	6632	tags=84%, list=62%, signal=224%
GO_MUSCLE_CELL_DEVELOPMENT	GO_MUSCLE_CELL_DEVELOPMENT		82	0.104561	1.11171	0.318637	0.481559	1	6022	tags=67%, list=57%, signal=154%
GO_NEGATIVE_REGULATION_OF_SMALL_MOLECULE_METABOLIC_PROCESS	GO_NEGATIVE_REGULATION_OF_SMALL_MOLECULE_METABOLIC_PROCESS		57	0.123644	1.11006	0.308511	0.483846	1	8011	tags=88%, list=75%, signal=355%
GO_TOLL_LIKE_RECEPTOR_SIGNALING_PATHWAY	GO_TOLL_LIKE_RECEPTOR_SIGNALING_PATHWAY		108	0.0905558	1.10937	0.308594	0.484566	1	2096	tags=29%, list=20%, signal=35%
GO_MITOTIC_SPINDLE_ASSEMBLY	GO_MITOTIC_SPINDLE_ASSEMBLY		58	0.120923	1.10909	0.308911	0.484631	1	553	tags=17%, list=5%, signal=18%
GO_EMBRYONIC_MORPHOGENESIS	GO_EMBRYONIC_MORPHOGENESIS		278	0.058272	1.10745	0.312377	0.486889	1	1345	tags=18%, list=13%, signal=20%
GO_ENSHEATHMENT_OF_NEURONS	GO_ENSHEATHMENT_OF_NEURONS		80	0.104673	1.10667	0.324895	0.487826	1	3543	tags=44%, list=33%, signal=65%
GO_POSITIVE_REGULATION_OF_INFLAMMATORY_RESPONSE	GO_POSITIVE_REGULATION_OF_INFLAMMATORY_RESPONSE		76	0.108706	1.10523	0.315068	0.489782	1	1648	tags=26%, list=16%, signal=31%
GO_MESONEPHROS_DEVELOPMENT	GO_MESONEPHROS_DEVELOPMENT		30	0.169178	1.10461	0.323232	0.490436	1	2102	tags=37%, list=20%, signal=46%
GO_AMYLOID_PRECURSOR_PROTEIN_CATABOLIC_PROCESS	GO_AMYLOID_PRECURSOR_PROTEIN_CATABOLIC_PROCESS		37	0.155052	1.1046	0.330508	0.490102	1	4674	tags=59%, list=44%, signal=106%
GO_BARBED_END_ACTIN_FILAMENT_CAPPING	GO_BARBED_END_ACTIN_FILAMENT_CAPPING		19	0.212358	1.10291	0.318	0.492339	1	2220	tags=42%, list=21%, signal=53%
GO_CELLULAR_RESPONSE_TO_RETINOIC_ACID	GO_CELLULAR_RESPONSE_TO_RETINOIC_ACID		25	0.183472	1.10265	0.317647	0.492372	1	1029	tags=28%, list=10%, signal=31%
GO_NEGATIVE_REGULATION_OF_CELL_PROJECTION_ORGANIZATION	GO_NEGATIVE_REGULATION_OF_CELL_PROJECTION_ORGANIZATION		108	0.0920352	1.10242	0.316	0.4924	1	1687	tags=25%, list=16%, signal=29%
GO_DNA_REPLICATION	GO_DNA_REPLICATION		249	0.0604686	1.1024	0.319444	0.492084	1	3254	tags=37%, list=31%, signal=51%
GO_CELLULAR_RESPONSE_TO_INORGANIC_SUBSTANCE	GO_CELLULAR_RESPONSE_TO_INORGANIC_SUBSTANCE		117	0.0877496	1.10223	0.330595	0.492016	1	893	tags=17%, list=8%, signal=18%
GO_PROTEIN_SUMOYLATION	GO_PROTEIN_SUMOYLATION		69	0.112795	1.10185	0.325153	0.492266	1	7892	tags=86%, list=74%, signal=330%
GO_REGULATION_OF_GENERATION_OF_PRECURSOR_METABOLITES_AND_ENERGY	GO_REGULATION_OF_GENERATION_OF_PRECURSOR_METABOLITES_AND_ENERGY		123	0.0856562	1.10165	0.317073	0.49221	1	3677	tags=43%, list=35%, signal=65%
GO_POSTSYNAPSE_ORGANIZATION	GO_POSTSYNAPSE_ORGANIZATION		97	0.0946062	1.09938	0.319588	0.495494	1	1303	tags=22%, list=12%, signal=24%
GO_PRODUCTION_OF_MOLECULAR_MEDIATOR_INVOLVED_IN_INFLAMMATORY_RESPONSE	GO_PRODUCTION_OF_MOLECULAR_MEDIATOR_INVOLVED_IN_INFLAMMATORY_RESPONSE		46	0.137672	1.09932	0.305118	0.495262	1	1545	tags=28%, list=15%, signal=33%
GO_MATURE_B_CELL_DIFFERENTIATION	GO_MATURE_B_CELL_DIFFERENTIATION		21	0.202913	1.09918	0.328094	0.495139	1	3918	tags=57%, list=37%, signal=90%
GO_PHAGOSOME_ACIDIFICATION	GO_PHAGOSOME_ACIDIFICATION		20	0.201533	1.09888	0.341102	0.495273	1	7954	tags=95%, list=75%, signal=377%
GO_MAST_CELL_ACTIVATION	GO_MAST_CELL_ACTIVATION		40	0.148923	1.09854	0.305609	0.49548	1	2141	tags=35%, list=20%, signal=44%
GO_REGULATION_OF_TELOMERE_MAINTENANCE_VIA_TELOMERE_LENGTHENING	GO_REGULATION_OF_TELOMERE_MAINTENANCE_VIA_TELOMERE_LENGTHENING		59	0.11891	1.09744	0.333333	0.496921	1	2884	tags=39%, list=27%, signal=53%
GO_GLOMERULUS_DEVELOPMENT	GO_GLOMERULUS_DEVELOPMENT		24	0.188072	1.09695	0.321962	0.497315	1	1104	tags=29%, list=10%, signal=32%
GO_REGULATION_OF_CELLULAR_PROTEIN_CATABOLIC_PROCESS	GO_REGULATION_OF_CELLULAR_PROTEIN_CATABOLIC_PROCESS		206	0.0647415	1.09673	0.318982	0.497322	1	3811	tags=42%, list=36%, signal=65%
GO_NEGATIVE_REGULATION_OF_BLOOD_VESSEL_ENDOTHELIAL_CELL_MIGRATION	GO_NEGATIVE_REGULATION_OF_BLOOD_VESSEL_ENDOTHELIAL_CELL_MIGRATION		20	0.203329	1.09521	0.338	0.499418	1	1030	tags=30%, list=10%, signal=33%
GO_RIBONUCLEOTIDE_CATABOLIC_PROCESS	GO_RIBONUCLEOTIDE_CATABOLIC_PROCESS		23	0.194229	1.09445	0.336083	0.500262	1	2097	tags=39%, list=20%, signal=49%
GO_REGULATION_OF_REACTIVE_OXYGEN_SPECIES_BIOSYNTHETIC_PROCESS	GO_REGULATION_OF_REACTIVE_OXYGEN_SPECIES_BIOSYNTHETIC_PROCESS		50	0.129042	1.09248	0.313765	0.50304	1	2034	tags=32%, list=19%, signal=39%
GO_KIDNEY_EPITHELIUM_DEVELOPMENT	GO_KIDNEY_EPITHELIUM_DEVELOPMENT		48	0.135981	1.09136	0.323171	0.504495	1	2102	tags=33%, list=20%, signal=41%
GO_POSITIVE_REGULATION_OF_VIRAL_TRANSCRIPTION	GO_POSITIVE_REGULATION_OF_VIRAL_TRANSCRIPTION		40	0.147373	1.08853	0.327122	0.508856	1	4282	tags=55%, list=40%, signal=92%
GO_PROTEIN_HOMOTETRAMERIZATION	GO_PROTEIN_HOMOTETRAMERIZATION		36	0.154631	1.08807	0.333333	0.509361	1	5739	tags=69%, list=54%, signal=151%
GO_REGULATION_OF_PEPTIDYL_SERINE_PHOSPHORYLATION	GO_REGULATION_OF_PEPTIDYL_SERINE_PHOSPHORYLATION		81	0.1036	1.08711	0.345041	0.510479	1	2579	tags=35%, list=24%, signal=45%
GO_MITOTIC_CHROMOSOME_CONDENSATION	GO_MITOTIC_CHROMOSOME_CONDENSATION		16	0.222754	1.08611	0.340594	0.511728	1	292	tags=25%, list=3%, signal=26%
GO_EMBRYONIC_HEART_TUBE_DEVELOPMENT	GO_EMBRYONIC_HEART_TUBE_DEVELOPMENT		39	0.148119	1.08592	0.356713	0.511679	1	7420	tags=85%, list=70%, signal=280%
GO_REGULATION_OF_PROTEIN_CONTAINING_COMPLEX_ASSEMBLY	GO_REGULATION_OF_PROTEIN_CONTAINING_COMPLEX_ASSEMBLY		324	0.053183	1.08548	0.329087	0.511968	1	1648	tags=21%, list=16%, signal=24%
GO_RNA_PHOSPHODIESTER_BOND_HYDROLYSIS_ENDONUCLEOLYTIC	GO_RNA_PHOSPHODIESTER_BOND_HYDROLYSIS_ENDONUCLEOLYTIC		73	0.109124	1.08285	0.364425	0.5159	1	4232	tags=51%, list=40%, signal=84%
GO_ZYMOGEN_ACTIVATION	GO_ZYMOGEN_ACTIVATION		27	0.183036	1.08264	0.352818	0.51589	1	1994	tags=37%, list=19%, signal=45%
GO_REGULATION_OF_PRODUCTION_OF_SMALL_RNA_INVOLVED_IN_GENE_SILENCING_BY_RNA	GO_REGULATION_OF_PRODUCTION_OF_SMALL_RNA_INVOLVED_IN_GENE_SILENCING_BY_RNA		19	0.206397	1.08253	0.327968	0.515716	1	1165	tags=32%, list=11%, signal=35%
GO_CEREBELLAR_CORTEX_MORPHOGENESIS	GO_CEREBELLAR_CORTEX_MORPHOGENESIS		17	0.221473	1.08199	0.347059	0.516219	1	3274	tags=53%, list=31%, signal=76%
GO_NEGATIVE_REGULATION_OF_OSSIFICATION	GO_NEGATIVE_REGULATION_OF_OSSIFICATION		41	0.142693	1.0816	0.365306	0.516557	1	1080	tags=24%, list=10%, signal=27%
GO_HINDBRAIN_DEVELOPMENT	GO_HINDBRAIN_DEVELOPMENT		76	0.106294	1.07955	0.346154	0.519555	1	1953	tags=29%, list=18%, signal=35%
GO_POSITIVE_REGULATION_OF_VASCULATURE_DEVELOPMENT	GO_POSITIVE_REGULATION_OF_VASCULATURE_DEVELOPMENT		84	0.100081	1.07898	0.349802	0.520076	1	1600	tags=25%, list=15%, signal=29%
GO_REGULATION_OF_SPINDLE_ASSEMBLY	GO_REGULATION_OF_SPINDLE_ASSEMBLY		21	0.197685	1.0789	0.368534	0.519849	1	5491	tags=71%, list=52%, signal=148%
GO_VIRAL_RNA_GENOME_REPLICATION	GO_VIRAL_RNA_GENOME_REPLICATION		24	0.184841	1.07867	0.350913	0.519913	1	3794	tags=54%, list=36%, signal=84%
GO_CELLULAR_RESPONSE_TO_EXTERNAL_STIMULUS	GO_CELLULAR_RESPONSE_TO_EXTERNAL_STIMULUS		216	0.0637058	1.0786	0.364211	0.519671	1	3418	tags=38%, list=32%, signal=56%
GO_NEURON_APOPTOTIC_PROCESS	GO_NEURON_APOPTOTIC_PROCESS		157	0.0746195	1.07775	0.334646	0.520673	1	5037	tags=55%, list=47%, signal=103%
GO_REGULATION_OF_CAMP_MEDIATED_SIGNALING	GO_REGULATION_OF_CAMP_MEDIATED_SIGNALING		24	0.184216	1.07763	0.335404	0.520488	1	3358	tags=50%, list=32%, signal=73%
GO_COLLAGEN_CATABOLIC_PROCESS	GO_COLLAGEN_CATABOLIC_PROCESS		20	0.198359	1.077	0.317526	0.521171	1	2145	tags=40%, list=20%, signal=50%
GO_REGULATION_OF_ARP2_3_COMPLEX_MEDIATED_ACTIN_NUCLEATION	GO_REGULATION_OF_ARP2_3_COMPLEX_MEDIATED_ACTIN_NUCLEATION		17	0.217585	1.07691	0.346154	0.520975	1	4565	tags=65%, list=43%, signal=113%
GO_INNER_MITOCHONDRIAL_MEMBRANE_ORGANIZATION	GO_INNER_MITOCHONDRIAL_MEMBRANE_ORGANIZATION		49	0.128751	1.07624	0.345603	0.52169	1	8827	tags=96%, list=83%, signal=565%
GO_PYRIMIDINE_NUCLEOSIDE_TRIPHOSPHATE_BIOSYNTHETIC_PROCESS	GO_PYRIMIDINE_NUCLEOSIDE_TRIPHOSPHATE_BIOSYNTHETIC_PROCESS		15	0.231203	1.07551	0.353909	0.522474	1	6753	tags=87%, list=64%, signal=238%
GO_STEM_CELL_DIVISION	GO_STEM_CELL_DIVISION		30	0.165496	1.07499	0.339048	0.522985	1	2141	tags=37%, list=20%, signal=46%
GO_REGULATION_OF_MYELOID_LEUKOCYTE_MEDIATED_IMMUNITY	GO_REGULATION_OF_MYELOID_LEUKOCYTE_MEDIATED_IMMUNITY		40	0.141822	1.07432	0.349896	0.523738	1	1685	tags=30%, list=16%, signal=36%
GO_DOPAMINE_METABOLIC_PROCESS	GO_DOPAMINE_METABOLIC_PROCESS		15	0.228808	1.07415	0.339518	0.523673	1	5362	tags=73%, list=50%, signal=148%
GO_COLUMNAR_CUBOIDAL_EPITHELIAL_CELL_DEVELOPMENT	GO_COLUMNAR_CUBOIDAL_EPITHELIAL_CELL_DEVELOPMENT		36	0.150452	1.07314	0.338677	0.525003	1	8439	tags=94%, list=79%, signal=458%
GO_ENDOPLASMIC_RETICULUM_TO_CYTOSOL_TRANSPORT	GO_ENDOPLASMIC_RETICULUM_TO_CYTOSOL_TRANSPORT		25	0.183521	1.07269	0.352083	0.525358	1	3578	tags=52%, list=34%, signal=78%
GO_NEURON_DEATH	GO_NEURON_DEATH		231	0.0602799	1.07262	0.321212	0.52513	1	4937	tags=52%, list=46%, signal=96%
GO_INNER_EAR_AUDITORY_RECEPTOR_CELL_DIFFERENTIATION	GO_INNER_EAR_AUDITORY_RECEPTOR_CELL_DIFFERENTIATION		19	0.205776	1.07202	0.373166	0.525761	1	3408	tags=53%, list=32%, signal=77%
GO_CYCLIC_NUCLEOTIDE_MEDIATED_SIGNALING	GO_CYCLIC_NUCLEOTIDE_MEDIATED_SIGNALING		75	0.106219	1.07152	0.369863	0.526214	1	295	tags=13%, list=3%, signal=14%
GO_REGULATION_OF_DNA_BINDING	GO_REGULATION_OF_DNA_BINDING		87	0.0974361	1.07122	0.340509	0.526357	1	2025	tags=29%, list=19%, signal=35%
GO_KINETOCHORE_ORGANIZATION	GO_KINETOCHORE_ORGANIZATION		20	0.198203	1.07091	0.360947	0.526509	1	6927	tags=85%, list=65%, signal=244%
GO_DNA_BIOSYNTHETIC_PROCESS	GO_DNA_BIOSYNTHETIC_PROCESS		158	0.0724204	1.07087	0.36157	0.526218	1	2939	tags=35%, list=28%, signal=47%
GO_AXON_DEVELOPMENT	GO_AXON_DEVELOPMENT		277	0.0559884	1.07052	0.366279	0.526428	1	762	tags=13%, list=7%, signal=13%
GO_MODULATION_BY_HOST_OF_VIRAL_PROCESS	GO_MODULATION_BY_HOST_OF_VIRAL_PROCESS		18	0.217775	1.07046	0.362205	0.526165	1	3001	tags=50%, list=28%, signal=70%
GO_FILOPODIUM_ASSEMBLY	GO_FILOPODIUM_ASSEMBLY		40	0.141354	1.07	0.387097	0.526554	1	5408	tags=65%, list=51%, signal=132%
GO_CELLULAR_LIPID_CATABOLIC_PROCESS	GO_CELLULAR_LIPID_CATABOLIC_PROCESS		147	0.0750637	1.0698	0.340551	0.52655	1	8029	tags=83%, list=76%, signal=335%
GO_POSITIVE_REGULATION_OF_PROTEIN_POLYMERIZATION	GO_POSITIVE_REGULATION_OF_PROTEIN_POLYMERIZATION		93	0.0961247	1.06972	0.349896	0.526328	1	1614	tags=25%, list=15%, signal=29%
GO_ESTABLISHMENT_OF_MITOTIC_SPINDLE_LOCALIZATION	GO_ESTABLISHMENT_OF_MITOTIC_SPINDLE_LOCALIZATION		29	0.167001	1.06955	0.363454	0.526281	1	5556	tags=69%, list=52%, signal=144%
GO_NEGATIVE_REGULATION_OF_ATP_METABOLIC_PROCESS	GO_NEGATIVE_REGULATION_OF_ATP_METABOLIC_PROCESS		18	0.208942	1.06952	0.357414	0.525977	1	7816	tags=94%, list=74%, signal=357%
GO_PEPTIDYL_L_CYSTEINE_S_PALMITOYLATION	GO_PEPTIDYL_L_CYSTEINE_S_PALMITOYLATION		18	0.207041	1.06778	0.381743	0.528451	1	7246	tags=89%, list=68%, signal=279%
GO_GRANULOCYTE_DIFFERENTIATION	GO_GRANULOCYTE_DIFFERENTIATION		22	0.188323	1.06751	0.356574	0.528549	1	7177	tags=86%, list=68%, signal=266%
GO_RESPONSE_TO_INSULIN	GO_RESPONSE_TO_INSULIN		192	0.0668635	1.06724	0.359184	0.528658	1	5111	tags=55%, list=48%, signal=103%
GO_POSITIVE_REGULATION_OF_RECEPTOR_MEDIATED_ENDOCYTOSIS	GO_POSITIVE_REGULATION_OF_RECEPTOR_MEDIATED_ENDOCYTOSIS		30	0.165175	1.06713	0.358025	0.528481	1	4269	tags=57%, list=40%, signal=94%
GO_NEGATIVE_REGULATION_OF_CELL_GROWTH	GO_NEGATIVE_REGULATION_OF_CELL_GROWTH		108	0.0892587	1.06557	0.350101	0.530734	1	2208	tags=30%, list=21%, signal=37%
GO_PLATELET_DERIVED_GROWTH_FACTOR_RECEPTOR_SIGNALING_PATHWAY	GO_PLATELET_DERIVED_GROWTH_FACTOR_RECEPTOR_SIGNALING_PATHWAY		39	0.140967	1.06557	0.33543	0.530388	1	2048	tags=33%, list=19%, signal=41%
GO_REGULATION_OF_PROTEIN_BINDING	GO_REGULATION_OF_PROTEIN_BINDING		148	0.0749049	1.06521	0.358268	0.530615	1	2875	tags=34%, list=27%, signal=47%
GO_MEMBRANE_LIPID_CATABOLIC_PROCESS	GO_MEMBRANE_LIPID_CATABOLIC_PROCESS		26	0.176113	1.06488	0.364542	0.530799	1	7530	tags=88%, list=71%, signal=303%
GO_RUFFLE_ASSEMBLY	GO_RUFFLE_ASSEMBLY		29	0.165129	1.06401	0.347193	0.531852	1	8140	tags=93%, list=77%, signal=397%
GO_EPITHELIAL_CELL_DIFFERENTIATION_INVOLVED_IN_KIDNEY_DEVELOPMENT	GO_EPITHELIAL_CELL_DIFFERENTIATION_INVOLVED_IN_KIDNEY_DEVELOPMENT		17	0.21967	1.06388	0.364198	0.531699	1	3918	tags=59%, list=37%, signal=93%
GO_ACIDIC_AMINO_ACID_TRANSPORT	GO_ACIDIC_AMINO_ACID_TRANSPORT		32	0.159732	1.06342	0.369658	0.532078	1	1295	tags=28%, list=12%, signal=32%
GO_NEGATIVE_REGULATION_OF_FIBROBLAST_PROLIFERATION	GO_NEGATIVE_REGULATION_OF_FIBROBLAST_PROLIFERATION		21	0.195597	1.06207	0.356455	0.533924	1	6019	tags=76%, list=57%, signal=175%
GO_STRIATED_MUSCLE_CELL_APOPTOTIC_PROCESS	GO_STRIATED_MUSCLE_CELL_APOPTOTIC_PROCESS		27	0.175307	1.06043	0.362035	0.536254	1	1289	tags=30%, list=12%, signal=34%
GO_POSITIVE_REGULATION_OF_LIPID_METABOLIC_PROCESS	GO_POSITIVE_REGULATION_OF_LIPID_METABOLIC_PROCESS		80	0.10041	1.06042	0.378758	0.535903	1	2924	tags=38%, list=28%, signal=51%
GO_INTRACILIARY_TRANSPORT_INVOLVED_IN_CILIUM_ASSEMBLY	GO_INTRACILIARY_TRANSPORT_INVOLVED_IN_CILIUM_ASSEMBLY		36	0.146634	1.06036	0.385069	0.535676	1	7004	tags=81%, list=66%, signal=236%
GO_SYNAPTIC_SIGNALING	GO_SYNAPTIC_SIGNALING		310	0.0522566	1.0601	0.363118	0.535734	1	1242	tags=17%, list=12%, signal=18%
GO_RESPONSE_TO_EXTRACELLULAR_STIMULUS	GO_RESPONSE_TO_EXTRACELLULAR_STIMULUS		308	0.052361	1.05994	0.365011	0.53567	1	2632	tags=30%, list=25%, signal=39%
GO_POSITIVE_REGULATION_OF_MONOOXYGENASE_ACTIVITY	GO_POSITIVE_REGULATION_OF_MONOOXYGENASE_ACTIVITY		18	0.206789	1.05905	0.375	0.536743	1	4888	tags=67%, list=46%, signal=123%
GO_HYPEROSMOTIC_RESPONSE	GO_HYPEROSMOTIC_RESPONSE		18	0.211693	1.05895	0.366089	0.536561	1	1295	tags=33%, list=12%, signal=38%
GO_WATER_HOMEOSTASIS	GO_WATER_HOMEOSTASIS		35	0.150572	1.05847	0.377246	0.537023	1	3868	tags=51%, list=36%, signal=81%
GO_REGULATION_OF_RESPONSE_TO_CYTOKINE_STIMULUS	GO_REGULATION_OF_RESPONSE_TO_CYTOKINE_STIMULUS		128	0.079887	1.05578	0.346008	0.54121	1	5385	tags=59%, list=51%, signal=117%
GO_TRNA_WOBBLE_URIDINE_MODIFICATION	GO_TRNA_WOBBLE_URIDINE_MODIFICATION		16	0.221564	1.05559	0.359438	0.541175	1	6944	tags=88%, list=65%, signal=252%
GO_POSITIVE_REGULATION_OF_SPROUTING_ANGIOGENESIS	GO_POSITIVE_REGULATION_OF_SPROUTING_ANGIOGENESIS		18	0.205501	1.05547	0.354251	0.541015	1	6082	tags=78%, list=57%, signal=182%
GO_PROTEIN_TETRAMERIZATION	GO_PROTEIN_TETRAMERIZATION		55	0.120556	1.05531	0.387914	0.540905	1	1429	tags=25%, list=13%, signal=29%
GO_DIVALENT_INORGANIC_CATION_HOMEOSTASIS	GO_DIVALENT_INORGANIC_CATION_HOMEOSTASIS		231	0.0601137	1.05338	0.378486	0.543655	1	432	tags=10%, list=4%, signal=10%
GO_REGULATION_OF_LIPID_TRANSPORT	GO_REGULATION_OF_LIPID_TRANSPORT		58	0.117116	1.05241	0.353293	0.544997	1	1509	tags=26%, list=14%, signal=30%
GO_AMINO_ACID_TRANSMEMBRANE_TRANSPORT	GO_AMINO_ACID_TRANSMEMBRANE_TRANSPORT		44	0.136291	1.05192	0.381526	0.545441	1	6283	tags=73%, list=59%, signal=177%
GO_DNA_DEPENDENT_DNA_REPLICATION	GO_DNA_DEPENDENT_DNA_REPLICATION		141	0.0767841	1.05152	0.364211	0.545745	1	8235	tags=85%, list=78%, signal=374%
GO_REGULATION_OF_AMYLOID_BETA_FORMATION	GO_REGULATION_OF_AMYLOID_BETA_FORMATION		22	0.18843	1.05081	0.383268	0.546526	1	6693	tags=82%, list=63%, signal=221%
GO_MAINTENANCE_OF_PROTEIN_LOCALIZATION_IN_ORGANELLE	GO_MAINTENANCE_OF_PROTEIN_LOCALIZATION_IN_ORGANELLE		38	0.142824	1.05077	0.367556	0.54623	1	7992	tags=89%, list=75%, signal=360%
GO_DNA_DAMAGE_RESPONSE_DETECTION_OF_DNA_DAMAGE	GO_DNA_DAMAGE_RESPONSE_DETECTION_OF_DNA_DAMAGE		37	0.146662	1.05071	0.374269	0.545967	1	7921	tags=89%, list=75%, signal=349%
GO_REGULATION_OF_CELL_PROJECTION_ASSEMBLY	GO_REGULATION_OF_CELL_PROJECTION_ASSEMBLY		120	0.082098	1.05014	0.39265	0.546549	1	1881	tags=26%, list=18%, signal=31%
GO_PH_REDUCTION	GO_PH_REDUCTION		41	0.139106	1.05013	0.366397	0.5462	1	6559	tags=76%, list=62%, signal=197%
GO_POSITIVE_REGULATION_OF_PROTEIN_TARGETING_TO_MITOCHONDRION	GO_POSITIVE_REGULATION_OF_PROTEIN_TARGETING_TO_MITOCHONDRION		27	0.171784	1.05011	0.383142	0.545865	1	7228	tags=85%, list=68%, signal=266%
GO_NEGATIVE_REGULATION_OF_CELL_CYCLE_G1_S_PHASE_TRANSITION	GO_NEGATIVE_REGULATION_OF_CELL_CYCLE_G1_S_PHASE_TRANSITION		84	0.0975154	1.05009	0.384458	0.545556	1	3524	tags=43%, list=33%, signal=64%
GO_UNSATURATED_FATTY_ACID_METABOLIC_PROCESS	GO_UNSATURATED_FATTY_ACID_METABOLIC_PROCESS		51	0.123695	1.05002	0.375	0.545312	1	2024	tags=31%, list=19%, signal=39%
GO_PODOSOME_ASSEMBLY	GO_PODOSOME_ASSEMBLY		15	0.223152	1.04927	0.363281	0.546237	1	1881	tags=40%, list=18%, signal=49%
GO_RESPONSE_TO_AMPHETAMINE	GO_RESPONSE_TO_AMPHETAMINE		15	0.222964	1.04846	0.374486	0.54717	1	5424	tags=73%, list=51%, signal=150%
GO_NEUROEPITHELIAL_CELL_DIFFERENTIATION	GO_NEUROEPITHELIAL_CELL_DIFFERENTIATION		24	0.179498	1.04708	0.396341	0.549112	1	3408	tags=50%, list=32%, signal=73%
GO_SOMATIC_STEM_CELL_POPULATION_MAINTENANCE	GO_SOMATIC_STEM_CELL_POPULATION_MAINTENANCE		39	0.139957	1.04701	0.368085	0.548869	1	3693	tags=49%, list=35%, signal=74%
GO_KINETOCHORE_ASSEMBLY	GO_KINETOCHORE_ASSEMBLY		15	0.223077	1.04671	0.384774	0.548988	1	2590	tags=47%, list=24%, signal=62%
GO_PORE_COMPLEX_ASSEMBLY	GO_PORE_COMPLEX_ASSEMBLY		19	0.193294	1.04603	0.380762	0.549744	1	6895	tags=84%, list=65%, signal=240%
GO_MESODERM_MORPHOGENESIS	GO_MESODERM_MORPHOGENESIS		33	0.152665	1.04602	0.389864	0.549399	1	2889	tags=42%, list=27%, signal=58%
GO_REGULATION_OF_PHOSPHOLIPASE_C_ACTIVITY	GO_REGULATION_OF_PHOSPHOLIPASE_C_ACTIVITY		22	0.189382	1.04586	0.372709	0.549308	1	2820	tags=45%, list=27%, signal=62%
GO_METENCEPHALON_DEVELOPMENT	GO_METENCEPHALON_DEVELOPMENT		61	0.111783	1.04546	0.379845	0.549625	1	1953	tags=30%, list=18%, signal=36%
GO_REGULATION_OF_PROGRAMMED_NECROTIC_CELL_DEATH	GO_REGULATION_OF_PROGRAMMED_NECROTIC_CELL_DEATH		15	0.222304	1.04476	0.378661	0.55042	1	1890	tags=40%, list=18%, signal=49%
GO_RESPONSE_TO_ANTIBIOTIC	GO_RESPONSE_TO_ANTIBIOTIC		42	0.13533	1.0441	0.367793	0.551089	1	5902	tags=69%, list=56%, signal=155%
GO_POSITIVE_REGULATION_OF_EPITHELIAL_CELL_PROLIFERATION	GO_POSITIVE_REGULATION_OF_EPITHELIAL_CELL_PROLIFERATION		86	0.0948441	1.04373	0.384615	0.55133	1	976	tags=19%, list=9%, signal=20%
GO_PROTEIN_K63_LINKED_UBIQUITINATION	GO_PROTEIN_K63_LINKED_UBIQUITINATION		48	0.129846	1.04361	0.391304	0.551179	1	7921	tags=88%, list=75%, signal=342%
GO_MUSCLE_ORGAN_MORPHOGENESIS	GO_MUSCLE_ORGAN_MORPHOGENESIS		30	0.15785	1.0426	0.400419	0.552529	1	2222	tags=37%, list=21%, signal=46%
GO_SKIN_DEVELOPMENT	GO_SKIN_DEVELOPMENT		122	0.083003	1.04221	0.37751	0.552844	1	3394	tags=40%, list=32%, signal=58%
GO_PROTEIN_TRANSMEMBRANE_TRANSPORT	GO_PROTEIN_TRANSMEMBRANE_TRANSPORT		52	0.122434	1.04079	0.382294	0.554833	1	6672	tags=75%, list=63%, signal=201%
GO_PROSTANOID_METABOLIC_PROCESS	GO_PROSTANOID_METABOLIC_PROCESS		27	0.165419	1.0403	0.369295	0.555305	1	6902	tags=81%, list=65%, signal=232%
GO_CELL_MIGRATION_INVOLVED_IN_SPROUTING_ANGIOGENESIS	GO_CELL_MIGRATION_INVOLVED_IN_SPROUTING_ANGIOGENESIS		29	0.163599	1.03799	0.395669	0.558819	1	830	tags=24%, list=8%, signal=26%
GO_REGULATION_OF_DNA_BINDING_TRANSCRIPTION_FACTOR_ACTIVITY	GO_REGULATION_OF_DNA_BINDING_TRANSCRIPTION_FACTOR_ACTIVITY		294	0.0532827	1.03798	0.397541	0.558466	1	1725	tags=21%, list=16%, signal=25%
GO_P38MAPK_CASCADE	GO_P38MAPK_CASCADE		34	0.15182	1.03759	0.394366	0.558781	1	3078	tags=44%, list=29%, signal=62%
GO_CARDIAC_MUSCLE_CONTRACTION	GO_CARDIAC_MUSCLE_CONTRACTION		56	0.120052	1.03708	0.413174	0.559263	1	4611	tags=55%, list=43%, signal=97%
GO_POSITIVE_REGULATION_OF_MITOCHONDRION_ORGANIZATION	GO_POSITIVE_REGULATION_OF_MITOCHONDRION_ORGANIZATION		100	0.0866701	1.03675	0.398077	0.559464	1	5567	tags=61%, list=52%, signal=127%
GO_MISMATCH_REPAIR	GO_MISMATCH_REPAIR		30	0.157019	1.03536	0.379175	0.561433	1	2939	tags=43%, list=28%, signal=60%
GO_NEGATIVE_REGULATION_OF_CAMP_MEDIATED_SIGNALING	GO_NEGATIVE_REGULATION_OF_CAMP_MEDIATED_SIGNALING		15	0.222888	1.03502	0.408203	0.561635	1	2592	tags=47%, list=24%, signal=62%
GO_GLYCOSPHINGOLIPID_METABOLIC_PROCESS	GO_GLYCOSPHINGOLIPID_METABOLIC_PROCESS		43	0.131538	1.03454	0.385892	0.562087	1	7501	tags=84%, list=71%, signal=284%
GO_METAL_ION_TRANSPORT	GO_METAL_ION_TRANSPORT		405	0.0452071	1.03416	0.406571	0.562382	1	1242	tags=16%, list=12%, signal=17%
GO_SIGNAL_TRANSDUCTION_IN_ABSENCE_OF_LIGAND	GO_SIGNAL_TRANSDUCTION_IN_ABSENCE_OF_LIGAND		48	0.125396	1.03363	0.409709	0.562921	1	5091	tags=60%, list=48%, signal=115%
GO_REGULATION_OF_DEFENSE_RESPONSE_TO_VIRUS_BY_HOST	GO_REGULATION_OF_DEFENSE_RESPONSE_TO_VIRUS_BY_HOST		25	0.173395	1.03363	0.403727	0.562563	1	5385	tags=68%, list=51%, signal=138%
GO_AMINOGLYCAN_METABOLIC_PROCESS	GO_AMINOGLYCAN_METABOLIC_PROCESS		91	0.0932866	1.0335	0.402277	0.562433	1	5437	tags=60%, list=51%, signal=123%
GO_NUCLEOTIDE_SUGAR_BIOSYNTHETIC_PROCESS	GO_NUCLEOTIDE_SUGAR_BIOSYNTHETIC_PROCESS		22	0.181947	1.03332	0.421687	0.562354	1	5796	tags=73%, list=55%, signal=160%
GO_RESPONSE_TO_IRON_ION	GO_RESPONSE_TO_IRON_ION		18	0.202153	1.0332	0.418	0.562187	1	7888	tags=94%, list=74%, signal=366%
GO_EXCRETION	GO_EXCRETION		21	0.191487	1.03244	0.406709	0.563155	1	4545	tags=62%, list=43%, signal=108%
GO_INTERMEMBRANE_LIPID_TRANSFER	GO_INTERMEMBRANE_LIPID_TRANSFER		32	0.155583	1.03153	0.389121	0.564349	1	675	tags=22%, list=6%, signal=23%
GO_IRON_SULFUR_CLUSTER_ASSEMBLY	GO_IRON_SULFUR_CLUSTER_ASSEMBLY		22	0.181342	1.03099	0.385417	0.564871	1	7251	tags=86%, list=68%, signal=272%
GO_REGULATION_OF_NUCLEASE_ACTIVITY	GO_REGULATION_OF_NUCLEASE_ACTIVITY		21	0.186016	1.03001	0.399568	0.566113	1	1062	tags=29%, list=10%, signal=32%
GO_REGULATION_OF_RECEPTOR_SIGNALING_PATHWAY_VIA_STAT	GO_REGULATION_OF_RECEPTOR_SIGNALING_PATHWAY_VIA_STAT		65	0.110372	1.02937	0.399194	0.566802	1	468	tags=15%, list=4%, signal=16%
GO_POSITIVE_REGULATION_OF_PROTEOLYSIS_INVOLVED_IN_CELLULAR_PROTEIN_CATABOLIC_PROCESS	GO_POSITIVE_REGULATION_OF_PROTEOLYSIS_INVOLVED_IN_CELLULAR_PROTEIN_CATABOLIC_PROCESS		97	0.0879246	1.02851	0.392857	0.567902	1	2578	tags=33%, list=24%, signal=43%
GO_BRANCHED_CHAIN_AMINO_ACID_METABOLIC_PROCESS	GO_BRANCHED_CHAIN_AMINO_ACID_METABOLIC_PROCESS		22	0.1794	1.02844	0.41875	0.567661	1	5823	tags=73%, list=55%, signal=161%
GO_NEGATIVE_REGULATION_OF_CELLULAR_COMPONENT_ORGANIZATION	GO_NEGATIVE_REGULATION_OF_CELLULAR_COMPONENT_ORGANIZATION		499	0.0396087	1.02813	0.404669	0.5678	1	2770	tags=30%, list=26%, signal=38%
GO_CELL_DEATH_IN_RESPONSE_TO_HYDROGEN_PEROXIDE	GO_CELL_DEATH_IN_RESPONSE_TO_HYDROGEN_PEROXIDE		18	0.199214	1.02798	0.396975	0.567688	1	3788	tags=56%, list=36%, signal=86%
GO_ETHER_METABOLIC_PROCESS	GO_ETHER_METABOLIC_PROCESS		16	0.212525	1.02759	0.405138	0.567995	1	5712	tags=75%, list=54%, signal=162%
GO_DETECTION_OF_EXTERNAL_BIOTIC_STIMULUS	GO_DETECTION_OF_EXTERNAL_BIOTIC_STIMULUS		19	0.19646	1.02683	0.410101	0.568908	1	4625	tags=63%, list=44%, signal=112%
GO_MONOCARBOXYLIC_ACID_CATABOLIC_PROCESS	GO_MONOCARBOXYLIC_ACID_CATABOLIC_PROCESS		102	0.08783	1.02642	0.426104	0.569264	1	7615	tags=80%, list=72%, signal=281%
GO_NUCLEOTIDE_EXCISION_REPAIR_PREINCISION_COMPLEX_ASSEMBLY	GO_NUCLEOTIDE_EXCISION_REPAIR_PREINCISION_COMPLEX_ASSEMBLY		28	0.164495	1.02636	0.403579	0.568985	1	7741	tags=89%, list=73%, signal=328%
GO_DENDRITIC_CELL_MIGRATION	GO_DENDRITIC_CELL_MIGRATION		18	0.20319	1.02602	0.411881	0.569188	1	795	tags=28%, list=7%, signal=30%
GO_RESPONSE_TO_RETINOIC_ACID	GO_RESPONSE_TO_RETINOIC_ACID		48	0.129214	1.02502	0.41875	0.570464	1	1067	tags=23%, list=10%, signal=25%
GO_RESPONSE_TO_DEXAMETHASONE	GO_RESPONSE_TO_DEXAMETHASONE		23	0.177572	1.02459	0.411255	0.570834	1	7816	tags=91%, list=74%, signal=345%
GO_NEGATIVE_REGULATION_OF_METAPHASE_ANAPHASE_TRANSITION_OF_CELL_CYCLE	GO_NEGATIVE_REGULATION_OF_METAPHASE_ANAPHASE_TRANSITION_OF_CELL_CYCLE		35	0.145011	1.02449	0.402863	0.570655	1	6355	tags=74%, list=60%, signal=184%
GO_NEPHRON_EPITHELIUM_DEVELOPMENT	GO_NEPHRON_EPITHELIUM_DEVELOPMENT		34	0.147234	1.02222	0.435897	0.574066	1	3439	tags=47%, list=32%, signal=69%
GO_POSITIVE_REGULATION_OF_LIPID_BIOSYNTHETIC_PROCESS	GO_POSITIVE_REGULATION_OF_LIPID_BIOSYNTHETIC_PROCESS		48	0.124155	1.0221	0.450617	0.573906	1	2891	tags=40%, list=27%, signal=54%
GO_MITOTIC_CELL_CYCLE_CHECKPOINT	GO_MITOTIC_CELL_CYCLE_CHECKPOINT		145	0.0722525	1.02148	0.380497	0.574579	1	5689	tags=61%, list=54%, signal=129%
GO_CELLULAR_RESPONSE_TO_INSULIN_STIMULUS	GO_CELLULAR_RESPONSE_TO_INSULIN_STIMULUS		156	0.0711063	1.02075	0.424419	0.57548	1	5111	tags=55%, list=48%, signal=105%
GO_POSITIVE_REGULATION_OF_CELL_GROWTH	GO_POSITIVE_REGULATION_OF_CELL_GROWTH		102	0.0862281	1.02065	0.431641	0.575294	1	654	tags=15%, list=6%, signal=16%
GO_CELLULAR_METABOLIC_COMPOUND_SALVAGE	GO_CELLULAR_METABOLIC_COMPOUND_SALVAGE		26	0.168422	1.0194	0.410148	0.57707	1	2300	tags=38%, list=22%, signal=49%
GO_REGULATION_OF_RIBOSOME_BIOGENESIS	GO_REGULATION_OF_RIBOSOME_BIOGENESIS		16	0.207711	1.01912	0.416162	0.577163	1	6427	tags=81%, list=61%, signal=205%
GO_TELOMERE_MAINTENANCE_VIA_TELOMERE_LENGTHENING	GO_TELOMERE_MAINTENANCE_VIA_TELOMERE_LENGTHENING		76	0.0975383	1.01891	0.40678	0.577139	1	2884	tags=37%, list=27%, signal=50%
GO_RNA_PHOSPHODIESTER_BOND_HYDROLYSIS	GO_RNA_PHOSPHODIESTER_BOND_HYDROLYSIS		140	0.0739279	1.01868	0.422619	0.577143	1	4232	tags=47%, list=40%, signal=77%
GO_POSITIVE_REGULATION_OF_SMOOTHENED_SIGNALING_PATHWAY	GO_POSITIVE_REGULATION_OF_SMOOTHENED_SIGNALING_PATHWAY		23	0.177527	1.01809	0.424474	0.577789	1	5969	tags=74%, list=56%, signal=168%
GO_ASTROCYTE_DEVELOPMENT	GO_ASTROCYTE_DEVELOPMENT		20	0.191219	1.01792	0.415663	0.577708	1	3283	tags=50%, list=31%, signal=72%
GO_REGULATION_OF_INTRINSIC_APOPTOTIC_SIGNALING_PATHWAY_IN_RESPONSE_TO_DNA_DAMAGE_BY_P53_CLASS_MEDIATOR	GO_REGULATION_OF_INTRINSIC_APOPTOTIC_SIGNALING_PATHWAY_IN_RESPONSE_TO_DNA_DAMAGE_BY_P53_CLASS_MEDIATOR		16	0.213591	1.01718	0.417879	0.578611	1	2381	tags=44%, list=22%, signal=56%
GO_CELL_MATURATION	GO_CELL_MATURATION		86	0.0943321	1.01614	0.419162	0.580006	1	4193	tags=49%, list=39%, signal=80%
GO_ENERGY_RESERVE_METABOLIC_PROCESS	GO_ENERGY_RESERVE_METABOLIC_PROCESS		50	0.120479	1.01577	0.417004	0.580319	1	2337	tags=34%, list=22%, signal=43%
GO_CARDIAC_CELL_DEVELOPMENT	GO_CARDIAC_CELL_DEVELOPMENT		39	0.135974	1.01536	0.415479	0.580693	1	2918	tags=41%, list=27%, signal=56%
GO_ARF_PROTEIN_SIGNAL_TRANSDUCTION	GO_ARF_PROTEIN_SIGNAL_TRANSDUCTION		17	0.20048	1.01287	0.42126	0.584592	1	1622	tags=35%, list=15%, signal=42%
GO_POSITIVE_REGULATION_OF_SMALL_GTPASE_MEDIATED_SIGNAL_TRANSDUCTION	GO_POSITIVE_REGULATION_OF_SMALL_GTPASE_MEDIATED_SIGNAL_TRANSDUCTION		49	0.125153	1.01266	0.441532	0.584619	1	410	tags=16%, list=4%, signal=17%
GO_NEGATIVE_REGULATION_OF_CATABOLIC_PROCESS	GO_NEGATIVE_REGULATION_OF_CATABOLIC_PROCESS		226	0.0583427	1.01136	0.423387	0.586559	1	5644	tags=59%, list=53%, signal=123%
GO_RESPONSE_TO_OXYGEN_RADICAL	GO_RESPONSE_TO_OXYGEN_RADICAL		19	0.188509	1.01083	0.434783	0.587068	1	3032	tags=47%, list=29%, signal=66%
GO_PROTEIN_MANNOSYLATION	GO_PROTEIN_MANNOSYLATION		18	0.196008	1.01055	0.433333	0.5872	1	3822	tags=56%, list=36%, signal=87%
GO_SENSORY_PERCEPTION_OF_MECHANICAL_STIMULUS	GO_SENSORY_PERCEPTION_OF_MECHANICAL_STIMULUS		71	0.106467	1.00876	0.45679	0.589817	1	671	tags=17%, list=6%, signal=18%
GO_OOCYTE_DIFFERENTIATION	GO_OOCYTE_DIFFERENTIATION		24	0.171762	1.0087	0.433809	0.589564	1	3490	tags=50%, list=33%, signal=74%
GO_HAIR_CELL_DIFFERENTIATION	GO_HAIR_CELL_DIFFERENTIATION		22	0.179464	1.00862	0.41841	0.58933	1	3408	tags=50%, list=32%, signal=73%
GO_NEGATIVE_REGULATION_OF_MRNA_PROCESSING	GO_NEGATIVE_REGULATION_OF_MRNA_PROCESSING		30	0.152346	1.00782	0.410309	0.590348	1	4759	tags=60%, list=45%, signal=108%
GO_REGULATION_OF_RELEASE_OF_SEQUESTERED_CALCIUM_ION_INTO_CYTOSOL	GO_REGULATION_OF_RELEASE_OF_SEQUESTERED_CALCIUM_ION_INTO_CYTOSOL		36	0.145328	1.00762	0.405138	0.590326	1	4067	tags=53%, list=38%, signal=85%
GO_NEGATIVE_REGULATION_OF_TUMOR_NECROSIS_FACTOR_SUPERFAMILY_CYTOKINE_PRODUCTION	GO_NEGATIVE_REGULATION_OF_TUMOR_NECROSIS_FACTOR_SUPERFAMILY_CYTOKINE_PRODUCTION		34	0.143362	1.00729	0.418182	0.590513	1	3480	tags=47%, list=33%, signal=70%
GO_ACETYL_COA_BIOSYNTHETIC_PROCESS	GO_ACETYL_COA_BIOSYNTHETIC_PROCESS		20	0.188032	1.00637	0.413934	0.591721	1	7566	tags=90%, list=71%, signal=312%
GO_PROSTANOID_BIOSYNTHETIC_PROCESS	GO_PROSTANOID_BIOSYNTHETIC_PROCESS		15	0.217157	1.00624	0.422449	0.59156	1	6902	tags=87%, list=65%, signal=247%
GO_POSITIVE_REGULATION_OF_PROTEIN_TYROSINE_KINASE_ACTIVITY	GO_POSITIVE_REGULATION_OF_PROTEIN_TYROSINE_KINASE_ACTIVITY		25	0.169281	1.00618	0.427451	0.591321	1	3304	tags=48%, list=31%, signal=70%
GO_NEGATIVE_REGULATION_OF_CELLULAR_RESPONSE_TO_GROWTH_FACTOR_STIMULUS	GO_NEGATIVE_REGULATION_OF_CELLULAR_RESPONSE_TO_GROWTH_FACTOR_STIMULUS		83	0.0936215	1.0054	0.454732	0.592254	1	1444	tags=23%, list=14%, signal=26%
GO_CELLULAR_COMPONENT_DISASSEMBLY_INVOLVED_IN_EXECUTION_PHASE_OF_APOPTOSIS	GO_CELLULAR_COMPONENT_DISASSEMBLY_INVOLVED_IN_EXECUTION_PHASE_OF_APOPTOSIS		25	0.168503	1.00524	0.420523	0.592184	1	4587	tags=60%, list=43%, signal=105%
GO_CEREBELLAR_PURKINJE_CELL_LAYER_DEVELOPMENT	GO_CEREBELLAR_PURKINJE_CELL_LAYER_DEVELOPMENT		18	0.195301	1.00447	0.439604	0.593056	1	5600	tags=72%, list=53%, signal=152%
GO_RESPIRATORY_CHAIN_COMPLEX_IV_ASSEMBLY	GO_RESPIRATORY_CHAIN_COMPLEX_IV_ASSEMBLY		23	0.174081	1.00345	0.412574	0.594318	1	7853	tags=91%, list=74%, signal=349%
GO_DEVELOPMENTAL_PIGMENTATION	GO_DEVELOPMENTAL_PIGMENTATION		23	0.176288	1.0034	0.431072	0.594045	1	6444	tags=78%, list=61%, signal=199%
GO_CORTICAL_ACTIN_CYTOSKELETON_ORGANIZATION	GO_CORTICAL_ACTIN_CYTOSKELETON_ORGANIZATION		31	0.15258	1.00213	0.428571	0.595811	1	2495	tags=39%, list=23%, signal=50%
GO_ZINC_ION_TRANSPORT	GO_ZINC_ION_TRANSPORT		18	0.194594	1.0017	0.421712	0.596171	1	7378	tags=89%, list=69%, signal=290%
GO_POSITIVE_REGULATION_OF_T_CELL_CYTOKINE_PRODUCTION	GO_POSITIVE_REGULATION_OF_T_CELL_CYTOKINE_PRODUCTION		15	0.212651	1.00156	0.445361	0.596062	1	576	tags=27%, list=5%, signal=28%
GO_REGULATION_OF_PHOSPHOLIPID_METABOLIC_PROCESS	GO_REGULATION_OF_PHOSPHOLIPID_METABOLIC_PROCESS		60	0.110783	1.00154	0.458753	0.595745	1	3078	tags=40%, list=29%, signal=56%
GO_ESTABLISHMENT_OF_CELL_POLARITY	GO_ESTABLISHMENT_OF_CELL_POLARITY		103	0.084837	1.0004	0.423387	0.597326	1	2510	tags=32%, list=24%, signal=42%
GO_POSITIVE_REGULATION_OF_AXON_EXTENSION	GO_POSITIVE_REGULATION_OF_AXON_EXTENSION		29	0.154661	0.999648	0.446985	0.598188	1	1291	tags=28%, list=12%, signal=31%
GO_THIOESTER_METABOLIC_PROCESS	GO_THIOESTER_METABOLIC_PROCESS		73	0.100125	0.998586	0.456175	0.599594	1	8256	tags=88%, list=78%, signal=391%
GO_REGULATION_OF_KIDNEY_DEVELOPMENT	GO_REGULATION_OF_KIDNEY_DEVELOPMENT		18	0.191246	0.997794	0.432712	0.600598	1	2102	tags=39%, list=20%, signal=48%
GO_RUFFLE_ORGANIZATION	GO_RUFFLE_ORGANIZATION		37	0.138	0.997278	0.440546	0.601099	1	835	tags=22%, list=8%, signal=23%
GO_REGULATION_OF_DENDRITE_DEVELOPMENT	GO_REGULATION_OF_DENDRITE_DEVELOPMENT		97	0.0863214	0.996819	0.429688	0.601493	1	3471	tags=41%, list=33%, signal=61%
GO_HISTONE_MRNA_METABOLIC_PROCESS	GO_HISTONE_MRNA_METABOLIC_PROCESS		25	0.164495	0.99619	0.430642	0.602209	1	7179	tags=84%, list=68%, signal=258%
GO_REGULATION_OF_CALCIUM_ION_TRANSMEMBRANE_TRANSPORTER_ACTIVITY	GO_REGULATION_OF_CALCIUM_ION_TRANSMEMBRANE_TRANSPORTER_ACTIVITY		40	0.134858	0.995967	0.422397	0.602236	1	2821	tags=40%, list=27%, signal=54%
GO_MUSCLE_CELL_APOPTOTIC_PROCESS	GO_MUSCLE_CELL_APOPTOTIC_PROCESS		44	0.1291	0.99519	0.42418	0.603145	1	1289	tags=25%, list=12%, signal=28%
GO_NEGATIVE_REGULATION_OF_GROWTH	GO_NEGATIVE_REGULATION_OF_GROWTH		137	0.0744427	0.994606	0.440426	0.603752	1	2320	tags=29%, list=22%, signal=37%
GO_ACTIN_FILAMENT_BASED_MOVEMENT	GO_ACTIN_FILAMENT_BASED_MOVEMENT		65	0.103704	0.992765	0.430862	0.606551	1	2663	tags=35%, list=25%, signal=47%
GO_REGULATION_OF_ERYTHROCYTE_DIFFERENTIATION	GO_REGULATION_OF_ERYTHROCYTE_DIFFERENTIATION		37	0.137977	0.992749	0.435146	0.606196	1	2845	tags=41%, list=27%, signal=55%
GO_POSITIVE_REGULATION_OF_NEUTROPHIL_MIGRATION	GO_POSITIVE_REGULATION_OF_NEUTROPHIL_MIGRATION		18	0.195788	0.992307	0.45491	0.606588	1	2644	tags=44%, list=25%, signal=59%
GO_CHROMOSOME_ORGANIZATION_INVOLVED_IN_MEIOTIC_CELL_CYCLE	GO_CHROMOSOME_ORGANIZATION_INVOLVED_IN_MEIOTIC_CELL_CYCLE		38	0.136427	0.992077	0.453629	0.606575	1	1630	tags=29%, list=15%, signal=34%
GO_ESTABLISHMENT_OF_SPINDLE_ORIENTATION	GO_ESTABLISHMENT_OF_SPINDLE_ORIENTATION		28	0.155872	0.991556	0.458753	0.607095	1	5556	tags=68%, list=52%, signal=142%
GO_REGULATION_OF_CELL_AGING	GO_REGULATION_OF_CELL_AGING		36	0.136905	0.991336	0.455645	0.607099	1	3566	tags=47%, list=34%, signal=71%
GO_POSITIVE_REGULATION_OF_TELOMERE_CAPPING	GO_POSITIVE_REGULATION_OF_TELOMERE_CAPPING		16	0.205389	0.99075	0.44	0.607684	1	2468	tags=44%, list=23%, signal=57%
GO_NEGATIVE_REGULATION_OF_LEUKOCYTE_MEDIATED_IMMUNITY	GO_NEGATIVE_REGULATION_OF_LEUKOCYTE_MEDIATED_IMMUNITY		31	0.151453	0.989784	0.449393	0.608965	1	4563	tags=58%, list=43%, signal=101%
GO_REGULATION_OF_AMYLOID_PRECURSOR_PROTEIN_CATABOLIC_PROCESS	GO_REGULATION_OF_AMYLOID_PRECURSOR_PROTEIN_CATABOLIC_PROCESS		27	0.15898	0.989749	0.482897	0.608655	1	5003	tags=63%, list=47%, signal=119%
GO_REGULATION_OF_PH	GO_REGULATION_OF_PH		64	0.104401	0.989131	0.448819	0.609356	1	5536	tags=63%, list=52%, signal=130%
GO_POSITIVE_REGULATION_OF_TRANSCRIPTION_BY_RNA_POLYMERASE_I	GO_POSITIVE_REGULATION_OF_TRANSCRIPTION_BY_RNA_POLYMERASE_I		19	0.191661	0.988221	0.444234	0.610516	1	5235	tags=68%, list=49%, signal=135%
GO_NEGATIVE_REGULATION_OF_NEURON_DEATH	GO_NEGATIVE_REGULATION_OF_NEURON_DEATH		127	0.0763381	0.988126	0.491054	0.610295	1	2209	tags=28%, list=21%, signal=35%
GO_TETRAPYRROLE_BIOSYNTHETIC_PROCESS	GO_TETRAPYRROLE_BIOSYNTHETIC_PROCESS		26	0.161189	0.987532	0.445328	0.610988	1	6871	tags=81%, list=65%, signal=228%
GO_NEGATIVE_REGULATION_OF_ORGANELLE_ORGANIZATION	GO_NEGATIVE_REGULATION_OF_ORGANELLE_ORGANIZATION		304	0.0497855	0.986031	0.449597	0.613209	1	3399	tags=37%, list=32%, signal=53%
GO_LIMBIC_SYSTEM_DEVELOPMENT	GO_LIMBIC_SYSTEM_DEVELOPMENT		60	0.107952	0.985953	0.459459	0.612964	1	3462	tags=43%, list=33%, signal=64%
GO_THIOESTER_BIOSYNTHETIC_PROCESS	GO_THIOESTER_BIOSYNTHETIC_PROCESS		43	0.130228	0.985638	0.447937	0.613133	1	8256	tags=91%, list=78%, signal=405%
GO_DETECTION_OF_STIMULUS	GO_DETECTION_OF_STIMULUS		117	0.0798103	0.985506	0.44511	0.613025	1	4699	tags=52%, list=44%, signal=92%
GO_REGULATION_OF_G_PROTEIN_COUPLED_RECEPTOR_SIGNALING_PATHWAY	GO_REGULATION_OF_G_PROTEIN_COUPLED_RECEPTOR_SIGNALING_PATHWAY		73	0.0980147	0.984846	0.478351	0.613786	1	2894	tags=37%, list=27%, signal=50%
GO_PHOSPHOLIPID_CATABOLIC_PROCESS	GO_PHOSPHOLIPID_CATABOLIC_PROCESS		28	0.154099	0.984761	0.468379	0.613569	1	4816	tags=61%, list=45%, signal=111%
GO_VESICLE_MEDIATED_TRANSPORT_BETWEEN_ENDOSOMAL_COMPARTMENTS	GO_VESICLE_MEDIATED_TRANSPORT_BETWEEN_ENDOSOMAL_COMPARTMENTS		36	0.143242	0.981992	0.468303	0.61788	1	3794	tags=50%, list=36%, signal=78%
GO_POSITIVE_REGULATION_OF_T_CELL_MIGRATION	GO_POSITIVE_REGULATION_OF_T_CELL_MIGRATION		21	0.177056	0.981734	0.46184	0.617936	1	1157	tags=29%, list=11%, signal=32%
GO_NUCLEOSOME_ASSEMBLY	GO_NUCLEOSOME_ASSEMBLY		74	0.0980316	0.98144	0.45977	0.618069	1	7291	tags=78%, list=69%, signal=248%
GO_PROTEIN_DNA_COMPLEX_DISASSEMBLY	GO_PROTEIN_DNA_COMPLEX_DISASSEMBLY		16	0.20414	0.980824	0.469185	0.618758	1	5137	tags=69%, list=48%, signal=133%
GO_NEGATIVE_REGULATION_OF_PROTEIN_KINASE_B_SIGNALING	GO_NEGATIVE_REGULATION_OF_PROTEIN_KINASE_B_SIGNALING		34	0.139932	0.980655	0.480493	0.61869	1	2579	tags=38%, list=24%, signal=50%
GO_CELL_CYCLE_CHECKPOINT	GO_CELL_CYCLE_CHECKPOINT		193	0.0607887	0.98049	0.467197	0.618582	1	3383	tags=38%, list=32%, signal=54%
GO_POSITIVE_REGULATION_OF_CELLULAR_PROTEIN_CATABOLIC_PROCESS	GO_POSITIVE_REGULATION_OF_CELLULAR_PROTEIN_CATABOLIC_PROCESS		117	0.0771842	0.979494	0.454545	0.619907	1	8086	tags=84%, list=76%, signal=347%
GO_MEMBRANE_DISASSEMBLY	GO_MEMBRANE_DISASSEMBLY		15	0.2046	0.979194	0.480962	0.620031	1	2786	tags=47%, list=26%, signal=63%
GO_NEGATIVE_REGULATION_OF_NEURON_DIFFERENTIATION	GO_NEGATIVE_REGULATION_OF_NEURON_DIFFERENTIATION		119	0.0772591	0.978949	0.448898	0.62007	1	1687	tags=24%, list=16%, signal=28%
GO_RESPONSE_TO_ENDOPLASMIC_RETICULUM_STRESS	GO_RESPONSE_TO_ENDOPLASMIC_RETICULUM_STRESS		230	0.0556043	0.978482	0.451807	0.620485	1	8289	tags=83%, list=78%, signal=372%
GO_FATTY_ACID_METABOLIC_PROCESS	GO_FATTY_ACID_METABOLIC_PROCESS		231	0.0548087	0.977982	0.468627	0.620991	1	8029	tags=81%, list=76%, signal=324%
GO_REGULATION_OF_PROTEIN_STABILITY	GO_REGULATION_OF_PROTEIN_STABILITY		242	0.0545438	0.976405	0.477495	0.623403	1	3164	tags=35%, list=30%, signal=49%
GO_REGULATION_OF_TRANSCRIPTION_ELONGATION_FROM_RNA_POLYMERASE_II_PROMOTER	GO_REGULATION_OF_TRANSCRIPTION_ELONGATION_FROM_RNA_POLYMERASE_II_PROMOTER		25	0.165125	0.975961	0.452632	0.623852	1	8872	tags=100%, list=84%, signal=605%
GO_RESPONSE_TO_AMYLOID_BETA	GO_RESPONSE_TO_AMYLOID_BETA		29	0.150876	0.97466	0.447525	0.625699	1	8291	tags=93%, list=78%, signal=423%
GO_NEGATIVE_REGULATION_OF_LIPID_STORAGE	GO_NEGATIVE_REGULATION_OF_LIPID_STORAGE		15	0.203035	0.974366	0.471545	0.625836	1	678	tags=27%, list=6%, signal=28%
GO_NEGATIVE_REGULATION_OF_RESPONSE_TO_ENDOPLASMIC_RETICULUM_STRESS	GO_NEGATIVE_REGULATION_OF_RESPONSE_TO_ENDOPLASMIC_RETICULUM_STRESS		40	0.132243	0.973607	0.453629	0.626799	1	5770	tags=68%, list=54%, signal=147%
GO_REGULATION_OF_CARDIAC_MUSCLE_CONTRACTION	GO_REGULATION_OF_CARDIAC_MUSCLE_CONTRACTION		33	0.136819	0.973384	0.45155	0.626785	1	2413	tags=36%, list=23%, signal=47%
GO_RESPONSE_TO_GAMMA_RADIATION	GO_RESPONSE_TO_GAMMA_RADIATION		48	0.116401	0.973018	0.476891	0.627029	1	2973	tags=40%, list=28%, signal=55%
GO_REGULATION_OF_EPIDERMAL_GROWTH_FACTOR_ACTIVATED_RECEPTOR_ACTIVITY	GO_REGULATION_OF_EPIDERMAL_GROWTH_FACTOR_ACTIVATED_RECEPTOR_ACTIVITY		20	0.179581	0.972599	0.476289	0.627384	1	5531	tags=70%, list=52%, signal=146%
GO_REGULATION_OF_TELOMERE_MAINTENANCE	GO_REGULATION_OF_TELOMERE_MAINTENANCE		77	0.0943326	0.972516	0.473029	0.62716	1	3143	tags=39%, list=30%, signal=55%
GO_ORGANIC_HYDROXY_COMPOUND_METABOLIC_PROCESS	GO_ORGANIC_HYDROXY_COMPOUND_METABOLIC_PROCESS		313	0.0472998	0.971673	0.460581	0.62822	1	1378	tags=18%, list=13%, signal=20%
GO_BASEMENT_MEMBRANE_ORGANIZATION	GO_BASEMENT_MEMBRANE_ORGANIZATION		15	0.210294	0.970992	0.467347	0.629039	1	4142	tags=60%, list=39%, signal=98%
GO_NEGATIVE_REGULATION_OF_RESPONSE_TO_BIOTIC_STIMULUS	GO_NEGATIVE_REGULATION_OF_RESPONSE_TO_BIOTIC_STIMULUS		62	0.1045	0.970837	0.478599	0.628933	1	8319	tags=89%, list=78%, signal=407%
GO_RESPONSE_TO_ATP	GO_RESPONSE_TO_ATP		16	0.203863	0.970729	0.498008	0.628768	1	4476	tags=63%, list=42%, signal=108%
GO_RNA_POLYMERASE_II_PREINITIATION_COMPLEX_ASSEMBLY	GO_RNA_POLYMERASE_II_PREINITIATION_COMPLEX_ASSEMBLY		22	0.172308	0.970121	0.463654	0.629471	1	3001	tags=45%, list=28%, signal=63%
GO_NEGATIVE_REGULATION_OF_NEURON_PROJECTION_DEVELOPMENT	GO_NEGATIVE_REGULATION_OF_NEURON_PROJECTION_DEVELOPMENT		90	0.0862749	0.968962	0.486641	0.631121	1	1687	tags=24%, list=16%, signal=29%
GO_ORGANELLE_FUSION	GO_ORGANELLE_FUSION		103	0.0808732	0.968711	0.461538	0.631176	1	6574	tags=70%, list=62%, signal=182%
GO_PROTEIN_IMPORT_INTO_MITOCHONDRIAL_MATRIX	GO_PROTEIN_IMPORT_INTO_MITOCHONDRIAL_MATRIX		17	0.193237	0.968246	0.459627	0.631623	1	6073	tags=76%, list=57%, signal=178%
GO_NEGATIVE_REGULATION_OF_MUSCLE_HYPERTROPHY	GO_NEGATIVE_REGULATION_OF_MUSCLE_HYPERTROPHY		18	0.192299	0.965073	0.48218	0.636778	1	6222	tags=78%, list=59%, signal=187%
GO_POSITIVE_REGULATION_OF_DNA_BINDING_TRANSCRIPTION_FACTOR_ACTIVITY	GO_POSITIVE_REGULATION_OF_DNA_BINDING_TRANSCRIPTION_FACTOR_ACTIVITY		180	0.0607744	0.964345	0.464844	0.637649	1	1725	tags=22%, list=16%, signal=26%
GO_RESPONSE_TO_ESTROGEN	GO_RESPONSE_TO_ESTROGEN		40	0.12761	0.963304	0.492901	0.639083	1	3960	tags=50%, list=37%, signal=79%
GO_REGULATION_OF_CELLULAR_RESPONSE_TO_TRANSFORMING_GROWTH_FACTOR_BETA_STIMULUS	GO_REGULATION_OF_CELLULAR_RESPONSE_TO_TRANSFORMING_GROWTH_FACTOR_BETA_STIMULUS		80	0.0898333	0.962032	0.477099	0.640892	1	2106	tags=29%, list=20%, signal=36%
GO_NEGATIVE_REGULATION_OF_EPITHELIAL_TO_MESENCHYMAL_TRANSITION	GO_NEGATIVE_REGULATION_OF_EPITHELIAL_TO_MESENCHYMAL_TRANSITION		19	0.187834	0.961945	0.484663	0.640642	1	7512	tags=89%, list=71%, signal=305%
GO_GLYCOSYL_COMPOUND_BIOSYNTHETIC_PROCESS	GO_GLYCOSYL_COMPOUND_BIOSYNTHETIC_PROCESS		31	0.145039	0.961766	0.486	0.640582	1	6687	tags=77%, list=63%, signal=208%
GO_ENDOPLASMIC_RETICULUM_TUBULAR_NETWORK_ORGANIZATION	GO_ENDOPLASMIC_RETICULUM_TUBULAR_NETWORK_ORGANIZATION		17	0.19479	0.961168	0.481781	0.64123	1	3557	tags=53%, list=33%, signal=79%
GO_LONG_CHAIN_FATTY_ACID_METABOLIC_PROCESS	GO_LONG_CHAIN_FATTY_ACID_METABOLIC_PROCESS		53	0.11144	0.961091	0.468303	0.641005	1	6638	tags=74%, list=62%, signal=195%
GO_GLANDULAR_EPITHELIAL_CELL_DIFFERENTIATION	GO_GLANDULAR_EPITHELIAL_CELL_DIFFERENTIATION		19	0.183327	0.960701	0.489109	0.641295	1	8678	tags=100%, list=82%, signal=545%
GO_INORGANIC_ION_TRANSMEMBRANE_TRANSPORT	GO_INORGANIC_ION_TRANSMEMBRANE_TRANSPORT		393	0.04266	0.959486	0.501992	0.642967	1	5239	tags=53%, list=49%, signal=102%
GO_T_HELPER_1_CELL_DIFFERENTIATION	GO_T_HELPER_1_CELL_DIFFERENTIATION		15	0.204035	0.958029	0.519348	0.645042	1	6333	tags=80%, list=60%, signal=198%
GO_NEURON_RECOGNITION	GO_NEURON_RECOGNITION		16	0.201624	0.957514	0.488706	0.645597	1	1844	tags=38%, list=17%, signal=45%
GO_LONG_CHAIN_FATTY_ACYL_COA_METABOLIC_PROCESS	GO_LONG_CHAIN_FATTY_ACYL_COA_METABOLIC_PROCESS		17	0.190686	0.957494	0.508	0.645245	1	1101	tags=29%, list=10%, signal=33%
GO_REGULATION_OF_CARDIAC_CONDUCTION	GO_REGULATION_OF_CARDIAC_CONDUCTION		29	0.149909	0.957394	0.488844	0.645025	1	6836	tags=79%, list=64%, signal=222%
GO_MUSCLE_CELL_DIFFERENTIATION	GO_MUSCLE_CELL_DIFFERENTIATION		178	0.0630418	0.956787	0.508065	0.645679	1	1489	tags=20%, list=14%, signal=23%
GO_CELLULAR_RESPONSE_TO_PEPTIDE_HORMONE_STIMULUS	GO_CELLULAR_RESPONSE_TO_PEPTIDE_HORMONE_STIMULUS		212	0.0576667	0.95574	0.485149	0.647101	1	5111	tags=54%, list=48%, signal=102%
GO_GLANDULAR_EPITHELIAL_CELL_DEVELOPMENT	GO_GLANDULAR_EPITHELIAL_CELL_DEVELOPMENT		15	0.205788	0.954934	0.498032	0.648131	1	8439	tags=100%, list=79%, signal=486%
GO_RENAL_SYSTEM_PROCESS	GO_RENAL_SYSTEM_PROCESS		55	0.109082	0.953907	0.510246	0.649534	1	3868	tags=47%, list=36%, signal=74%
GO_CHROMATIN_ASSEMBLY_OR_DISASSEMBLY	GO_CHROMATIN_ASSEMBLY_OR_DISASSEMBLY		139	0.0698749	0.952972	0.476091	0.650747	1	7291	tags=76%, list=69%, signal=238%
GO_IMPORT_ACROSS_PLASMA_MEMBRANE	GO_IMPORT_ACROSS_PLASMA_MEMBRANE		68	0.099224	0.952673	0.505769	0.650881	1	1295	tags=22%, list=12%, signal=25%
GO_MICROTUBULE_BUNDLE_FORMATION	GO_MICROTUBULE_BUNDLE_FORMATION		48	0.116891	0.951933	0.45679	0.651714	1	8058	tags=88%, list=76%, signal=361%
GO_NEGATIVE_REGULATION_OF_EPITHELIAL_CELL_MIGRATION	GO_NEGATIVE_REGULATION_OF_EPITHELIAL_CELL_MIGRATION		36	0.132127	0.951442	0.506903	0.652146	1	1551	tags=28%, list=15%, signal=32%
GO_EPITHELIAL_CELL_DEVELOPMENT	GO_EPITHELIAL_CELL_DEVELOPMENT		127	0.0737994	0.951191	0.5	0.652199	1	2152	tags=28%, list=20%, signal=34%
GO_NEGATIVE_REGULATION_OF_DEFENSE_RESPONSE_TO_VIRUS	GO_NEGATIVE_REGULATION_OF_DEFENSE_RESPONSE_TO_VIRUS		21	0.173929	0.950813	0.497041	0.652457	1	8778	tags=100%, list=83%, signal=575%
GO_ANION_TRANSPORT	GO_ANION_TRANSPORT		316	0.0459025	0.950736	0.533605	0.652224	1	4871	tags=50%, list=46%, signal=90%
GO_VASCULAR_ENDOTHELIAL_GROWTH_FACTOR_PRODUCTION	GO_VASCULAR_ENDOTHELIAL_GROWTH_FACTOR_PRODUCTION		18	0.1854	0.948505	0.487026	0.655819	1	2164	tags=39%, list=20%, signal=49%
GO_NEGATIVE_REGULATION_OF_SMOOTH_MUSCLE_CELL_PROLIFERATION	GO_NEGATIVE_REGULATION_OF_SMOOTH_MUSCLE_CELL_PROLIFERATION		21	0.17331	0.946484	0.492157	0.659017	1	3726	tags=52%, list=35%, signal=81%
GO_COLUMNAR_CUBOIDAL_EPITHELIAL_CELL_DIFFERENTIATION	GO_COLUMNAR_CUBOIDAL_EPITHELIAL_CELL_DIFFERENTIATION		52	0.109882	0.945921	0.513026	0.659627	1	8439	tags=90%, list=79%, signal=437%
GO_SPINDLE_ASSEMBLY	GO_SPINDLE_ASSEMBLY		99	0.0799068	0.945057	0.495902	0.660757	1	553	tags=13%, list=5%, signal=14%
GO_CALCIUM_ION_TRANSMEMBRANE_TRANSPORT	GO_CALCIUM_ION_TRANSMEMBRANE_TRANSPORT		155	0.065538	0.944545	0.491837	0.661264	1	5207	tags=55%, list=49%, signal=107%
GO_EXTRACELLULAR_TRANSPORT	GO_EXTRACELLULAR_TRANSPORT		17	0.185378	0.943587	0.497992	0.662563	1	8031	tags=94%, list=76%, signal=385%
GO_INSULIN_RECEPTOR_SIGNALING_PATHWAY	GO_INSULIN_RECEPTOR_SIGNALING_PATHWAY		97	0.0825849	0.94291	0.52988	0.663399	1	4715	tags=53%, list=44%, signal=94%
GO_COLLAGEN_FIBRIL_ORGANIZATION	GO_COLLAGEN_FIBRIL_ORGANIZATION		18	0.183388	0.942701	0.509203	0.663373	1	1005	tags=28%, list=9%, signal=31%
GO_HEPATICOBILIARY_SYSTEM_DEVELOPMENT	GO_HEPATICOBILIARY_SYSTEM_DEVELOPMENT		87	0.0835919	0.940057	0.52919	0.667583	1	3514	tags=41%, list=33%, signal=61%
GO_INTERMEDIATE_FILAMENT_BASED_PROCESS	GO_INTERMEDIATE_FILAMENT_BASED_PROCESS		22	0.166194	0.939524	0.506796	0.668132	1	5963	tags=73%, list=56%, signal=165%
GO_ORGANISM_EMERGENCE_FROM_PROTECTIVE_STRUCTURE	GO_ORGANISM_EMERGENCE_FROM_PROTECTIVE_STRUCTURE		17	0.190891	0.939484	0.504912	0.667833	1	5473	tags=71%, list=52%, signal=145%
GO_CERAMIDE_METABOLIC_PROCESS	GO_CERAMIDE_METABOLIC_PROCESS		67	0.0976526	0.939459	0.536539	0.667486	1	7530	tags=81%, list=71%, signal=275%
GO_REGULATION_OF_LIPID_KINASE_ACTIVITY	GO_REGULATION_OF_LIPID_KINASE_ACTIVITY		44	0.119744	0.939332	0.52988	0.667327	1	3078	tags=41%, list=29%, signal=57%
GO_CELL_AGING	GO_CELL_AGING		79	0.0921659	0.939259	0.519763	0.667063	1	4137	tags=48%, list=39%, signal=78%
GO_ENDOSOME_ORGANIZATION	GO_ENDOSOME_ORGANIZATION		66	0.0988573	0.938921	0.515625	0.667232	1	3784	tags=45%, list=36%, signal=70%
GO_SODIUM_ION_HOMEOSTASIS	GO_SODIUM_ION_HOMEOSTASIS		16	0.197358	0.938736	0.53831	0.667155	1	4545	tags=63%, list=43%, signal=109%
GO_NEGATIVE_REGULATION_OF_PROTEIN_DEPHOSPHORYLATION	GO_NEGATIVE_REGULATION_OF_PROTEIN_DEPHOSPHORYLATION		42	0.125366	0.93768	0.540948	0.668677	1	3984	tags=50%, list=38%, signal=80%
GO_RESPONSE_TO_CORTICOSTEROID	GO_RESPONSE_TO_CORTICOSTEROID		76	0.0924097	0.937226	0.509881	0.669087	1	1121	tags=20%, list=11%, signal=22%
GO_PROTEIN_LIPID_COMPLEX_SUBUNIT_ORGANIZATION	GO_PROTEIN_LIPID_COMPLEX_SUBUNIT_ORGANIZATION		23	0.163782	0.936547	0.534274	0.669921	1	1496	tags=30%, list=14%, signal=35%
GO_VACUOLAR_TRANSPORT	GO_VACUOLAR_TRANSPORT		127	0.0710665	0.936176	0.523109	0.670217	1	926	tags=16%, list=9%, signal=17%
GO_RETINA_MORPHOGENESIS_IN_CAMERA_TYPE_EYE	GO_RETINA_MORPHOGENESIS_IN_CAMERA_TYPE_EYE		22	0.16561	0.935003	0.539806	0.671896	1	3072	tags=45%, list=29%, signal=64%
GO_REGULATION_OF_NATURAL_KILLER_CELL_ACTIVATION	GO_REGULATION_OF_NATURAL_KILLER_CELL_ACTIVATION		20	0.174918	0.934569	0.546535	0.672265	1	3987	tags=55%, list=38%, signal=88%
GO_POSITIVE_REGULATION_OF_LYMPHOCYTE_MIGRATION	GO_POSITIVE_REGULATION_OF_LYMPHOCYTE_MIGRATION		22	0.164058	0.933981	0.524655	0.672893	1	1157	tags=27%, list=11%, signal=31%
GO_NEGATIVE_REGULATION_OF_NF_KAPPAB_TRANSCRIPTION_FACTOR_ACTIVITY	GO_NEGATIVE_REGULATION_OF_NF_KAPPAB_TRANSCRIPTION_FACTOR_ACTIVITY		62	0.100508	0.933515	0.509842	0.673325	1	3221	tags=40%, list=30%, signal=58%
GO_RNA_DEPENDENT_DNA_BIOSYNTHETIC_PROCESS	GO_RNA_DEPENDENT_DNA_BIOSYNTHETIC_PROCESS		68	0.097265	0.933083	0.505791	0.673704	1	2253	tags=31%, list=21%, signal=39%
GO_REGULATION_OF_GASTRULATION	GO_REGULATION_OF_GASTRULATION		15	0.199453	0.93234	0.522954	0.674638	1	7798	tags=93%, list=73%, signal=350%
GO_NEGATIVE_REGULATION_OF_PEPTIDE_HORMONE_SECRETION	GO_NEGATIVE_REGULATION_OF_PEPTIDE_HORMONE_SECRETION		17	0.185949	0.932155	0.525355	0.674536	1	2401	tags=41%, list=23%, signal=53%
GO_NEGATIVE_REGULATION_OF_LIPID_LOCALIZATION	GO_NEGATIVE_REGULATION_OF_LIPID_LOCALIZATION		25	0.156305	0.93194	0.496945	0.674487	1	892	tags=24%, list=8%, signal=26%
GO_PROTEIN_K11_LINKED_UBIQUITINATION	GO_PROTEIN_K11_LINKED_UBIQUITINATION		26	0.156688	0.931754	0.539841	0.674431	1	8553	tags=96%, list=81%, signal=492%
GO_CATION_TRANSMEMBRANE_TRANSPORT	GO_CATION_TRANSMEMBRANE_TRANSPORT		412	0.0398288	0.931348	0.527132	0.674758	1	5239	tags=53%, list=49%, signal=101%
GO_REGULATION_OF_INTRINSIC_APOPTOTIC_SIGNALING_PATHWAY_BY_P53_CLASS_MEDIATOR	GO_REGULATION_OF_INTRINSIC_APOPTOTIC_SIGNALING_PATHWAY_BY_P53_CLASS_MEDIATOR		24	0.158164	0.929725	0.519608	0.67724	1	4962	tags=63%, list=47%, signal=117%
GO_POSITIVE_REGULATION_OF_NIK_NF_KAPPAB_SIGNALING	GO_POSITIVE_REGULATION_OF_NIK_NF_KAPPAB_SIGNALING		52	0.108493	0.929508	0.513684	0.677217	1	895	tags=19%, list=8%, signal=21%
GO_POSITIVE_REGULATION_OF_PROTEIN_AUTOPHOSPHORYLATION	GO_POSITIVE_REGULATION_OF_PROTEIN_AUTOPHOSPHORYLATION		15	0.199302	0.929138	0.541053	0.677488	1	5675	tags=73%, list=53%, signal=157%
GO_DNA_UNWINDING_INVOLVED_IN_DNA_REPLICATION	GO_DNA_UNWINDING_INVOLVED_IN_DNA_REPLICATION		15	0.198039	0.928319	0.534737	0.678514	1	7813	tags=93%, list=74%, signal=352%
GO_REGULATION_OF_DNA_METHYLATION	GO_REGULATION_OF_DNA_METHYLATION		17	0.184585	0.927928	0.518887	0.678779	1	4915	tags=65%, list=46%, signal=120%
GO_NEURON_PROJECTION_REGENERATION	GO_NEURON_PROJECTION_REGENERATION		28	0.146528	0.927652	0.513458	0.678894	1	5655	tags=68%, list=53%, signal=145%
GO_POSITIVE_REGULATION_OF_LIPASE_ACTIVITY	GO_POSITIVE_REGULATION_OF_LIPASE_ACTIVITY		33	0.136707	0.927223	0.527559	0.679251	1	3058	tags=42%, list=29%, signal=59%
GO_PROTEASOMAL_PROTEIN_CATABOLIC_PROCESS	GO_PROTEASOMAL_PROTEIN_CATABOLIC_PROCESS		418	0.040367	0.927165	0.531313	0.678958	1	3882	tags=40%, list=37%, signal=61%
GO_DIENCEPHALON_DEVELOPMENT	GO_DIENCEPHALON_DEVELOPMENT		19	0.181764	0.926702	0.558	0.679402	1	308	tags=21%, list=3%, signal=22%
GO_NEUTRAL_AMINO_ACID_TRANSPORT	GO_NEUTRAL_AMINO_ACID_TRANSPORT		23	0.1634	0.925637	0.526839	0.680887	1	5195	tags=65%, list=49%, signal=127%
GO_NEPHRON_DEVELOPMENT	GO_NEPHRON_DEVELOPMENT		51	0.109078	0.925587	0.518072	0.680579	1	3220	tags=41%, list=30%, signal=59%
GO_POSITIVE_REGULATION_OF_PATHWAY_RESTRICTED_SMAD_PROTEIN_PHOSPHORYLATION	GO_POSITIVE_REGULATION_OF_PATHWAY_RESTRICTED_SMAD_PROTEIN_PHOSPHORYLATION		18	0.18331	0.924797	0.564777	0.681522	1	1596	tags=33%, list=15%, signal=39%
GO_POSITIVE_REGULATION_OF_PLASMA_MEMBRANE_BOUNDED_CELL_PROJECTION_ASSEMBLY	GO_POSITIVE_REGULATION_OF_PLASMA_MEMBRANE_BOUNDED_CELL_PROJECTION_ASSEMBLY		75	0.0901403	0.924233	0.549323	0.682079	1	1881	tags=27%, list=18%, signal=32%
GO_REGULATION_OF_NUCLEOTIDE_METABOLIC_PROCESS	GO_REGULATION_OF_NUCLEOTIDE_METABOLIC_PROCESS		82	0.0869288	0.923412	0.548387	0.683118	1	7892	tags=83%, list=74%, signal=320%
GO_STRIATED_MUSCLE_CONTRACTION	GO_STRIATED_MUSCLE_CONTRACTION		68	0.0958732	0.922962	0.534709	0.68352	1	4611	tags=53%, list=43%, signal=93%
GO_ANATOMICAL_STRUCTURE_MATURATION	GO_ANATOMICAL_STRUCTURE_MATURATION		114	0.0728799	0.92202	0.525532	0.684764	1	2215	tags=28%, list=21%, signal=35%
GO_REGULATION_OF_SYNAPTIC_VESICLE_RECYCLING	GO_REGULATION_OF_SYNAPTIC_VESICLE_RECYCLING		15	0.200962	0.921275	0.54902	0.685683	1	700	tags=27%, list=7%, signal=29%
GO_REGULATION_OF_OSTEOBLAST_DIFFERENTIATION	GO_REGULATION_OF_OSTEOBLAST_DIFFERENTIATION		59	0.102197	0.920206	0.573674	0.687219	1	1080	tags=20%, list=10%, signal=23%
GO_POSITIVE_REGULATION_OF_PROTEIN_BINDING	GO_POSITIVE_REGULATION_OF_PROTEIN_BINDING		61	0.0995837	0.919885	0.547475	0.687347	1	2256	tags=31%, list=21%, signal=39%
GO_PEPTIDYL_ASPARAGINE_MODIFICATION	GO_PEPTIDYL_ASPARAGINE_MODIFICATION		27	0.146879	0.919125	0.551867	0.688334	1	3164	tags=44%, list=30%, signal=63%
GO_EXECUTION_PHASE_OF_APOPTOSIS	GO_EXECUTION_PHASE_OF_APOPTOSIS		53	0.105867	0.918926	0.552326	0.688313	1	4893	tags=57%, list=46%, signal=104%
GO_TELOMERE_ORGANIZATION	GO_TELOMERE_ORGANIZATION		146	0.0664253	0.917766	0.557447	0.689998	1	4178	tags=46%, list=39%, signal=75%
GO_PROTEIN_LIPID_COMPLEX_ASSEMBLY	GO_PROTEIN_LIPID_COMPLEX_ASSEMBLY		19	0.175182	0.917217	0.532946	0.690581	1	1496	tags=32%, list=14%, signal=37%
GO_REGULATION_OF_CELLULAR_PH	GO_REGULATION_OF_CELLULAR_PH		63	0.0984037	0.916168	0.550813	0.692009	1	5536	tags=62%, list=52%, signal=129%
GO_TRNA_WOBBLE_BASE_MODIFICATION	GO_TRNA_WOBBLE_BASE_MODIFICATION		20	0.170904	0.915964	0.550669	0.691961	1	5623	tags=70%, list=53%, signal=148%
GO_REGULATION_OF_NEURON_PROJECTION_REGENERATION	GO_REGULATION_OF_NEURON_PROJECTION_REGENERATION		17	0.187119	0.915378	0.55123	0.692618	1	5513	tags=71%, list=52%, signal=147%
GO_POSITIVE_REGULATION_OF_VIRAL_GENOME_REPLICATION	GO_POSITIVE_REGULATION_OF_VIRAL_GENOME_REPLICATION		33	0.136252	0.914443	0.572874	0.693872	1	5960	tags=70%, list=56%, signal=158%
GO_NEUROPEPTIDE_SIGNALING_PATHWAY	GO_NEUROPEPTIDE_SIGNALING_PATHWAY		16	0.190835	0.914252	0.5625	0.693759	1	6606	tags=81%, list=62%, signal=215%
GO_POSITIVE_REGULATION_OF_PROTEIN_EXPORT_FROM_NUCLEUS	GO_POSITIVE_REGULATION_OF_PROTEIN_EXPORT_FROM_NUCLEUS		16	0.191295	0.913261	0.554054	0.69515	1	7929	tags=94%, list=75%, signal=369%
GO_HISTONE_H2A_UBIQUITINATION	GO_HISTONE_H2A_UBIQUITINATION		25	0.155701	0.913146	0.554902	0.694961	1	3023	tags=44%, list=28%, signal=61%
GO_REPLACEMENT_OSSIFICATION	GO_REPLACEMENT_OSSIFICATION		15	0.193514	0.913008	0.571429	0.694795	1	779	tags=27%, list=7%, signal=29%
GO_PROTEIN_DNA_COMPLEX_SUBUNIT_ORGANIZATION	GO_PROTEIN_DNA_COMPLEX_SUBUNIT_ORGANIZATION		196	0.0558396	0.912639	0.543788	0.695032	1	7926	tags=80%, list=75%, signal=310%
GO_NEGATIVE_REGULATION_OF_MICROTUBULE_POLYMERIZATION_OR_DEPOLYMERIZATION	GO_NEGATIVE_REGULATION_OF_MICROTUBULE_POLYMERIZATION_OR_DEPOLYMERIZATION		31	0.138068	0.912053	0.542308	0.695646	1	1278	tags=26%, list=12%, signal=29%
GO_PATTERN_RECOGNITION_RECEPTOR_SIGNALING_PATHWAY	GO_PATTERN_RECOGNITION_RECEPTOR_SIGNALING_PATHWAY		146	0.0637483	0.911728	0.545267	0.695819	1	2096	tags=26%, list=20%, signal=32%
GO_PROSTATE_GLAND_DEVELOPMENT	GO_PROSTATE_GLAND_DEVELOPMENT		25	0.151753	0.910397	0.557769	0.697764	1	2215	tags=36%, list=21%, signal=45%
GO_PYRIDINE_CONTAINING_COMPOUND_METABOLIC_PROCESS	GO_PYRIDINE_CONTAINING_COMPOUND_METABOLIC_PROCESS		26	0.150289	0.910082	0.568134	0.697904	1	1675	tags=31%, list=16%, signal=36%
GO_REGULATION_OF_MYOTUBE_DIFFERENTIATION	GO_REGULATION_OF_MYOTUBE_DIFFERENTIATION		23	0.160964	0.909608	0.554241	0.698324	1	1064	tags=26%, list=10%, signal=29%
GO_REGULATION_OF_UBIQUITIN_DEPENDENT_PROTEIN_CATABOLIC_PROCESS	GO_REGULATION_OF_UBIQUITIN_DEPENDENT_PROTEIN_CATABOLIC_PROCESS		128	0.070049	0.908988	0.574468	0.698986	1	8144	tags=84%, list=77%, signal=354%
GO_PYRIDINE_CONTAINING_COMPOUND_BIOSYNTHETIC_PROCESS	GO_PYRIDINE_CONTAINING_COMPOUND_BIOSYNTHETIC_PROCESS		22	0.160744	0.908951	0.566108	0.698679	1	1675	tags=32%, list=16%, signal=38%
GO_DETECTION_OF_OTHER_ORGANISM	GO_DETECTION_OF_OTHER_ORGANISM		16	0.189816	0.907213	0.576446	0.701271	1	4625	tags=63%, list=44%, signal=111%
GO_PROTEIN_LOCALIZATION_TO_CHROMOSOME_CENTROMERIC_REGION	GO_PROTEIN_LOCALIZATION_TO_CHROMOSOME_CENTROMERIC_REGION		22	0.16146	0.906643	0.566462	0.70189	1	3116	tags=45%, list=29%, signal=64%
GO_REGULATION_OF_COLLAGEN_METABOLIC_PROCESS	GO_REGULATION_OF_COLLAGEN_METABOLIC_PROCESS		23	0.164171	0.90584	0.579568	0.702908	1	1030	tags=26%, list=10%, signal=29%
GO_RESPONSE_TO_STEROID_HORMONE	GO_RESPONSE_TO_STEROID_HORMONE		198	0.055496	0.905773	0.565844	0.702626	1	1030	tags=15%, list=10%, signal=16%
GO_CARTILAGE_DEVELOPMENT_INVOLVED_IN_ENDOCHONDRAL_BONE_MORPHOGENESIS	GO_CARTILAGE_DEVELOPMENT_INVOLVED_IN_ENDOCHONDRAL_BONE_MORPHOGENESIS		15	0.194683	0.905135	0.566	0.703384	1	5724	tags=73%, list=54%, signal=159%
GO_EAR_MORPHOGENESIS	GO_EAR_MORPHOGENESIS		42	0.118184	0.905108	0.565637	0.70302	1	519	tags=17%, list=5%, signal=17%
GO_PROTEIN_K48_LINKED_UBIQUITINATION	GO_PROTEIN_K48_LINKED_UBIQUITINATION		51	0.106708	0.904326	0.550898	0.703966	1	1787	tags=27%, list=17%, signal=33%
GO_POSITIVE_REGULATION_OF_DNA_REPLICATION	GO_POSITIVE_REGULATION_OF_DNA_REPLICATION		32	0.133763	0.904317	0.566866	0.703585	1	1902	tags=31%, list=18%, signal=38%
GO_REGULATION_OF_FILOPODIUM_ASSEMBLY	GO_REGULATION_OF_FILOPODIUM_ASSEMBLY		31	0.136381	0.903706	0.547325	0.704219	1	5408	tags=65%, list=51%, signal=131%
GO_CELLULAR_RESPONSE_TO_HORMONE_STIMULUS	GO_CELLULAR_RESPONSE_TO_HORMONE_STIMULUS		389	0.0395393	0.903316	0.602484	0.704502	1	3281	tags=35%, list=31%, signal=48%
GO_POSITIVE_REGULATION_OF_INSULIN_SECRETION_INVOLVED_IN_CELLULAR_RESPONSE_TO_GLUCOSE_STIMULUS	GO_POSITIVE_REGULATION_OF_INSULIN_SECRETION_INVOLVED_IN_CELLULAR_RESPONSE_TO_GLUCOSE_STIMULUS		21	0.164605	0.903077	0.559454	0.704497	1	4830	tags=62%, list=45%, signal=113%
GO_NEGATIVE_REGULATION_OF_SIGNAL_TRANSDUCTION_BY_P53_CLASS_MEDIATOR	GO_NEGATIVE_REGULATION_OF_SIGNAL_TRANSDUCTION_BY_P53_CLASS_MEDIATOR		24	0.156265	0.902725	0.58498	0.704732	1	2769	tags=42%, list=26%, signal=56%
GO_PLATELET_MORPHOGENESIS	GO_PLATELET_MORPHOGENESIS		17	0.18667	0.902092	0.55511	0.705437	1	4268	tags=59%, list=40%, signal=98%
GO_ICOSANOID_METABOLIC_PROCESS	GO_ICOSANOID_METABOLIC_PROCESS		50	0.109893	0.901565	0.582627	0.705966	1	2024	tags=30%, list=19%, signal=37%
GO_NEGATIVE_REGULATION_OF_DEVELOPMENTAL_GROWTH	GO_NEGATIVE_REGULATION_OF_DEVELOPMENTAL_GROWTH		56	0.100745	0.901283	0.573171	0.706049	1	452	tags=14%, list=4%, signal=15%
GO_REGULATION_OF_B_CELL_APOPTOTIC_PROCESS	GO_REGULATION_OF_B_CELL_APOPTOTIC_PROCESS		18	0.172576	0.9006	0.582834	0.706808	1	2300	tags=39%, list=22%, signal=50%
GO_MEMBRANE_BIOGENESIS	GO_MEMBRANE_BIOGENESIS		25	0.150213	0.900044	0.56875	0.707375	1	3931	tags=52%, list=37%, signal=82%
GO_REGULATION_OF_ANOIKIS	GO_REGULATION_OF_ANOIKIS		15	0.190781	0.89949	0.582121	0.707951	1	7890	tags=93%, list=74%, signal=362%
GO_NEUROMUSCULAR_JUNCTION_DEVELOPMENT	GO_NEUROMUSCULAR_JUNCTION_DEVELOPMENT		24	0.153352	0.897559	0.588595	0.710847	1	5013	tags=63%, list=47%, signal=118%
GO_UBIQUITIN_DEPENDENT_PROTEIN_CATABOLIC_PROCESS_VIA_THE_MULTIVESICULAR_BODY_SORTING_PATHWAY	GO_UBIQUITIN_DEPENDENT_PROTEIN_CATABOLIC_PROCESS_VIA_THE_MULTIVESICULAR_BODY_SORTING_PATHWAY		20	0.16865	0.897331	0.563353	0.710824	1	2460	tags=40%, list=23%, signal=52%
GO_LIVER_REGENERATION	GO_LIVER_REGENERATION		18	0.17245	0.897232	0.59375	0.710606	1	1121	tags=28%, list=11%, signal=31%
GO_LUNG_EPITHELIUM_DEVELOPMENT	GO_LUNG_EPITHELIUM_DEVELOPMENT		17	0.181601	0.896603	0.565923	0.711307	1	3072	tags=47%, list=29%, signal=66%
GO_NEGATIVE_REGULATION_OF_VIRAL_TRANSCRIPTION	GO_NEGATIVE_REGULATION_OF_VIRAL_TRANSCRIPTION		21	0.16319	0.895895	0.552987	0.712151	1	4845	tags=62%, list=46%, signal=114%
GO_POSITIVE_REGULATION_OF_INSULIN_SECRETION	GO_POSITIVE_REGULATION_OF_INSULIN_SECRETION		43	0.116121	0.895579	0.589431	0.712325	1	1735	tags=28%, list=16%, signal=33%
GO_REGULATION_OF_NECROTIC_CELL_DEATH	GO_REGULATION_OF_NECROTIC_CELL_DEATH		19	0.174155	0.89485	0.58891	0.713234	1	2066	tags=37%, list=19%, signal=46%
GO_SISTER_CHROMATID_COHESION	GO_SISTER_CHROMATID_COHESION		51	0.106613	0.894829	0.583333	0.712872	1	1788	tags=27%, list=17%, signal=33%
GO_PEROXISOMAL_TRANSPORT	GO_PEROXISOMAL_TRANSPORT		59	0.0988679	0.8941	0.584615	0.713776	1	7597	tags=81%, list=72%, signal=284%
GO_POSITIVE_REGULATION_OF_RESPONSE_TO_OXIDATIVE_STRESS	GO_POSITIVE_REGULATION_OF_RESPONSE_TO_OXIDATIVE_STRESS		16	0.185208	0.893959	0.578411	0.713586	1	3346	tags=50%, list=31%, signal=73%
GO_REGULATION_OF_RESPONSE_TO_ENDOPLASMIC_RETICULUM_STRESS	GO_REGULATION_OF_RESPONSE_TO_ENDOPLASMIC_RETICULUM_STRESS		71	0.0911569	0.893806	0.584466	0.713472	1	5770	tags=63%, list=54%, signal=138%
GO_REGULATION_OF_NITRIC_OXIDE_BIOSYNTHETIC_PROCESS	GO_REGULATION_OF_NITRIC_OXIDE_BIOSYNTHETIC_PROCESS		31	0.135675	0.891785	0.587398	0.71664	1	618	tags=19%, list=6%, signal=20%
GO_APOPTOTIC_DNA_FRAGMENTATION	GO_APOPTOTIC_DNA_FRAGMENTATION		17	0.181873	0.891243	0.585417	0.717168	1	3694	tags=53%, list=35%, signal=81%
GO_NEGATIVE_REGULATION_OF_AXONOGENESIS	GO_NEGATIVE_REGULATION_OF_AXONOGENESIS		38	0.120262	0.890966	0.605523	0.717235	1	1242	tags=24%, list=12%, signal=27%
GO_REGULATION_OF_LONG_TERM_NEURONAL_SYNAPTIC_PLASTICITY	GO_REGULATION_OF_LONG_TERM_NEURONAL_SYNAPTIC_PLASTICITY		15	0.191082	0.890578	0.603416	0.717526	1	8595	tags=100%, list=81%, signal=523%
GO_CATECHOLAMINE_METABOLIC_PROCESS	GO_CATECHOLAMINE_METABOLIC_PROCESS		21	0.162139	0.889524	0.595661	0.718922	1	5362	tags=67%, list=50%, signal=134%
GO_SUBSTRATE_DEPENDENT_CELL_MIGRATION	GO_SUBSTRATE_DEPENDENT_CELL_MIGRATION		18	0.175389	0.88795	0.61079	0.721187	1	8762	tags=100%, list=82%, signal=570%
GO_NEURON_DEATH_IN_RESPONSE_TO_OXIDATIVE_STRESS	GO_NEURON_DEATH_IN_RESPONSE_TO_OXIDATIVE_STRESS		23	0.154262	0.887624	0.616302	0.72133	1	4830	tags=61%, list=45%, signal=111%
GO_CELLULAR_RESPONSE_TO_ESTRADIOL_STIMULUS	GO_CELLULAR_RESPONSE_TO_ESTRADIOL_STIMULUS		20	0.167613	0.886866	0.584052	0.722217	1	2471	tags=40%, list=23%, signal=52%
GO_REGULATION_OF_PROTEIN_TARGETING	GO_REGULATION_OF_PROTEIN_TARGETING		61	0.0970553	0.886598	0.606805	0.722276	1	2631	tags=34%, list=25%, signal=45%
GO_REGULATION_OF_DEPHOSPHORYLATION	GO_REGULATION_OF_DEPHOSPHORYLATION		144	0.0632277	0.886418	0.608268	0.722191	1	3984	tags=44%, list=38%, signal=69%
GO_REGULATION_OF_DNA_BIOSYNTHETIC_PROCESS	GO_REGULATION_OF_DNA_BIOSYNTHETIC_PROCESS		86	0.0791574	0.886416	0.6	0.721795	1	2253	tags=29%, list=21%, signal=37%
GO_REGULATION_OF_GENE_SILENCING	GO_REGULATION_OF_GENE_SILENCING		98	0.0772281	0.886023	0.590734	0.72204	1	8400	tags=87%, list=79%, signal=411%
GO_MITOCHONDRIAL_CYTOCHROME_C_OXIDASE_ASSEMBLY	GO_MITOCHONDRIAL_CYTOCHROME_C_OXIDASE_ASSEMBLY		20	0.160964	0.885258	0.584179	0.722992	1	7853	tags=90%, list=74%, signal=345%
GO_CELL_JUNCTION_ASSEMBLY	GO_CELL_JUNCTION_ASSEMBLY		202	0.0541376	0.885103	0.574553	0.72286	1	2485	tags=29%, list=23%, signal=37%
GO_NEGATIVE_REGULATION_OF_NOTCH_SIGNALING_PATHWAY	GO_NEGATIVE_REGULATION_OF_NOTCH_SIGNALING_PATHWAY		24	0.15012	0.884564	0.601677	0.723365	1	621	tags=21%, list=6%, signal=22%
GO_POSITIVE_REGULATION_OF_PHOSPHOLIPASE_ACTIVITY	GO_POSITIVE_REGULATION_OF_PHOSPHOLIPASE_ACTIVITY		27	0.142213	0.88406	0.591966	0.723855	1	2820	tags=41%, list=27%, signal=55%
GO_TUBE_FORMATION	GO_TUBE_FORMATION		86	0.0797544	0.884049	0.588608	0.723476	1	1135	tags=19%, list=11%, signal=21%
GO_CELLULAR_RESPONSE_TO_DEXAMETHASONE_STIMULUS	GO_CELLULAR_RESPONSE_TO_DEXAMETHASONE_STIMULUS		20	0.164453	0.883757	0.610766	0.723575	1	7816	tags=90%, list=74%, signal=340%
GO_ERYTHROCYTE_DEVELOPMENT	GO_ERYTHROCYTE_DEVELOPMENT		25	0.147133	0.882598	0.55414	0.72528	1	7363	tags=84%, list=69%, signal=273%
GO_LIPID_OXIDATION	GO_LIPID_OXIDATION		80	0.0836954	0.882303	0.616	0.725368	1	7615	tags=80%, list=72%, signal=280%
GO_EPIDERMAL_CELL_DIFFERENTIATION	GO_EPIDERMAL_CELL_DIFFERENTIATION		90	0.0797684	0.882213	0.588115	0.725135	1	3408	tags=40%, list=32%, signal=58%
GO_EPITHELIAL_TUBE_FORMATION	GO_EPITHELIAL_TUBE_FORMATION		75	0.087975	0.88167	0.585462	0.725694	1	1054	tags=19%, list=10%, signal=21%
GO_REGULATION_OF_PLATELET_DERIVED_GROWTH_FACTOR_RECEPTOR_SIGNALING_PATHWAY	GO_REGULATION_OF_PLATELET_DERIVED_GROWTH_FACTOR_RECEPTOR_SIGNALING_PATHWAY		15	0.189046	0.881292	0.598802	0.725978	1	6492	tags=80%, list=61%, signal=205%
GO_MYELOID_CELL_HOMEOSTASIS	GO_MYELOID_CELL_HOMEOSTASIS		116	0.0696481	0.880872	0.571121	0.726246	1	2564	tags=31%, list=24%, signal=40%
GO_REGULATION_OF_CELLULAR_RESPONSE_TO_GROWTH_FACTOR_STIMULUS	GO_REGULATION_OF_CELLULAR_RESPONSE_TO_GROWTH_FACTOR_STIMULUS		139	0.0650927	0.879941	0.594961	0.727461	1	1915	tags=24%, list=18%, signal=29%
GO_REGULATION_OF_INTRINSIC_APOPTOTIC_SIGNALING_PATHWAY_IN_RESPONSE_TO_DNA_DAMAGE	GO_REGULATION_OF_INTRINSIC_APOPTOTIC_SIGNALING_PATHWAY_IN_RESPONSE_TO_DNA_DAMAGE		31	0.133996	0.879706	0.596	0.727426	1	7832	tags=87%, list=74%, signal=331%
GO_RECEPTOR_BIOSYNTHETIC_PROCESS	GO_RECEPTOR_BIOSYNTHETIC_PROCESS		16	0.182633	0.878273	0.618474	0.729482	1	6693	tags=81%, list=63%, signal=219%
GO_REGULATION_OF_OLIGODENDROCYTE_DIFFERENTIATION	GO_REGULATION_OF_OLIGODENDROCYTE_DIFFERENTIATION		18	0.174807	0.878219	0.606299	0.729153	1	1096	tags=28%, list=10%, signal=31%
GO_NEGATIVE_REGULATION_OF_PEPTIDYL_TYROSINE_PHOSPHORYLATION	GO_NEGATIVE_REGULATION_OF_PEPTIDYL_TYROSINE_PHOSPHORYLATION		39	0.11936	0.876927	0.599174	0.73103	1	370	tags=15%, list=3%, signal=16%
GO_NEGATIVE_REGULATION_OF_LYMPHOCYTE_APOPTOTIC_PROCESS	GO_NEGATIVE_REGULATION_OF_LYMPHOCYTE_APOPTOTIC_PROCESS		22	0.157091	0.876799	0.594235	0.730847	1	748	tags=23%, list=7%, signal=24%
GO_POSITIVE_REGULATION_OF_CELL_CYCLE_G2_M_PHASE_TRANSITION	GO_POSITIVE_REGULATION_OF_CELL_CYCLE_G2_M_PHASE_TRANSITION		21	0.157154	0.87624	0.619919	0.731395	1	1368	tags=29%, list=13%, signal=33%
GO_POSITIVE_REGULATION_OF_G1_S_TRANSITION_OF_MITOTIC_CELL_CYCLE	GO_POSITIVE_REGULATION_OF_G1_S_TRANSITION_OF_MITOTIC_CELL_CYCLE		29	0.1388	0.875997	0.601124	0.73144	1	7320	tags=83%, list=69%, signal=265%
GO_MITOCHONDRIAL_CALCIUM_ION_HOMEOSTASIS	GO_MITOCHONDRIAL_CALCIUM_ION_HOMEOSTASIS		22	0.154106	0.875193	0.610338	0.732426	1	6574	tags=77%, list=62%, signal=202%
GO_RESPONSE_TO_PLATELET_DERIVED_GROWTH_FACTOR	GO_RESPONSE_TO_PLATELET_DERIVED_GROWTH_FACTOR		17	0.175666	0.875064	0.599119	0.732238	1	8134	tags=94%, list=77%, signal=401%
GO_NEGATIVE_REGULATION_OF_CYSTEINE_TYPE_ENDOPEPTIDASE_ACTIVITY	GO_NEGATIVE_REGULATION_OF_CYSTEINE_TYPE_ENDOPEPTIDASE_ACTIVITY		60	0.0976333	0.874948	0.609054	0.73207	1	7112	tags=77%, list=67%, signal=231%
GO_MYOTUBE_CELL_DEVELOPMENT	GO_MYOTUBE_CELL_DEVELOPMENT		18	0.177825	0.874027	0.576419	0.733243	1	1064	tags=28%, list=10%, signal=31%
GO_BONE_MINERALIZATION	GO_BONE_MINERALIZATION		51	0.105712	0.873958	0.61583	0.73297	1	6380	tags=71%, list=60%, signal=176%
GO_MAST_CELL_MEDIATED_IMMUNITY	GO_MAST_CELL_MEDIATED_IMMUNITY		34	0.12483	0.873668	0.585987	0.733086	1	4926	tags=59%, list=46%, signal=109%
GO_PROTEIN_PALMITOYLATION	GO_PROTEIN_PALMITOYLATION		28	0.14075	0.873444	0.612371	0.733063	1	6475	tags=75%, list=61%, signal=192%
GO_MAINTENANCE_OF_PROTEIN_LOCATION_IN_CELL	GO_MAINTENANCE_OF_PROTEIN_LOCATION_IN_CELL		52	0.101881	0.872577	0.616123	0.734208	1	8115	tags=87%, list=76%, signal=365%
GO_REGULATION_OF_MICROTUBULE_CYTOSKELETON_ORGANIZATION	GO_REGULATION_OF_MICROTUBULE_CYTOSKELETON_ORGANIZATION		149	0.061674	0.871434	0.600798	0.735746	1	1278	tags=18%, list=12%, signal=20%
GO_COLLAGEN_METABOLIC_PROCESS	GO_COLLAGEN_METABOLIC_PROCESS		50	0.103433	0.870742	0.610338	0.736524	1	1030	tags=20%, list=10%, signal=22%
GO_REGULATION_OF_NIK_NF_KAPPAB_SIGNALING	GO_REGULATION_OF_NIK_NF_KAPPAB_SIGNALING		74	0.0868316	0.870629	0.629412	0.736277	1	375	tags=12%, list=4%, signal=13%
GO_NEGATIVE_REGULATION_OF_LIPID_METABOLIC_PROCESS	GO_NEGATIVE_REGULATION_OF_LIPID_METABOLIC_PROCESS		49	0.103407	0.870139	0.621901	0.736684	1	8011	tags=86%, list=75%, signal=347%
GO_DEVELOPMENTAL_MATURATION	GO_DEVELOPMENTAL_MATURATION		145	0.0618853	0.869061	0.641434	0.738148	1	1988	tags=25%, list=19%, signal=30%
GO_NEURAL_TUBE_FORMATION	GO_NEURAL_TUBE_FORMATION		70	0.0869746	0.86854	0.623742	0.738622	1	1054	tags=19%, list=10%, signal=20%
GO_AXON_EXTENSION	GO_AXON_EXTENSION		76	0.0856567	0.868526	0.607547	0.738254	1	1332	tags=21%, list=13%, signal=24%
GO_FATTY_ACYL_COA_BIOSYNTHETIC_PROCESS	GO_FATTY_ACYL_COA_BIOSYNTHETIC_PROCESS		24	0.146594	0.867176	0.644531	0.740118	1	1101	tags=25%, list=10%, signal=28%
GO_CHONDROITIN_SULFATE_BIOSYNTHETIC_PROCESS	GO_CHONDROITIN_SULFATE_BIOSYNTHETIC_PROCESS		15	0.182824	0.866643	0.61144	0.740664	1	6558	tags=80%, list=62%, signal=209%
GO_POSITIVE_REGULATION_OF_HORMONE_SECRETION	GO_POSITIVE_REGULATION_OF_HORMONE_SECRETION		61	0.0950732	0.866571	0.62173	0.740366	1	5090	tags=57%, list=48%, signal=110%
GO_REGULATION_OF_LYMPHOCYTE_MIGRATION	GO_REGULATION_OF_LYMPHOCYTE_MIGRATION		40	0.115038	0.866255	0.641326	0.740517	1	375	tags=15%, list=4%, signal=15%
GO_NEGATIVE_REGULATION_OF_LEUKOCYTE_APOPTOTIC_PROCESS	GO_NEGATIVE_REGULATION_OF_LEUKOCYTE_APOPTOTIC_PROCESS		31	0.13061	0.865882	0.61523	0.740782	1	1357	tags=26%, list=13%, signal=29%
GO_CRANIAL_SKELETAL_SYSTEM_DEVELOPMENT	GO_CRANIAL_SKELETAL_SYSTEM_DEVELOPMENT		32	0.128086	0.865717	0.628205	0.740656	1	3290	tags=44%, list=31%, signal=63%
GO_C4_DICARBOXYLATE_TRANSPORT	GO_C4_DICARBOXYLATE_TRANSPORT		15	0.1806	0.865255	0.626531	0.741022	1	4457	tags=60%, list=42%, signal=103%
GO_POSITIVE_REGULATION_OF_CELL_CYCLE_G1_S_PHASE_TRANSITION	GO_POSITIVE_REGULATION_OF_CELL_CYCLE_G1_S_PHASE_TRANSITION		37	0.122071	0.864501	0.623457	0.741972	1	7320	tags=81%, list=69%, signal=260%
GO_REGULATION_OF_PHOSPHATASE_ACTIVITY	GO_REGULATION_OF_PHOSPHATASE_ACTIVITY		115	0.0685507	0.864414	0.643287	0.741715	1	3066	tags=36%, list=29%, signal=50%
GO_REGULATION_OF_T_CELL_RECEPTOR_SIGNALING_PATHWAY	GO_REGULATION_OF_T_CELL_RECEPTOR_SIGNALING_PATHWAY		34	0.12396	0.864223	0.612705	0.74165	1	3373	tags=44%, list=32%, signal=64%
GO_REGULATION_OF_BIOMINERALIZATION	GO_REGULATION_OF_BIOMINERALIZATION		42	0.111696	0.86341	0.610887	0.7426	1	6405	tags=71%, list=60%, signal=179%
GO_HORMONE_METABOLIC_PROCESS	GO_HORMONE_METABOLIC_PROCESS		83	0.0803262	0.863399	0.614286	0.74222	1	2992	tags=36%, list=28%, signal=50%
GO_GLIAL_CELL_PROLIFERATION	GO_GLIAL_CELL_PROLIFERATION		27	0.139245	0.863007	0.655955	0.742453	1	2458	tags=37%, list=23%, signal=48%
GO_HIPPOCAMPUS_DEVELOPMENT	GO_HIPPOCAMPUS_DEVELOPMENT		49	0.103056	0.861691	0.620968	0.744265	1	3462	tags=43%, list=33%, signal=63%
GO_REGULATION_OF_POSTTRANSCRIPTIONAL_GENE_SILENCING	GO_REGULATION_OF_POSTTRANSCRIPTIONAL_GENE_SILENCING		84	0.0788398	0.860187	0.603586	0.746427	1	8400	tags=87%, list=79%, signal=412%
GO_PHOSPHATIDYLCHOLINE_BIOSYNTHETIC_PROCESS	GO_PHOSPHATIDYLCHOLINE_BIOSYNTHETIC_PROCESS		26	0.143415	0.860061	0.640657	0.746238	1	2565	tags=38%, list=24%, signal=51%
GO_REGULATION_OF_TRANSLATIONAL_ELONGATION	GO_REGULATION_OF_TRANSLATIONAL_ELONGATION		17	0.170764	0.859001	0.613963	0.747575	1	8186	tags=94%, list=77%, signal=410%
GO_COCHLEA_DEVELOPMENT	GO_COCHLEA_DEVELOPMENT		18	0.169055	0.858952	0.634694	0.747258	1	1157	tags=28%, list=11%, signal=31%
GO_COLLATERAL_SPROUTING	GO_COLLATERAL_SPROUTING		15	0.182315	0.858935	0.630705	0.746886	1	5147	tags=67%, list=48%, signal=129%
GO_POSITIVE_REGULATION_OF_DENDRITE_DEVELOPMENT	GO_POSITIVE_REGULATION_OF_DENDRITE_DEVELOPMENT		49	0.103344	0.857979	0.655462	0.748023	1	1291	tags=22%, list=12%, signal=25%
GO_RESPONSE_TO_ZINC_ION	GO_RESPONSE_TO_ZINC_ION		23	0.151911	0.857463	0.621399	0.748493	1	8088	tags=91%, list=76%, signal=382%
GO_REGULATION_OF_ENDOPLASMIC_RETICULUM_STRESS_INDUCED_INTRINSIC_APOPTOTIC_SIGNALING_PATHWAY	GO_REGULATION_OF_ENDOPLASMIC_RETICULUM_STRESS_INDUCED_INTRINSIC_APOPTOTIC_SIGNALING_PATHWAY		24	0.146488	0.853495	0.664078	0.754827	1	5971	tags=71%, list=56%, signal=161%
GO_RESPONSE_TO_NERVE_GROWTH_FACTOR	GO_RESPONSE_TO_NERVE_GROWTH_FACTOR		37	0.119674	0.85141	0.617464	0.757913	1	1029	tags=22%, list=10%, signal=24%
GO_AMINO_ACID_TRANSPORT	GO_AMINO_ACID_TRANSPORT		73	0.0840576	0.850968	0.666004	0.758267	1	1295	tags=21%, list=12%, signal=23%
GO_REGULATION_OF_MORPHOGENESIS_OF_A_BRANCHING_STRUCTURE	GO_REGULATION_OF_MORPHOGENESIS_OF_A_BRANCHING_STRUCTURE		21	0.154055	0.850488	0.652256	0.758677	1	895	tags=24%, list=8%, signal=26%
GO_NEGATIVE_REGULATION_OF_MRNA_METABOLIC_PROCESS	GO_NEGATIVE_REGULATION_OF_MRNA_METABOLIC_PROCESS		71	0.0877131	0.850091	0.636929	0.75895	1	4759	tags=54%, list=45%, signal=96%
GO_B_CELL_APOPTOTIC_PROCESS	GO_B_CELL_APOPTOTIC_PROCESS		23	0.152601	0.848674	0.651485	0.760987	1	3462	tags=48%, list=33%, signal=71%
GO_REGULATION_OF_EXTRINSIC_APOPTOTIC_SIGNALING_PATHWAY_VIA_DEATH_DOMAIN_RECEPTORS	GO_REGULATION_OF_EXTRINSIC_APOPTOTIC_SIGNALING_PATHWAY_VIA_DEATH_DOMAIN_RECEPTORS		41	0.111111	0.848462	0.645492	0.760964	1	896	tags=20%, list=8%, signal=21%
GO_POLYSACCHARIDE_BIOSYNTHETIC_PROCESS	GO_POLYSACCHARIDE_BIOSYNTHETIC_PROCESS		49	0.102294	0.847775	0.646825	0.761663	1	6722	tags=73%, list=63%, signal=199%
GO_NEURON_PROJECTION_EXTENSION	GO_NEURON_PROJECTION_EXTENSION		102	0.0722421	0.847751	0.656627	0.761297	1	697	tags=14%, list=7%, signal=15%
GO_I_KAPPAB_PHOSPHORYLATION	GO_I_KAPPAB_PHOSPHORYLATION		15	0.182391	0.847176	0.647887	0.761895	1	4438	tags=60%, list=42%, signal=103%
GO_DIOL_BIOSYNTHETIC_PROCESS	GO_DIOL_BIOSYNTHETIC_PROCESS		16	0.177807	0.846858	0.65643	0.762008	1	8736	tags=100%, list=82%, signal=562%
GO_GLYCOPROTEIN_CATABOLIC_PROCESS	GO_GLYCOPROTEIN_CATABOLIC_PROCESS		18	0.166132	0.8462	0.66167	0.76269	1	4729	tags=61%, list=45%, signal=110%
GO_LOCOMOTORY_BEHAVIOR	GO_LOCOMOTORY_BEHAVIOR		89	0.0762347	0.845713	0.63834	0.76312	1	5522	tags=60%, list=52%, signal=123%
GO_POSITIVE_REGULATION_OF_UBIQUITIN_DEPENDENT_PROTEIN_CATABOLIC_PROCESS	GO_POSITIVE_REGULATION_OF_UBIQUITIN_DEPENDENT_PROTEIN_CATABOLIC_PROCESS		79	0.0810612	0.845603	0.643002	0.762903	1	2506	tags=32%, list=24%, signal=41%
GO_HISTONE_H2A_MONOUBIQUITINATION	GO_HISTONE_H2A_MONOUBIQUITINATION		16	0.178432	0.844448	0.633721	0.764424	1	2090	tags=38%, list=20%, signal=47%
GO_REGULATION_OF_PROTEIN_MODIFICATION_BY_SMALL_PROTEIN_CONJUGATION_OR_REMOVAL	GO_REGULATION_OF_PROTEIN_MODIFICATION_BY_SMALL_PROTEIN_CONJUGATION_OR_REMOVAL		202	0.0515681	0.844054	0.646091	0.764702	1	5299	tags=55%, list=50%, signal=108%
GO_SYNCYTIUM_FORMATION	GO_SYNCYTIUM_FORMATION		25	0.140075	0.843852	0.632411	0.764616	1	1064	tags=24%, list=10%, signal=27%
GO_MYOBLAST_FUSION	GO_MYOBLAST_FUSION		19	0.163196	0.843774	0.639535	0.76434	1	1064	tags=26%, list=10%, signal=29%
GO_MULTICELLULAR_ORGANISM_AGING	GO_MULTICELLULAR_ORGANISM_AGING		22	0.149304	0.843303	0.665996	0.764728	1	2762	tags=41%, list=26%, signal=55%
GO_POSITIVE_REGULATION_OF_TRANSLATION	GO_POSITIVE_REGULATION_OF_TRANSLATION		112	0.0670318	0.843272	0.668627	0.764368	1	812	tags=14%, list=8%, signal=15%
GO_REGULATION_OF_EXOCYTOSIS	GO_REGULATION_OF_EXOCYTOSIS		119	0.0664389	0.842866	0.653933	0.7646	1	2247	tags=28%, list=21%, signal=35%
GO_CELLULAR_RESPONSE_TO_ALCOHOL	GO_CELLULAR_RESPONSE_TO_ALCOHOL		56	0.094717	0.842817	0.646718	0.764268	1	326	tags=13%, list=3%, signal=13%
GO_MAINTENANCE_OF_CELL_NUMBER	GO_MAINTENANCE_OF_CELL_NUMBER		110	0.0674057	0.842093	0.679513	0.765088	1	4119	tags=45%, list=39%, signal=73%
GO_REGULATION_OF_LEUKOCYTE_DEGRANULATION	GO_REGULATION_OF_LEUKOCYTE_DEGRANULATION		33	0.122611	0.841445	0.684426	0.765737	1	632	tags=18%, list=6%, signal=19%
GO_NEGATIVE_REGULATION_OF_INTRINSIC_APOPTOTIC_SIGNALING_PATHWAY_BY_P53_CLASS_MEDIATOR	GO_NEGATIVE_REGULATION_OF_INTRINSIC_APOPTOTIC_SIGNALING_PATHWAY_BY_P53_CLASS_MEDIATOR		18	0.164938	0.841444	0.673152	0.765332	1	2381	tags=39%, list=22%, signal=50%
GO_MYD88_INDEPENDENT_TOLL_LIKE_RECEPTOR_SIGNALING_PATHWAY	GO_MYD88_INDEPENDENT_TOLL_LIKE_RECEPTOR_SIGNALING_PATHWAY		29	0.128	0.841298	0.671488	0.765188	1	3405	tags=45%, list=32%, signal=66%
GO_REGULATION_OF_OXIDOREDUCTASE_ACTIVITY	GO_REGULATION_OF_OXIDOREDUCTASE_ACTIVITY		64	0.0910746	0.841221	0.664634	0.764931	1	2689	tags=34%, list=25%, signal=46%
GO_VENTRICULAR_CARDIAC_MUSCLE_TISSUE_DEVELOPMENT	GO_VENTRICULAR_CARDIAC_MUSCLE_TISSUE_DEVELOPMENT		22	0.149304	0.840628	0.642857	0.765549	1	2762	tags=41%, list=26%, signal=55%
GO_PEPTIDYL_TYROSINE_AUTOPHOSPHORYLATION	GO_PEPTIDYL_TYROSINE_AUTOPHOSPHORYLATION		27	0.139382	0.839925	0.663405	0.766227	1	2850	tags=41%, list=27%, signal=56%
GO_SULFUR_COMPOUND_BIOSYNTHETIC_PROCESS	GO_SULFUR_COMPOUND_BIOSYNTHETIC_PROCESS		125	0.065028	0.839392	0.674858	0.766702	1	1101	tags=17%, list=10%, signal=19%
GO_NEGATIVE_REGULATION_OF_ALPHA_BETA_T_CELL_ACTIVATION	GO_NEGATIVE_REGULATION_OF_ALPHA_BETA_T_CELL_ACTIVATION		25	0.14245	0.83902	0.620833	0.7669	1	189	tags=16%, list=2%, signal=16%
GO_NEGATIVE_REGULATION_OF_IMMUNE_EFFECTOR_PROCESS	GO_NEGATIVE_REGULATION_OF_IMMUNE_EFFECTOR_PROCESS		79	0.0792448	0.837681	0.676471	0.768719	1	1046	tags=18%, list=10%, signal=20%
GO_EPITHELIAL_CELL_PROLIFERATION	GO_EPITHELIAL_CELL_PROLIFERATION		194	0.051928	0.837211	0.648	0.76908	1	3400	tags=37%, list=32%, signal=54%
GO_PEPTIDYL_THREONINE_MODIFICATION	GO_PEPTIDYL_THREONINE_MODIFICATION		94	0.0731899	0.836012	0.666667	0.770634	1	5783	tags=62%, list=54%, signal=134%
GO_HISTONE_MONOUBIQUITINATION	GO_HISTONE_MONOUBIQUITINATION		27	0.136844	0.83579	0.658777	0.770588	1	2090	tags=33%, list=20%, signal=41%
GO_DOPAMINE_RECEPTOR_SIGNALING_PATHWAY	GO_DOPAMINE_RECEPTOR_SIGNALING_PATHWAY		24	0.142278	0.835766	0.683794	0.770226	1	5573	tags=67%, list=52%, signal=140%
GO_RESPONSE_TO_GLUCAGON	GO_RESPONSE_TO_GLUCAGON		21	0.15171	0.835721	0.668041	0.769909	1	3955	tags=52%, list=37%, signal=83%
GO_MICROTUBULE_DEPOLYMERIZATION	GO_MICROTUBULE_DEPOLYMERIZATION		33	0.122405	0.835294	0.672165	0.770257	1	1278	tags=24%, list=12%, signal=27%
GO_NEGATIVE_REGULATION_OF_INTRACELLULAR_STEROID_HORMONE_RECEPTOR_SIGNALING_PATHWAY	GO_NEGATIVE_REGULATION_OF_INTRACELLULAR_STEROID_HORMONE_RECEPTOR_SIGNALING_PATHWAY		23	0.146243	0.835271	0.655894	0.769889	1	4915	tags=61%, list=46%, signal=113%
GO_POSITIVE_REGULATION_OF_MULTI_ORGANISM_PROCESS	GO_POSITIVE_REGULATION_OF_MULTI_ORGANISM_PROCESS		16	0.175332	0.835214	0.677228	0.769571	1	795	tags=25%, list=7%, signal=27%
GO_RECEPTOR_METABOLIC_PROCESS	GO_RECEPTOR_METABOLIC_PROCESS		129	0.0620377	0.83504	0.662577	0.769473	1	1242	tags=18%, list=12%, signal=20%
GO_RESPONSE_TO_EPIDERMAL_GROWTH_FACTOR	GO_RESPONSE_TO_EPIDERMAL_GROWTH_FACTOR		37	0.11926	0.83389	0.666004	0.770965	1	5340	tags=62%, list=50%, signal=125%
GO_REGULATION_OF_VASCULAR_ASSOCIATED_SMOOTH_MUSCLE_CELL_PROLIFERATION	GO_REGULATION_OF_VASCULAR_ASSOCIATED_SMOOTH_MUSCLE_CELL_PROLIFERATION		29	0.128726	0.832164	0.669456	0.773393	1	3031	tags=41%, list=29%, signal=58%
GO_APICAL_JUNCTION_ASSEMBLY	GO_APICAL_JUNCTION_ASSEMBLY		45	0.102288	0.832038	0.638171	0.773191	1	2458	tags=33%, list=23%, signal=43%
GO_NEGATIVE_REGULATION_OF_UBIQUITIN_PROTEIN_TRANSFERASE_ACTIVITY	GO_NEGATIVE_REGULATION_OF_UBIQUITIN_PROTEIN_TRANSFERASE_ACTIVITY		15	0.175962	0.831037	0.664078	0.774398	1	7339	tags=87%, list=69%, signal=280%
GO_REGULATION_OF_CELL_JUNCTION_ASSEMBLY	GO_REGULATION_OF_CELL_JUNCTION_ASSEMBLY		90	0.075341	0.830809	0.67019	0.77436	1	1212	tags=19%, list=11%, signal=21%
GO_REGULATION_OF_MITOCHONDRIAL_GENE_EXPRESSION	GO_REGULATION_OF_MITOCHONDRIAL_GENE_EXPRESSION		30	0.126121	0.830752	0.654	0.774061	1	9286	tags=100%, list=87%, signal=792%
GO_EMBRYONIC_SKELETAL_SYSTEM_DEVELOPMENT	GO_EMBRYONIC_SKELETAL_SYSTEM_DEVELOPMENT		47	0.101484	0.830308	0.652259	0.774367	1	2090	tags=30%, list=20%, signal=37%
GO_PROTEIN_HYDROXYLATION	GO_PROTEIN_HYDROXYLATION		23	0.146887	0.830131	0.651546	0.774225	1	9065	tags=100%, list=85%, signal=680%
GO_NEGATIVE_REGULATION_OF_MITOCHONDRION_ORGANIZATION	GO_NEGATIVE_REGULATION_OF_MITOCHONDRION_ORGANIZATION		46	0.104256	0.830048	0.649402	0.773953	1	6979	tags=76%, list=66%, signal=221%
GO_HINDBRAIN_MORPHOGENESIS	GO_HINDBRAIN_MORPHOGENESIS		22	0.146556	0.829181	0.650108	0.774965	1	3274	tags=45%, list=31%, signal=66%
GO_NEGATIVE_REGULATION_OF_HORMONE_SECRETION	GO_NEGATIVE_REGULATION_OF_HORMONE_SECRETION		24	0.142054	0.827582	0.646825	0.777224	1	2477	tags=38%, list=23%, signal=49%
GO_REGULATION_OF_LYMPHOCYTE_APOPTOTIC_PROCESS	GO_REGULATION_OF_LYMPHOCYTE_APOPTOTIC_PROCESS		41	0.107359	0.827218	0.676955	0.777412	1	1713	tags=27%, list=16%, signal=32%
GO_TELOMERE_CAPPING	GO_TELOMERE_CAPPING		40	0.111729	0.826254	0.683897	0.778593	1	9174	tags=98%, list=86%, signal=712%
GO_ALCOHOL_CATABOLIC_PROCESS	GO_ALCOHOL_CATABOLIC_PROCESS		29	0.126985	0.82524	0.680312	0.779878	1	4881	tags=59%, list=46%, signal=108%
GO_REGULATION_OF_TOLL_LIKE_RECEPTOR_SIGNALING_PATHWAY	GO_REGULATION_OF_TOLL_LIKE_RECEPTOR_SIGNALING_PATHWAY		50	0.0998449	0.824886	0.671429	0.780073	1	3405	tags=42%, list=32%, signal=62%
GO_NEGATIVE_REGULATION_OF_PROTEIN_POLYMERIZATION	GO_NEGATIVE_REGULATION_OF_PROTEIN_POLYMERIZATION		51	0.0960584	0.824721	0.672199	0.779941	1	1483	tags=24%, list=14%, signal=27%
GO_REGULATION_OF_CELL_MIGRATION_INVOLVED_IN_SPROUTING_ANGIOGENESIS	GO_REGULATION_OF_CELL_MIGRATION_INVOLVED_IN_SPROUTING_ANGIOGENESIS		19	0.153944	0.822933	0.669492	0.782537	1	603	tags=21%, list=6%, signal=22%
GO_PROTEIN_N_LINKED_GLYCOSYLATION	GO_PROTEIN_N_LINKED_GLYCOSYLATION		62	0.089442	0.82138	0.693548	0.784685	1	7450	tags=79%, list=70%, signal=263%
GO_REGULATION_OF_HUMORAL_IMMUNE_RESPONSE	GO_REGULATION_OF_HUMORAL_IMMUNE_RESPONSE		19	0.155885	0.820436	0.69556	0.785801	1	8969	tags=100%, list=84%, signal=641%
GO_POSITIVE_REGULATION_OF_CELLULAR_AMIDE_METABOLIC_PROCESS	GO_POSITIVE_REGULATION_OF_CELLULAR_AMIDE_METABOLIC_PROCESS		132	0.0605844	0.820148	0.692771	0.785845	1	812	tags=14%, list=8%, signal=15%
GO_REGULATION_OF_BLOOD_CIRCULATION	GO_REGULATION_OF_BLOOD_CIRCULATION		105	0.0698395	0.819574	0.708419	0.78635	1	782	tags=14%, list=7%, signal=15%
GO_CELLULAR_PROCESS_INVOLVED_IN_REPRODUCTION_IN_MULTICELLULAR_ORGANISM	GO_CELLULAR_PROCESS_INVOLVED_IN_REPRODUCTION_IN_MULTICELLULAR_ORGANISM		176	0.0541554	0.817765	0.681382	0.788882	1	2934	tags=33%, list=28%, signal=45%
GO_LUNG_ALVEOLUS_DEVELOPMENT	GO_LUNG_ALVEOLUS_DEVELOPMENT		18	0.160145	0.817222	0.704545	0.789344	1	3022	tags=44%, list=28%, signal=62%
GO_GOLGI_TO_VACUOLE_TRANSPORT	GO_GOLGI_TO_VACUOLE_TRANSPORT		17	0.161845	0.817212	0.681188	0.788951	1	782	tags=24%, list=7%, signal=25%
GO_PHOSPHATIDIC_ACID_METABOLIC_PROCESS	GO_PHOSPHATIDIC_ACID_METABOLIC_PROCESS		34	0.118178	0.816408	0.693089	0.789809	1	4684	tags=56%, list=44%, signal=100%
GO_POSITIVE_REGULATION_OF_EPITHELIAL_CELL_APOPTOTIC_PROCESS	GO_POSITIVE_REGULATION_OF_EPITHELIAL_CELL_APOPTOTIC_PROCESS		19	0.153805	0.815887	0.701195	0.790242	1	3400	tags=47%, list=32%, signal=70%
GO_TOLL_LIKE_RECEPTOR_9_SIGNALING_PATHWAY	GO_TOLL_LIKE_RECEPTOR_9_SIGNALING_PATHWAY		20	0.152886	0.815584	0.708075	0.7903	1	2096	tags=35%, list=20%, signal=44%
GO_TRANSFERRIN_TRANSPORT	GO_TRANSFERRIN_TRANSPORT		26	0.136102	0.815492	0.656442	0.790025	1	7954	tags=88%, list=75%, signal=351%
GO_RNA_STABILIZATION	GO_RNA_STABILIZATION		43	0.105205	0.814783	0.687251	0.790752	1	4568	tags=53%, list=43%, signal=93%
GO_PROTEIN_TARGETING_TO_LYSOSOME	GO_PROTEIN_TARGETING_TO_LYSOSOME		20	0.147746	0.812126	0.703214	0.794663	1	7462	tags=85%, list=70%, signal=285%
GO_REGULATION_OF_SPHINGOLIPID_BIOSYNTHETIC_PROCESS	GO_REGULATION_OF_SPHINGOLIPID_BIOSYNTHETIC_PROCESS		15	0.172888	0.811952	0.7	0.794536	1	5247	tags=67%, list=49%, signal=132%
GO_REGULATION_OF_CARBOHYDRATE_CATABOLIC_PROCESS	GO_REGULATION_OF_CARBOHYDRATE_CATABOLIC_PROCESS		69	0.0836196	0.811173	0.689796	0.795376	1	7892	tags=83%, list=74%, signal=319%
GO_POSITIVE_REGULATION_OF_PROTEIN_MODIFICATION_BY_SMALL_PROTEIN_CONJUGATION_OR_REMOVAL	GO_POSITIVE_REGULATION_OF_PROTEIN_MODIFICATION_BY_SMALL_PROTEIN_CONJUGATION_OR_REMOVAL		116	0.0658428	0.811162	0.697543	0.794982	1	4985	tags=53%, list=47%, signal=100%
GO_NEGATIVE_REGULATION_OF_RECEPTOR_MEDIATED_ENDOCYTOSIS	GO_NEGATIVE_REGULATION_OF_RECEPTOR_MEDIATED_ENDOCYTOSIS		15	0.173718	0.810933	0.704331	0.794912	1	8071	tags=93%, list=76%, signal=388%
GO_MICROTUBULE_BASED_MOVEMENT	GO_MICROTUBULE_BASED_MOVEMENT		220	0.0468068	0.810091	0.700587	0.795813	1	5065	tags=52%, list=48%, signal=98%
GO_NUCLEIC_ACID_PHOSPHODIESTER_BOND_HYDROLYSIS	GO_NUCLEIC_ACID_PHOSPHODIESTER_BOND_HYDROLYSIS		259	0.0425552	0.810052	0.710417	0.795469	1	7638	tags=76%, list=72%, signal=264%
GO_POSITIVE_REGULATION_OF_NITRIC_OXIDE_METABOLIC_PROCESS	GO_POSITIVE_REGULATION_OF_NITRIC_OXIDE_METABOLIC_PROCESS		22	0.142821	0.809025	0.706365	0.796724	1	1865	tags=32%, list=18%, signal=39%
GO_REGULATION_OF_DNA_METABOLIC_PROCESS	GO_REGULATION_OF_DNA_METABOLIC_PROCESS		282	0.0430151	0.808461	0.683168	0.797201	1	1174	tags=15%, list=11%, signal=17%
GO_NEGATIVE_REGULATION_OF_PROTEIN_BINDING	GO_NEGATIVE_REGULATION_OF_PROTEIN_BINDING		71	0.0819269	0.807944	0.722793	0.797624	1	2875	tags=35%, list=27%, signal=48%
GO_DNA_CATABOLIC_PROCESS	GO_DNA_CATABOLIC_PROCESS		31	0.123036	0.807489	0.708911	0.797941	1	4864	tags=58%, list=46%, signal=107%
GO_DEVELOPMENTAL_GROWTH_INVOLVED_IN_MORPHOGENESIS	GO_DEVELOPMENTAL_GROWTH_INVOLVED_IN_MORPHOGENESIS		130	0.0609952	0.807373	0.724066	0.797713	1	1075	tags=16%, list=10%, signal=18%
GO_NEGATIVE_REGULATION_OF_MYELOID_CELL_DIFFERENTIATION	GO_NEGATIVE_REGULATION_OF_MYELOID_CELL_DIFFERENTIATION		48	0.0964776	0.80723	0.719758	0.797538	1	3405	tags=42%, list=32%, signal=61%
GO_INTRINSIC_APOPTOTIC_SIGNALING_PATHWAY_IN_RESPONSE_TO_ENDOPLASMIC_RETICULUM_STRESS	GO_INTRINSIC_APOPTOTIC_SIGNALING_PATHWAY_IN_RESPONSE_TO_ENDOPLASMIC_RETICULUM_STRESS		47	0.0986698	0.806929	0.70339	0.797612	1	4606	tags=53%, list=43%, signal=93%
GO_QUINONE_METABOLIC_PROCESS	GO_QUINONE_METABOLIC_PROCESS		26	0.133118	0.806277	0.71627	0.798276	1	4717	tags=58%, list=44%, signal=104%
GO_LIPID_STORAGE	GO_LIPID_STORAGE		51	0.0950402	0.805675	0.700205	0.798837	1	244	tags=12%, list=2%, signal=12%
GO_DNA_PACKAGING	GO_DNA_PACKAGING		149	0.0551913	0.805431	0.720165	0.798801	1	7406	tags=75%, list=70%, signal=245%
GO_RETINOL_METABOLIC_PROCESS	GO_RETINOL_METABOLIC_PROCESS		19	0.156043	0.804857	0.687008	0.799286	1	7290	tags=84%, list=69%, signal=268%
GO_NEGATIVE_REGULATION_OF_REACTIVE_OXYGEN_SPECIES_METABOLIC_PROCESS	GO_NEGATIVE_REGULATION_OF_REACTIVE_OXYGEN_SPECIES_METABOLIC_PROCESS		38	0.108316	0.804817	0.697395	0.798937	1	1648	tags=26%, list=16%, signal=31%
GO_MANNOSYLATION	GO_MANNOSYLATION		28	0.127702	0.80329	0.697581	0.80089	1	9269	tags=100%, list=87%, signal=782%
GO_ORGANIC_ACID_TRANSPORT	GO_ORGANIC_ACID_TRANSPORT		166	0.0553523	0.803082	0.712032	0.800825	1	1340	tags=18%, list=13%, signal=20%
GO_NEGATIVE_REGULATION_OF_CYCLIN_DEPENDENT_PROTEIN_KINASE_ACTIVITY	GO_NEGATIVE_REGULATION_OF_CYCLIN_DEPENDENT_PROTEIN_KINASE_ACTIVITY		21	0.146334	0.802883	0.722815	0.800756	1	4012	tags=52%, list=38%, signal=84%
GO_PHOSPHATIDYLSERINE_METABOLIC_PROCESS	GO_PHOSPHATIDYLSERINE_METABOLIC_PROCESS		18	0.159642	0.802794	0.725051	0.800494	1	1847	tags=33%, list=17%, signal=40%
GO_NEGATIVE_REGULATION_OF_TRANSMEMBRANE_RECEPTOR_PROTEIN_SERINE_THREONINE_KINASE_SIGNALING_PATHWAY	GO_NEGATIVE_REGULATION_OF_TRANSMEMBRANE_RECEPTOR_PROTEIN_SERINE_THREONINE_KINASE_SIGNALING_PATHWAY		68	0.0851074	0.800825	0.708911	0.803207	1	1444	tags=22%, list=14%, signal=25%
GO_REGULATION_OF_PROTEIN_EXPORT_FROM_NUCLEUS	GO_REGULATION_OF_PROTEIN_EXPORT_FROM_NUCLEUS		36	0.113709	0.800629	0.711297	0.803118	1	1746	tags=28%, list=16%, signal=33%
GO_MONOVALENT_INORGANIC_CATION_HOMEOSTASIS	GO_MONOVALENT_INORGANIC_CATION_HOMEOSTASIS		86	0.0752012	0.800408	0.696498	0.803044	1	6618	tags=70%, list=62%, signal=184%
GO_CELLULAR_RESPONSE_TO_HYDROGEN_PEROXIDE	GO_CELLULAR_RESPONSE_TO_HYDROGEN_PEROXIDE		64	0.0849246	0.799696	0.705645	0.803767	1	2090	tags=28%, list=20%, signal=35%
GO_REGULATION_OF_SMOOTHENED_SIGNALING_PATHWAY	GO_REGULATION_OF_SMOOTHENED_SIGNALING_PATHWAY		54	0.0923035	0.798438	0.693089	0.805397	1	2171	tags=30%, list=20%, signal=37%
GO_AXO_DENDRITIC_TRANSPORT	GO_AXO_DENDRITIC_TRANSPORT		54	0.092661	0.798421	0.697856	0.805011	1	7282	tags=78%, list=69%, signal=246%
GO_REGULATION_OF_EXTENT_OF_CELL_GROWTH	GO_REGULATION_OF_EXTENT_OF_CELL_GROWTH		63	0.0852318	0.796861	0.72332	0.807091	1	1291	tags=21%, list=12%, signal=23%
GO_REGULATION_OF_STEROL_TRANSPORT	GO_REGULATION_OF_STEROL_TRANSPORT		30	0.124875	0.796206	0.707071	0.807683	1	1509	tags=27%, list=14%, signal=31%
GO_FATTY_ACID_DERIVATIVE_BIOSYNTHETIC_PROCESS	GO_FATTY_ACID_DERIVATIVE_BIOSYNTHETIC_PROCESS		56	0.0900969	0.795676	0.733471	0.808125	1	1513	tags=23%, list=14%, signal=27%
GO_NEGATIVE_REGULATION_OF_AUTOPHAGY	GO_NEGATIVE_REGULATION_OF_AUTOPHAGY		63	0.0857504	0.795442	0.706107	0.808083	1	1960	tags=27%, list=18%, signal=33%
GO_REGULATION_OF_MEMBRANE_LIPID_DISTRIBUTION	GO_REGULATION_OF_MEMBRANE_LIPID_DISTRIBUTION		34	0.108934	0.794473	0.72332	0.809159	1	4157	tags=50%, list=39%, signal=82%
GO_PROTEIN_MODIFICATION_BY_SMALL_PROTEIN_REMOVAL	GO_PROTEIN_MODIFICATION_BY_SMALL_PROTEIN_REMOVAL		255	0.0421331	0.793965	0.718812	0.809547	1	3978	tags=42%, list=37%, signal=65%
GO_REGULATION_OF_CELLULAR_AMIDE_METABOLIC_PROCESS	GO_REGULATION_OF_CELLULAR_AMIDE_METABOLIC_PROCESS		353	0.0367709	0.793925	0.729167	0.809197	1	1758	tags=20%, list=17%, signal=23%
GO_RENAL_TUBULE_DEVELOPMENT	GO_RENAL_TUBULE_DEVELOPMENT		27	0.129504	0.790979	0.709812	0.813479	1	4135	tags=52%, list=39%, signal=85%
GO_POSITIVE_REGULATION_OF_ERYTHROCYTE_DIFFERENTIATION	GO_POSITIVE_REGULATION_OF_ERYTHROCYTE_DIFFERENTIATION		25	0.132402	0.78852	0.742126	0.816954	1	2845	tags=40%, list=27%, signal=55%
GO_MEMBRANE_RAFT_ORGANIZATION	GO_MEMBRANE_RAFT_ORGANIZATION		18	0.152774	0.787463	0.734531	0.818211	1	2510	tags=39%, list=24%, signal=51%
GO_INTRINSIC_APOPTOTIC_SIGNALING_PATHWAY_BY_P53_CLASS_MEDIATOR	GO_INTRINSIC_APOPTOTIC_SIGNALING_PATHWAY_BY_P53_CLASS_MEDIATOR		61	0.0866856	0.786747	0.734021	0.818934	1	4482	tags=51%, list=42%, signal=87%
GO_FATTY_ACID_DERIVATIVE_METABOLIC_PROCESS	GO_FATTY_ACID_DERIVATIVE_METABOLIC_PROCESS		86	0.0705167	0.786164	0.778656	0.819414	1	2097	tags=27%, list=20%, signal=33%
GO_SPERM_MOTILITY	GO_SPERM_MOTILITY		32	0.119665	0.785911	0.710084	0.819369	1	5371	tags=63%, list=51%, signal=126%
GO_INTRA_GOLGI_VESICLE_MEDIATED_TRANSPORT	GO_INTRA_GOLGI_VESICLE_MEDIATED_TRANSPORT		29	0.120931	0.784339	0.742	0.821436	1	7143	tags=79%, list=67%, signal=241%
GO_CARDIAC_VENTRICLE_MORPHOGENESIS	GO_CARDIAC_VENTRICLE_MORPHOGENESIS		28	0.123411	0.784303	0.75	0.821066	1	2106	tags=32%, list=20%, signal=40%
GO_POSITIVE_REGULATION_OF_SYNAPSE_ASSEMBLY	GO_POSITIVE_REGULATION_OF_SYNAPSE_ASSEMBLY		19	0.149239	0.784013	0.727984	0.821156	1	1212	tags=26%, list=11%, signal=30%
GO_REGULATION_OF_MUSCLE_HYPERTROPHY	GO_REGULATION_OF_MUSCLE_HYPERTROPHY		36	0.109009	0.782995	0.737154	0.822286	1	6222	tags=69%, list=59%, signal=167%
GO_RETROGRADE_TRANSPORT_ENDOSOME_TO_GOLGI	GO_RETROGRADE_TRANSPORT_ENDOSOME_TO_GOLGI		78	0.0751942	0.782724	0.707031	0.822267	1	4109	tags=46%, list=39%, signal=75%
GO_ORGANIC_CATION_TRANSPORT	GO_ORGANIC_CATION_TRANSPORT		20	0.143799	0.781276	0.722642	0.824102	1	8035	tags=90%, list=76%, signal=369%
GO_CHOLESTEROL_EFFLUX	GO_CHOLESTEROL_EFFLUX		27	0.125404	0.780759	0.736031	0.824487	1	244	tags=15%, list=2%, signal=15%
GO_REGULATION_OF_LIPID_LOCALIZATION	GO_REGULATION_OF_LIPID_LOCALIZATION		79	0.0735928	0.779096	0.745868	0.826706	1	1509	tags=22%, list=14%, signal=25%
GO_RESPONSE_TO_IONIZING_RADIATION	GO_RESPONSE_TO_IONIZING_RADIATION		123	0.0601301	0.778884	0.758823	0.826617	1	2995	tags=34%, list=28%, signal=47%
GO_RETINA_HOMEOSTASIS	GO_RETINA_HOMEOSTASIS		31	0.117782	0.778828	0.747968	0.826291	1	5605	tags=65%, list=53%, signal=136%
GO_POSITIVE_REGULATION_OF_MYELOID_LEUKOCYTE_MEDIATED_IMMUNITY	GO_POSITIVE_REGULATION_OF_MYELOID_LEUKOCYTE_MEDIATED_IMMUNITY		24	0.133256	0.777664	0.745597	0.827669	1	1685	tags=29%, list=16%, signal=35%
GO_POSITIVE_REGULATION_OF_FATTY_ACID_METABOLIC_PROCESS	GO_POSITIVE_REGULATION_OF_FATTY_ACID_METABOLIC_PROCESS		15	0.163405	0.777624	0.727273	0.827309	1	3223	tags=47%, list=30%, signal=67%
GO_SODIUM_ION_TRANSPORT	GO_SODIUM_ION_TRANSPORT		89	0.0695949	0.776778	0.761364	0.828218	1	1295	tags=19%, list=12%, signal=22%
GO_REGULATION_OF_TRANSCRIPTION_REGULATORY_REGION_DNA_BINDING	GO_REGULATION_OF_TRANSCRIPTION_REGULATORY_REGION_DNA_BINDING		31	0.113305	0.774801	0.776	0.83085	1	2911	tags=39%, list=27%, signal=53%
GO_REGULATION_OF_MAST_CELL_ACTIVATION_INVOLVED_IN_IMMUNE_RESPONSE	GO_REGULATION_OF_MAST_CELL_ACTIVATION_INVOLVED_IN_IMMUNE_RESPONSE		21	0.142156	0.774738	0.748031	0.830536	1	1527	tags=29%, list=14%, signal=33%
GO_NEGATIVE_REGULATION_OF_MRNA_SPLICING_VIA_SPLICEOSOME	GO_NEGATIVE_REGULATION_OF_MRNA_SPLICING_VIA_SPLICEOSOME		21	0.139327	0.774151	0.741874	0.831016	1	8639	tags=95%, list=81%, signal=509%
GO_HISTONE_PHOSPHORYLATION	GO_HISTONE_PHOSPHORYLATION		32	0.114298	0.77307	0.742204	0.832211	1	3768	tags=47%, list=35%, signal=72%
GO_SYNAPTIC_VESICLE_LOCALIZATION	GO_SYNAPTIC_VESICLE_LOCALIZATION		38	0.106367	0.771887	0.767207	0.833584	1	8937	tags=95%, list=84%, signal=595%
GO_POLYSACCHARIDE_CATABOLIC_PROCESS	GO_POLYSACCHARIDE_CATABOLIC_PROCESS		18	0.147383	0.771733	0.762948	0.833396	1	1977	tags=33%, list=19%, signal=41%
GO_LIPID_HOMEOSTASIS	GO_LIPID_HOMEOSTASIS		77	0.0748459	0.771076	0.761523	0.834006	1	5142	tags=56%, list=48%, signal=107%
GO_ICOSANOID_BIOSYNTHETIC_PROCESS	GO_ICOSANOID_BIOSYNTHETIC_PROCESS		26	0.127021	0.770273	0.768916	0.834843	1	1513	tags=27%, list=14%, signal=31%
GO_SIGNAL_TRANSDUCTION_IN_RESPONSE_TO_DNA_DAMAGE	GO_SIGNAL_TRANSDUCTION_IN_RESPONSE_TO_DNA_DAMAGE		114	0.0611781	0.769435	0.773438	0.835641	1	3363	tags=38%, list=32%, signal=55%
GO_REGULATION_OF_CARBOHYDRATE_METABOLIC_PROCESS	GO_REGULATION_OF_CARBOHYDRATE_METABOLIC_PROCESS		142	0.0561035	0.767317	0.760956	0.838364	1	4124	tags=44%, list=39%, signal=72%
[truncated: 208 more rows]

## Sheet: 1F_GSEA_WT_High_GO_BP
NAME	GS<br> follow link to MSigDB	GS DETAILS	SIZE	ES	NES	NOM p-val	FDR q-val	FWER p-val	RANK AT MAX	LEADING EDGE
GO_COVALENT_CHROMATIN_MODIFICATION	GO_COVALENT_CHROMATIN_MODIFICATION	Details ...	403	-0.125401	-2.90585	0	0.00735438	0.012	4624	tags=56%, list=44%, signal=95%
GO_HISTONE_METHYLATION	GO_HISTONE_METHYLATION	Details ...	119	-0.224451	-2.90566	0	0.00367719	0.012	4160	tags=61%, list=39%, signal=100%
GO_PROTEIN_METHYLATION	GO_PROTEIN_METHYLATION	Details ...	151	-0.167158	-2.39174	0	0.124874	0.446	4160	tags=56%, list=39%, signal=90%
GO_PEPTIDYL_LYSINE_METHYLATION	GO_PEPTIDYL_LYSINE_METHYLATION	Details ...	110	-0.1923	-2.33913	0	0.139147	0.59	4160	tags=58%, list=39%, signal=95%
GO_POSITIVE_REGULATION_OF_MRNA_CATABOLIC_PROCESS	GO_POSITIVE_REGULATION_OF_MRNA_CATABOLIC_PROCESS	Details ...	46	-0.281577	-2.33218	0.00198807	0.117957	0.617	3258	tags=59%, list=31%, signal=84%
GO_PEPTIDYL_LYSINE_TRIMETHYLATION	GO_PEPTIDYL_LYSINE_TRIMETHYLATION	Details ...	46	-0.283971	-2.31753	0	0.107494	0.645	2078	tags=48%, list=20%, signal=59%
GO_HISTONE_H4_K5_ACETYLATION	GO_HISTONE_H4_K5_ACETYLATION	Details ...	16	-0.452531	-2.24541	0.00197239	0.151961	0.818	5824	tags=100%, list=55%, signal=221%
GO_REGULATION_OF_STEROID_BIOSYNTHETIC_PROCESS	GO_REGULATION_OF_STEROID_BIOSYNTHETIC_PROCESS	Details ...	63	-0.229527	-2.14937	0.00203666	0.249417	0.962	2973	tags=51%, list=28%, signal=70%
GO_HISTONE_H3_K4_TRIMETHYLATION	GO_HISTONE_H3_K4_TRIMETHYLATION	Details ...	20	-0.405244	-2.14035	0.0018622	0.235033	0.966	2078	tags=60%, list=20%, signal=74%
GO_REGULATION_OF_HISTONE_METHYLATION	GO_REGULATION_OF_HISTONE_METHYLATION	Details ...	56	-0.241439	-2.12872	0.00650759	0.226955	0.974	3520	tags=57%, list=33%, signal=85%
GO_DENDRITE_MORPHOGENESIS	GO_DENDRITE_MORPHOGENESIS	Details ...	91	-0.191424	-2.09619	0.00188679	0.25113	0.989	3705	tags=54%, list=35%, signal=82%
GO_PEPTIDYL_LYSINE_MODIFICATION	GO_PEPTIDYL_LYSINE_MODIFICATION	Details ...	332	-0.101187	-2.08392	0.00207039	0.249042	0.992	6223	tags=68%, list=59%, signal=160%
GO_REGULATION_OF_CHOLESTEROL_METABOLIC_PROCESS	GO_REGULATION_OF_CHOLESTEROL_METABOLIC_PROCESS	Details ...	52	-0.242125	-2.07531	0.00191571	0.24385	0.993	2753	tags=50%, list=26%, signal=67%
GO_HISTONE_H3_DEACETYLATION	GO_HISTONE_H3_DEACETYLATION	Details ...	19	-0.390786	-2.05851	0.00191205	0.25065	0.996	5921	tags=95%, list=56%, signal=214%
GO_POSITIVE_REGULATION_OF_GTPASE_ACTIVITY	GO_POSITIVE_REGULATION_OF_GTPASE_ACTIVITY	Details ...	268	-0.108756	-2.0545	0.0040568	0.239214	0.998	2799	tags=37%, list=26%, signal=49%
GO_REGULATION_OF_STEROID_METABOLIC_PROCESS	GO_REGULATION_OF_STEROID_METABOLIC_PROCESS	Details ...	81	-0.19082	-2.02066	0.00826446	0.277628	0.999	2973	tags=47%, list=28%, signal=65%
GO_STEROID_BIOSYNTHETIC_PROCESS	GO_STEROID_BIOSYNTHETIC_PROCESS	Details ...	115	-0.160823	-2.0129	0.0115385	0.274006	0.999	4223	tags=56%, list=40%, signal=91%
GO_SENSORY_PERCEPTION_OF_CHEMICAL_STIMULUS	GO_SENSORY_PERCEPTION_OF_CHEMICAL_STIMULUS	Details ...	21	-0.362923	-2.00272	0.00828157	0.276428	0.999	4247	tags=76%, list=40%, signal=127%
GO_HISTONE_H3_K9_MODIFICATION	GO_HISTONE_H3_K9_MODIFICATION	Details ...	41	-0.261051	-1.99125	0.00631579	0.280579	1	3716	tags=61%, list=35%, signal=93%
GO_REGULATION_OF_GTPASE_ACTIVITY	GO_REGULATION_OF_GTPASE_ACTIVITY	Details ...	317	-0.095939	-1.9886	0	0.270874	1	2799	tags=36%, list=26%, signal=47%
GO_BETA_CATENIN_TCF_COMPLEX_ASSEMBLY	GO_BETA_CATENIN_TCF_COMPLEX_ASSEMBLY		28	-0.313834	-1.98592	0.00193424	0.262226	1	3505	tags=64%, list=33%, signal=96%
GO_RNA_DESTABILIZATION	GO_RNA_DESTABILIZATION		32	-0.286027	-1.96188	0.00208768	0.287978	1	4275	tags=69%, list=40%, signal=115%
GO_POSITIVE_REGULATION_OF_HISTONE_METHYLATION	GO_POSITIVE_REGULATION_OF_HISTONE_METHYLATION		34	-0.287304	-1.95233	0.00400802	0.290751	1	3520	tags=62%, list=33%, signal=92%
GO_TOR_SIGNALING	GO_TOR_SIGNALING		98	-0.169546	-1.95179	0.00564972	0.279482	1	5154	tags=65%, list=49%, signal=126%
GO_METHYLATION	GO_METHYLATION		284	-0.100655	-1.94756	0.0118343	0.27459	1	5581	tags=62%, list=53%, signal=128%
GO_PEPTIDYL_LYSINE_DIMETHYLATION	GO_PEPTIDYL_LYSINE_DIMETHYLATION		20	-0.370805	-1.94001	0.00583658	0.274594	1	1912	tags=55%, list=18%, signal=67%
GO_MRNA_PROCESSING	GO_MRNA_PROCESSING		454	-0.0805242	-1.92819	0.00811359	0.283156	1	8916	tags=92%, list=84%, signal=546%
GO_POSITIVE_REGULATION_OF_RESPONSE_TO_DNA_DAMAGE_STIMULUS	GO_POSITIVE_REGULATION_OF_RESPONSE_TO_DNA_DAMAGE_STIMULUS		87	-0.176767	-1.92511	0.00809717	0.277821	1	5709	tags=71%, list=54%, signal=153%
GO_SENSORY_PERCEPTION_OF_LIGHT_STIMULUS	GO_SENSORY_PERCEPTION_OF_LIGHT_STIMULUS		73	-0.186945	-1.9154	0.00824742	0.283489	1	7051	tags=85%, list=66%, signal=251%
GO_HISTONE_H3_K4_METHYLATION	GO_HISTONE_H3_K4_METHYLATION		51	-0.224906	-1.91364	0.00806452	0.277019	1	956	tags=31%, list=9%, signal=34%
GO_PROTEIN_DEGLYCOSYLATION	GO_PROTEIN_DEGLYCOSYLATION		27	-0.300302	-1.90578	0.00596422	0.281217	1	3901	tags=67%, list=37%, signal=105%
GO_REGULATION_OF_RNA_SPLICING	GO_REGULATION_OF_RNA_SPLICING		126	-0.144701	-1.90454	0.00556586	0.274346	1	2276	tags=36%, list=21%, signal=45%
GO_3_UTR_MEDIATED_MRNA_DESTABILIZATION	GO_3_UTR_MEDIATED_MRNA_DESTABILIZATION		15	-0.406335	-1.90427	0.00990099	0.266421	1	4189	tags=80%, list=39%, signal=132%
GO_STEROL_BIOSYNTHETIC_PROCESS	GO_STEROL_BIOSYNTHETIC_PROCESS		60	-0.208785	-1.9025	0.00601202	0.261196	1	2753	tags=47%, list=26%, signal=63%
GO_RNA_METHYLATION	GO_RNA_METHYLATION		76	-0.179314	-1.88382	0.0102881	0.283125	1	8593	tags=99%, list=81%, signal=513%
GO_REGULATION_OF_MEGAKARYOCYTE_DIFFERENTIATION	GO_REGULATION_OF_MEGAKARYOCYTE_DIFFERENTIATION		46	-0.235986	-1.87803	0.00410678	0.28417	1	969	tags=33%, list=9%, signal=36%
GO_REGULATION_OF_DNA_TEMPLATED_TRANSCRIPTION_INITIATION	GO_REGULATION_OF_DNA_TEMPLATED_TRANSCRIPTION_INITIATION		38	-0.265085	-1.87691	0.00792079	0.278165	1	4743	tags=71%, list=45%, signal=128%
GO_POSITIVE_REGULATION_OF_MRNA_METABOLIC_PROCESS	GO_POSITIVE_REGULATION_OF_MRNA_METABOLIC_PROCESS		71	-0.191809	-1.87229	0.0142566	0.277917	1	2316	tags=41%, list=22%, signal=52%
GO_REGULATION_OF_TRANSCRIPTION_BY_RNA_POLYMERASE_III	GO_REGULATION_OF_TRANSCRIPTION_BY_RNA_POLYMERASE_III		20	-0.343969	-1.86865	0.00411523	0.276423	1	3790	tags=70%, list=36%, signal=109%
GO_REGULATION_OF_ALCOHOL_BIOSYNTHETIC_PROCESS	GO_REGULATION_OF_ALCOHOL_BIOSYNTHETIC_PROCESS		53	-0.211853	-1.85918	0.0126316	0.283784	1	2973	tags=49%, list=28%, signal=68%
GO_REGULATION_OF_BONE_REMODELING	GO_REGULATION_OF_BONE_REMODELING		24	-0.316704	-1.85458	0.0164271	0.284113	1	2841	tags=58%, list=27%, signal=79%
GO_NERVOUS_SYSTEM_PROCESS	GO_NERVOUS_SYSTEM_PROCESS		389	-0.0839874	-1.85382	0.00623701	0.278562	1	4057	tags=46%, list=38%, signal=72%
GO_POST_EMBRYONIC_DEVELOPMENT	GO_POST_EMBRYONIC_DEVELOPMENT		56	-0.21111	-1.84839	0.0101626	0.28122	1	2892	tags=48%, list=27%, signal=66%
GO_TERPENOID_METABOLIC_PROCESS	GO_TERPENOID_METABOLIC_PROCESS		42	-0.228989	-1.84176	0.00587084	0.285139	1	4913	tags=69%, list=46%, signal=128%
GO_REGULATION_OF_FAT_CELL_DIFFERENTIATION	GO_REGULATION_OF_FAT_CELL_DIFFERENTIATION		77	-0.175008	-1.83675	0.0161943	0.286897	1	2984	tags=45%, list=28%, signal=63%
GO_REGULATION_OF_GENE_EXPRESSION_EPIGENETIC	GO_REGULATION_OF_GENE_EXPRESSION_EPIGENETIC		144	-0.131314	-1.83059	0.00612245	0.29027	1	7625	tags=85%, list=72%, signal=296%
GO_PROTEIN_ACETYLATION	GO_PROTEIN_ACETYLATION		163	-0.121678	-1.8128	0.0135659	0.312534	1	6223	tags=71%, list=59%, signal=168%
GO_REGULATION_OF_NUCLEAR_TRANSCRIBED_MRNA_CATABOLIC_PROCESS_DEADENYLATION_DEPENDENT_DECAY	GO_REGULATION_OF_NUCLEAR_TRANSCRIBED_MRNA_CATABOLIC_PROCESS_DEADENYLATION_DEPENDENT_DECAY		18	-0.3529	-1.80558	0.0164271	0.317072	1	1570	tags=50%, list=15%, signal=59%
GO_TORC1_SIGNALING	GO_TORC1_SIGNALING		40	-0.240827	-1.79793	0.0223464	0.323847	1	5154	tags=73%, list=49%, signal=140%
GO_POSITIVE_REGULATION_OF_DNA_TEMPLATED_TRANSCRIPTION_INITIATION	GO_POSITIVE_REGULATION_OF_DNA_TEMPLATED_TRANSCRIPTION_INITIATION		32	-0.273183	-1.79446	0.0138889	0.323251	1	4743	tags=72%, list=45%, signal=129%
GO_REGULATION_OF_CHOLESTEROL_BIOSYNTHETIC_PROCESS	GO_REGULATION_OF_CHOLESTEROL_BIOSYNTHETIC_PROCESS		41	-0.233429	-1.79368	0.0142276	0.318211	1	3231	tags=54%, list=30%, signal=77%
GO_REGULATION_OF_DOUBLE_STRAND_BREAK_REPAIR_VIA_NONHOMOLOGOUS_END_JOINING	GO_REGULATION_OF_DOUBLE_STRAND_BREAK_REPAIR_VIA_NONHOMOLOGOUS_END_JOINING		24	-0.297858	-1.79091	0.0235756	0.316855	1	3926	tags=67%, list=37%, signal=106%
GO_ARTERY_MORPHOGENESIS	GO_ARTERY_MORPHOGENESIS		32	-0.263458	-1.79022	0.023301	0.31214	1	4846	tags=72%, list=46%, signal=132%
GO_MEGAKARYOCYTE_DIFFERENTIATION	GO_MEGAKARYOCYTE_DIFFERENTIATION		58	-0.202895	-1.78895	0.0143443	0.308574	1	4451	tags=62%, list=42%, signal=106%
GO_BONE_RESORPTION	GO_BONE_RESORPTION		37	-0.247029	-1.78653	0.01417	0.306955	1	2841	tags=51%, list=27%, signal=70%
GO_BONE_REMODELING	GO_BONE_REMODELING		47	-0.223004	-1.78545	0.015873	0.303377	1	2841	tags=49%, list=27%, signal=67%
GO_HISTONE_H4_ACETYLATION	GO_HISTONE_H4_ACETYLATION		65	-0.19032	-1.77749	0.018	0.310689	1	6490	tags=80%, list=61%, signal=204%
GO_POSITIVE_REGULATION_OF_SYNAPTIC_TRANSMISSION	GO_POSITIVE_REGULATION_OF_SYNAPTIC_TRANSMISSION		74	-0.178294	-1.76744	0.011976	0.322076	1	4293	tags=58%, list=40%, signal=97%
GO_VISUAL_BEHAVIOR	GO_VISUAL_BEHAVIOR		32	-0.267981	-1.76574	0.0167015	0.319389	1	5794	tags=81%, list=55%, signal=178%
GO_GLUTAMATE_RECEPTOR_SIGNALING_PATHWAY	GO_GLUTAMATE_RECEPTOR_SIGNALING_PATHWAY		38	-0.243841	-1.7635	0.018	0.318214	1	3011	tags=53%, list=28%, signal=73%
GO_REGULATION_OF_TOR_SIGNALING	GO_REGULATION_OF_TOR_SIGNALING		78	-0.172929	-1.75956	0.0181087	0.319913	1	2808	tags=44%, list=26%, signal=59%
GO_NEGATIVE_REGULATION_OF_EPITHELIAL_CELL_APOPTOTIC_PROCESS	GO_NEGATIVE_REGULATION_OF_EPITHELIAL_CELL_APOPTOTIC_PROCESS		21	-0.317649	-1.73658	0.0248092	0.354865	1	4727	tags=76%, list=44%, signal=137%
GO_NEGATIVE_REGULATION_OF_CELLULAR_SENESCENCE	GO_NEGATIVE_REGULATION_OF_CELLULAR_SENESCENCE		15	-0.361029	-1.73376	0.022	0.354494	1	2545	tags=60%, list=24%, signal=79%
GO_PRI_MIRNA_TRANSCRIPTION_BY_RNA_POLYMERASE_II	GO_PRI_MIRNA_TRANSCRIPTION_BY_RNA_POLYMERASE_II		29	-0.271419	-1.73112	0.0209644	0.353315	1	1155	tags=38%, list=11%, signal=42%
GO_CARBOHYDRATE_TRANSMEMBRANE_TRANSPORT	GO_CARBOHYDRATE_TRANSMEMBRANE_TRANSPORT		63	-0.184077	-1.73047	0.0243408	0.348965	1	2104	tags=38%, list=20%, signal=47%
GO_REGULATION_OF_IMMUNOGLOBULIN_PRODUCTION	GO_REGULATION_OF_IMMUNOGLOBULIN_PRODUCTION		50	-0.20771	-1.72511	0.0242424	0.353788	1	2479	tags=44%, list=23%, signal=57%
GO_CELLULAR_COMPONENT_MAINTENANCE	GO_CELLULAR_COMPONENT_MAINTENANCE		40	-0.230242	-1.7201	0.0280561	0.357988	1	3407	tags=55%, list=32%, signal=81%
GO_FAT_CELL_DIFFERENTIATION	GO_FAT_CELL_DIFFERENTIATION		134	-0.12686	-1.71738	0.0307102	0.357816	1	2872	tags=40%, list=27%, signal=54%
GO_TRANSCRIPTION_BY_RNA_POLYMERASE_III	GO_TRANSCRIPTION_BY_RNA_POLYMERASE_III		44	-0.212383	-1.71217	0.0311203	0.362074	1	3790	tags=57%, list=36%, signal=88%
GO_REGULATION_OF_TISSUE_REMODELING	GO_REGULATION_OF_TISSUE_REMODELING		38	-0.232546	-1.70714	0.0306122	0.365897	1	2851	tags=50%, list=27%, signal=68%
GO_POSITIVE_REGULATION_OF_SIGNAL_TRANSDUCTION_BY_P53_CLASS_MEDIATOR	GO_POSITIVE_REGULATION_OF_SIGNAL_TRANSDUCTION_BY_P53_CLASS_MEDIATOR		15	-0.360181	-1.70468	0.0215264	0.365535	1	6095	tags=93%, list=57%, signal=219%
GO_OSTEOCLAST_DIFFERENTIATION	GO_OSTEOCLAST_DIFFERENTIATION		57	-0.192484	-1.70256	0.0235294	0.364264	1	3931	tags=56%, list=37%, signal=89%
GO_DENDRITE_DEVELOPMENT	GO_DENDRITE_DEVELOPMENT		152	-0.120147	-1.6838	0.0372671	0.394604	1	3705	tags=47%, list=35%, signal=71%
GO_PROTEIN_K48_LINKED_DEUBIQUITINATION	GO_PROTEIN_K48_LINKED_DEUBIQUITINATION		30	-0.252063	-1.68353	0.0246407	0.389737	1	4767	tags=70%, list=45%, signal=127%
GO_RNA_MODIFICATION	GO_RNA_MODIFICATION		145	-0.120193	-1.67946	0.0379242	0.392314	1	8632	tags=93%, list=81%, signal=490%
GO_POSITIVE_REGULATION_OF_POTASSIUM_ION_TRANSPORT	GO_POSITIVE_REGULATION_OF_POTASSIUM_ION_TRANSPORT		18	-0.330536	-1.6726	0.0387755	0.401099	1	4758	tags=78%, list=45%, signal=141%
GO_POSITIVE_REGULATION_OF_DOUBLE_STRAND_BREAK_REPAIR	GO_POSITIVE_REGULATION_OF_DOUBLE_STRAND_BREAK_REPAIR		32	-0.249416	-1.67248	0.025	0.396152	1	2007	tags=44%, list=19%, signal=54%
GO_REGULATION_OF_MRNA_PROCESSING	GO_REGULATION_OF_MRNA_PROCESSING		126	-0.126508	-1.6724	0.0322581	0.391254	1	3563	tags=46%, list=34%, signal=68%
GO_NEURAL_TUBE_DEVELOPMENT	GO_NEURAL_TUBE_DEVELOPMENT		99	-0.143153	-1.67235	0.0368852	0.386363	1	3645	tags=48%, list=34%, signal=73%
GO_SENSORY_PERCEPTION	GO_SENSORY_PERCEPTION		186	-0.105697	-1.669	0.0272374	0.388155	1	4038	tags=48%, list=38%, signal=77%
GO_CALCIUM_ION_REGULATED_EXOCYTOSIS	GO_CALCIUM_ION_REGULATED_EXOCYTOSIS		27	-0.265383	-1.66883	0.0263158	0.383787	1	4271	tags=67%, list=40%, signal=111%
GO_CELL_CELL_ADHESION_MEDIATED_BY_CADHERIN	GO_CELL_CELL_ADHESION_MEDIATED_BY_CADHERIN		15	-0.350735	-1.66649	0.0308285	0.383475	1	1946	tags=53%, list=18%, signal=65%
GO_PROTEIN_DEMANNOSYLATION	GO_PROTEIN_DEMANNOSYLATION		19	-0.317651	-1.65844	0.0256959	0.394302	1	3901	tags=68%, list=37%, signal=108%
GO_REGULATION_OF_ISOTYPE_SWITCHING	GO_REGULATION_OF_ISOTYPE_SWITCHING		31	-0.251337	-1.65692	0.033543	0.392435	1	2479	tags=48%, list=23%, signal=63%
GO_PEPTIDYL_LYSINE_ACETYLATION	GO_PEPTIDYL_LYSINE_ACETYLATION		145	-0.119383	-1.6549	0.0239521	0.391531	1	5710	tags=66%, list=54%, signal=140%
GO_PROTEIN_DEMETHYLATION	GO_PROTEIN_DEMETHYLATION		27	-0.266904	-1.64787	0.0302457	0.400348	1	7009	tags=93%, list=66%, signal=271%
GO_STEROL_METABOLIC_PROCESS	GO_STEROL_METABOLIC_PROCESS		104	-0.136507	-1.64767	0.0305344	0.396169	1	2753	tags=39%, list=26%, signal=53%
GO_REGULATION_OF_HISTONE_MODIFICATION	GO_REGULATION_OF_HISTONE_MODIFICATION		119	-0.12969	-1.64761	0.030303	0.391799	1	1049	tags=23%, list=10%, signal=25%
GO_REGULATION_OF_OSTEOCLAST_DIFFERENTIATION	GO_REGULATION_OF_OSTEOCLAST_DIFFERENTIATION		37	-0.225428	-1.64689	0.035343	0.388603	1	3931	tags=59%, list=37%, signal=94%
GO_DIACYLGLYCEROL_METABOLIC_PROCESS	GO_DIACYLGLYCEROL_METABOLIC_PROCESS		17	-0.328077	-1.64374	0.0327869	0.39044	1	4020	tags=71%, list=38%, signal=113%
GO_REGULATION_OF_ENDOTHELIAL_CELL_DIFFERENTIATION	GO_REGULATION_OF_ENDOTHELIAL_CELL_DIFFERENTIATION		22	-0.292841	-1.64293	0.037422	0.387645	1	6071	tags=86%, list=57%, signal=201%
GO_POSITIVE_REGULATION_OF_DNA_TEMPLATED_TRANSCRIPTION_ELONGATION	GO_POSITIVE_REGULATION_OF_DNA_TEMPLATED_TRANSCRIPTION_ELONGATION		25	-0.277754	-1.63426	0.0295983	0.40023	1	4281	tags=68%, list=40%, signal=114%
GO_MACROMOLECULE_DEACYLATION	GO_MACROMOLECULE_DEACYLATION		91	-0.140505	-1.63326	0.0336634	0.397899	1	6576	tags=76%, list=62%, signal=197%
GO_CELL_JUNCTION_MAINTENANCE	GO_CELL_JUNCTION_MAINTENANCE		19	-0.311511	-1.62903	0.0375494	0.402313	1	3407	tags=63%, list=32%, signal=93%
GO_ANDROGEN_RECEPTOR_SIGNALING_PATHWAY	GO_ANDROGEN_RECEPTOR_SIGNALING_PATHWAY		31	-0.241357	-1.62834	0.0324544	0.39946	1	1214	tags=35%, list=11%, signal=40%
GO_AORTA_MORPHOGENESIS	GO_AORTA_MORPHOGENESIS		15	-0.3444	-1.61846	0.0321932	0.414673	1	4846	tags=80%, list=46%, signal=147%
GO_KERATINOCYTE_PROLIFERATION	GO_KERATINOCYTE_PROLIFERATION		22	-0.291478	-1.61822	0.0441459	0.410726	1	4154	tags=68%, list=39%, signal=112%
GO_DENDRITIC_SPINE_MORPHOGENESIS	GO_DENDRITIC_SPINE_MORPHOGENESIS		37	-0.219655	-1.61819	0.0351967	0.406597	1	3705	tags=57%, list=35%, signal=87%
GO_REGULATION_OF_TORC1_SIGNALING	GO_REGULATION_OF_TORC1_SIGNALING		32	-0.240346	-1.6158	0.0413386	0.407299	1	2767	tags=50%, list=26%, signal=67%
GO_EYE_PHOTORECEPTOR_CELL_DEVELOPMENT	GO_EYE_PHOTORECEPTOR_CELL_DEVELOPMENT		15	-0.34161	-1.61367	0.0297619	0.407293	1	2751	tags=60%, list=26%, signal=81%
GO_LYMPHOCYTE_ACTIVATION_INVOLVED_IN_IMMUNE_RESPONSE	GO_LYMPHOCYTE_ACTIVATION_INVOLVED_IN_IMMUNE_RESPONSE		130	-0.122207	-1.61321	0.0541082	0.404102	1	925	tags=21%, list=9%, signal=22%
GO_REGULATION_OF_TRANSCRIPTION_INITIATION_FROM_RNA_POLYMERASE_II_PROMOTER	GO_REGULATION_OF_TRANSCRIPTION_INITIATION_FROM_RNA_POLYMERASE_II_PROMOTER		32	-0.241839	-1.61278	0.0340681	0.400825	1	4743	tags=69%, list=45%, signal=124%
GO_REGULATION_OF_BROWN_FAT_CELL_DIFFERENTIATION	GO_REGULATION_OF_BROWN_FAT_CELL_DIFFERENTIATION		16	-0.329552	-1.61202	0.0493097	0.398385	1	1153	tags=44%, list=11%, signal=49%
GO_NEGATIVE_REGULATION_OF_CELLULAR_AMIDE_METABOLIC_PROCESS	GO_NEGATIVE_REGULATION_OF_CELLULAR_AMIDE_METABOLIC_PROCESS		130	-0.120701	-1.61128	0.0517598	0.395983	1	5190	tags=61%, list=49%, signal=117%
GO_DEMETHYLATION	GO_DEMETHYLATION		49	-0.196655	-1.61055	0.032	0.393606	1	7027	tags=86%, list=66%, signal=252%
GO_CARBOHYDRATE_PHOSPHORYLATION	GO_CARBOHYDRATE_PHOSPHORYLATION		22	-0.288999	-1.60806	0.0416667	0.394393	1	5146	tags=77%, list=48%, signal=150%
GO_REPLICATION_FORK_PROCESSING	GO_REPLICATION_FORK_PROCESSING		32	-0.238136	-1.60445	0.0394477	0.397549	1	7106	tags=91%, list=67%, signal=273%
GO_ROOF_OF_MOUTH_DEVELOPMENT	GO_ROOF_OF_MOUTH_DEVELOPMENT		44	-0.200741	-1.60394	0.0564202	0.394868	1	2706	tags=45%, list=25%, signal=61%
GO_REGULATION_OF_MYELOID_CELL_DIFFERENTIATION	GO_REGULATION_OF_MYELOID_CELL_DIFFERENTIATION		161	-0.109286	-1.59651	0.0513347	0.405167	1	1167	tags=22%, list=11%, signal=24%
GO_PROTEIN_ACYLATION	GO_PROTEIN_ACYLATION		200	-0.0959623	-1.59201	0.0430328	0.410214	1	6490	tags=71%, list=61%, signal=178%
GO_GLYCOLIPID_BIOSYNTHETIC_PROCESS	GO_GLYCOLIPID_BIOSYNTHETIC_PROCESS		46	-0.194949	-1.59108	0.0282486	0.408204	1	5098	tags=67%, list=48%, signal=129%
GO_REGULATION_OF_DNA_TEMPLATED_TRANSCRIPTION_ELONGATION	GO_REGULATION_OF_DNA_TEMPLATED_TRANSCRIPTION_ELONGATION		43	-0.202572	-1.58562	0.0601942	0.415036	1	4281	tags=60%, list=40%, signal=101%
GO_NEGATIVE_REGULATION_OF_TOR_SIGNALING	GO_NEGATIVE_REGULATION_OF_TOR_SIGNALING		35	-0.22339	-1.58249	0.0313725	0.417497	1	3099	tags=51%, list=29%, signal=72%
GO_NEURON_PROJECTION_ORGANIZATION	GO_NEURON_PROJECTION_ORGANIZATION		60	-0.174264	-1.57265	0.0471513	0.43397	1	4357	tags=58%, list=41%, signal=98%
GO_BODY_MORPHOGENESIS	GO_BODY_MORPHOGENESIS		31	-0.241393	-1.57226	0.0541082	0.430981	1	2927	tags=52%, list=28%, signal=71%
GO_NEGATIVE_REGULATION_OF_ADAPTIVE_IMMUNE_RESPONSE	GO_NEGATIVE_REGULATION_OF_ADAPTIVE_IMMUNE_RESPONSE		29	-0.239667	-1.57004	0.0496183	0.43161	1	2224	tags=45%, list=21%, signal=57%
GO_POSITIVE_REGULATION_OF_CHROMATIN_ORGANIZATION	GO_POSITIVE_REGULATION_OF_CHROMATIN_ORGANIZATION		89	-0.142793	-1.56625	0.0544747	0.435602	1	3868	tags=51%, list=36%, signal=79%
GO_HISTONE_DEACETYLATION	GO_HISTONE_DEACETYLATION		68	-0.164359	-1.56605	0.0613497	0.432207	1	5921	tags=72%, list=56%, signal=162%
GO_RNA_SPLICING_VIA_TRANSESTERIFICATION_REACTIONS	GO_RNA_SPLICING_VIA_TRANSESTERIFICATION_REACTIONS		317	-0.0746838	-1.5628	0.0406977	0.435201	1	8916	tags=91%, list=84%, signal=550%
GO_REGULATION_OF_KERATINOCYTE_DIFFERENTIATION	GO_REGULATION_OF_KERATINOCYTE_DIFFERENTIATION		23	-0.271846	-1.55058	0.0573248	0.456101	1	2200	tags=48%, list=21%, signal=60%
GO_GOLGI_TO_PLASMA_MEMBRANE_PROTEIN_TRANSPORT	GO_GOLGI_TO_PLASMA_MEMBRANE_PROTEIN_TRANSPORT		34	-0.220631	-1.54414	0.0598802	0.46607	1	4226	tags=62%, list=40%, signal=102%
GO_SEX_DIFFERENTIATION	GO_SEX_DIFFERENTIATION		135	-0.112185	-1.53794	0.0518672	0.475452	1	4490	tags=53%, list=42%, signal=91%
GO_SELECTIVE_AUTOPHAGY	GO_SELECTIVE_AUTOPHAGY		55	-0.176239	-1.53699	0.058	0.47361	1	2774	tags=44%, list=26%, signal=59%
GO_HISTONE_H3_K9_METHYLATION	GO_HISTONE_H3_K9_METHYLATION		31	-0.231608	-1.53634	0.0650407	0.471276	1	3716	tags=58%, list=35%, signal=89%
GO_MRNA_SPLICE_SITE_SELECTION	GO_MRNA_SPLICE_SITE_SELECTION		26	-0.247987	-1.53298	0.06	0.474407	1	2276	tags=46%, list=21%, signal=59%
GO_ARTERY_DEVELOPMENT	GO_ARTERY_DEVELOPMENT		47	-0.190785	-1.53076	0.0630081	0.475321	1	5894	tags=74%, list=55%, signal=167%
GO_POTASSIUM_ION_TRANSPORT	GO_POTASSIUM_ION_TRANSPORT		77	-0.149471	-1.53047	0.0638723	0.472167	1	4357	tags=56%, list=41%, signal=94%
GO_ESTABLISHMENT_OF_PROTEIN_LOCALIZATION_TO_PLASMA_MEMBRANE	GO_ESTABLISHMENT_OF_PROTEIN_LOCALIZATION_TO_PLASMA_MEMBRANE		48	-0.186454	-1.52846	0.0538302	0.472742	1	4226	tags=58%, list=40%, signal=96%
GO_REGULATION_OF_CILIUM_ASSEMBLY	GO_REGULATION_OF_CILIUM_ASSEMBLY		42	-0.199509	-1.51681	0.0604167	0.494205	1	1431	tags=33%, list=13%, signal=38%
GO_ADAPTIVE_THERMOGENESIS	GO_ADAPTIVE_THERMOGENESIS		95	-0.129143	-1.51562	0.0535373	0.492978	1	5127	tags=61%, list=48%, signal=117%
GO_MODULATION_OF_EXCITATORY_POSTSYNAPTIC_POTENTIAL	GO_MODULATION_OF_EXCITATORY_POSTSYNAPTIC_POTENTIAL		19	-0.29333	-1.51541	0.0792079	0.489584	1	4718	tags=74%, list=44%, signal=132%
GO_EYE_PHOTORECEPTOR_CELL_DIFFERENTIATION	GO_EYE_PHOTORECEPTOR_CELL_DIFFERENTIATION		18	-0.297187	-1.51212	0.0650096	0.493262	1	2751	tags=56%, list=26%, signal=75%
GO_TRNA_METHYLATION	GO_TRNA_METHYLATION		37	-0.210648	-1.50485	0.0587121	0.505383	1	5523	tags=73%, list=52%, signal=151%
GO_ISOPRENOID_METABOLIC_PROCESS	GO_ISOPRENOID_METABOLIC_PROCESS		59	-0.166015	-1.50372	0.055102	0.50429	1	4549	tags=59%, list=43%, signal=103%
GO_REGULATION_OF_SYNAPTIC_VESICLE_EXOCYTOSIS	GO_REGULATION_OF_SYNAPTIC_VESICLE_EXOCYTOSIS		38	-0.204035	-1.50072	0.0574257	0.507372	1	4271	tags=61%, list=40%, signal=101%
GO_KETONE_BIOSYNTHETIC_PROCESS	GO_KETONE_BIOSYNTHETIC_PROCESS		28	-0.240002	-1.49683	0.0726915	0.512678	1	6943	tags=89%, list=65%, signal=257%
GO_REGULATION_OF_EPITHELIAL_CELL_DIFFERENTIATION	GO_REGULATION_OF_EPITHELIAL_CELL_DIFFERENTIATION		75	-0.143967	-1.49669	0.0714286	0.509239	1	6131	tags=72%, list=58%, signal=169%
GO_COGNITION	GO_COGNITION		141	-0.109245	-1.49543	0.0807087	0.508275	1	3527	tags=44%, list=33%, signal=65%
GO_RNA_SPLICING	GO_RNA_SPLICING		398	-0.0652374	-1.49196	0.0653846	0.512569	1	8916	tags=90%, list=84%, signal=540%
GO_APPENDAGE_MORPHOGENESIS	GO_APPENDAGE_MORPHOGENESIS		66	-0.156932	-1.49009	0.0512821	0.512959	1	2851	tags=42%, list=27%, signal=58%
GO_MUSCLE_ORGAN_DEVELOPMENT	GO_MUSCLE_ORGAN_DEVELOPMENT		186	-0.0931364	-1.49006	0.0766045	0.509364	1	1085	tags=19%, list=10%, signal=21%
GO_MALE_SEX_DIFFERENTIATION	GO_MALE_SEX_DIFFERENTIATION		82	-0.144252	-1.48489	0.0810277	0.517233	1	2626	tags=39%, list=25%, signal=51%
GO_CHROMATIN_REMODELING	GO_CHROMATIN_REMODELING		167	-0.0998178	-1.48375	0.0680934	0.516067	1	4237	tags=50%, list=40%, signal=81%
GO_SKELETAL_MUSCLE_CELL_DIFFERENTIATION	GO_SKELETAL_MUSCLE_CELL_DIFFERENTIATION		32	-0.216174	-1.48371	0.0653846	0.512521	1	3023	tags=50%, list=28%, signal=70%
GO_REGULATION_OF_EPIDERMIS_DEVELOPMENT	GO_REGULATION_OF_EPIDERMIS_DEVELOPMENT		44	-0.189788	-1.48234	0.0773694	0.512054	1	2339	tags=41%, list=22%, signal=52%
GO_REGULATION_OF_B_CELL_ACTIVATION	GO_REGULATION_OF_B_CELL_ACTIVATION		95	-0.132513	-1.48167	0.061753	0.510061	1	2296	tags=35%, list=22%, signal=44%
GO_POSITIVE_REGULATION_OF_CILIUM_ASSEMBLY	GO_POSITIVE_REGULATION_OF_CILIUM_ASSEMBLY		20	-0.271385	-1.47752	0.0816327	0.515501	1	2435	tags=50%, list=23%, signal=65%
GO_REPRODUCTIVE_SYSTEM_DEVELOPMENT	GO_REPRODUCTIVE_SYSTEM_DEVELOPMENT		224	-0.0850451	-1.47571	0.0969697	0.51589	1	2626	tags=33%, list=25%, signal=43%
GO_REGULATION_OF_ESTABLISHMENT_OR_MAINTENANCE_OF_CELL_POLARITY	GO_REGULATION_OF_ESTABLISHMENT_OR_MAINTENANCE_OF_CELL_POLARITY		22	-0.259122	-1.47464	0.0914634	0.515058	1	4497	tags=68%, list=42%, signal=118%
GO_NEGATIVE_REGULATION_OF_DOUBLE_STRAND_BREAK_REPAIR_VIA_HOMOLOGOUS_RECOMBINATION	GO_NEGATIVE_REGULATION_OF_DOUBLE_STRAND_BREAK_REPAIR_VIA_HOMOLOGOUS_RECOMBINATION		16	-0.314798	-1.47228	0.092	0.516757	1	6621	tags=94%, list=62%, signal=248%
GO_POSITIVE_REGULATION_OF_DNA_RECOMBINATION	GO_POSITIVE_REGULATION_OF_DNA_RECOMBINATION		38	-0.205392	-1.47132	0.0785855	0.515331	1	902	tags=29%, list=8%, signal=32%
GO_POSITIVE_REGULATION_OF_TISSUE_REMODELING	GO_POSITIVE_REGULATION_OF_TISSUE_REMODELING		18	-0.287757	-1.46956	0.081761	0.515739	1	2851	tags=56%, list=27%, signal=76%
GO_GLOBAL_GENOME_NUCLEOTIDE_EXCISION_REPAIR	GO_GLOBAL_GENOME_NUCLEOTIDE_EXCISION_REPAIR		25	-0.245594	-1.46188	0.0910973	0.530091	1	3772	tags=60%, list=36%, signal=93%
GO_B_CELL_ACTIVATION_INVOLVED_IN_IMMUNE_RESPONSE	GO_B_CELL_ACTIVATION_INVOLVED_IN_IMMUNE_RESPONSE		64	-0.153398	-1.45541	0.078	0.541571	1	1203	tags=27%, list=11%, signal=30%
GO_PHOSPHATIDYLETHANOLAMINE_METABOLIC_PROCESS	GO_PHOSPHATIDYLETHANOLAMINE_METABOLIC_PROCESS		17	-0.298144	-1.44991	0.0864198	0.551016	1	6837	tags=94%, list=64%, signal=264%
GO_MITOCHONDRIAL_RNA_METABOLIC_PROCESS	GO_MITOCHONDRIAL_RNA_METABOLIC_PROCESS		45	-0.182416	-1.44829	0.0767635	0.551365	1	7278	tags=87%, list=69%, signal=274%
GO_REGULATION_OF_VIRAL_INDUCED_CYTOPLASMIC_PATTERN_RECOGNITION_RECEPTOR_SIGNALING_PATHWAY	GO_REGULATION_OF_VIRAL_INDUCED_CYTOPLASMIC_PATTERN_RECOGNITION_RECEPTOR_SIGNALING_PATHWAY		20	-0.275375	-1.4473	0.102317	0.550239	1	3455	tags=60%, list=33%, signal=89%
GO_REGULATION_OF_RAS_PROTEIN_SIGNAL_TRANSDUCTION	GO_REGULATION_OF_RAS_PROTEIN_SIGNAL_TRANSDUCTION		133	-0.104599	-1.44531	0.0761099	0.551636	1	2498	tags=34%, list=24%, signal=44%
GO_WNT_SIGNALING_PATHWAY_CALCIUM_MODULATING_PATHWAY	GO_WNT_SIGNALING_PATHWAY_CALCIUM_MODULATING_PATHWAY		23	-0.249311	-1.44233	0.0887574	0.555018	1	1977	tags=43%, list=19%, signal=53%
GO_REGULATION_OF_T_CELL_DIFFERENTIATION_IN_THYMUS	GO_REGULATION_OF_T_CELL_DIFFERENTIATION_IN_THYMUS		17	-0.289725	-1.44226	0.0789981	0.551722	1	3177	tags=59%, list=30%, signal=84%
GO_REGULATION_OF_EPITHELIAL_CELL_APOPTOTIC_PROCESS	GO_REGULATION_OF_EPITHELIAL_CELL_APOPTOTIC_PROCESS		43	-0.184244	-1.44048	0.0838446	0.55252	1	4969	tags=65%, list=47%, signal=122%
GO_ACTIVATION_OF_JUN_KINASE_ACTIVITY	GO_ACTIVATION_OF_JUN_KINASE_ACTIVITY		30	-0.220249	-1.44011	0.0809717	0.550032	1	1563	tags=37%, list=15%, signal=43%
GO_REGULATION_OF_T_HELPER_CELL_DIFFERENTIATION	GO_REGULATION_OF_T_HELPER_CELL_DIFFERENTIATION		24	-0.24691	-1.43829	0.0867769	0.550722	1	925	tags=33%, list=9%, signal=36%
GO_NATURAL_KILLER_CELL_DIFFERENTIATION	GO_NATURAL_KILLER_CELL_DIFFERENTIATION		17	-0.286131	-1.43621	0.0890688	0.552185	1	3840	tags=65%, list=36%, signal=101%
GO_RHYTHMIC_PROCESS	GO_RHYTHMIC_PROCESS		190	-0.0902995	-1.4351	0.0974659	0.55151	1	2749	tags=35%, list=26%, signal=46%
GO_GENITALIA_DEVELOPMENT	GO_GENITALIA_DEVELOPMENT		18	-0.279664	-1.4318	0.100775	0.555868	1	3527	tags=61%, list=33%, signal=91%
GO_REGIONALIZATION	GO_REGIONALIZATION		138	-0.1008	-1.43119	0.0922432	0.553945	1	2870	tags=37%, list=27%, signal=50%
GO_CRANIAL_NERVE_DEVELOPMENT	GO_CRANIAL_NERVE_DEVELOPMENT		16	-0.295595	-1.42913	0.0941884	0.555724	1	3505	tags=63%, list=33%, signal=93%
GO_MRNA_3_END_PROCESSING	GO_MRNA_3_END_PROCESSING		98	-0.126541	-1.42889	0.0905263	0.552962	1	6799	tags=77%, list=64%, signal=211%
GO_RESPONSE_TO_LIGHT_STIMULUS	GO_RESPONSE_TO_LIGHT_STIMULUS		211	-0.083907	-1.42091	0.105051	0.568243	1	3004	tags=36%, list=28%, signal=50%
GO_DENDRITIC_SPINE_DEVELOPMENT	GO_DENDRITIC_SPINE_DEVELOPMENT		66	-0.152269	-1.42076	0.0835073	0.565218	1	3705	tags=50%, list=35%, signal=76%
GO_REGULATION_OF_NEUROTRANSMITTER_RECEPTOR_ACTIVITY	GO_REGULATION_OF_NEUROTRANSMITTER_RECEPTOR_ACTIVITY		29	-0.225632	-1.42012	0.10664	0.56328	1	2739	tags=48%, list=26%, signal=65%
GO_ENTRAINMENT_OF_CIRCADIAN_CLOCK	GO_ENTRAINMENT_OF_CIRCADIAN_CLOCK		28	-0.225305	-1.4198	0.0910931	0.560864	1	2546	tags=46%, list=24%, signal=61%
GO_GPI_ANCHOR_METABOLIC_PROCESS	GO_GPI_ANCHOR_METABOLIC_PROCESS		28	-0.227014	-1.41946	0.0940695	0.558374	1	7460	tags=93%, list=70%, signal=311%
GO_RESPIRATORY_SYSTEM_PROCESS	GO_RESPIRATORY_SYSTEM_PROCESS		19	-0.276157	-1.41871	0.0962801	0.556913	1	4341	tags=68%, list=41%, signal=115%
GO_HISTONE_H4_K16_ACETYLATION	GO_HISTONE_H4_K16_ACETYLATION		20	-0.260492	-1.41573	0.113949	0.560358	1	7862	tags=100%, list=74%, signal=384%
GO_POSITIVE_REGULATION_OF_CHROMOSOME_ORGANIZATION	GO_POSITIVE_REGULATION_OF_CHROMOSOME_ORGANIZATION		161	-0.098559	-1.41316	0.118	0.563076	1	2071	tags=29%, list=19%, signal=36%
GO_NUCLEAR_TRANSCRIBED_MRNA_CATABOLIC_PROCESS	GO_NUCLEAR_TRANSCRIBED_MRNA_CATABOLIC_PROCESS		202	-0.0865503	-1.41001	0.103659	0.567353	1	6146	tags=66%, list=58%, signal=154%
GO_POSITIVE_REGULATION_OF_DNA_REPAIR	GO_POSITIVE_REGULATION_OF_DNA_REPAIR		61	-0.152073	-1.40815	0.117043	0.56866	1	5709	tags=69%, list=54%, signal=148%
GO_POSITIVE_REGULATION_OF_COLD_INDUCED_THERMOGENESIS	GO_POSITIVE_REGULATION_OF_COLD_INDUCED_THERMOGENESIS		58	-0.156246	-1.40666	0.106855	0.569018	1	5127	tags=64%, list=48%, signal=123%
GO_PROTEIN_MONOUBIQUITINATION	GO_PROTEIN_MONOUBIQUITINATION		64	-0.149871	-1.40635	0.10303	0.566583	1	3896	tags=52%, list=37%, signal=81%
GO_TRNA_MODIFICATION	GO_TRNA_MODIFICATION		84	-0.129821	-1.4052	0.104167	0.566149	1	6853	tags=77%, list=65%, signal=216%
GO_INTERSTRAND_CROSS_LINK_REPAIR	GO_INTERSTRAND_CROSS_LINK_REPAIR		51	-0.16354	-1.40388	0.102767	0.566303	1	3896	tags=53%, list=37%, signal=83%
GO_NEGATIVE_REGULATION_OF_FAT_CELL_DIFFERENTIATION	GO_NEGATIVE_REGULATION_OF_FAT_CELL_DIFFERENTIATION		31	-0.210055	-1.40107	0.0907217	0.570023	1	5315	tags=71%, list=50%, signal=142%
GO_RESPONSE_TO_STEROL_DEPLETION	GO_RESPONSE_TO_STEROL_DEPLETION		15	-0.309031	-1.39885	0.102249	0.57219	1	4513	tags=73%, list=42%, signal=127%
GO_INTRASPECIES_INTERACTION_BETWEEN_ORGANISMS	GO_INTRASPECIES_INTERACTION_BETWEEN_ORGANISMS		18	-0.2708	-1.39243	0.107486	0.584299	1	7162	tags=94%, list=67%, signal=289%
GO_CELLULAR_RESPONSE_TO_ARSENIC_CONTAINING_SUBSTANCE	GO_CELLULAR_RESPONSE_TO_ARSENIC_CONTAINING_SUBSTANCE		17	-0.27886	-1.39203	0.123016	0.582156	1	4542	tags=71%, list=43%, signal=123%
GO_REGULATION_OF_CALCIUM_ION_DEPENDENT_EXOCYTOSIS	GO_REGULATION_OF_CALCIUM_ION_DEPENDENT_EXOCYTOSIS		16	-0.285973	-1.38931	0.132797	0.585657	1	4271	tags=69%, list=40%, signal=115%
GO_CIRCADIAN_RHYTHM	GO_CIRCADIAN_RHYTHM		141	-0.0993192	-1.38709	0.104938	0.587957	1	3179	tags=40%, list=30%, signal=56%
GO_REGULATION_OF_SYNAPTIC_PLASTICITY	GO_REGULATION_OF_SYNAPTIC_PLASTICITY		91	-0.12451	-1.38529	0.108696	0.589168	1	4293	tags=53%, list=40%, signal=88%
GO_REGULATION_OF_DENDRITE_MORPHOGENESIS	GO_REGULATION_OF_DENDRITE_MORPHOGENESIS		61	-0.148444	-1.38439	0.112426	0.588266	1	4180	tags=54%, list=39%, signal=89%
GO_NON_RECOMBINATIONAL_REPAIR	GO_NON_RECOMBINATIONAL_REPAIR		85	-0.125452	-1.38293	0.112033	0.588715	1	3928	tags=49%, list=37%, signal=78%
GO_EMBRYONIC_DIGIT_MORPHOGENESIS	GO_EMBRYONIC_DIGIT_MORPHOGENESIS		34	-0.202952	-1.38121	0.133333	0.589793	1	2851	tags=47%, list=27%, signal=64%
GO_AORTA_DEVELOPMENT	GO_AORTA_DEVELOPMENT		30	-0.212527	-1.38103	0.117188	0.587125	1	5894	tags=77%, list=55%, signal=172%
GO_REGULATION_OF_HISTONE_DEACETYLATION	GO_REGULATION_OF_HISTONE_DEACETYLATION		23	-0.2445	-1.38097	0.111562	0.584268	1	2028	tags=43%, list=19%, signal=54%
GO_MICROTUBULE_ANCHORING	GO_MICROTUBULE_ANCHORING		20	-0.260888	-1.37821	0.123203	0.587625	1	1484	tags=40%, list=14%, signal=46%
GO_INOSITOL_PHOSPHATE_MEDIATED_SIGNALING	GO_INOSITOL_PHOSPHATE_MEDIATED_SIGNALING		35	-0.196093	-1.37742	0.115079	0.586582	1	2781	tags=46%, list=26%, signal=62%
GO_STEROID_METABOLIC_PROCESS	GO_STEROID_METABOLIC_PROCESS		173	-0.0913522	-1.37588	0.116466	0.587242	1	4757	tags=54%, list=45%, signal=96%
GO_CELL_PART_MORPHOGENESIS	GO_CELL_PART_MORPHOGENESIS		388	-0.0615356	-1.37424	0.10559	0.588162	1	4272	tags=46%, list=40%, signal=74%
GO_POSITIVE_REGULATION_OF_MACROAUTOPHAGY	GO_POSITIVE_REGULATION_OF_MACROAUTOPHAGY		58	-0.153594	-1.37402	0.121331	0.585745	1	2774	tags=41%, list=26%, signal=56%
GO_POSITIVE_REGULATION_OF_TRANSCRIPTION_INITIATION_FROM_RNA_POLYMERASE_II_PROMOTER	GO_POSITIVE_REGULATION_OF_TRANSCRIPTION_INITIATION_FROM_RNA_POLYMERASE_II_PROMOTER		27	-0.220838	-1.37261	0.124506	0.586032	1	4743	tags=67%, list=45%, signal=120%
GO_REGULATION_OF_KERATINOCYTE_PROLIFERATION	GO_REGULATION_OF_KERATINOCYTE_PROLIFERATION		18	-0.276191	-1.37164	0.125	0.585478	1	4154	tags=67%, list=39%, signal=109%
GO_SKELETAL_MUSCLE_ORGAN_DEVELOPMENT	GO_SKELETAL_MUSCLE_ORGAN_DEVELOPMENT		80	-0.13138	-1.37098	0.115538	0.584132	1	3529	tags=46%, list=33%, signal=69%
GO_VITAMIN_TRANSPORT	GO_VITAMIN_TRANSPORT		19	-0.263193	-1.36886	0.125761	0.586423	1	7274	tags=95%, list=68%, signal=300%
GO_REGULATION_OF_MITOPHAGY	GO_REGULATION_OF_MITOPHAGY		17	-0.278461	-1.36787	0.138196	0.585845	1	5796	tags=82%, list=55%, signal=181%
GO_REGULATION_OF_LIPID_METABOLIC_PROCESS	GO_REGULATION_OF_LIPID_METABOLIC_PROCESS		273	-0.0720529	-1.36385	0.113949	0.592323	1	4236	tags=47%, list=40%, signal=76%
GO_MYELOID_CELL_DIFFERENTIATION	GO_MYELOID_CELL_DIFFERENTIATION		281	-0.0700265	-1.35989	0.108787	0.599046	1	1167	tags=18%, list=11%, signal=19%
GO_NUCLEAR_TRANSCRIBED_MRNA_CATABOLIC_PROCESS_DEADENYLATION_DEPENDENT_DECAY	GO_NUCLEAR_TRANSCRIBED_MRNA_CATABOLIC_PROCESS_DEADENYLATION_DEPENDENT_DECAY		72	-0.134667	-1.3591	0.130178	0.597912	1	6990	tags=79%, list=66%, signal=230%
GO_ADIPOSE_TISSUE_DEVELOPMENT	GO_ADIPOSE_TISSUE_DEVELOPMENT		33	-0.200326	-1.35499	0.138	0.604722	1	6893	tags=85%, list=65%, signal=241%
GO_REGULATION_OF_NEURONAL_SYNAPTIC_PLASTICITY	GO_REGULATION_OF_NEURONAL_SYNAPTIC_PLASTICITY		27	-0.220429	-1.35482	0.134146	0.602277	1	3567	tags=56%, list=34%, signal=83%
GO_REGULATION_OF_AXON_GUIDANCE	GO_REGULATION_OF_AXON_GUIDANCE		20	-0.24759	-1.34933	0.142045	0.612493	1	1625	tags=40%, list=15%, signal=47%
GO_RESPONSE_TO_AMINO_ACID_STARVATION	GO_RESPONSE_TO_AMINO_ACID_STARVATION		44	-0.172653	-1.34902	0.120155	0.610305	1	3486	tags=50%, list=33%, signal=74%
GO_REGULATION_OF_NEURON_PROJECTION_DEVELOPMENT	GO_REGULATION_OF_NEURON_PROJECTION_DEVELOPMENT		300	-0.0676257	-1.34639	0.129666	0.613752	1	3198	tags=37%, list=30%, signal=51%
GO_CHROMATIN_SILENCING	GO_CHROMATIN_SILENCING		46	-0.166384	-1.34575	0.146484	0.612401	1	5862	tags=72%, list=55%, signal=159%
GO_REGULATION_OF_POTASSIUM_ION_TRANSMEMBRANE_TRANSPORTER_ACTIVITY	GO_REGULATION_OF_POTASSIUM_ION_TRANSMEMBRANE_TRANSPORTER_ACTIVITY		25	-0.22408	-1.34546	0.143137	0.610279	1	4000	tags=60%, list=38%, signal=96%
GO_OLIGOSACCHARIDE_LIPID_INTERMEDIATE_BIOSYNTHETIC_PROCESS	GO_OLIGOSACCHARIDE_LIPID_INTERMEDIATE_BIOSYNTHETIC_PROCESS		20	-0.252674	-1.34457	0.134538	0.609517	1	4758	tags=70%, list=45%, signal=127%
GO_CELLULAR_RESPONSE_TO_STEROL	GO_CELLULAR_RESPONSE_TO_STEROL		17	-0.272554	-1.34378	0.128906	0.608614	1	3984	tags=65%, list=38%, signal=103%
GO_VESICLE_TRANSPORT_ALONG_MICROTUBULE	GO_VESICLE_TRANSPORT_ALONG_MICROTUBULE		43	-0.172752	-1.34132	0.122047	0.611883	1	7314	tags=86%, list=69%, signal=275%
GO_DNA_TEMPLATED_TRANSCRIPTION_ELONGATION	GO_DNA_TEMPLATED_TRANSCRIPTION_ELONGATION		105	-0.113976	-1.33975	0.144898	0.613	1	8717	tags=93%, list=82%, signal=515%
GO_POSITIVE_REGULATION_OF_ORGANELLE_ASSEMBLY	GO_POSITIVE_REGULATION_OF_ORGANELLE_ASSEMBLY		57	-0.151275	-1.33658	0.161765	0.61778	1	2130	tags=35%, list=20%, signal=44%
GO_REGULATION_OF_CHROMATIN_ORGANIZATION	GO_REGULATION_OF_CHROMATIN_ORGANIZATION		158	-0.0928265	-1.33647	0.15087	0.615223	1	1450	tags=23%, list=14%, signal=26%
GO_SEGMENTATION	GO_SEGMENTATION		43	-0.175977	-1.33623	0.11619	0.613098	1	2586	tags=42%, list=24%, signal=55%
GO_REGULATION_OF_B_CELL_DIFFERENTIATION	GO_REGULATION_OF_B_CELL_DIFFERENTIATION		22	-0.237413	-1.33554	0.126016	0.611903	1	5210	tags=73%, list=49%, signal=142%
GO_MITOCHONDRIAL_RNA_PROCESSING	GO_MITOCHONDRIAL_RNA_PROCESSING		16	-0.270016	-1.33396	0.158582	0.613104	1	7096	tags=94%, list=67%, signal=282%
GO_VESICLE_MEDIATED_TRANSPORT_IN_SYNAPSE	GO_VESICLE_MEDIATED_TRANSPORT_IN_SYNAPSE		112	-0.104991	-1.33226	0.139059	0.614511	1	3545	tags=44%, list=33%, signal=65%
GO_BILE_ACID_BIOSYNTHETIC_PROCESS	GO_BILE_ACID_BIOSYNTHETIC_PROCESS		19	-0.257108	-1.33038	0.133466	0.616205	1	4543	tags=68%, list=43%, signal=119%
GO_SYNAPTIC_VESICLE_EXOCYTOSIS	GO_SYNAPTIC_VESICLE_EXOCYTOSIS		55	-0.152015	-1.32966	0.14405	0.615329	1	3030	tags=44%, list=29%, signal=61%
GO_REGULATION_OF_EPIDERMAL_CELL_DIFFERENTIATION	GO_REGULATION_OF_EPIDERMAL_CELL_DIFFERENTIATION		31	-0.19985	-1.32873	0.151751	0.614885	1	2339	tags=42%, list=22%, signal=54%
GO_REGULATION_OF_MRNA_SPLICING_VIA_SPLICEOSOME	GO_REGULATION_OF_MRNA_SPLICING_VIA_SPLICEOSOME		90	-0.120194	-1.32277	0.155242	0.626635	1	2276	tags=33%, list=21%, signal=42%
GO_REGULATION_OF_ORGANELLE_ASSEMBLY	GO_REGULATION_OF_ORGANELLE_ASSEMBLY		146	-0.095204	-1.32259	0.152642	0.624385	1	2205	tags=30%, list=21%, signal=38%
GO_VESICLE_MEDIATED_TRANSPORT_TO_THE_PLASMA_MEMBRANE	GO_VESICLE_MEDIATED_TRANSPORT_TO_THE_PLASMA_MEMBRANE		74	-0.130212	-1.32141	0.133333	0.624694	1	4226	tags=53%, list=40%, signal=87%
GO_ALPHA_BETA_T_CELL_ACTIVATION_INVOLVED_IN_IMMUNE_RESPONSE	GO_ALPHA_BETA_T_CELL_ACTIVATION_INVOLVED_IN_IMMUNE_RESPONSE		48	-0.163759	-1.3201	0.159449	0.625003	1	925	tags=25%, list=9%, signal=27%
GO_CHROMATIN_ORGANIZATION_INVOLVED_IN_REGULATION_OF_TRANSCRIPTION	GO_CHROMATIN_ORGANIZATION_INVOLVED_IN_REGULATION_OF_TRANSCRIPTION		97	-0.113795	-1.31896	0.158103	0.625	1	4498	tags=54%, list=42%, signal=92%
GO_POSITIVE_REGULATION_OF_DNA_METABOLIC_PROCESS	GO_POSITIVE_REGULATION_OF_DNA_METABOLIC_PROCESS		163	-0.0885975	-1.31791	0.14313	0.625012	1	2007	tags=28%, list=19%, signal=34%
GO_INTRACELLULAR_STEROL_TRANSPORT	GO_INTRACELLULAR_STEROL_TRANSPORT		19	-0.250069	-1.31781	0.145492	0.622601	1	1263	tags=37%, list=12%, signal=42%
GO_SOMITOGENESIS	GO_SOMITOGENESIS		30	-0.202653	-1.31681	0.156126	0.622442	1	3874	tags=57%, list=36%, signal=89%
GO_HORMONE_MEDIATED_SIGNALING_PATHWAY	GO_HORMONE_MEDIATED_SIGNALING_PATHWAY		117	-0.106091	-1.31275	0.149805	0.629722	1	2609	tags=35%, list=25%, signal=46%
GO_REGULATION_OF_GLUTAMATE_RECEPTOR_SIGNALING_PATHWAY	GO_REGULATION_OF_GLUTAMATE_RECEPTOR_SIGNALING_PATHWAY		24	-0.221542	-1.31266	0.148073	0.627231	1	3407	tags=54%, list=32%, signal=80%
GO_RNA_3_END_PROCESSING	GO_RNA_3_END_PROCESSING		136	-0.0965453	-1.3123	0.151874	0.625512	1	7112	tags=76%, list=67%, signal=228%
GO_REGULATION_OF_PROTEIN_EXIT_FROM_ENDOPLASMIC_RETICULUM	GO_REGULATION_OF_PROTEIN_EXIT_FROM_ENDOPLASMIC_RETICULUM		21	-0.234376	-1.31174	0.151329	0.624346	1	5104	tags=71%, list=48%, signal=137%
GO_DNA_DEPENDENT_DNA_REPLICATION_MAINTENANCE_OF_FIDELITY	GO_DNA_DEPENDENT_DNA_REPLICATION_MAINTENANCE_OF_FIDELITY		41	-0.17066	-1.31105	0.168067	0.623484	1	5968	tags=73%, list=56%, signal=166%
GO_NEGATIVE_REGULATION_OF_DNA_REPAIR	GO_NEGATIVE_REGULATION_OF_DNA_REPAIR		29	-0.204781	-1.31057	0.147929	0.62207	1	6623	tags=83%, list=62%, signal=219%
GO_HISTONE_DEUBIQUITINATION	GO_HISTONE_DEUBIQUITINATION		22	-0.229841	-1.31011	0.151822	0.620696	1	6256	tags=82%, list=59%, signal=199%
GO_NEGATIVE_REGULATION_OF_CELL_MATRIX_ADHESION	GO_NEGATIVE_REGULATION_OF_CELL_MATRIX_ADHESION		21	-0.23311	-1.30982	0.136015	0.618841	1	3094	tags=52%, list=29%, signal=74%
GO_DNA_METHYLATION_OR_DEMETHYLATION	GO_DNA_METHYLATION_OR_DEMETHYLATION		63	-0.142898	-1.30766	0.172345	0.621441	1	2033	tags=33%, list=19%, signal=41%
GO_POSITIVE_REGULATION_OF_PROTEIN_DEACETYLATION	GO_POSITIVE_REGULATION_OF_PROTEIN_DEACETYLATION		17	-0.259503	-1.30657	0.139676	0.621489	1	998	tags=35%, list=9%, signal=39%
GO_REGULATION_OF_NEUROTRANSMITTER_TRANSPORT	GO_REGULATION_OF_NEUROTRANSMITTER_TRANSPORT		57	-0.148759	-1.30483	0.142285	0.623064	1	4393	tags=56%, list=41%, signal=95%
GO_GAMMA_DELTA_T_CELL_ACTIVATION	GO_GAMMA_DELTA_T_CELL_ACTIVATION		16	-0.265721	-1.30387	0.155642	0.622786	1	2494	tags=50%, list=23%, signal=65%
GO_NEGATIVE_REGULATION_OF_CELL_AGING	GO_NEGATIVE_REGULATION_OF_CELL_AGING		20	-0.24254	-1.29923	0.15019	0.631443	1	3272	tags=55%, list=31%, signal=79%
GO_SOMATIC_DIVERSIFICATION_OF_IMMUNE_RECEPTORS	GO_SOMATIC_DIVERSIFICATION_OF_IMMUNE_RECEPTORS		65	-0.13538	-1.29712	0.177914	0.634198	1	2494	tags=37%, list=23%, signal=48%
GO_RNA_5_END_PROCESSING	GO_RNA_5_END_PROCESSING		22	-0.226715	-1.29047	0.177062	0.647353	1	6772	tags=86%, list=64%, signal=238%
GO_MICROTUBULE_ORGANIZING_CENTER_ORGANIZATION	GO_MICROTUBULE_ORGANIZING_CENTER_ORGANIZATION		118	-0.101476	-1.28868	0.163561	0.649237	1	6047	tags=67%, list=57%, signal=154%
GO_BILE_ACID_METABOLIC_PROCESS	GO_BILE_ACID_METABOLIC_PROCESS		25	-0.212938	-1.28727	0.155279	0.650121	1	4543	tags=64%, list=43%, signal=112%
GO_CENTRIOLE_ASSEMBLY	GO_CENTRIOLE_ASSEMBLY		32	-0.190374	-1.28666	0.161616	0.649094	1	5952	tags=75%, list=56%, signal=170%
GO_ALCOHOL_BIOSYNTHETIC_PROCESS	GO_ALCOHOL_BIOSYNTHETIC_PROCESS		107	-0.108248	-1.28646	0.16499	0.6471	1	3231	tags=41%, list=30%, signal=59%
GO_ASSOCIATIVE_LEARNING	GO_ASSOCIATIVE_LEARNING		39	-0.17469	-1.2836	0.17603	0.651841	1	3055	tags=46%, list=29%, signal=65%
GO_NEURON_MATURATION	GO_NEURON_MATURATION		23	-0.221276	-1.28306	0.16047	0.650622	1	6431	tags=83%, list=61%, signal=209%
GO_PROTEIN_LOCALIZATION_TO_SYNAPSE	GO_PROTEIN_LOCALIZATION_TO_SYNAPSE		35	-0.181739	-1.28047	0.189293	0.654458	1	3540	tags=51%, list=33%, signal=77%
GO_MITOCHONDRIAL_FISSION	GO_MITOCHONDRIAL_FISSION		32	-0.192071	-1.27831	0.172691	0.657487	1	6266	tags=78%, list=59%, signal=190%
GO_CELLULAR_COMPONENT_MORPHOGENESIS	GO_CELLULAR_COMPONENT_MORPHOGENESIS		436	-0.0545638	-1.27807	0.186373	0.655524	1	4245	tags=45%, list=40%, signal=72%
GO_GLUCOSAMINE_CONTAINING_COMPOUND_METABOLIC_PROCESS	GO_GLUCOSAMINE_CONTAINING_COMPOUND_METABOLIC_PROCESS		16	-0.266204	-1.27743	0.192149	0.654539	1	1161	tags=38%, list=11%, signal=42%
GO_REGULATION_OF_SYNAPTIC_VESICLE_CYCLE	GO_REGULATION_OF_SYNAPTIC_VESICLE_CYCLE		59	-0.143002	-1.27641	0.170923	0.654465	1	4432	tags=56%, list=42%, signal=95%
GO_POSITIVE_REGULATION_OF_ISOTYPE_SWITCHING	GO_POSITIVE_REGULATION_OF_ISOTYPE_SWITCHING		23	-0.220008	-1.27303	0.192534	0.66006	1	902	tags=30%, list=8%, signal=33%
GO_SOMITE_DEVELOPMENT	GO_SOMITE_DEVELOPMENT		37	-0.176569	-1.27281	0.181648	0.658058	1	3874	tags=54%, list=36%, signal=85%
GO_CELL_MORPHOGENESIS_INVOLVED_IN_NEURON_DIFFERENTIATION	GO_CELL_MORPHOGENESIS_INVOLVED_IN_NEURON_DIFFERENTIATION		327	-0.0616183	-1.2719	0.17551	0.657731	1	4272	tags=46%, list=40%, signal=75%
GO_PROTEIN_O_LINKED_GLYCOSYLATION	GO_PROTEIN_O_LINKED_GLYCOSYLATION		63	-0.139944	-1.26748	0.185259	0.666362	1	7460	tags=84%, list=70%, signal=281%
GO_POSITIVE_REGULATION_OF_JUN_KINASE_ACTIVITY	GO_POSITIVE_REGULATION_OF_JUN_KINASE_ACTIVITY		50	-0.153684	-1.26713	0.18	0.664704	1	1563	tags=30%, list=15%, signal=35%
GO_VENTRICULAR_SEPTUM_DEVELOPMENT	GO_VENTRICULAR_SEPTUM_DEVELOPMENT		42	-0.167024	-1.26584	0.176245	0.665366	1	4304	tags=57%, list=41%, signal=96%
GO_DEVELOPMENT_OF_PRIMARY_SEXUAL_CHARACTERISTICS	GO_DEVELOPMENT_OF_PRIMARY_SEXUAL_CHARACTERISTICS		115	-0.100251	-1.26318	0.197917	0.669618	1	4490	tags=52%, list=42%, signal=89%
GO_DIGESTIVE_TRACT_MORPHOGENESIS	GO_DIGESTIVE_TRACT_MORPHOGENESIS		15	-0.268458	-1.25671	0.169102	0.683168	1	3527	tags=60%, list=33%, signal=90%
GO_REGULATION_OF_RESPONSE_TO_DNA_DAMAGE_STIMULUS	GO_REGULATION_OF_RESPONSE_TO_DNA_DAMAGE_STIMULUS		186	-0.0782406	-1.25606	0.202454	0.682323	1	4039	tags=46%, list=38%, signal=72%
GO_POSITIVE_REGULATION_OF_TOR_SIGNALING	GO_POSITIVE_REGULATION_OF_TOR_SIGNALING		33	-0.182153	-1.25576	0.188571	0.680574	1	5154	tags=67%, list=49%, signal=129%
GO_REGULATION_OF_AUTOPHAGY	GO_REGULATION_OF_AUTOPHAGY		276	-0.0654684	-1.25285	0.198795	0.685209	1	3211	tags=37%, list=30%, signal=51%
GO_REGULATION_OF_REGULATED_SECRETORY_PATHWAY	GO_REGULATION_OF_REGULATED_SECRETORY_PATHWAY		83	-0.117029	-1.25241	0.193798	0.683814	1	4271	tags=52%, list=40%, signal=86%
GO_VENTRICULAR_SYSTEM_DEVELOPMENT	GO_VENTRICULAR_SYSTEM_DEVELOPMENT		19	-0.240972	-1.25205	0.188755	0.682286	1	4155	tags=63%, list=39%, signal=104%
GO_ALTERNATIVE_MRNA_SPLICING_VIA_SPLICEOSOME	GO_ALTERNATIVE_MRNA_SPLICING_VIA_SPLICEOSOME		67	-0.129763	-1.25023	0.193798	0.684403	1	4022	tags=51%, list=38%, signal=81%
GO_MUSCLE_STRUCTURE_DEVELOPMENT	GO_MUSCLE_STRUCTURE_DEVELOPMENT		323	-0.0610319	-1.25008	0.165657	0.682343	1	3023	tags=34%, list=28%, signal=47%
GO_CARBOHYDRATE_TRANSPORT	GO_CARBOHYDRATE_TRANSPORT		87	-0.113306	-1.24928	0.222449	0.681851	1	2104	tags=31%, list=20%, signal=38%
GO_POSITIVE_REGULATION_OF_NERVOUS_SYSTEM_PROCESS	GO_POSITIVE_REGULATION_OF_NERVOUS_SYSTEM_PROCESS		27	-0.198398	-1.24921	0.196911	0.679612	1	3407	tags=52%, list=32%, signal=76%
GO_GOLGI_TO_PLASMA_MEMBRANE_TRANSPORT	GO_GOLGI_TO_PLASMA_MEMBRANE_TRANSPORT		51	-0.152028	-1.24755	0.191057	0.681266	1	4226	tags=55%, list=40%, signal=91%
GO_SPLEEN_DEVELOPMENT	GO_SPLEEN_DEVELOPMENT		21	-0.224378	-1.24655	0.198397	0.681219	1	5210	tags=71%, list=49%, signal=140%
GO_CELL_VOLUME_HOMEOSTASIS	GO_CELL_VOLUME_HOMEOSTASIS		18	-0.236429	-1.24527	0.161736	0.682112	1	2215	tags=44%, list=21%, signal=56%
GO_POSITIVE_REGULATION_OF_IMMUNOGLOBULIN_PRODUCTION	GO_POSITIVE_REGULATION_OF_IMMUNOGLOBULIN_PRODUCTION		31	-0.186632	-1.24491	0.178926	0.680553	1	2479	tags=42%, list=23%, signal=55%
GO_NEUROTRANSMITTER_SECRETION	GO_NEUROTRANSMITTER_SECRETION		76	-0.120703	-1.24347	0.188492	0.681741	1	4319	tags=53%, list=41%, signal=88%
GO_NEGATIVE_REGULATION_OF_RESPONSE_TO_WOUNDING	GO_NEGATIVE_REGULATION_OF_RESPONSE_TO_WOUNDING		34	-0.184398	-1.24261	0.20284	0.68156	1	5547	tags=71%, list=52%, signal=147%
GO_POSITIVE_REGULATION_OF_NEURON_PROJECTION_DEVELOPMENT	GO_POSITIVE_REGULATION_OF_NEURON_PROJECTION_DEVELOPMENT		173	-0.0821728	-1.24204	0.203922	0.680565	1	3195	tags=38%, list=30%, signal=54%
GO_ORGANELLE_DISASSEMBLY	GO_ORGANELLE_DISASSEMBLY		101	-0.105505	-1.24148	0.186508	0.679562	1	6043	tags=67%, list=57%, signal=155%
GO_REGULATION_OF_DENDRITIC_SPINE_MORPHOGENESIS	GO_REGULATION_OF_DENDRITIC_SPINE_MORPHOGENESIS		30	-0.185179	-1.24124	0.208791	0.677796	1	3705	tags=53%, list=35%, signal=82%
GO_EMBRYONIC_APPENDAGE_MORPHOGENESIS	GO_EMBRYONIC_APPENDAGE_MORPHOGENESIS		59	-0.139267	-1.23796	0.211155	0.683814	1	2851	tags=41%, list=27%, signal=55%
GO_MYOBLAST_DIFFERENTIATION	GO_MYOBLAST_DIFFERENTIATION		43	-0.16207	-1.23624	0.203666	0.685601	1	1992	tags=35%, list=19%, signal=43%
GO_MITOTIC_G2_DNA_DAMAGE_CHECKPOINT	GO_MITOTIC_G2_DNA_DAMAGE_CHECKPOINT		20	-0.22563	-1.2352	0.206186	0.685846	1	2389	tags=45%, list=22%, signal=58%
GO_RNA_INTERFERENCE	GO_RNA_INTERFERENCE		16	-0.256776	-1.23518	0.219561	0.683549	1	1261	tags=38%, list=12%, signal=42%
GO_CELL_MATRIX_ADHESION	GO_CELL_MATRIX_ADHESION		123	-0.0950081	-1.23504	0.20904	0.681603	1	558	tags=15%, list=5%, signal=15%
GO_PROTEIN_LOCALIZATION_TO_CILIUM	GO_PROTEIN_LOCALIZATION_TO_CILIUM		44	-0.159639	-1.23298	0.224033	0.684476	1	6038	tags=73%, list=57%, signal=168%
GO_TRANSCRIPTION_ELONGATION_FROM_RNA_POLYMERASE_I_PROMOTER	GO_TRANSCRIPTION_ELONGATION_FROM_RNA_POLYMERASE_I_PROMOTER		28	-0.194037	-1.23276	0.213208	0.682715	1	7430	tags=89%, list=70%, signal=296%
GO_SNARE_COMPLEX_ASSEMBLY	GO_SNARE_COMPLEX_ASSEMBLY		16	-0.249841	-1.23078	0.202429	0.685137	1	7310	tags=94%, list=69%, signal=300%
GO_REGULATION_OF_ADAPTIVE_IMMUNE_RESPONSE	GO_REGULATION_OF_ADAPTIVE_IMMUNE_RESPONSE		116	-0.0995946	-1.23062	0.230916	0.683208	1	1244	tags=22%, list=12%, signal=24%
GO_PROTEIN_TRANSMEMBRANE_IMPORT_INTO_INTRACELLULAR_ORGANELLE	GO_PROTEIN_TRANSMEMBRANE_IMPORT_INTO_INTRACELLULAR_ORGANELLE		31	-0.182179	-1.22967	0.22549	0.68316	1	8009	tags=94%, list=75%, signal=379%
GO_APPENDAGE_DEVELOPMENT	GO_APPENDAGE_DEVELOPMENT		84	-0.113565	-1.22784	0.219844	0.685275	1	2851	tags=38%, list=27%, signal=52%
GO_REGULATION_OF_LIPID_BIOSYNTHETIC_PROCESS	GO_REGULATION_OF_LIPID_BIOSYNTHETIC_PROCESS		126	-0.0945213	-1.22624	0.211813	0.686951	1	4236	tags=49%, list=40%, signal=81%
GO_REGULATION_OF_POTASSIUM_ION_TRANSPORT	GO_REGULATION_OF_POTASSIUM_ION_TRANSPORT		37	-0.169441	-1.22324	0.210117	0.691849	1	5385	tags=68%, list=51%, signal=137%
GO_NUCLEOTIDE_EXCISION_REPAIR_DNA_INCISION	GO_NUCLEOTIDE_EXCISION_REPAIR_DNA_INCISION		38	-0.16598	-1.22164	0.218623	0.693427	1	8308	tags=95%, list=78%, signal=433%
GO_NEUTRAL_LIPID_METABOLIC_PROCESS	GO_NEUTRAL_LIPID_METABOLIC_PROCESS		69	-0.125112	-1.22047	0.195266	0.693953	1	4223	tags=52%, list=40%, signal=86%
GO_NEGATIVE_REGULATION_OF_TRANSLATIONAL_INITIATION	GO_NEGATIVE_REGULATION_OF_TRANSLATIONAL_INITIATION		17	-0.245743	-1.21758	0.22179	0.698788	1	6143	tags=82%, list=58%, signal=195%
GO_MRNA_CIS_SPLICING_VIA_SPLICEOSOME	GO_MRNA_CIS_SPLICING_VIA_SPLICEOSOME		30	-0.183074	-1.21719	0.231388	0.697442	1	2665	tags=43%, list=25%, signal=58%
GO_PHOTORECEPTOR_CELL_MAINTENANCE	GO_PHOTORECEPTOR_CELL_MAINTENANCE		19	-0.232345	-1.21669	0.220441	0.696365	1	7042	tags=89%, list=66%, signal=265%
GO_TEMPERATURE_HOMEOSTASIS	GO_TEMPERATURE_HOMEOSTASIS		103	-0.101255	-1.21626	0.214567	0.695216	1	4402	tags=51%, list=41%, signal=87%
GO_LONG_TERM_SYNAPTIC_POTENTIATION	GO_LONG_TERM_SYNAPTIC_POTENTIATION		38	-0.167581	-1.21556	0.222	0.69468	1	2700	tags=42%, list=25%, signal=56%
GO_REGULATION_OF_PROTEIN_ACETYLATION	GO_REGULATION_OF_PROTEIN_ACETYLATION		54	-0.1401	-1.21105	0.220039	0.703282	1	5799	tags=69%, list=55%, signal=150%
GO_FOCAL_ADHESION_ASSEMBLY	GO_FOCAL_ADHESION_ASSEMBLY		59	-0.134756	-1.21015	0.231102	0.703236	1	558	tags=19%, list=5%, signal=20%
GO_REGULATION_OF_ANDROGEN_RECEPTOR_SIGNALING_PATHWAY	GO_REGULATION_OF_ANDROGEN_RECEPTOR_SIGNALING_PATHWAY		19	-0.232484	-1.20976	0.214008	0.701935	1	4245	tags=63%, list=40%, signal=105%
GO_AUTOPHAGOSOME_ORGANIZATION	GO_AUTOPHAGOSOME_ORGANIZATION		87	-0.108328	-1.20832	0.236364	0.703063	1	3988	tags=48%, list=38%, signal=77%
GO_CENTROSOME_DUPLICATION	GO_CENTROSOME_DUPLICATION		56	-0.135918	-1.20807	0.22093	0.701449	1	6532	tags=75%, list=61%, signal=194%
GO_REGULATION_OF_B_CELL_MEDIATED_IMMUNITY	GO_REGULATION_OF_B_CELL_MEDIATED_IMMUNITY		41	-0.157585	-1.20667	0.228137	0.702739	1	2479	tags=39%, list=23%, signal=51%
GO_CIRCADIAN_REGULATION_OF_GENE_EXPRESSION	GO_CIRCADIAN_REGULATION_OF_GENE_EXPRESSION		50	-0.14702	-1.20515	0.216797	0.704376	1	1421	tags=28%, list=13%, signal=32%
GO_REGULATION_OF_PROTEIN_DEPOLYMERIZATION	GO_REGULATION_OF_PROTEIN_DEPOLYMERIZATION		59	-0.132399	-1.20314	0.210526	0.707167	1	943	tags=22%, list=9%, signal=24%
GO_DETECTION_OF_LIGHT_STIMULUS	GO_DETECTION_OF_LIGHT_STIMULUS		25	-0.2024	-1.20296	0.227557	0.705393	1	2955	tags=48%, list=28%, signal=66%
GO_NEGATIVE_REGULATION_OF_GENE_EXPRESSION_EPIGENETIC	GO_NEGATIVE_REGULATION_OF_GENE_EXPRESSION_EPIGENETIC		70	-0.123499	-1.20116	0.230769	0.707747	1	4768	tags=57%, list=45%, signal=103%
GO_SOMATIC_DIVERSIFICATION_OF_IMMUNOGLOBULINS	GO_SOMATIC_DIVERSIFICATION_OF_IMMUNOGLOBULINS		56	-0.137575	-1.20049	0.220676	0.707195	1	1203	tags=25%, list=11%, signal=28%
GO_NEGATIVE_REGULATION_OF_RESPONSE_TO_DNA_DAMAGE_STIMULUS	GO_NEGATIVE_REGULATION_OF_RESPONSE_TO_DNA_DAMAGE_STIMULUS		67	-0.122423	-1.19795	0.256863	0.71143	1	5685	tags=66%, list=54%, signal=140%
GO_B_CELL_DIFFERENTIATION	GO_B_CELL_DIFFERENTIATION		92	-0.107463	-1.19658	0.252546	0.712646	1	3488	tags=43%, list=33%, signal=64%
GO_REGULATION_OF_AUTOPHAGOSOME_ASSEMBLY	GO_REGULATION_OF_AUTOPHAGOSOME_ASSEMBLY		32	-0.175951	-1.19329	0.213592	0.718634	1	3449	tags=50%, list=32%, signal=74%
GO_ENDODERM_DEVELOPMENT	GO_ENDODERM_DEVELOPMENT		40	-0.161207	-1.19311	0.258517	0.716854	1	2013	tags=35%, list=19%, signal=43%
GO_HEAD_MORPHOGENESIS	GO_HEAD_MORPHOGENESIS		22	-0.214096	-1.19292	0.265979	0.715086	1	2560	tags=45%, list=24%, signal=60%
GO_DNA_METHYLATION	GO_DNA_METHYLATION		47	-0.149805	-1.19244	0.229084	0.7141	1	2033	tags=34%, list=19%, signal=42%
GO_POSITIVE_REGULATION_OF_PROTEIN_DEPOLYMERIZATION	GO_POSITIVE_REGULATION_OF_PROTEIN_DEPOLYMERIZATION		15	-0.25509	-1.19144	0.254403	0.714279	1	836	tags=33%, list=8%, signal=36%
GO_ER_NUCLEUS_SIGNALING_PATHWAY	GO_ER_NUCLEUS_SIGNALING_PATHWAY		44	-0.151269	-1.1891	0.238397	0.717845	1	8058	tags=91%, list=76%, signal=375%
GO_ORGANIC_HYDROXY_COMPOUND_TRANSPORT	GO_ORGANIC_HYDROXY_COMPOUND_TRANSPORT		106	-0.098221	-1.18791	0.246063	0.718577	1	1273	tags=22%, list=12%, signal=24%
GO_NEGATIVE_REGULATION_OF_GLIOGENESIS	GO_NEGATIVE_REGULATION_OF_GLIOGENESIS		19	-0.230558	-1.18766	0.238748	0.717043	1	2029	tags=42%, list=19%, signal=52%
GO_NEURAL_TUBE_PATTERNING	GO_NEURAL_TUBE_PATTERNING		23	-0.208638	-1.18585	0.238477	0.719402	1	2870	tags=48%, list=27%, signal=65%
GO_INTRACELLULAR_LIPID_TRANSPORT	GO_INTRACELLULAR_LIPID_TRANSPORT		35	-0.167467	-1.18518	0.239437	0.718878	1	1263	tags=29%, list=12%, signal=32%
GO_ADHERENS_JUNCTION_ORGANIZATION	GO_ADHERENS_JUNCTION_ORGANIZATION		36	-0.16695	-1.18417	0.232422	0.71919	1	3545	tags=50%, list=33%, signal=75%
GO_NEGATIVE_REGULATION_OF_REGULATED_SECRETORY_PATHWAY	GO_NEGATIVE_REGULATION_OF_REGULATED_SECRETORY_PATHWAY		15	-0.257315	-1.18338	0.224172	0.718964	1	2937	tags=53%, list=28%, signal=74%
GO_REGULATION_OF_MRNA_3_END_PROCESSING	GO_REGULATION_OF_MRNA_3_END_PROCESSING		27	-0.190659	-1.17912	0.243564	0.727536	1	3489	tags=52%, list=33%, signal=77%
GO_PHOTOPERIODISM	GO_PHOTOPERIODISM		25	-0.200898	-1.1784	0.254369	0.727104	1	2546	tags=44%, list=24%, signal=58%
GO_RHYTHMIC_BEHAVIOR	GO_RHYTHMIC_BEHAVIOR		25	-0.197532	-1.17718	0.259635	0.727981	1	882	tags=28%, list=8%, signal=30%
GO_POSITIVE_REGULATION_OF_MITOTIC_NUCLEAR_DIVISION	GO_POSITIVE_REGULATION_OF_MITOTIC_NUCLEAR_DIVISION		40	-0.155726	-1.17634	0.2751	0.7278	1	2071	tags=35%, list=19%, signal=43%
GO_TRNA_PROCESSING	GO_TRNA_PROCESSING		124	-0.091339	-1.17624	0.251534	0.725894	1	8637	tags=90%, list=81%, signal=477%
GO_REGULATION_OF_JUN_KINASE_ACTIVITY	GO_REGULATION_OF_JUN_KINASE_ACTIVITY		58	-0.131976	-1.17599	0.272366	0.724421	1	1354	tags=26%, list=13%, signal=29%
GO_REGULATION_OF_MITOCHONDRIAL_FISSION	GO_REGULATION_OF_MITOCHONDRIAL_FISSION		20	-0.214425	-1.16753	0.267578	0.74321	1	6757	tags=85%, list=64%, signal=233%
GO_REGULATION_OF_CELL_SUBSTRATE_JUNCTION_ORGANIZATION	GO_REGULATION_OF_CELL_SUBSTRATE_JUNCTION_ORGANIZATION		44	-0.152745	-1.16732	0.247423	0.741593	1	558	tags=20%, list=5%, signal=21%
GO_MITOTIC_RECOMBINATION	GO_MITOTIC_RECOMBINATION		20	-0.217094	-1.16686	0.273256	0.740645	1	7791	tags=95%, list=73%, signal=356%
GO_POSITIVE_REGULATION_OF_TRANSCRIPTION_OF_NOTCH_RECEPTOR_TARGET	GO_POSITIVE_REGULATION_OF_TRANSCRIPTION_OF_NOTCH_RECEPTOR_TARGET		15	-0.246644	-1.1664	0.276471	0.739567	1	2342	tags=47%, list=22%, signal=60%
GO_POSITIVE_REGULATION_OF_PRI_MIRNA_TRANSCRIPTION_BY_RNA_POLYMERASE_II	GO_POSITIVE_REGULATION_OF_PRI_MIRNA_TRANSCRIPTION_BY_RNA_POLYMERASE_II		23	-0.202473	-1.16595	0.279773	0.738607	1	626	tags=26%, list=6%, signal=28%
GO_LEARNING	GO_LEARNING		69	-0.119081	-1.16535	0.259962	0.737955	1	3055	tags=41%, list=29%, signal=57%
GO_ACTIVATED_T_CELL_PROLIFERATION	GO_ACTIVATED_T_CELL_PROLIFERATION		28	-0.184302	-1.16254	0.267035	0.742921	1	4498	tags=61%, list=42%, signal=105%
GO_DENDRITE_EXTENSION	GO_DENDRITE_EXTENSION		18	-0.230457	-1.16149	0.265625	0.743362	1	1098	tags=33%, list=10%, signal=37%
GO_MITOPHAGY	GO_MITOPHAGY		24	-0.196728	-1.15949	0.273973	0.746444	1	3670	tags=54%, list=35%, signal=83%
GO_PHOTORECEPTOR_CELL_DIFFERENTIATION	GO_PHOTORECEPTOR_CELL_DIFFERENTIATION		27	-0.186045	-1.15776	0.264271	0.748653	1	2751	tags=44%, list=26%, signal=60%
GO_RRNA_METHYLATION	GO_RRNA_METHYLATION		23	-0.199057	-1.15735	0.256311	0.747532	1	8514	tags=100%, list=80%, signal=503%
GO_REGULATION_OF_PROTEIN_DEACETYLATION	GO_REGULATION_OF_PROTEIN_DEACETYLATION		34	-0.167632	-1.15719	0.273305	0.745818	1	3225	tags=47%, list=30%, signal=67%
GO_PURINE_NUCLEOTIDE_TRANSPORT	GO_PURINE_NUCLEOTIDE_TRANSPORT		23	-0.202609	-1.15642	0.285714	0.745626	1	6167	tags=78%, list=58%, signal=186%
GO_CELL_SUBSTRATE_JUNCTION_ORGANIZATION	GO_CELL_SUBSTRATE_JUNCTION_ORGANIZATION		71	-0.117365	-1.15446	0.246377	0.748565	1	558	tags=17%, list=5%, signal=18%
GO_POSITIVE_REGULATION_OF_B_CELL_ACTIVATION	GO_POSITIVE_REGULATION_OF_B_CELL_ACTIVATION		62	-0.123389	-1.15157	0.263969	0.753688	1	2296	tags=34%, list=22%, signal=43%
GO_PEPTIDYL_ARGININE_MODIFICATION	GO_PEPTIDYL_ARGININE_MODIFICATION		20	-0.219018	-1.15037	0.265849	0.754569	1	5646	tags=75%, list=53%, signal=160%
GO_POSITIVE_REGULATION_OF_NEURON_DIFFERENTIATION	GO_POSITIVE_REGULATION_OF_NEURON_DIFFERENTIATION		208	-0.0709124	-1.14872	0.283976	0.756631	1	3195	tags=37%, list=30%, signal=52%
GO_DNA_MODIFICATION	GO_DNA_MODIFICATION		85	-0.107553	-1.14338	0.288889	0.767705	1	2117	tags=31%, list=20%, signal=38%
GO_MOLTING_CYCLE	GO_MOLTING_CYCLE		50	-0.134692	-1.14256	0.283133	0.767648	1	6013	tags=70%, list=57%, signal=161%
GO_CENTRAL_NERVOUS_SYSTEM_NEURON_DEVELOPMENT	GO_CENTRAL_NERVOUS_SYSTEM_NEURON_DEVELOPMENT		41	-0.148547	-1.14242	0.26454	0.765838	1	6202	tags=73%, list=58%, signal=175%
GO_CYTOPLASMIC_MICROTUBULE_ORGANIZATION	GO_CYTOPLASMIC_MICROTUBULE_ORGANIZATION		51	-0.135424	-1.13971	0.282197	0.770757	1	5443	tags=65%, list=51%, signal=132%
GO_RECEPTOR_INTERNALIZATION	GO_RECEPTOR_INTERNALIZATION		63	-0.1233	-1.13918	0.299197	0.769925	1	4432	tags=54%, list=42%, signal=92%
GO_PHOSPHOLIPID_BIOSYNTHETIC_PROCESS	GO_PHOSPHOLIPID_BIOSYNTHETIC_PROCESS		207	-0.0688684	-1.13778	0.294118	0.771451	1	4005	tags=44%, list=38%, signal=70%
GO_BROWN_FAT_CELL_DIFFERENTIATION	GO_BROWN_FAT_CELL_DIFFERENTIATION		28	-0.183361	-1.13754	0.297665	0.770005	1	2611	tags=43%, list=25%, signal=57%
GO_REGULATION_OF_CELL_MATRIX_ADHESION	GO_REGULATION_OF_CELL_MATRIX_ADHESION		72	-0.115013	-1.13506	0.282306	0.774244	1	558	tags=17%, list=5%, signal=17%
GO_NEGATIVE_REGULATION_OF_ACTIN_FILAMENT_DEPOLYMERIZATION	GO_NEGATIVE_REGULATION_OF_ACTIN_FILAMENT_DEPOLYMERIZATION		25	-0.192036	-1.13419	0.29703	0.77427	1	2215	tags=40%, list=21%, signal=50%
GO_PREASSEMBLY_OF_GPI_ANCHOR_IN_ER_MEMBRANE	GO_PREASSEMBLY_OF_GPI_ANCHOR_IN_ER_MEMBRANE		16	-0.235699	-1.13402	0.290448	0.772573	1	7460	tags=94%, list=70%, signal=314%
GO_CEREBRAL_CORTEX_RADIALLY_ORIENTED_CELL_MIGRATION	GO_CEREBRAL_CORTEX_RADIALLY_ORIENTED_CELL_MIGRATION		15	-0.24046	-1.13324	0.300766	0.772506	1	3824	tags=60%, list=36%, signal=94%
GO_BLOOD_VESSEL_ENDOTHELIAL_CELL_MIGRATION	GO_BLOOD_VESSEL_ENDOTHELIAL_CELL_MIGRATION		69	-0.114879	-1.13149	0.306773	0.774912	1	790	tags=19%, list=7%, signal=20%
GO_RAC_PROTEIN_SIGNAL_TRANSDUCTION	GO_RAC_PROTEIN_SIGNAL_TRANSDUCTION		30	-0.171377	-1.13128	0.291581	0.7733	1	3143	tags=47%, list=30%, signal=66%
GO_POSITIVE_REGULATION_OF_NUCLEAR_DIVISION	GO_POSITIVE_REGULATION_OF_NUCLEAR_DIVISION		44	-0.146656	-1.13077	0.290258	0.772534	1	2071	tags=34%, list=19%, signal=42%
GO_NAD_BIOSYNTHETIC_PROCESS	GO_NAD_BIOSYNTHETIC_PROCESS		16	-0.234497	-1.13071	0.302658	0.770578	1	4817	tags=69%, list=45%, signal=126%
GO_REGULATION_OF_NERVOUS_SYSTEM_PROCESS	GO_REGULATION_OF_NERVOUS_SYSTEM_PROCESS		56	-0.129181	-1.13028	0.293635	0.769602	1	1102	tags=23%, list=10%, signal=26%
GO_TERMINATION_OF_RNA_POLYMERASE_I_TRANSCRIPTION	GO_TERMINATION_OF_RNA_POLYMERASE_I_TRANSCRIPTION		29	-0.175919	-1.1302	0.289796	0.767739	1	8394	tags=97%, list=79%, signal=459%
GO_LONG_TERM_MEMORY	GO_LONG_TERM_MEMORY		20	-0.208549	-1.12968	0.306483	0.767029	1	5757	tags=75%, list=54%, signal=163%
GO_POSITIVE_REGULATION_OF_CATABOLIC_PROCESS	GO_POSITIVE_REGULATION_OF_CATABOLIC_PROCESS		345	-0.0522704	-1.12839	0.291581	0.768146	1	4298	tags=46%, list=40%, signal=74%
GO_POTASSIUM_ION_IMPORT_ACROSS_PLASMA_MEMBRANE	GO_POTASSIUM_ION_IMPORT_ACROSS_PLASMA_MEMBRANE		17	-0.227152	-1.12703	0.300203	0.769563	1	1966	tags=41%, list=19%, signal=50%
GO_POSITIVE_REGULATION_OF_GENE_EXPRESSION_EPIGENETIC	GO_POSITIVE_REGULATION_OF_GENE_EXPRESSION_EPIGENETIC		53	-0.131513	-1.1243	0.320896	0.774478	1	7430	tags=83%, list=70%, signal=275%
GO_CELLULAR_HORMONE_METABOLIC_PROCESS	GO_CELLULAR_HORMONE_METABOLIC_PROCESS		50	-0.134278	-1.11913	0.30625	0.785707	1	5380	tags=64%, list=51%, signal=129%
GO_DEVELOPMENTAL_PROCESS_INVOLVED_IN_REPRODUCTION	GO_DEVELOPMENTAL_PROCESS_INVOLVED_IN_REPRODUCTION		468	-0.0469258	-1.11777	0.306324	0.787151	1	2498	tags=28%, list=24%, signal=35%
GO_RESPIRATORY_GASEOUS_EXCHANGE_BY_RESPIRATORY_SYSTEM	GO_RESPIRATORY_GASEOUS_EXCHANGE_BY_RESPIRATORY_SYSTEM		33	-0.165139	-1.11708	0.291581	0.786853	1	5978	tags=73%, list=56%, signal=166%
GO_POSITIVE_REGULATION_OF_REGULATED_SECRETORY_PATHWAY	GO_POSITIVE_REGULATION_OF_REGULATED_SECRETORY_PATHWAY		28	-0.176525	-1.11589	0.290984	0.78787	1	4201	tags=57%, list=40%, signal=94%
GO_FACE_DEVELOPMENT	GO_FACE_DEVELOPMENT		29	-0.173374	-1.11546	0.292683	0.786874	1	2560	tags=41%, list=24%, signal=54%
GO_GOLGI_ORGANIZATION	GO_GOLGI_ORGANIZATION		115	-0.0903552	-1.11296	0.3174	0.791212	1	3116	tags=38%, list=29%, signal=54%
GO_DNA_REPAIR	GO_DNA_REPAIR		489	-0.0445981	-1.11288	0.294492	0.789346	1	3959	tags=42%, list=37%, signal=63%
GO_LIPID_PHOSPHORYLATION	GO_LIPID_PHOSPHORYLATION		58	-0.126175	-1.11288	0.333981	0.787326	1	3430	tags=45%, list=32%, signal=66%
GO_RNA_POLYADENYLATION	GO_RNA_POLYADENYLATION		46	-0.14154	-1.11081	0.313883	0.790623	1	8896	tags=98%, list=84%, signal=599%
GO_PEROXISOMAL_MEMBRANE_TRANSPORT	GO_PEROXISOMAL_MEMBRANE_TRANSPORT		19	-0.215465	-1.10946	0.327747	0.792031	1	7221	tags=89%, list=68%, signal=279%
GO_SINGLE_FERTILIZATION	GO_SINGLE_FERTILIZATION		55	-0.128653	-1.10919	0.32282	0.790697	1	766	tags=20%, list=7%, signal=21%
GO_MEMORY	GO_MEMORY		53	-0.128753	-1.10893	0.309198	0.789369	1	6457	tags=74%, list=61%, signal=187%
GO_REGULATION_OF_NEURON_DIFFERENTIATION	GO_REGULATION_OF_NEURON_DIFFERENTIATION		369	-0.0505866	-1.10731	0.286307	0.79151	1	3743	tags=40%, list=35%, signal=60%
GO_GLYCOSYLATION	GO_GLYCOSYLATION		175	-0.0726132	-1.10631	0.318447	0.791973	1	4827	tags=53%, list=45%, signal=95%
GO_EPITHELIAL_CELL_APOPTOTIC_PROCESS	GO_EPITHELIAL_CELL_APOPTOTIC_PROCESS		60	-0.119644	-1.10603	0.32636	0.790731	1	1570	tags=27%, list=15%, signal=31%
GO_RESPONSE_TO_STEROL	GO_RESPONSE_TO_STEROL		24	-0.190419	-1.10216	0.339431	0.79854	1	5950	tags=75%, list=56%, signal=170%
GO_SYNAPTIC_VESICLE_CYTOSKELETAL_TRANSPORT	GO_SYNAPTIC_VESICLE_CYTOSKELETAL_TRANSPORT		17	-0.221678	-1.10014	0.357143	0.801617	1	7648	tags=94%, list=72%, signal=336%
GO_SULFUR_COMPOUND_TRANSPORT	GO_SULFUR_COMPOUND_TRANSPORT		30	-0.173652	-1.09953	0.314852	0.801158	1	3473	tags=50%, list=33%, signal=74%
GO_NEGATIVE_REGULATION_OF_TELOMERE_MAINTENANCE_VIA_TELOMERASE	GO_NEGATIVE_REGULATION_OF_TELOMERE_MAINTENANCE_VIA_TELOMERASE		20	-0.209738	-1.09945	0.335404	0.799325	1	7869	tags=95%, list=74%, signal=366%
GO_N_GLYCAN_PROCESSING	GO_N_GLYCAN_PROCESSING		15	-0.237877	-1.09927	0.307851	0.797832	1	5976	tags=80%, list=56%, signal=183%
GO_POSITIVE_REGULATION_OF_LEUKOCYTE_DEGRANULATION	GO_POSITIVE_REGULATION_OF_LEUKOCYTE_DEGRANULATION		16	-0.229978	-1.09866	0.346516	0.797364	1	4201	tags=63%, list=40%, signal=103%
GO_IMMUNOGLOBULIN_PRODUCTION	GO_IMMUNOGLOBULIN_PRODUCTION		90	-0.0991076	-1.09637	0.318376	0.801305	1	2144	tags=30%, list=20%, signal=37%
GO_ORGANIC_HYDROXY_COMPOUND_BIOSYNTHETIC_PROCESS	GO_ORGANIC_HYDROXY_COMPOUND_BIOSYNTHETIC_PROCESS		150	-0.0770304	-1.09568	0.319688	0.80111	1	3231	tags=38%, list=30%, signal=54%
GO_PHOTORECEPTOR_CELL_DEVELOPMENT	GO_PHOTORECEPTOR_CELL_DEVELOPMENT		22	-0.196079	-1.09419	0.348101	0.80283	1	2751	tags=45%, list=26%, signal=61%
GO_NEGATIVE_REGULATION_OF_MUSCLE_CELL_DIFFERENTIATION	GO_NEGATIVE_REGULATION_OF_MUSCLE_CELL_DIFFERENTIATION		26	-0.17845	-1.09407	0.327044	0.801112	1	970	tags=27%, list=9%, signal=30%
GO_ATP_TRANSPORT	GO_ATP_TRANSPORT		19	-0.20941	-1.09336	0.33526	0.800951	1	6167	tags=79%, list=58%, signal=188%
GO_IMMUNOGLOBULIN_PRODUCTION_INVOLVED_IN_IMMUNOGLOBULIN_MEDIATED_IMMUNE_RESPONSE	GO_IMMUNOGLOBULIN_PRODUCTION_INVOLVED_IN_IMMUNOGLOBULIN_MEDIATED_IMMUNE_RESPONSE		50	-0.127449	-1.09283	0.338843	0.800285	1	1203	tags=24%, list=11%, signal=27%
GO_UBIQUINONE_METABOLIC_PROCESS	GO_UBIQUINONE_METABOLIC_PROCESS		19	-0.210665	-1.09188	0.322382	0.800685	1	7831	tags=95%, list=74%, signal=360%
GO_ENDOSOME_TO_LYSOSOME_TRANSPORT	GO_ENDOSOME_TO_LYSOSOME_TRANSPORT		48	-0.130491	-1.09185	0.347222	0.798782	1	6367	tags=73%, list=60%, signal=181%
GO_AUTOPHAGY_OF_MITOCHONDRION	GO_AUTOPHAGY_OF_MITOCHONDRION		72	-0.109401	-1.0912	0.327198	0.798459	1	1650	tags=26%, list=16%, signal=31%
GO_STRESS_GRANULE_ASSEMBLY	GO_STRESS_GRANULE_ASSEMBLY		21	-0.198184	-1.09114	0.31384	0.796632	1	4476	tags=62%, list=42%, signal=107%
GO_POSITIVE_REGULATION_OF_EPIDERMIS_DEVELOPMENT	GO_POSITIVE_REGULATION_OF_EPIDERMIS_DEVELOPMENT		18	-0.211771	-1.09067	0.314563	0.795923	1	4247	tags=61%, list=40%, signal=102%
GO_REGULATION_OF_POSTSYNAPTIC_MEMBRANE_POTENTIAL	GO_REGULATION_OF_POSTSYNAPTIC_MEMBRANE_POTENTIAL		44	-0.140402	-1.0887	0.325	0.79884	1	930	tags=23%, list=9%, signal=25%
GO_PATTERN_SPECIFICATION_PROCESS	GO_PATTERN_SPECIFICATION_PROCESS		186	-0.0698585	-1.08788	0.320329	0.798979	1	2870	tags=34%, list=27%, signal=46%
GO_REGULATION_OF_RECEPTOR_INTERNALIZATION	GO_REGULATION_OF_RECEPTOR_INTERNALIZATION		33	-0.159138	-1.08733	0.332673	0.798397	1	4432	tags=58%, list=42%, signal=98%
GO_SOMATIC_RECOMBINATION_OF_IMMUNOGLOBULIN_GENE_SEGMENTS	GO_SOMATIC_RECOMBINATION_OF_IMMUNOGLOBULIN_GENE_SEGMENTS		49	-0.134701	-1.08707	0.336694	0.797051	1	2479	tags=37%, list=23%, signal=48%
GO_NUCLEAR_TRANSCRIBED_MRNA_POLY_A_TAIL_SHORTENING	GO_NUCLEAR_TRANSCRIBED_MRNA_POLY_A_TAIL_SHORTENING		33	-0.161173	-1.08686	0.350515	0.795646	1	2479	tags=39%, list=23%, signal=51%
GO_TRNA_5_END_PROCESSING	GO_TRNA_5_END_PROCESSING		15	-0.2296	-1.08587	0.321862	0.796283	1	6772	tags=87%, list=64%, signal=239%
GO_RESPONSE_TO_MITOCHONDRIAL_DEPOLARISATION	GO_RESPONSE_TO_MITOCHONDRIAL_DEPOLARISATION		20	-0.201099	-1.08416	0.350294	0.798751	1	5836	tags=75%, list=55%, signal=166%
GO_HISTONE_H3_ACETYLATION	GO_HISTONE_H3_ACETYLATION		57	-0.122692	-1.08361	0.360082	0.7982	1	5973	tags=68%, list=56%, signal=155%
GO_NEUROMUSCULAR_PROCESS	GO_NEUROMUSCULAR_PROCESS		51	-0.12961	-1.08274	0.339921	0.798451	1	8004	tags=88%, list=75%, signal=356%
GO_CELLULAR_RESPONSE_TO_STARVATION	GO_CELLULAR_RESPONSE_TO_STARVATION		117	-0.0852138	-1.08083	0.366255	0.80128	1	1648	tags=24%, list=16%, signal=28%
GO_MRNA_TRANSPORT	GO_MRNA_TRANSPORT		134	-0.0771555	-1.07868	0.322105	0.804803	1	1570	tags=22%, list=15%, signal=26%
GO_POSITIVE_REGULATION_OF_AUTOPHAGY	GO_POSITIVE_REGULATION_OF_AUTOPHAGY		106	-0.0889064	-1.07802	0.325866	0.804563	1	2774	tags=35%, list=26%, signal=47%
GO_POSITIVE_REGULATION_OF_JNK_CASCADE	GO_POSITIVE_REGULATION_OF_JNK_CASCADE		93	-0.0969794	-1.07786	0.325103	0.803041	1	1607	tags=25%, list=15%, signal=29%
GO_RESPONSE_TO_STARVATION	GO_RESPONSE_TO_STARVATION		143	-0.0769791	-1.07777	0.345188	0.801375	1	1200	tags=19%, list=11%, signal=21%
GO_NEGATIVE_REGULATION_OF_STRIATED_MUSCLE_CELL_APOPTOTIC_PROCESS	GO_NEGATIVE_REGULATION_OF_STRIATED_MUSCLE_CELL_APOPTOTIC_PROCESS		16	-0.220167	-1.07401	0.364729	0.808934	1	4969	tags=69%, list=47%, signal=129%
GO_REGULATION_OF_CELLULAR_EXTRAVASATION	GO_REGULATION_OF_CELLULAR_EXTRAVASATION		18	-0.208188	-1.07316	0.338266	0.809114	1	4285	tags=61%, list=40%, signal=102%
GO_G2_DNA_DAMAGE_CHECKPOINT	GO_G2_DNA_DAMAGE_CHECKPOINT		31	-0.162777	-1.07221	0.361702	0.809598	1	2389	tags=39%, list=22%, signal=50%
GO_STEROID_HORMONE_MEDIATED_SIGNALING_PATHWAY	GO_STEROID_HORMONE_MEDIATED_SIGNALING_PATHWAY		98	-0.0944312	-1.07089	0.355599	0.811006	1	4969	tags=56%, list=47%, signal=104%
GO_STEROID_HORMONE_BIOSYNTHETIC_PROCESS	GO_STEROID_HORMONE_BIOSYNTHETIC_PROCESS		23	-0.186362	-1.06941	0.370672	0.812812	1	3568	tags=52%, list=34%, signal=78%
GO_NEGATIVE_REGULATION_OF_MUSCLE_CELL_APOPTOTIC_PROCESS	GO_NEGATIVE_REGULATION_OF_MUSCLE_CELL_APOPTOTIC_PROCESS		23	-0.18491	-1.06932	0.331337	0.811131	1	4969	tags=65%, list=47%, signal=122%
GO_REGULATION_OF_CHROMOSOME_ORGANIZATION	GO_REGULATION_OF_CHROMOSOME_ORGANIZATION		306	-0.0530811	-1.06862	0.358527	0.811038	1	1085	tags=15%, list=10%, signal=17%
GO_POSITIVE_REGULATION_OF_INTERLEUKIN_2_PRODUCTION	GO_POSITIVE_REGULATION_OF_INTERLEUKIN_2_PRODUCTION		23	-0.184947	-1.06649	0.362595	0.814336	1	3583	tags=52%, list=34%, signal=79%
GO_REGULATION_OF_SISTER_CHROMATID_COHESION	GO_REGULATION_OF_SISTER_CHROMATID_COHESION		22	-0.19228	-1.06576	0.353414	0.814186	1	3757	tags=55%, list=35%, signal=84%
GO_GENE_SILENCING	GO_GENE_SILENCING		193	-0.0674808	-1.06482	0.36255	0.814632	1	1719	tags=23%, list=16%, signal=27%
GO_DETECTION_OF_ABIOTIC_STIMULUS	GO_DETECTION_OF_ABIOTIC_STIMULUS		45	-0.133043	-1.0647	0.344898	0.813053	1	3315	tags=44%, list=31%, signal=64%
GO_MITOTIC_SISTER_CHROMATID_COHESION	GO_MITOTIC_SISTER_CHROMATID_COHESION		24	-0.185135	-1.06308	0.341897	0.815184	1	2465	tags=42%, list=23%, signal=54%
GO_ACTIVATION_OF_MAPKK_ACTIVITY	GO_ACTIVATION_OF_MAPKK_ACTIVITY		37	-0.148166	-1.06177	0.360996	0.816627	1	5036	tags=62%, list=47%, signal=118%
GO_CARDIAC_SEPTUM_DEVELOPMENT	GO_CARDIAC_SEPTUM_DEVELOPMENT		66	-0.110775	-1.06141	0.355691	0.815693	1	4304	tags=52%, list=41%, signal=86%
GO_REGULATION_OF_VACUOLE_ORGANIZATION	GO_REGULATION_OF_VACUOLE_ORGANIZATION		41	-0.140121	-1.06047	0.380658	0.816167	1	3182	tags=44%, list=30%, signal=62%
GO_CYTOPLASMIC_PATTERN_RECOGNITION_RECEPTOR_SIGNALING_PATHWAY_IN_RESPONSE_TO_VIRUS	GO_CYTOPLASMIC_PATTERN_RECOGNITION_RECEPTOR_SIGNALING_PATHWAY_IN_RESPONSE_TO_VIRUS		29	-0.165562	-1.05962	0.36961	0.816506	1	4108	tags=55%, list=39%, signal=90%
GO_REGULATION_OF_EXTRACELLULAR_MATRIX_ORGANIZATION	GO_REGULATION_OF_EXTRACELLULAR_MATRIX_ORGANIZATION		24	-0.183307	-1.05946	0.354086	0.815077	1	2927	tags=46%, list=28%, signal=63%
GO_ENDOPLASMIC_RETICULUM_MANNOSE_TRIMMING	GO_ENDOPLASMIC_RETICULUM_MANNOSE_TRIMMING		15	-0.233201	-1.05942	0.362445	0.813311	1	3901	tags=60%, list=37%, signal=95%
GO_FEMALE_SEX_DIFFERENTIATION	GO_FEMALE_SEX_DIFFERENTIATION		58	-0.116993	-1.05885	0.358382	0.812848	1	3527	tags=45%, list=33%, signal=67%
GO_REGULATION_OF_DENDRITIC_SPINE_DEVELOPMENT	GO_REGULATION_OF_DENDRITIC_SPINE_DEVELOPMENT		48	-0.131082	-1.05783	0.346228	0.813472	1	3705	tags=48%, list=35%, signal=73%
GO_MITOCHONDRION_MORPHOGENESIS	GO_MITOCHONDRION_MORPHOGENESIS		20	-0.197557	-1.05749	0.371849	0.812486	1	7467	tags=90%, list=70%, signal=302%
GO_SYNAPTIC_VESICLE_RECYCLING	GO_SYNAPTIC_VESICLE_RECYCLING		46	-0.13299	-1.05675	0.373444	0.812442	1	3444	tags=46%, list=32%, signal=67%
GO_MITOCHONDRION_LOCALIZATION	GO_MITOCHONDRION_LOCALIZATION		31	-0.158766	-1.05393	0.371717	0.817672	1	8257	tags=94%, list=78%, signal=419%
GO_PLASMA_MEMBRANE_ORGANIZATION	GO_PLASMA_MEMBRANE_ORGANIZATION		61	-0.113565	-1.05377	0.37525	0.816287	1	543	tags=16%, list=5%, signal=17%
GO_RESPONSE_TO_RADIATION	GO_RESPONSE_TO_RADIATION		313	-0.0527249	-1.05341	0.379798	0.815373	1	3598	tags=39%, list=34%, signal=57%
GO_NEGATIVE_REGULATION_OF_BMP_SIGNALING_PATHWAY	GO_NEGATIVE_REGULATION_OF_BMP_SIGNALING_PATHWAY		18	-0.206145	-1.05242	0.378486	0.815947	1	1946	tags=39%, list=18%, signal=48%
GO_MIRNA_METABOLIC_PROCESS	GO_MIRNA_METABOLIC_PROCESS		26	-0.171794	-1.0522	0.365503	0.814693	1	3492	tags=50%, list=33%, signal=74%
GO_POSITIVE_REGULATION_OF_AUTOPHAGY_OF_MITOCHONDRION	GO_POSITIVE_REGULATION_OF_AUTOPHAGY_OF_MITOCHONDRION		20	-0.197138	-1.05206	0.366667	0.813239	1	5878	tags=75%, list=55%, signal=168%
GO_TRANSCRIPTION_INITIATION_FROM_RNA_POLYMERASE_I_PROMOTER	GO_TRANSCRIPTION_INITIATION_FROM_RNA_POLYMERASE_I_PROMOTER		34	-0.154103	-1.05152	0.37232	0.812808	1	7430	tags=85%, list=70%, signal=283%
GO_PROTEIN_QUALITY_CONTROL_FOR_MISFOLDED_OR_INCOMPLETELY_SYNTHESIZED_PROTEINS	GO_PROTEIN_QUALITY_CONTROL_FOR_MISFOLDED_OR_INCOMPLETELY_SYNTHESIZED_PROTEINS		29	-0.163053	-1.04973	0.370518	0.815465	1	8164	tags=93%, list=77%, signal=401%
GO_ACTION_POTENTIAL	GO_ACTION_POTENTIAL		47	-0.128442	-1.04961	0.382231	0.813955	1	2937	tags=40%, list=28%, signal=56%
GO_PROTEIN_TRANSPORT_ALONG_MICROTUBULE	GO_PROTEIN_TRANSPORT_ALONG_MICROTUBULE		55	-0.120604	-1.04946	0.421589	0.812533	1	7418	tags=82%, list=70%, signal=270%
GO_ODONTOGENESIS_OF_DENTIN_CONTAINING_TOOTH	GO_ODONTOGENESIS_OF_DENTIN_CONTAINING_TOOTH		31	-0.158345	-1.04923	0.372385	0.811279	1	4492	tags=58%, list=42%, signal=100%
GO_REGULATION_OF_CARDIOCYTE_DIFFERENTIATION	GO_REGULATION_OF_CARDIOCYTE_DIFFERENTIATION		21	-0.189695	-1.04559	0.369261	0.818333	1	1025	tags=29%, list=10%, signal=32%
GO_POSITIVE_REGULATION_OF_LIPID_KINASE_ACTIVITY	GO_POSITIVE_REGULATION_OF_LIPID_KINASE_ACTIVITY		20	-0.193092	-1.04477	0.373254	0.81859	1	2734	tags=45%, list=26%, signal=60%
GO_UBIQUITIN_DEPENDENT_ERAD_PATHWAY	GO_UBIQUITIN_DEPENDENT_ERAD_PATHWAY		69	-0.107703	-1.04423	0.388309	0.818159	1	3483	tags=43%, list=33%, signal=64%
GO_HISTONE_EXCHANGE	GO_HISTONE_EXCHANGE		40	-0.140111	-1.04385	0.394422	0.8173	1	4892	tags=60%, list=46%, signal=111%
GO_ANTERIOR_POSTERIOR_PATTERN_SPECIFICATION	GO_ANTERIOR_POSTERIOR_PATTERN_SPECIFICATION		85	-0.0986257	-1.04333	0.389796	0.8168	1	2586	tags=34%, list=24%, signal=45%
GO_BRANCHING_INVOLVED_IN_BLOOD_VESSEL_MORPHOGENESIS	GO_BRANCHING_INVOLVED_IN_BLOOD_VESSEL_MORPHOGENESIS		18	-0.208942	-1.04304	0.390196	0.815715	1	736	tags=28%, list=7%, signal=30%
GO_REGULATION_OF_NMDA_RECEPTOR_ACTIVITY	GO_REGULATION_OF_NMDA_RECEPTOR_ACTIVITY		15	-0.23009	-1.042	0.37247	0.816477	1	393	tags=27%, list=4%, signal=28%
GO_ISOPRENOID_BIOSYNTHETIC_PROCESS	GO_ISOPRENOID_BIOSYNTHETIC_PROCESS		16	-0.21992	-1.04159	0.409543	0.815753	1	988	tags=31%, list=9%, signal=34%
GO_NEGATIVE_REGULATION_OF_RHO_PROTEIN_SIGNAL_TRANSDUCTION	GO_NEGATIVE_REGULATION_OF_RHO_PROTEIN_SIGNAL_TRANSDUCTION		15	-0.225189	-1.03913	0.378	0.819825	1	445	tags=27%, list=4%, signal=28%
GO_RESPONSE_TO_ARSENIC_CONTAINING_SUBSTANCE	GO_RESPONSE_TO_ARSENIC_CONTAINING_SUBSTANCE		25	-0.170995	-1.03761	0.402464	0.821819	1	2438	tags=40%, list=23%, signal=52%
GO_SMAD_PROTEIN_SIGNAL_TRANSDUCTION	GO_SMAD_PROTEIN_SIGNAL_TRANSDUCTION		32	-0.155542	-1.03612	0.409449	0.823669	1	5325	tags=66%, list=50%, signal=131%
GO_SPLICEOSOMAL_COMPLEX_ASSEMBLY	GO_SPLICEOSOMAL_COMPLEX_ASSEMBLY		50	-0.126437	-1.03546	0.391473	0.823455	1	2276	tags=34%, list=21%, signal=43%
GO_DOUBLE_STRAND_BREAK_REPAIR	GO_DOUBLE_STRAND_BREAK_REPAIR		220	-0.0604992	-1.03533	0.402778	0.821982	1	5842	tags=61%, list=55%, signal=133%
GO_NEGATIVE_REGULATION_OF_WOUND_HEALING	GO_NEGATIVE_REGULATION_OF_WOUND_HEALING		26	-0.170651	-1.03436	0.400786	0.822638	1	5547	tags=69%, list=52%, signal=145%
GO_NEGATIVE_REGULATION_OF_RESPONSE_TO_CYTOKINE_STIMULUS	GO_NEGATIVE_REGULATION_OF_RESPONSE_TO_CYTOKINE_STIMULUS		37	-0.140073	-1.03361	0.382231	0.822709	1	5983	tags=70%, list=56%, signal=160%
GO_NUCLEOTIDE_EXCISION_REPAIR_PREINCISION_COMPLEX_STABILIZATION	GO_NUCLEOTIDE_EXCISION_REPAIR_PREINCISION_COMPLEX_STABILIZATION		20	-0.191988	-1.03207	0.373695	0.824809	1	3808	tags=55%, list=36%, signal=86%
GO_N_TERMINAL_PROTEIN_AMINO_ACID_MODIFICATION	GO_N_TERMINAL_PROTEIN_AMINO_ACID_MODIFICATION		24	-0.176892	-1.03118	0.390756	0.825226	1	2995	tags=46%, list=28%, signal=64%
GO_RESPONSE_TO_CATECHOLAMINE	GO_RESPONSE_TO_CATECHOLAMINE		49	-0.123314	-1.03111	0.402	0.823672	1	3033	tags=41%, list=29%, signal=57%
GO_RNA_SURVEILLANCE	GO_RNA_SURVEILLANCE		15	-0.217741	-1.02943	0.406061	0.826114	1	7606	tags=93%, list=72%, signal=328%
GO_DNA_GEOMETRIC_CHANGE	GO_DNA_GEOMETRIC_CHANGE		109	-0.0832843	-1.02691	0.417969	0.830443	1	5850	tags=63%, list=55%, signal=139%
GO_REGULATION_OF_NEURON_MIGRATION	GO_REGULATION_OF_NEURON_MIGRATION		20	-0.190107	-1.02617	0.401247	0.830593	1	7546	tags=90%, list=71%, signal=310%
GO_REGULATION_OF_MEMBRANE_POTENTIAL	GO_REGULATION_OF_MEMBRANE_POTENTIAL		173	-0.0672633	-1.022	0.411877	0.83919	1	649	tags=13%, list=6%, signal=13%
GO_NON_MOTILE_CILIUM_ASSEMBLY	GO_NON_MOTILE_CILIUM_ASSEMBLY		46	-0.130667	-1.0207	0.413519	0.84065	1	9011	tags=98%, list=85%, signal=642%
GO_NUCLEUS_LOCALIZATION	GO_NUCLEUS_LOCALIZATION		22	-0.182067	-1.02064	0.409449	0.839025	1	4831	tags=64%, list=45%, signal=116%
GO_HOMOLOGOUS_CHROMOSOME_PAIRING_AT_MEIOSIS	GO_HOMOLOGOUS_CHROMOSOME_PAIRING_AT_MEIOSIS		20	-0.190748	-1.01972	0.419802	0.8396	1	3290	tags=50%, list=31%, signal=72%
GO_O_GLYCAN_PROCESSING	GO_O_GLYCAN_PROCESSING		28	-0.160106	-1.0196	0.401606	0.838169	1	2478	tags=39%, list=23%, signal=51%
GO_NEGATIVE_REGULATION_OF_TELOMERE_MAINTENANCE_VIA_TELOMERE_LENGTHENING	GO_NEGATIVE_REGULATION_OF_TELOMERE_MAINTENANCE_VIA_TELOMERE_LENGTHENING		26	-0.168821	-1.01953	0.402439	0.836632	1	8835	tags=100%, list=83%, signal=593%
GO_REGULATION_OF_FATTY_ACID_METABOLIC_PROCESS	GO_REGULATION_OF_FATTY_ACID_METABOLIC_PROCESS		57	-0.113129	-1.01895	0.410569	0.836278	1	4024	tags=49%, list=38%, signal=79%
GO_STEROL_TRANSPORT	GO_STEROL_TRANSPORT		58	-0.112179	-1.0142	0.415507	0.846325	1	1380	tags=24%, list=13%, signal=28%
GO_PROTEIN_ADP_RIBOSYLATION	GO_PROTEIN_ADP_RIBOSYLATION		31	-0.152108	-1.01413	0.435798	0.844766	1	2502	tags=39%, list=24%, signal=50%
GO_DICARBOXYLIC_ACID_TRANSPORT	GO_DICARBOXYLIC_ACID_TRANSPORT		42	-0.134709	-1.01166	0.409664	0.849142	1	4393	tags=55%, list=41%, signal=93%
GO_CORONARY_VASCULATURE_DEVELOPMENT	GO_CORONARY_VASCULATURE_DEVELOPMENT		28	-0.161555	-1.01075	0.427203	0.849675	1	4739	tags=61%, list=45%, signal=109%
GO_ENDOCRINE_SYSTEM_DEVELOPMENT	GO_ENDOCRINE_SYSTEM_DEVELOPMENT		43	-0.129432	-1.01072	0.431493	0.848011	1	6043	tags=70%, list=57%, signal=161%
GO_ACTIVATION_OF_PROTEIN_KINASE_B_ACTIVITY	GO_ACTIVATION_OF_PROTEIN_KINASE_B_ACTIVITY		16	-0.205684	-1.01063	0.439539	0.846479	1	1139	tags=31%, list=11%, signal=35%
[truncated: 487 more rows]

## Sheet: 2G_GSEA_SKG_High_GO_BP
NAME	GS<br> follow link to MSigDB	GS DETAILS	SIZE	ES	NES	NOM p-val	FDR q-val	FWER p-val	RANK AT MAX	LEADING EDGE
[truncated: 1,981 more rows]

[truncated: 5 more sheets: 2G_GSEA_WT_High_GO_BP, 3D_GSEA_Egr2_GSE17974, 3D_GSEA_Tnfrsf9_GSE17974, S3H_GSEA_Stage_1_GSE17974, S3H_GSEA_Stage4_GSE17974]
