# Supplementary material for: Endogenous antigens shape the transcriptome and TCR repertoire in an autoimmune arthritis model
Source: J Clin Invest. 2024 Nov 26;135(2):e174647. doi: 10.1172/JCI174647 (PMC11735108; doi:10.1172/JCI174647)
Supplement: Supplemental data set 4 [file jci-135-174647-s218.xlsx]

## Sheet: data_file_S4_scRNAseq_diff_gene
Cluster 0
names	Rps3a1	Rps24	Rps8	Rps4x	Rps7	Rpl8	Rpl9-ps6	Eef1a1	Rps16	Rps27a	Uba52	Rpl30	Rplp0	Rps10	Rps20	Rpl13	Rpl21	Rpl19	Rpl37	Rpl35	Ppia	Rpl6	Rpl11	Fau	Rpsa	Rps26	Rpl18	Fth1	Rps3	Rpl14	Rps5	Rpl36a	Rpl38	Rplp1	Pfn1	Thy1	Rpl39	Rpl18a	Actg1	Rpl23	Emp3	Rps19	Rpl22	Tmsb10	Rpl34	Rps21	Pdlim4	Rpl10a	Rps14
logfoldchange	0.172263	0.153265	0.180314	0.173531	0.169194	0.159097	0.164944	0.137028	0.139484	0.144011	0.142684	0.138018	0.158768	0.12231	0.146448	0.12752	0.130087	0.11537	0.131229	0.12941	0.143224	0.131079	0.112943	0.111088	0.121729	0.118464	0.117124	0.152308	0.105065	0.125219	0.104889	0.126025	0.0994757	0.0986513	0.118658	0.322791	0.0941452	0.0926839	0.161089	0.0800464	0.303506	0.0852492	0.0992392	0.0993416	0.0735442	0.080962	0.508335	0.0776776	0.0728723
adj_pval	0	0	0	0	0	0	0	0	0	0	0	0	0	0	0	0	0	1.13e-305	4.88e-300	1.63e-293	3.9e-285	1.88e-276	3.24e-264	3.54e-255	1.32e-254	1.83e-243	1.39e-241	4.11e-235	6.66e-234	3.19e-214	2.35e-210	7.65e-202	7.54e-199	1.13e-185	1.13e-182	2.59e-169	3.8e-162	3.9e-159	6.05e-156	1.36e-155	1.31e-153	1.66e-152	1.23e-151	5.65e-144	2.61e-131	5.46e-131	2.81e-119	4.45e-118	2.19e-117
Cluster 1
names	Stat1	Igtp	Ifi47	Tgtp2	Tgtp1	Rtp4	Gbp2	Ifi27l2a	Zbp1	Gbp4	Ifi203	Irf7	Gbp7	Slfn1	Bst2	Isg15	Irgm1	Irf1	Ifit1	Psmb8	Psmb9	Tap1	Irf9	Psme1	Ifi208	Iigp1	Psme2	Parp14	Parp9	AW112010	Gbp9	Xaf1	Samhd1	Samd9l	Psmb10	H2-T22	Mndal	Tapbp	Usp18	Dtx3l	Slfn2	B2m	Sp100	Epsti1	Slfn8	H2-T23	Ms4a4b	Slfn5	H2-K1
logfoldchange	2.14627	2.41015	1.62117	2.30074	2.447	2.76552	2.13771	1.276	1.8198	1.72489	1.08648	2.13232	1.96175	1.24917	1.65899	2.64261	2.07667	1.16731	3.77029	0.522165	0.759605	1.10058	1.39182	0.565778	1.30924	3.08627	0.595042	1.54482	1.70938	0.779033	1.46883	1.98509	0.817893	1.04087	0.790292	0.616582	0.842229	0.668866	2.65253	1.4212	0.615106	0.270171	0.48946	1.20746	1.17896	0.684607	0.382806	1.30748	0.163508
adj_pval	0	0	0	0	0	0	0	0	0	0	0	0	0	0	0	0	0	0	0	0	0	0	0	0	0	0	0	0	0	0	0	0	0	0	0	0	0	0	6.12e-308	1.4e-303	2.08e-296	2.82e-294	6.65e-267	1.07e-232	1.37e-231	6.98e-229	4.36e-210	1.98e-194	2.7e-194
Cluster 2
names	Malat1	Sell	Myh9	Crlf3	Atp1b3	Ripor2	Bcl2	Ddx5	Macf1	Lef1	Ets1	Flna	Stk38	Satb1	Il7r	Akap13	Sidt1	Pik3cd	Stt3b	Sptbn1	S1pr1	Rsrp1	Actn1	Selenop	Ablim1	Gm2682	Arhgap15	Kif21b	Cmah	Itga4	Txk	Foxp1	Dock2	Rflnb	Stk4	Mbnl1	Adgre5	Rasa3	Smc6	Ankrd44	Rapgef6	Rasgrp1	Arhgap45	Tmem71	Igfbp4	4930523C07Rik	Dnah8	Tecpr1	Utrn
logfoldchange	0.280551	0.521309	0.44745	0.58314	0.444777	0.484312	0.632318	0.271751	0.629154	0.351711	0.348949	0.570129	0.48265	0.530641	0.682983	0.438425	0.642153	0.639596	0.646767	0.567916	0.40907	0.408754	0.474278	0.562988	0.373022	0.508222	0.412202	0.683151	0.663605	0.656158	0.433829	0.391077	0.47187	0.512002	0.430936	0.312843	0.494838	0.491781	0.28373	0.448868	0.326332	0.445321	0.249576	0.495137	0.463001	0.433559	0.545738	0.47113	0.463311
adj_pval	0	0	0	0	0	0	0	0	3.37e-307	1.14e-302	1.33e-295	3.42e-291	7.02e-286	2.2e-283	1.8e-278	4.73e-278	3.87e-275	1.9e-268	3.17e-264	5.48e-263	8.65e-260	1.63e-252	9.66e-250	9.66e-250	6.13e-249	5.64e-246	1.74e-245	1.21e-238	2.77e-238	9.42e-227	7.89e-225	1.94e-221	2.38e-206	2.38e-206	4.75e-200	6.83e-200	4.4e-194	1.6e-190	3.74e-186	4.15e-186	9.09e-185	6.11e-184	2.96e-183	2.09e-182	1.2e-181	1.71e-178	2.15e-177	4.88e-177	4.37e-176
Cluster 3
names	Nr4a1	Ptma	Cd5	Hsp90ab1	Eif5a	eGFP	Ptpn6	Id3	Cd6	Tnfrsf9	Nfkbia	Dusp2	2024-09-07	Hspa5	Ncl	B4galnt1	Set	Atp5g3	Zfp36l1	Eif4a1	Nab2	Tuba1b	Ran	Ephx1	Cd69	Ptprc	Slc25a5	Itm2a	Egr1	Npm1	Hnrnpa2b1	Tubb5	H3f3a	Pfn1	Ybx1	Mif	Rap1a	Id2	Ptprcap	Cd2	Pa2g4	Hspe1	Hsp90aa1	Ranbp1	Nfkbid	Tagap	Hspa8	Hnrnpa3	Tgfb1
logfoldchange	6.09997	0.903191	1.83479	0.94333	1.00478	5.95229	1.63926	2.55519	1.46362	5.47082	1.51229	1.89319	1.10994	1.15517	1.08424	1.05797	1.40666	0.631251	1.07367	0.926398	3.27635	0.837363	0.817931	1.77444	1.50085	0.540797	0.705135	1.88717	3.97106	0.539945	0.454165	0.560914	0.435139	0.241241	0.786879	0.770969	0.884196	1.61198	0.521415	0.646756	0.997959	0.766351	0.899512	0.895922	3.09926	2.35067	0.450595	0.459542	1.20151
adj_pval	0	0	0	0	0	0	0	0	0	0	0	0	0	0	0	0	0	0	0	0	0	5.51e-301	7.96e-281	5.86e-280	3.05e-265	4.64e-258	2.44e-256	1.54e-252	1.85e-249	2.45e-241	9.79e-233	5.15e-228	3.62e-227	1.93e-216	6.97e-215	2.32e-211	3.51e-210	1.79e-203	1.04e-195	1.1e-194	5.28e-190	2.26e-189	2.22e-187	1.03e-186	1.21e-186	4.44e-185	5.27e-182	4.88e-180	1.26e-176
Cluster 4
names	Rps15a	Rgs10	Smc4	Izumo1r	Rps11	Rpl37a	Shisa5	Fau	Rps26	Eef2	Eef1a1	Rpl7	Rpl39	Rpl34	Rpl32	Cd28	Rpl24	Rpl18a	Rpl28	Cd5	Id2	Btg1	Clec2d	Rpl37	Eif3f	Ypel3	Rpl18	Gm10076	Ucp2	Rpl26	Limd2	Pabpc1	Eif3h	Rps4x	Ift80	Gstp3	Rpl4	Rpl10-ps3	Rpl15	Pou2f2	Chd3	Pdcd4	Pfdn5	Cd96	Rpsa	Rpl6	Ephx1	Cd6	Gm8369
logfoldchange	0.307657	1.14931	1.2278	1.96274	0.304063	0.303456	0.446143	0.171516	0.216604	0.301019	0.176578	0.246658	0.187533	0.177134	0.199759	0.781399	0.258176	0.184035	0.218534	0.797092	1.35173	0.371959	0.686891	0.157411	0.387238	0.703967	0.172313	0.171409	0.369283	0.206403	0.350511	0.293302	0.371467	0.152754	1.29784	0.881449	0.260614	0.233174	0.188702	1.53357	0.572582	0.542013	0.342185	0.756187	0.155277	0.144044	1.02057	0.655699	0.631793
adj_pval	0	0	0	4.67e-305	4.09e-290	1.41e-268	4.51e-256	6.18e-190	1.69e-179	6.68e-178	1.86e-173	6.14e-167	8.86e-161	1.84e-160	1.17e-158	1.6e-148	2.95e-148	8.7e-138	9.84e-134	6.86e-128	4.19e-127	2.86e-125	1.61e-122	8.07e-122	5.93e-120	2.34e-118	8.51e-118	7.83e-114	1.33e-107	1.99e-107	4.66e-105	3.28e-102	4.66e-97	1.81e-95	8.01e-92	3.49e-91	6.04e-90	4.01e-88	1.66e-85	1.1e-84	5.58e-83	9.41e-83	5.25e-82	1.6e-81	2.8e-81	9.68e-80	7.47e-76	9.73e-75	1.65e-74
Cluster 5
names	Srgn	Maf	Prr13	Izumo1r	Tmsb4x	Ahnak	Slamf6	Capg	S100a10	Itgb1	Lgals1	Ifi27l2a	Ass1	Ccr4	Adam19	S100a6	Il2rb	Rgs1	Pou2f2	Ctla4	Tiam1	mt-Co1	Icos	Thy1	Smpdl3a	Laptm5	Clec2d	Rac2	Ndfip1	Actb	S100a11	Ttc39b	Crip1	Arpc1b	Cd28	Atp2b1	AW112010	Pkp3	Ubb	Hmgb2	S100a13	Lsp1	Dock2	mt-Co2	Myl12b	Cdc25b	Malat1	Clic1	Itgb7
logfoldchange	1.14616	4.84316	1.69829	1.96015	0.204718	3.33283	1.33573	1.51867	0.812293	2.7302	1.0906	0.699211	0.660106	5.59225	3.20107	5.87066	2.38124	2.45912	1.77587	2.9733	4.18579	0.144532	2.37029	0.538293	0.914162	0.275741	0.592818	0.22605	0.577107	0.143334	0.952187	1.1957	0.78001	0.327368	0.566501	0.988532	0.530547	0.835835	0.186635	0.712437	0.59941	0.391925	0.541951	0.118679	0.231036	2.16906	0.205934	0.328113	0.347926
adj_pval	4.1e-268	1.29e-235	2.31e-193	7.28e-187	3.56e-149	3.8e-148	1.02e-143	9.68e-138	3.57e-133	8.9e-129	3.5e-115	4.7e-94	1.7e-89	4.28e-84	1.14e-79	2.12e-78	7.33e-78	4.31e-77	1.35e-74	8.91e-72	1.3e-70	3.39e-70	4.2e-69	1.62e-63	3.21e-63	3.61e-63	2.16e-62	2.37e-60	5.59e-60	6.85e-59	3.86e-56	7.51e-56	1.01e-55	2.41e-51	3.49e-50	4.89e-50	7.38e-50	7.16e-49	3.02e-48	3.07e-48	6.39e-46	1.76e-44	3.76e-44	5.2e-44	8.52e-44	9.66e-43	7.52e-42	1.57e-41	4.43e-41
Cluster 6
names	Ldlr	Fdps	Cyp51	Idi1	Hmgcs1	Actg1	Pfn1	Actb	Ppia	Cnn2	Msmo1	Sqle	Cfl1	Igfbp4	Lcp1	Eno1	Fdft1	Srebf2	Ccnd3	Emp3	Myl6	Insig1	Sh3bgrl3	Cap1	Anxa6	Actr3	Ddit4	Tsc22d3	Hmgcr	Cyba	Vim	Rasgrp2	Pcyt2	Eif5a	Arpc1b	Npc2	Dbi	Bcl2	Cotl1	Cd52	Ass1	Ccnd2	Ftl1	Dtx1	Rexo2	Srsf2	Tuba1a	Calm1	Flna
logfoldchange	5.08483	2.88931	4.05147	4.22158	3.17198	0.413924	0.269741	0.218696	0.239342	0.418795	2.29314	3.37235	0.279924	0.802324	0.483535	0.422113	2.18733	1.30445	0.62761	0.521775	0.294945	2.22756	0.334515	0.404723	0.539558	0.346778	0.684756	0.564843	1.69748	0.364728	0.472903	0.517789	0.931972	0.311572	0.327913	0.284147	0.737182	0.539217	0.336827	0.188976	0.421039	0.405882	0.217995	0.586207	0.504128	0.340555	0.755919	0.239036	0.451849
adj_pval	0	0	0	3.41e-283	1.75e-277	1.6e-165	1.68e-135	4.23e-124	8.98e-118	1.62e-96	6.58e-89	2.07e-87	6.93e-83	1.25e-77	2.61e-76	8.89e-74	4.97e-66	2.15e-64	8.25e-64	6.55e-62	6.01e-54	2.4e-50	8.6e-48	1.01e-44	6.78e-44	1.6e-43	5.28e-40	1.36e-39	1.06e-36	2.66e-36	9.82e-36	3.87e-35	6.08e-35	6.9e-34	1.42e-33	2.12e-33	3.25e-33	1.59e-32	3.9e-29	3.07e-28	7.61e-28	1.74e-27	2.32e-27	8.89e-27	8.01e-26	2.8e-25	3e-25	9.03e-25	1.17e-24
Cluster 7
names	Socs3	Junb	Il21r	Sbno2	Gadd45g	Sgk1	Zfp36	Igfbp4	Cdkn2d	Btg1	Tcf7	Socs1	Bcl3	Batf	Pim1	Cytip	Irf1	Treml2	Nfkbia	Myl12b	Arl6ip5	Ccr7	Arl4c	Txk	Arid5a	Fam102a	Rapgef6	Ldha	S1pr1	Pgs1	Icam1	Kbtbd11	Fbxo17	Stat3	Klhdc1	Klf2	Ubald2	Ifi47	Tmem173	Ssh2	Jund	Sell	Myd88	Il4ra	Ablim1	Nme2	Nfkbiz	Skp1a	Il27ra
logfoldchange	3.03147	1.52723	1.54097	3.03233	4.44375	1.67827	1.19547	1.31791	1.2216	0.546644	0.815173	2.01492	3.32401	1.98496	1.64711	0.553325	0.845656	1.09726	0.824892	0.313548	0.610334	0.47447	0.611921	0.609072	1.2701	0.774692	0.458231	0.346372	0.466697	1.01209	1.90593	0.643491	1.01568	0.659148	0.794464	0.371789	1.25171	0.475913	0.781975	0.57212	0.627216	0.389216	1.06569	0.646117	0.350585	0.294977	1.08977	0.366373	0.459486
adj_pval	0	7.26e-160	9.3e-146	1.16e-121	4.4e-109	9.86e-106	6.77e-93	3.23e-90	1.85e-83	2.96e-61	6.08e-60	1.39e-58	9.59e-57	8.31e-54	1.57e-49	8.11e-43	1.94e-35	2.65e-32	7.83e-32	1.37e-30	6.1e-29	9.66e-28	4.57e-27	4.19e-26	1.62e-23	5.18e-22	7.56e-21	4.16e-20	2.34e-19	2.29e-18	9.58e-18	6.63e-17	1.37e-16	9.27e-16	1.22e-15	1.54e-15	3.29e-15	1.33e-14	3.12e-14	4.41e-14	1.25e-13	1.25e-13	1.25e-13	5.52e-13	9.9e-13	1.24e-12	3.93e-12	3.59e-11	1.53e-10
Cluster 8
names	Nkg7	Ms4a4b	S100a10	Itga4	H2afz	Il2rb	Eomes	Anxa2	Prr13	Zyx	Celf2	Sh2d1a	Calm2	Cmtm7	Gimap5	H3f3b	Jak1	Ikzf2	Ccl5	Srgn	B4galnt1	Ahnak	Slamf6	H2-K1	Xrn2	Clec2d	Shisa5	Il10ra	Smc4	Pglyrp1	Ctsw	Prkch	Ptprc	Myb	S100a11	Arpc1b	Tm6sf1	Sell	Xist	Stat4	Cst7	Hmgb2	Cdc25b	Ctsd	Actg1	Itgb1	Slamf7	Ifngr1	Traf1
logfoldchange	10.7452	1.18394	1.77031	2.3732	1.60123	4.39037	6.4352	5.70062	2.13897	2.05864	1.345	1.84611	1.15375	3.23384	1.74232	0.596508	0.928527	5.01029	10.3286	1.08907	1.03685	3.86216	1.73844	0.332609	1.19849	1.13603	0.515553	4.44861	1.22594	3.57376	2.02124	1.08928	0.645531	4.27466	1.54905	0.628163	4.17889	0.822666	1.00328	1.72548	3.35444	1.29291	3.21966	1.09127	0.39546	2.78622	7.80618	1.37172	1.71762
adj_pval	1.62e-285	6.99e-152	1.13e-147	1.86e-127	1.32e-114	2.68e-106	1.63e-89	1.76e-79	1.18e-75	1.92e-70	2.12e-63	4.55e-63	1.4e-61	1.47e-59	1.94e-58	4.6e-57	2.67e-56	2.88e-54	2.36e-53	2.07e-52	2.27e-52	6.9e-52	1.01e-51	3.08e-50	3.88e-50	2.39e-49	1.07e-48	1.98e-47	1.98e-47	7.85e-47	8.47e-47	9.02e-47	4.27e-46	1.4e-45	5.31e-43	6.55e-42	1.58e-41	1.64e-41	1.4e-40	5.25e-40	1.4e-39	2.14e-39	4.68e-39	1.25e-37	8.9e-37	6.41e-36	1.04e-35	2.07e-35	2.63e-34
[truncated: 5,000 more columns]
