# Supplementary material for: Endogenous antigens shape the transcriptome and TCR repertoire in an autoimmune arthritis model
Source: J Clin Invest. 2024 Nov 26;135(2):e174647. doi: 10.1172/JCI174647 (PMC11735108; doi:10.1172/JCI174647)
Supplement: Supplemental data set 5 [file jci-135-174647-s219.xlsx]

## Sheet: fig_2E_T.4N_Nr4a1_v_other
gene	logfoldchange	adj_p_value	T.4N_Nr4a1_percent	other_percent
Nr4a1	6.09997	0	0.737461	0.0842067
Ptma	0.903191	0	0.992551	0.979545
Cd5	1.83479	0	0.813441	0.463104
Hsp90ab1	0.943331	0	0.975501	0.929509
Eif5a	1.00478	0	0.911935	0.820397
eGFP	5.95229	0	0.402086	0.0125224
Ptpn6	1.63926	0	0.652044	0.341975
Id3	2.55519	0	0.481708	0.148689
Cd6	1.46362	0	0.701539	0.383552
Tnfrsf9	5.47082	0	0.363847	0.0157686
Nfkbia	1.51229	0	0.692932	0.465964
Dusp2	1.89319	0	0.542294	0.238571
Sept7	1.10994	0	0.775865	0.567917
Hspa5	1.15517	0	0.754345	0.53437
Ncl	1.08424	0	0.791756	0.632829
B4galnt1	1.05797	0	0.786459	0.60585
Set	1.40666	0	0.610826	0.373448
Atp5g3	0.631251	0	0.916239	0.848785
Zfp36l1	1.07367	0	0.76196	0.572442
Eif4a1	0.926398	0	0.776362	0.603377
Nab2	3.27635	0	0.33554	0.0471876
Tuba1b	0.837363	5.51355e-301	0.835458	0.722539
Ran	0.817931	7.96398e-281	0.786128	0.664388
Ephx1	1.77444	5.86018e-280	0.436517	0.1675
Cd69	1.50085	3.04672e-265	0.546764	0.34219
Ptprc	0.540797	4.64063e-258	0.956299	0.907775
Slc25a5	0.705135	2.44118e-256	0.83165	0.725871
Itm2a	1.88717	1.54413e-252	0.441152	0.212849
Egr1	3.97106	1.84677e-249	0.287039	0.0300968
Npm1	0.539945	2.44973e-241	0.938586	0.90441
Hnrnpa2b1	0.454165	9.79239e-233	0.96441	0.931282
Tubb5	0.560914	5.14896e-228	0.932627	0.879645
H3f3a	0.435139	3.6225e-227	0.968714	0.941193
Pfn1	0.241241	1.92766e-216	0.99851	0.998087
Ybx1	0.786879	6.97158e-215	0.737626	0.622145
Mif	0.770969	2.31571e-211	0.773713	0.686746
Rap1a	0.884196	3.50896e-210	0.681179	0.493427
Id2	1.61198	1.7866e-203	0.39861	0.169886
Ptprcap	0.521415	1.03832e-195	0.917232	0.846431
Cd2	0.646756	1.10271e-194	0.833637	0.723614
Pa2g4	0.997959	5.28021e-190	0.585499	0.421614
Hspe1	0.766351	2.26348e-189	0.723059	0.602001
Hsp90aa1	0.899512	2.21923e-187	0.623572	0.459396
Ranbp1	0.895922	1.02871e-186	0.609502	0.444143
Nfkbid	3.09926	1.21437e-186	0.270319	0.050509
Tagap	2.35067	4.4375e-185	0.307234	0.0926015
Hspa8	0.450595	5.269e-182	0.96921	0.944493
Hnrnpa3	0.459542	4.87501e-180	0.931634	0.882633
Tgfb1	1.20151	1.26069e-176	0.465155	0.259069
Hnrnpa1	0.670524	1.58596e-173	0.747062	0.62365
Fbl	0.762946	1.94222e-169	0.668929	0.535649
Cycs	0.763883	2.41878e-161	0.660487	0.513291
Erh	0.622471	1.08578e-160	0.752028	0.636978
Izumo1r	1.49902	2.203e-160	0.375766	0.173637
Rpl41	0.364212	5.99716e-160	0.957623	0.933174
Sms	1.19168	4.11309e-157	0.431386	0.239453
Grasp	1.87691	3.2754e-155	0.319152	0.123236
Srgn	0.853852	1.57547e-152	0.694421	0.606215
Rgs10	0.679945	2.44501e-152	0.755339	0.627294
Gpr183	1.20674	3.59483e-151	0.434862	0.251491
Prkch	0.732198	9.85399e-150	0.68929	0.52734
Serbp1	0.491924	3.31436e-149	0.85946	0.7959
Srsf2	0.573562	8.05657e-149	0.797881	0.705545
Hspd1	0.991269	5.71027e-147	0.506704	0.347769
Ier5	0.897066	5.73888e-147	0.556696	0.384208
Eif1	0.279308	3.92169e-146	0.991558	0.983662
Rbbp7	0.881174	1.1403e-138	0.523258	0.347898
Gimap5	1.04573	2.43299e-137	0.443635	0.254232
Clec2d	0.70382	2.57813e-137	0.706009	0.550772
Hnrnpu	0.531723	1.21059e-136	0.839762	0.738824
Tnfrsf4	3.03132	1.36214e-136	0.228273	0.0377071
Lcp2	0.765482	4.04935e-135	0.62142	0.469403
Ndfip1	0.701323	1.33137e-134	0.676213	0.542496
Hnrnpab	0.668747	3.64816e-131	0.669757	0.538293
Sfpq	0.774887	1.33138e-128	0.574408	0.407759
Phb2	0.731839	3.98795e-128	0.599901	0.444799
Egr2	5.77063	4.40291e-125	0.188545	0.00495523
St13	0.86358	1.11397e-123	0.505049	0.340944
Snrpf	0.663857	1.57879e-123	0.638636	0.512668
Bcl2a1b	2.45677	1.72931e-123	0.237543	0.0574957
Nop58	0.938525	3.53142e-122	0.46532	0.305343
Cd200	2.62717	7.64742e-119	0.224135	0.0460589
Ier2	0.787352	2.77718e-118	0.593279	0.450894
Ddx21	0.895904	6.52916e-118	0.475584	0.315587
Fubp1	0.653765	2.27109e-116	0.65072	0.497716
Bzw1	0.613337	3.39707e-116	0.690118	0.554158
Il2rg	0.379347	6.03647e-116	0.93809	0.899283
Jarid2	1.46755	7.03276e-116	0.315842	0.145346
Ppia	0.173114	2.0811e-115	0.998345	0.997162
Apex1	1.28334	6.14136e-114	0.334051	0.163544
Kdm6b	1.56288	6.72163e-114	0.29515	0.124515
Snrpd1	0.784692	2.12968e-113	0.514484	0.359012
Nhp2	0.978651	2.91387e-113	0.429565	0.272505
G3bp1	0.678956	3.75716e-113	0.603377	0.466738
Il6st	0.930099	1.44357e-112	0.439166	0.264078
Ldha	0.384048	1.56935e-111	0.899023	0.864123
Cct3	0.821585	3.13807e-110	0.491475	0.339299
Ccnd2	0.572811	5.06424e-110	0.732826	0.639633
Snrpe	0.451423	4.17588e-109	0.814435	0.728924
Impdh2	0.860295	7.13467e-109	0.466976	0.3096
Relb	2.58632	2.90562e-107	0.211554	0.0422431
Nme1	0.858442	7.30819e-106	0.470121	0.318661
Phb	0.867932	3.32978e-104	0.455223	0.309406
Eif2s2	0.666506	1.39693e-103	0.603542	0.463825
Nfkb2	2.17756	2.41629e-103	0.225128	0.0589898
Cct8	0.602851	3.59786e-103	0.631021	0.510303
Syncrip	0.895974	1.61804e-101	0.429896	0.269184
Mrps6	1.3077	1.36779e-100	0.302268	0.137295
Trac	0.591638	1.95432e-100	0.70336	0.56983
Rgs3	1.44698	3.96468e-100	0.279258	0.114003
Mrto4	1.02822	1.99089e-98	0.371793	0.21688
Larp7	1.23281	2.6413e-97	0.312034	0.150602
Cd82	1.13946	5.13101e-97	0.382718	0.247203
Hnrnpdl	0.599922	8.12956e-97	0.635491	0.499876
Prmt1	0.757835	1.18393e-96	0.490151	0.34261
Mat2a	0.641726	9.71476e-96	0.597583	0.465491
Nolc1	0.979484	3.33819e-95	0.388512	0.238335
Gnl3	1.05532	9.51286e-95	0.359709	0.20827
Cct5	0.597415	1.72256e-94	0.627214	0.49821
Rilpl2	2.12195	2.49402e-94	0.223804	0.0672987
Rnf19a	1.36256	9.62234e-93	0.283066	0.12588
Hmgn1	0.568533	9.79492e-93	0.651713	0.534316
Gar1	1.03877	1.59494e-92	0.353253	0.198714
Atp5g1	0.493787	7.43211e-92	0.710147	0.615986
Anp32b	0.8938	9.77219e-92	0.410197	0.258489
Pgam1	0.739784	3.45707e-91	0.489323	0.352778
Ppan	1.13845	1.80185e-90	0.329085	0.178453
Cd28	0.598972	3.46155e-90	0.6292	0.499274
Nfkb1	1.32759	1.23706e-88	0.28588	0.13377
Eif3c	0.615875	9.35805e-88	0.586823	0.451689
Sumo2	0.371273	1.10873e-87	0.859129	0.797717
Snx3	0.585054	1.60161e-87	0.612647	0.479604
Atp5b	0.394903	4.16917e-87	0.838106	0.769071
Zfp36	0.600384	6.88085e-87	0.679523	0.577988
Tox	0.972696	1.40272e-86	0.370303	0.222018
Psma7	0.492744	1.61013e-85	0.698891	0.594939
Prdx1	0.42776	1.22766e-84	0.76196	0.689949
Pabpc1	0.250312	1.31048e-84	0.96921	0.953629
Slc3a2	0.909743	8.13871e-84	0.376097	0.230166
Eef1g	0.41129	9.18668e-84	0.783976	0.711468
Pebp1	0.520334	1.02614e-83	0.642774	0.545312
Srsf3	0.503993	1.35061e-83	0.689952	0.578214
Shmt2	1.32246	1.52107e-83	0.280086	0.13421
Cct2	0.531553	1.72821e-83	0.639629	0.525416
Dad1	0.497822	1.23554e-82	0.693263	0.581804
Uqcrq	0.476486	1.79178e-82	0.707333	0.615696
Timm8a1	1.15889	1.96377e-82	0.30144	0.155246
Gramd1b	1.75734	2.33374e-82	0.224632	0.0763815
Phgdh	1.04058	1.11896e-81	0.342824	0.20152
Rpl22l1	0.260736	1.38344e-80	0.95812	0.940043
Sh2d2a	0.842451	1.12532e-79	0.403079	0.265132
Nutf2	0.791592	6.38045e-79	0.414666	0.277203
Slc29a1	1.6745	1.52909e-78	0.225625	0.0805306
Ak2	0.762849	1.55676e-78	0.424764	0.281072
Rel	1.37944	3.40315e-78	0.262374	0.119957
Dnaja1	0.513189	3.6818e-78	0.686972	0.56481
Gtpbp4	0.756506	4.27605e-78	0.433869	0.293788
Usmg5	0.410184	2.91496e-77	0.76676	0.684488
Tcp1	0.608234	1.49855e-76	0.535507	0.405501
Snrpb	0.44811	4.07016e-76	0.727529	0.626907
Zap70	0.592081	1.45507e-75	0.56249	0.433599
Rps17	0.281212	1.10809e-74	0.910942	0.882859
Cct4	0.549667	2.44551e-74	0.584175	0.46462
Atp5d	0.37307	4.4583e-74	0.798874	0.73015
Hspa9	0.70941	7.37722e-74	0.450753	0.323047
Bcl10	0.775489	2.35168e-73	0.408211	0.270571
Egr3	6.90139	5.4939e-72	0.140705	0.00148334
Ikzf3	1.14739	1.00869e-71	0.277438	0.13779
Snu13	0.518648	1.85685e-71	0.608012	0.501295
Snrpg	0.363631	2.6593e-71	0.791922	0.72585
Eif1ax	0.759839	2.66695e-71	0.40192	0.266927
Psma4	0.612637	6.05559e-71	0.507201	0.377006
Hnrnpk	0.325482	8.01378e-71	0.889588	0.836854
Calr	0.558942	1.69002e-70	0.575567	0.450442
Pgk1	0.585808	8.89616e-70	0.529879	0.412166
Chchd10	0.849127	2.98818e-69	0.351101	0.212516
Chchd2	0.325876	4.72918e-69	0.853998	0.808111
C1qbp	0.848834	8.60146e-69	0.365171	0.236959
Cops6	0.623401	1.78869e-67	0.476908	0.351187
Ssb	0.514298	1.85263e-67	0.598576	0.476659
Batf	1.31884	7.97482e-67	0.261712	0.133093
U2af1	0.553929	2.32169e-66	0.551068	0.426333
Rbm3	0.272862	5.66166e-66	0.917232	0.886771
Hmgn2	0.538528	2.39086e-65	0.576726	0.459181
Nop16	1.20785	3.17361e-65	0.254925	0.123677
Eif5b	0.623852	3.66469e-65	0.473432	0.348457
Trp53	0.539387	5.67687e-65	0.559676	0.436232
Banf1	0.445602	5.78823e-65	0.657838	0.567326
Foxp4	1.60931	1.30484e-64	0.206919	0.0749841
Mettl1	1.13534	7.61472e-64	0.267009	0.137897
Nfkbib	0.997736	9.06729e-64	0.292667	0.161781
Timm23	0.606943	1.12411e-63	0.47608	0.354261
Edf1	0.404157	5.53115e-63	0.733322	0.646566
Cnbp	0.285058	8.64627e-63	0.890084	0.852977
Mybbp1a	0.794744	1.23203e-62	0.36484	0.240947
Fam162a	0.822892	1.31479e-62	0.34928	0.222695
Pou2f2	1.29778	1.5849e-62	0.232081	0.101007
Isyna1	0.82474	1.85923e-62	0.345142	0.216396
Stk17b	0.36139	8.05915e-62	0.843072	0.778401
Psat1	1.82288	8.94853e-62	0.187552	0.0587641
Eif3b	0.778279	1.36469e-61	0.361198	0.23281
Khdrbs1	0.466369	2.4639e-60	0.64592	0.528705
Il2rb	1.71202	3.42465e-60	0.184903	0.0561199
Gspt1	0.707146	7.57592e-60	0.391326	0.266056
Cox5a	0.392074	1.21465e-59	0.711637	0.627681
Arpc2	0.250397	3.20671e-59	0.938255	0.911365
Glrx3	0.595039	3.20671e-59	0.462672	0.34133
Stat6	0.824588	1.3034e-58	0.331237	0.205035
Eif2s1	0.601474	5.12422e-58	0.456878	0.336343
Pomp	0.47098	5.46499e-58	0.596424	0.490095
Slc1a5	0.836859	1.51653e-57	0.331071	0.208324
Slc25a3	0.334109	2.0431e-57	0.820725	0.755753
Rsl1d1	0.668469	2.57322e-57	0.4049	0.28161
Ttc3	0.828463	3.40252e-57	0.32296	0.197586
P4hb	0.607685	3.48588e-57	0.444297	0.323606
Abracl	0.397659	2.42407e-56	0.732991	0.632926
Ddx39	0.622319	5.61448e-56	0.427413	0.306784
Kdm2b	1.80565	7.405e-56	0.180103	0.0578934
Snrpd2	0.440539	1.11334e-55	0.61662	0.520041
Prkar1a	0.443915	1.4386e-55	0.642112	0.532059
Csnk2b	0.491457	4.02877e-55	0.555372	0.439156
Junb	0.463878	6.1413e-55	0.686972	0.599303
Eif4g1	0.563287	8.61646e-55	0.47608	0.355669
Ppa1	0.957832	1.28365e-54	0.282238	0.162534
Mrpl12	0.675447	1.32346e-54	0.388843	0.271538
Nop56	0.721179	1.40796e-54	0.370965	0.254361
Rpl7l1	0.783537	1.63927e-54	0.325608	0.2021
Chd4	0.509714	3.91524e-54	0.540639	0.42501
Eno3	2.42272	4.56471e-54	0.152624	0.0325368
Tuba1c	0.788601	1.76352e-53	0.339844	0.223835
Npm3	0.523293	2.37994e-53	0.511836	0.412413
Nme2	0.233929	2.39136e-53	0.90581	0.894457
Psma6	0.538864	2.67894e-53	0.487833	0.372148
Shisa5	0.189304	3.72474e-53	0.980467	0.971376
Magoh	0.627817	4.56965e-53	0.406555	0.284953
Ndufa11	0.471248	7.6133e-53	0.569277	0.456343
Ebna1bp2	0.698666	1.28726e-52	0.368151	0.250653
Hivep3	2.57857	3.22206e-52	0.149313	0.0320209
Cox7b	0.371086	8.07149e-52	0.720079	0.637354
Polr2l	0.451364	1.86637e-51	0.584009	0.490944
Bcl2l11	1.50408	2.82656e-51	0.195829	0.0795309
Rcl1	0.878276	3.60472e-51	0.292336	0.175443
Itgb2	0.428234	5.19948e-51	0.64294	0.541217
Psme3	0.838895	5.86274e-51	0.300778	0.18401
Polr2h	0.897257	6.10982e-51	0.275948	0.156955
Lsm7	0.456834	6.24377e-51	0.566794	0.47352
Myb	2.80941	7.6569e-51	0.138388	0.0215085
Tnfrsf25	1.02988	1.03962e-50	0.252276	0.136242
Tank	1.06077	2.98239e-50	0.244165	0.127869
Dkc1	0.73279	4.30492e-50	0.336699	0.220653
Anp32e	0.603747	1.67667e-49	0.409038	0.292638
Eprs	0.649056	1.8432e-49	0.375766	0.259413
Eif3a	0.462432	2.10305e-49	0.56249	0.462879
Snrpa	0.714958	2.55818e-49	0.338686	0.221964
Fabp5	1.81274	3.22955e-49	0.166032	0.0507992
Tra2b	0.390346	4.67407e-49	0.715941	0.617985
Pacsin1	0.695379	4.73487e-49	0.346135	0.227822
Nfatc1	0.890961	5.95805e-49	0.290349	0.179248
Wdr43	0.660964	1.00033e-48	0.374441	0.263648
Cacybp	0.53683	1.12761e-48	0.463499	0.360249
mt-Nd1	0.168287	1.2741e-48	0.99371	0.988746
Mdn1	0.966622	1.46184e-48	0.256415	0.141649
Mdh2	0.36518	1.58151e-48	0.69558	0.613556
Traf1	0.90977	1.8356e-48	0.29068	0.180087
Metap2	0.524578	2.73317e-48	0.468797	0.353058
H2afz	0.373615	5.68777e-48	0.722728	0.647577
Tkt	0.507689	7.28323e-48	0.491144	0.392807
Snrpa1	0.703198	8.06803e-48	0.339679	0.224383
Etf1	0.661363	8.53537e-48	0.362026	0.247514
Atp5e	0.18781	1.28156e-47	0.948187	0.935303
Tcerg1	0.724703	1.56723e-47	0.328257	0.21401
Eif3d	0.528676	3.72788e-47	0.461182	0.351897
Eif4e	0.67922	4.10975e-47	0.347956	0.234562
Tufm	0.683567	4.17534e-47	0.340672	0.225651
Top1	0.491256	4.49398e-47	0.510843	0.402664
Eloc	0.485659	5.03523e-47	0.508525	0.394322
Ptbp1	0.489181	6.19756e-47	0.509022	0.396977
Nars	0.678108	1.25799e-46	0.35706	0.247074
Skp1a	0.330875	2.05488e-46	0.767092	0.695183
Elp5	1.11707	2.37659e-46	0.220328	0.108187
Mbd3	1.31809	5.34415e-46	0.191525	0.0788
Rnps1	0.52054	1.03498e-45	0.455554	0.345125
Ly6e	0.667514	1.95538e-45	0.370303	0.264132
Bax	0.470667	1.95653e-45	0.521437	0.41553
U2af2	0.459436	1.97291e-45	0.532528	0.427354
Prpf19	0.655921	2.11827e-45	0.351266	0.240495
B3gnt2	1.24728	2.61278e-45	0.204767	0.0947836
Hspa4l	2.00773	2.85872e-45	0.151796	0.0418454
Rcc2	1.00996	3.15505e-45	0.237543	0.126546
Ramp1	0.405249	3.58251e-45	0.635491	0.558802
Smarca5	0.552424	4.90257e-45	0.422943	0.30903
Rheb	0.600869	6.09014e-45	0.388843	0.276375
Ptpn7	0.6454	6.09576e-45	0.353749	0.241323
Timm17b	0.694389	6.82354e-45	0.321304	0.20669
Adk	0.784572	7.05999e-45	0.297136	0.185579
Nrip1	1.28525	1.02436e-44	0.200629	0.0919889
Ikzf1	0.459769	1.18836e-44	0.544943	0.436243
Gadd45b	2.69215	1.59563e-44	0.136567	0.0283878
Canx	0.469522	2.78636e-44	0.514815	0.40706
Srsf7	0.359882	2.87227e-44	0.706009	0.620371
Serp1	0.571031	4.93516e-44	0.417149	0.310277
Gm10076	0.0872649	1.04134e-43	0.998345	0.997324
Isy1	0.684857	1.10957e-43	0.327264	0.2176
Tomm40	0.770997	1.38104e-43	0.294322	0.185483
Sub1	0.314602	4.65368e-43	0.779838	0.713005
Btg1	0.184366	4.68495e-43	0.972521	0.96742
Nab1	1.5331	5.31785e-43	0.173316	0.0662668
9130401M01Rik	1.09884	8.26585e-43	0.210892	0.101835
Polr1d	0.36046	9.73412e-43	0.683	0.593467
Mapk11	1.45298	1.05295e-42	0.175964	0.0686853
Nr4a3	4.02076	1.13196e-42	0.115875	0.00927628
Lad1	5.41292	1.60818e-42	0.110081	0.00347189
Llph	0.440899	1.78756e-42	0.549081	0.445208
Tpm3	0.267875	1.90433e-42	0.878	0.830189
Stip1	0.715412	2.67511e-42	0.304254	0.194866
Polr2e	0.54294	3.63116e-42	0.419633	0.317275
Psmb6	0.416541	4.3655e-42	0.559179	0.458988
Gapdh	0.329119	6.53485e-42	0.730343	0.666462
Umps	1.1021	8.74746e-42	0.207913	0.100169
Psmb5	0.412626	1.11064e-41	0.559344	0.462159
Pdia6	0.535836	1.36396e-41	0.417646	0.312728
Cct7	0.402514	2.93186e-41	0.590796	0.492728
Wdr83os	0.429304	3.07577e-41	0.543122	0.442434
Mrpl52	0.352938	3.28722e-41	0.690283	0.607752
Dnajc2	0.559581	6.298e-41	0.385698	0.277719
Rrp1	0.422087	6.30278e-41	0.555206	0.452764
Lrp10	0.595886	1.48441e-40	0.362523	0.253931
Nop10	0.286898	1.98814e-40	0.769078	0.724367
Psmd11	0.46661	2.46482e-40	0.478232	0.371567
Pkm	0.248946	2.48748e-40	0.82387	0.790676
Emc6	0.543076	2.6947e-40	0.401589	0.29711
Cdc37	0.380003	4.54146e-40	0.624897	0.535971
Mea1	0.612033	5.99247e-40	0.343652	0.235895
Ftl1	0.178342	6.58535e-40	0.969541	0.958402
Chd1	0.796579	6.64078e-40	0.275286	0.171842
Eif3l	0.516277	7.60052e-40	0.414666	0.309267
Gps1	0.650283	2.51893e-39	0.317332	0.20985
Ptpn1	0.426069	3.00905e-39	0.538321	0.438328
Elob	0.278125	3.72291e-39	0.82387	0.765922
Fus	0.314575	4.49732e-39	0.784638	0.708426
Cyba	0.271374	5.7484e-39	0.813773	0.777896
Ube2n	0.483309	6.93586e-39	0.443966	0.341459
Rbmxl1	0.614732	6.94623e-39	0.33372	0.227543
Ndufaf4	0.746633	7.32288e-39	0.286376	0.185289
Stat5a	0.921645	1.3394e-38	0.23804	0.136167
Lsm2	0.635635	1.65705e-38	0.324119	0.218815
Psmd8	0.462538	4.28532e-38	0.469955	0.36802
Bccip	0.508599	4.41752e-38	0.406224	0.2997
Smarcc1	0.829028	6.42705e-38	0.247476	0.143712
Txn2	0.421638	8.18416e-38	0.527231	0.433438
Sox4	1.92542	9.15992e-38	0.142195	0.0420066
Rpl10a	0.109229	9.43532e-38	0.995696	0.992519
Dnmt3a	1.69225	1.13706e-37	0.148982	0.0482302
Cfdp1	0.518981	1.52073e-37	0.400265	0.297873
Atad3a	1.08976	1.53422e-37	0.202119	0.101588
Sf3b3	0.471501	1.88303e-37	0.453071	0.351391
Samsn1	0.993368	2.41991e-37	0.221155	0.121634
Pcbp1	0.778393	3.12719e-37	0.261877	0.159943
Pdcd1	3.00894	3.42537e-37	0.115047	0.0153494
Pdap1	0.555911	5.38331e-37	0.366661	0.264541
Ddx54	0.540689	7.6025e-37	0.376759	0.273613
Ilf3	0.953377	7.67287e-37	0.217348	0.116432
Ywhae	0.400287	8.30266e-37	0.539811	0.442993
Amd1	0.756124	8.30831e-37	0.265684	0.163673
Hnrnpf	0.193447	1.14348e-36	0.949015	0.927875
Mapre1	0.39864	1.43908e-36	0.543619	0.442563
Grap	0.485584	1.54449e-36	0.501738	0.428203
Ssr2	0.516459	1.66083e-36	0.390995	0.285286
Tnf	1.86657	1.87459e-36	0.141698	0.0432857
Rrs1	0.828795	2.14678e-36	0.246482	0.147012
Psmc5	0.487157	2.22207e-36	0.414501	0.3109
Sar1a	0.61202	2.32203e-36	0.322132	0.218858
Arf3	0.734849	2.9756e-36	0.269161	0.167682
Tnfrsf18	0.58122	3.47933e-36	0.36484	0.269324
Acot7	2.36285	3.53627e-36	0.123489	0.0250234
Nap1l1	0.47695	3.67714e-36	0.440159	0.344469
Hspa4	0.425709	4.00295e-36	0.495282	0.397429
Sbno1	0.477377	4.37901e-36	0.427909	0.323778
1810022K09Rik	0.436739	5.30734e-36	0.487005	0.387744
Psma5	0.462252	5.72401e-36	0.442973	0.346071
Atp5o-1	0.318907	7.65306e-36	0.677702	0.60184
Ddit4	0.479075	9.20868e-36	0.458202	0.36744
Cdk4	0.470193	9.9731e-36	0.447774	0.356089
Hif1a	0.651239	1.09944e-35	0.30591	0.206131
Pno1	0.855235	5.99078e-35	0.231419	0.133039
Ndufb2	0.452554	7.10482e-35	0.446946	0.347533
Mrpl17	0.605867	7.83584e-35	0.323787	0.225253
Atp5j	0.289308	9.24215e-35	0.749379	0.679856
Cox7c	0.226269	1.56579e-34	0.878497	0.838455
Plgrkt	0.649573	2.03569e-34	0.313855	0.217665
Pdcd5	0.472205	2.13769e-34	0.424599	0.326024
Nip7	0.628677	4.07756e-34	0.307731	0.210022
Dynll1	0.30193	4.36416e-34	0.752359	0.681425
Slc7a5	1.69762	5.19661e-34	0.144016	0.0490364
Strap	0.522701	6.19362e-34	0.371462	0.274687
Hnrnpc	0.469805	7.49006e-34	0.423274	0.325067
Ccdc124	0.51409	7.51898e-34	0.375269	0.277418
Lyar	0.798004	7.52273e-34	0.243006	0.145841
Shmt1	2.9803	1.39092e-33	0.109253	0.014511
Ndufa5	0.394502	1.59942e-33	0.521437	0.426558
Ap2m1	0.389028	3.59546e-33	0.528886	0.430772
Srsf10	0.415949	3.79902e-33	0.488826	0.393806
Ndufb6	0.416762	4.08531e-33	0.469293	0.373824
Slc38a1	0.660495	4.24968e-33	0.279424	0.181634
Eif1b	0.522068	8.85141e-33	0.357888	0.258629
Cebpz	0.524453	9.28682e-33	0.364509	0.268819
Rrp15	0.822462	2.29846e-32	0.232577	0.138628
Lax1	1.05469	2.30764e-32	0.189207	0.0956005
Atf4	0.585172	3.22331e-32	0.317828	0.222781
Timm13	0.362248	4.06393e-32	0.574077	0.484355
Gnpnat1	0.751133	4.47939e-32	0.242675	0.146722
Ruvbl1	0.807345	5.8545e-32	0.231419	0.137209
Dctpp1	1.06941	6.20311e-32	0.186724	0.0941601
Vasp	0.330378	7.27467e-32	0.673067	0.588619
Ddx27	0.596372	1.08395e-31	0.307565	0.21228
Tnfaip3	1.39028	1.16345e-31	0.159576	0.0684596
Akt2	0.563316	1.28865e-31	0.328588	0.232885
Tuba4a	0.450753	1.4328e-31	0.425757	0.330592
Higd1a	0.478812	1.5055e-31	0.386525	0.291047
Lap3	1.37726	1.52276e-31	0.15461	0.0624295
Psmb2	0.348567	1.91306e-31	0.574408	0.490482
Wdr36	0.626172	2.32143e-31	0.285714	0.190631
Nsun2	0.750034	2.42723e-31	0.249462	0.157245
Hprt	0.425573	2.65185e-31	0.453898	0.359141
Rps2	0.364158	3.25471e-31	0.591127	0.503434
Eef1e1	0.637325	4.39741e-31	0.285383	0.191889
Adss	0.51904	4.98413e-31	0.350935	0.254308
Aprt	0.37033	7.40641e-31	0.545605	0.462685
Abce1	0.639878	8.13618e-31	0.279258	0.185192
Utp18	0.660963	8.93447e-31	0.274458	0.182
Taf1d	0.410931	9.00963e-31	0.475749	0.384702
Med11	0.808843	9.84039e-31	0.232246	0.140971
Stap1	1.00065	9.86496e-31	0.19616	0.106102
Cd53	0.273599	1.25697e-30	0.784969	0.732203
2010107E04Rik	0.228655	1.47356e-30	0.826684	0.784184
Ube2d3	0.234759	1.94081e-30	0.862109	0.815829
Dnaja2	0.365671	2.19827e-30	0.539811	0.448508
Eif1a	0.7594	4.00397e-30	0.24102	0.150506
Eef1b2	0.137555	4.17587e-30	0.980301	0.971687
Ifrd1	0.70677	4.21531e-30	0.261877	0.172487
Rbm38	0.314438	4.51817e-30	0.703526	0.628272
Ftsj3	0.750148	4.84215e-30	0.238371	0.147292
Eif3j1	0.476262	7.00777e-30	0.385863	0.294261
Ptges3	0.352359	9.45115e-30	0.568946	0.490353
Mlf2	0.450068	1.26438e-29	0.395464	0.300796
Slc19a1	1.60126	1.36752e-29	0.135905	0.0469618
Tomm70a	0.61128	1.44986e-29	0.286376	0.1942
Pcna	0.634082	1.90322e-29	0.280252	0.189331
Pole4	0.339314	2.01444e-29	0.586989	0.501306
Pes1	0.61816	2.3036e-29	0.28588	0.195522
Timm10	0.813236	2.62927e-29	0.217348	0.126514
Tsr1	0.875499	2.89717e-29	0.21023	0.121452
Tcof1	0.415205	3.7802e-29	0.440821	0.346877
Naa50	0.659807	3.80483e-29	0.263533	0.172702
Txnl1	0.468423	4.64619e-29	0.373779	0.279546
Birc3	0.670803	5.03314e-29	0.266181	0.177399
Btf3l4	0.518302	5.03611e-29	0.327595	0.232552
Nifk	0.797644	6.35259e-29	0.222314	0.133146
Chmp4b	0.857124	6.96743e-29	0.211223	0.122892
Ddx39b	0.299953	6.99544e-29	0.683165	0.604635
Noc4l	0.851814	7.43003e-29	0.20725	0.117474
Gpr174	1.11883	8.1161e-29	0.169012	0.0807455
Eif4a3	0.385044	1.02981e-28	0.482867	0.390152
Tubb4b	0.365038	1.04821e-28	0.541632	0.456085
Nop2	0.990913	1.13666e-28	0.185565	0.0976428
Erbin	0.652766	1.16029e-28	0.27363	0.185999
Ndufa12	0.375234	1.5099e-28	0.493958	0.410865
Lag3	2.93903	1.7403e-28	0.100811	0.0137693
Lsm12	0.496852	1.74746e-28	0.339844	0.245483
Alkbh1	0.594394	2.60677e-28	0.291177	0.201735
Mak16	0.520854	2.72268e-28	0.325608	0.233895
Psmc4	0.434946	2.85168e-28	0.398113	0.303075
Zfp593	0.862321	3.99162e-28	0.204602	0.117055
Caprin1	0.384975	4.22066e-28	0.484522	0.394924
Kpnb1	0.474113	6.08796e-28	0.360205	0.268582
Ssrp1	0.371518	6.47225e-28	0.500248	0.415745
Ifrd2	1.13811	7.30571e-28	0.164708	0.0783055
Mrpl15	0.509553	7.88843e-28	0.329416	0.237937
Rsl24d1	0.498256	1.01161e-27	0.341665	0.251276
Btf3	0.165808	1.09259e-27	0.916405	0.895983
Cd3g	0.142369	1.30367e-27	0.965072	0.957295
Pbdc1	0.601985	1.5914e-27	0.271975	0.182247
Cox5b	0.247071	1.6989e-27	0.769244	0.712274
Tnfrsf14	0.534578	2.7868e-27	0.324615	0.23812
Ola1	0.456716	3.02085e-27	0.372289	0.287522
Timm9	0.610354	3.70238e-27	0.276775	0.18975
Il27ra	0.332785	3.84192e-27	0.594769	0.506842
Csrp1	0.774831	4.08966e-27	0.238702	0.155859
Prkcsh	0.709579	4.24164e-27	0.23655	0.149646
Ube2i	0.275464	4.43412e-27	0.721569	0.648576
Lsm4	0.322441	4.48215e-27	0.584009	0.499231
Cnih4	0.683666	4.6968e-27	0.234067	0.145239
Tbl1x	0.532819	6.35143e-27	0.307565	0.218331
Arf1	0.255531	7.95137e-27	0.757159	0.692496
Stx6	0.8558	8.1766e-27	0.199636	0.113981
Lta	1.31882	8.47859e-27	0.148651	0.064461
Dhx15	0.376961	9.22173e-27	0.471611	0.380929
Zc3h15	0.369003	1.10145e-26	0.492303	0.404469
Cd274	1.45612	1.19391e-26	0.141698	0.0581084
Rpl7a	0.12977	1.39965e-26	0.970038	0.961659
Ak6	0.516966	1.47184e-26	0.315511	0.227038
Nle1	0.816163	1.7297e-26	0.202284	0.116185
Grwd1	1.06907	2.32044e-26	0.167025	0.0827341
Myc	0.724664	2.59975e-26	0.296474	0.226941
Wdr18	0.688342	3.1933e-26	0.233902	0.147647
Ivns1abp	0.707005	4.68217e-26	0.227446	0.141563
Rab8b	0.895868	5.57578e-26	0.192849	0.109198
Cbx1	0.429245	5.86076e-26	0.376593	0.286232
Brix1	0.468512	1.1298e-25	0.340838	0.251911
Ccdc86	1.00641	1.14899e-25	0.169343	0.0852601
Hnrnpr	0.403043	1.40632e-25	0.413011	0.32468
Psmd2	0.429299	2.13754e-25	0.375435	0.2842
Ipo5	0.897161	2.37154e-25	0.184241	0.100749
Ube2l3	0.3816	3.07049e-25	0.439331	0.349209
Aamp	0.382842	4.07479e-25	0.447111	0.357841
Cox6b1	0.225613	4.53354e-25	0.790929	0.737362
Dcun1d5	0.450022	6.18974e-25	0.343486	0.253835
Ahsa1	0.398998	6.20932e-25	0.413342	0.32797
Icos	1.33929	8.94784e-25	0.139546	0.0585061
Atp5a1	0.227091	9.42556e-25	0.789935	0.73934
Heatr1	0.911541	1.38884e-24	0.181427	0.0997925
Zc3h12a	1.43788	1.40599e-24	0.134249	0.0538734
Hsbp1	0.352035	1.43865e-24	0.48833	0.40276
Smc4	0.324638	1.55114e-24	0.584009	0.509669
Ghitm	0.342369	1.88823e-24	0.505877	0.419271
Icam1	1.42002	2.47528e-24	0.144844	0.0663743
Pdcd11	0.666155	2.48259e-24	0.232743	0.150527
Fyttd1	0.67536	2.66067e-24	0.228439	0.145615
Tars	0.705941	2.68918e-24	0.222976	0.140714
Atp5k	0.264137	3.3682e-24	0.668432	0.607096
Nasp	0.617817	3.91111e-24	0.244496	0.161265
Eif3g	0.447038	3.99908e-24	0.356067	0.274172
Psme2	0.210125	4.44893e-24	0.836782	0.810272
Nfkbiz	0.795136	4.87211e-24	0.220824	0.143519
Imp4	0.558022	5.51205e-24	0.271147	0.187901
Gm28285	0.961058	9.07568e-24	0.168184	0.0872486
Bop1	0.810797	9.94105e-24	0.191194	0.109993
Mrpl21	0.447795	1.2044e-23	0.335375	0.249944
Pum3	0.608888	1.21316e-23	0.246813	0.16435
Kpna2	1.21074	1.31467e-23	0.14054	0.0603764
Rpn1	0.385056	1.36145e-23	0.409369	0.323111
Nudc	0.373334	1.40582e-23	0.444463	0.369041
Lsm3	0.418962	1.52248e-23	0.365171	0.279503
Psmd1	0.509288	1.5344e-23	0.290184	0.205175
Ubap2l	0.420212	1.6543e-23	0.375435	0.291284
Rbm8a	0.412948	1.815e-23	0.38007	0.295852
Cd52	0.0472202	2.58964e-23	0.983612	0.991444
Marcksl1	3.19404	3.1252e-23	0.0893892	0.0110928
Dph3	0.525238	3.1833e-23	0.277934	0.194845
Itgal	0.431484	3.54238e-23	0.351266	0.267787
Tbl3	0.938015	3.74224e-23	0.168019	0.088431
Ndufab1	0.366006	4.58634e-23	0.441318	0.360517
Gpr65	0.71112	4.8219e-23	0.215031	0.13535
Vars	0.76981	4.97093e-23	0.196491	0.116271
Psmd14	0.424986	5.27377e-23	0.349777	0.262627
Ltv1	0.756319	5.59191e-23	0.200463	0.11999
Txnl4a	0.559944	5.7176e-23	0.263864	0.181742
Hnrnpl	0.295581	7.4382e-23	0.594604	0.512463
Exosc3	0.502904	1.03052e-22	0.287204	0.203971
Nudt21	0.32627	1.0494e-22	0.501738	0.417873
Ube2a	0.448226	1.08894e-22	0.328754	0.242935
Ndufs8	0.461518	1.29445e-22	0.317663	0.23439
Mapk6	1.19135	1.31742e-22	0.139381	0.0611503
Hat1	0.753224	1.38798e-22	0.191525	0.111025
Ythdf2	0.445337	1.61187e-22	0.327595	0.243946
Mrps17	0.448162	1.62911e-22	0.326436	0.242548
Sat1	0.32004	1.73692e-22	0.544281	0.465158
Gramd1a	0.329851	1.80852e-22	0.510346	0.431761
Phlda1	1.85435	2.06793e-22	0.108426	0.031419
Gng5	0.185006	2.96372e-22	0.892071	0.857857
Pnrc1	0.25358	3.3603e-22	0.731501	0.674761
Denr	0.4668	3.56442e-22	0.315676	0.234723
Rbm25	0.287436	3.6456e-22	0.624897	0.542969
Sf3b4	0.416727	4.27853e-22	0.351101	0.267013
Psmd12	0.435506	4.38127e-22	0.333389	0.250202
Tusc3	0.544604	4.86007e-22	0.256415	0.175088
Ddx18	0.36274	5.50019e-22	0.438504	0.361893
Arpc4	0.244105	5.54575e-22	0.732991	0.667903
Klf10	1.63033	5.93466e-22	0.114385	0.0380833
Eftud2	0.49171	6.00181e-22	0.294653	0.214053
Slc38a2	0.389176	6.72406e-22	0.408376	0.329378
Hivep2	0.742099	6.99792e-22	0.20394	0.127073
Morf4l2	0.630711	7.26806e-22	0.231253	0.152613
Itpkb	0.448622	7.44946e-22	0.340341	0.26252
Arf4	0.336247	8.12612e-22	0.473432	0.390937
Rars	0.667193	8.30311e-22	0.211223	0.131706
Srrm2	0.237013	1.01535e-21	0.793081	0.734793
Wdr75	0.700532	1.10176e-21	0.209402	0.131695
Pak2	0.301833	1.28916e-21	0.579374	0.497135
Psma3	0.255921	1.47211e-21	0.668598	0.601571
Tmed10	0.328656	1.89686e-21	0.485847	0.403792
Ppig	0.356901	1.94608e-21	0.433041	0.349779
Wdr61	0.518845	1.96337e-21	0.260553	0.179388
Mrfap1	0.316524	2.04446e-21	0.517464	0.434502
Ubb	0.101119	3.19039e-21	0.992551	0.989455
Far1	0.894971	3.29798e-21	0.164873	0.088431
Cyc1	0.351888	3.34357e-21	0.434365	0.35395
Orai1	1.42493	3.54748e-21	0.123821	0.0491439
Supt16	0.433269	3.80251e-21	0.332064	0.250782
Thoc7	0.345292	3.85254e-21	0.428075	0.343642
Ssr4	0.275594	4.5192e-21	0.600894	0.528834
Fkbp1a	0.244738	4.6558e-21	0.696739	0.637483
Bcl2a1d	2.79701	4.94509e-21	0.0874027	0.0128772
Mta2	0.36233	5.2639e-21	0.406555	0.323799
Dennd2d	0.309869	5.66259e-21	0.512829	0.43333
Tomm5	0.378225	5.71095e-21	0.402582	0.326013
Xlr4b	0.391375	5.72036e-21	0.384705	0.307396
Vcp	0.293701	5.86583e-21	0.54246	0.463825
Arpp19	0.2677	6.26708e-21	0.645588	0.571227
Ptms	1.40685	7.14929e-21	0.119517	0.0446508
Atp1a1	0.503858	8.10036e-21	0.284059	0.207937
Sdad1	0.663337	8.2017e-21	0.215362	0.139628
Mars	0.89496	8.23084e-21	0.165701	0.0902153
Lars	0.579734	8.86198e-21	0.244827	0.168639
Snd1	0.491949	9.85456e-21	0.275451	0.195146
Dtymk	0.488414	1.0607e-20	0.274292	0.19434
Tada1	0.80956	1.22229e-20	0.174805	0.0990294
Rps27l	0.407417	1.41936e-20	0.352756	0.273527
Smarcb1	0.516474	1.43212e-20	0.260553	0.18172
Gabpb1	0.80798	1.62169e-20	0.177785	0.102781
Pak1ip1	0.373993	1.74806e-20	0.375269	0.293939
Trappc4	0.39873	2.19918e-20	0.352591	0.272677
Lsm6	0.354659	2.22468e-20	0.413673	0.333086
Mrpl20	0.40708	2.56818e-20	0.347459	0.269797
Uqcrc1	0.307781	2.74735e-20	0.501242	0.421162
Tardbp	0.400461	3.28528e-20	0.342493	0.261853
Map3k11	1.03841	4.0843e-20	0.146168	0.0726086
Wsb1	0.707793	4.13216e-20	0.199967	0.125945
Stt3a	0.452756	4.32745e-20	0.303592	0.226146
Baiap2	1.06983	4.87577e-20	0.143354	0.0702869
Lcp1	0.191251	5.81415e-20	0.85168	0.81785
Prdx6	0.252495	6.19761e-20	0.642609	0.580041
2310001H17Rik	0.59336	6.19761e-20	0.235888	0.161523
Cox6c	0.172702	7.07346e-20	0.843734	0.813765
Rpl31	0.139859	7.13157e-20	0.907466	0.892823
Mrpl54	0.363651	7.77298e-20	0.388677	0.309632
Rrad	1.26443	8.1264e-20	0.134084	0.0627949
Wdr12	0.779497	8.2286e-20	0.18242	0.109198
Rrp9	0.685461	9.18259e-20	0.204105	0.130223
Vapa	0.362519	9.87261e-20	0.377421	0.296056
Farsa	0.488607	1.20308e-19	0.265353	0.187428
Uqcc2	0.388434	1.30077e-19	0.365999	0.290596
Tgif1	1.77463	1.35967e-19	0.10346	0.0316447
Dazap1	0.414362	1.37106e-19	0.328422	0.249084
Ehd1	2.1183	1.54889e-19	0.0945208	0.0227769
Psme1	0.174742	1.58957e-19	0.881808	0.855395
Fam96b	0.404228	1.9794e-19	0.336037	0.2585
Ms4a4c	1.28676	2.05943e-19	0.122	0.0499178
Sf3b6	0.254921	2.20738e-19	0.624565	0.550858
Rpl29	0.174212	2.29363e-19	0.861778	0.830394
Hsd17b12	0.623964	2.32912e-19	0.211058	0.136607
Esf1	0.445977	2.42287e-19	0.296143	0.219503
Spcs1	0.252626	2.44028e-19	0.633504	0.561349
Zc3h12d	0.810293	2.44622e-19	0.171164	0.0985672
Ppp4c	0.254987	2.46382e-19	0.658831	0.587232
Brk1	0.292684	2.55241e-19	0.523589	0.445917
Ywhah	0.288013	2.67633e-19	0.528886	0.448669
Smyd5	1.47221	2.83902e-19	0.111405	0.0396741
Ostc	0.304374	2.96951e-19	0.502731	0.425
Creb1	0.595864	3.12285e-19	0.226122	0.152806
Trmt61a	1.00616	3.85571e-19	0.14385	0.0718562
Vcpkmt	0.607429	4.46823e-19	0.211885	0.137338
Mthfd1l	0.793521	4.75755e-19	0.171329	0.0987929
Hbs1l	0.592758	5.03726e-19	0.229763	0.157202
Snrnp40	0.36603	5.08687e-19	0.366827	0.286662
Ppip5k2	1.03469	5.20069e-19	0.142857	0.0715983
Ifngr2	0.654936	5.44791e-19	0.210065	0.138671
Tomm20	0.271877	8.71059e-19	0.569442	0.49763
Ddb1	0.514037	8.99159e-19	0.24731	0.172541
Tcea1	0.283366	8.99768e-19	0.535342	0.459074
Polr2f	0.365194	1.44636e-18	0.369641	0.294842
Fdx1l	0.57335	1.52158e-18	0.226784	0.1543
Zfp330	0.59349	1.67842e-18	0.221487	0.149743
Rps25	0.118259	1.89821e-18	0.950339	0.938764
Igf2r	0.561294	2.00044e-18	0.227942	0.15516
Uqcr10	0.224133	2.00214e-18	0.686145	0.631238
Bcor	0.713435	2.07486e-18	0.191028	0.120527
Ppid	0.508363	2.76915e-18	0.2488	0.175207
Gars	0.536337	2.87204e-18	0.239695	0.166715
Trim28	0.512403	3.61669e-18	0.24731	0.174723
Isg15	0.471039	4.69822e-18	0.253104	0.181656
Gart	0.469855	4.8587e-18	0.274954	0.203025
Ung	1.2491	5.20749e-18	0.119517	0.0500683
Psmc3	0.322198	6.95755e-18	0.42973	0.354756
Aimp2	0.765182	7.52773e-18	0.169012	0.0987607
Twistnb	0.368603	7.78017e-18	0.359543	0.285737
Ewsr1	0.254445	7.87255e-18	0.600066	0.526071
Znrd1	0.401075	8.34476e-18	0.318159	0.24415
Sumo1	0.253543	8.71831e-18	0.601722	0.531478
Rbbp4	0.266068	9.22087e-18	0.579374	0.501704
Gcsh	1.10446	9.4639e-18	0.12829	0.0592048
Gadd45g	1.77211	9.51379e-18	0.0996524	0.0315694
Eif4g2	0.2175	1.03646e-17	0.782652	0.723109
Gnl2	0.569936	1.03901e-17	0.220162	0.149055
Ccnh	0.489029	1.13284e-17	0.253104	0.180291
Hivep1	1.3833	1.29541e-17	0.116371	0.0487354
Galk1	0.677977	1.36676e-17	0.185731	0.115486
Psmd7	0.350108	2.03011e-17	0.369972	0.296508
Ndufc2	0.290301	2.11111e-17	0.485019	0.415003
Spint2	0.310168	2.4576e-17	0.435358	0.357368
Emd	0.393737	3.33037e-17	0.317	0.244354
Hsd17b10	0.370212	3.50984e-17	0.338355	0.263283
Slc7a6	1.03908	3.73231e-17	0.133091	0.0653317
Mrps28	0.470308	3.73694e-17	0.261877	0.191362
Adsl	0.415766	4.44724e-17	0.292005	0.220169
Aatf	0.579573	4.70017e-17	0.213375	0.144035
Nt5c3b	0.475766	4.95929e-17	0.25178	0.17971
Tfe3	1.2131	5.34897e-17	0.121834	0.055088
Pus7	1.33275	5.5448e-17	0.111736	0.0445756
Sap18	0.210861	6.15837e-17	0.72339	0.665968
Grpel1	0.333501	6.61122e-17	0.384042	0.309439
Eif6	0.316947	6.66819e-17	0.416984	0.343394
Timm50	0.567118	6.79753e-17	0.210396	0.140681
Snx5	0.4144	8.69439e-17	0.289356	0.216461
Pin1	0.45907	8.78254e-17	0.254594	0.182494
Srm	1.35344	9.27143e-17	0.110743	0.0441886
Crlf2	0.684413	9.51631e-17	0.178447	0.110036
Clpp	0.406693	1.01517e-16	0.303427	0.232111
Med14	0.813497	1.02827e-16	0.158749	0.0914837
Mthfd1	0.725097	1.07464e-16	0.171164	0.103221
Polr2k	0.328197	1.12051e-16	0.380732	0.305118
Prkca	0.443632	1.16891e-16	0.28439	0.215569
Klhdc4	0.888772	1.37366e-16	0.143354	0.076102
Nol12	0.432945	1.48231e-16	0.273299	0.201197
Metap1	0.701703	1.70597e-16	0.170998	0.103006
2021-09-11	1.68423	1.76649e-16	0.0961761	0.0303871
Litaf	2.60768	2.21576e-16	0.0781328	0.0126084
Nol11	0.531605	2.34984e-16	0.216024	0.146432
Fyn	0.378221	2.47561e-16	0.325939	0.255318
Tgif2	1.36133	2.5146e-16	0.10826	0.0425548
Idh3a	0.451795	2.5573e-16	0.256746	0.186278
Dgkz	0.530785	2.91323e-16	0.223473	0.155192
Ndufv2	0.287034	2.94709e-16	0.464824	0.392108
Usp16	0.44034	3.07646e-16	0.274127	0.205508
Spcs3	0.48106	3.18583e-16	0.236054	0.166317
Tma16	1.04869	3.23676e-16	0.127297	0.0615266
Irf8	2.43146	3.33623e-16	0.0826022	0.0176604
Clns1a	0.379633	3.36758e-16	0.318325	0.246203
Polr1c	0.862914	3.61746e-16	0.14832	0.0825191
Phf6	0.553501	3.78413e-16	0.22397	0.157879
Eif3i	0.211628	4.15251e-16	0.678365	0.628444
Tnik	0.413078	4.33299e-16	0.288528	0.219868
Arf6	0.318141	4.35169e-16	0.408873	0.335677
Rpf2	0.67891	5.51959e-16	0.178447	0.111853
Snhg12	0.388889	5.69751e-16	0.298295	0.226522
Mphosph10	0.446082	5.76552e-16	0.268002	0.200348
Mrpl4	0.321904	5.84295e-16	0.383546	0.309901
Matr3	0.255377	6.11382e-16	0.559676	0.483183
Rps12	0.105103	6.44795e-16	0.983612	0.980577
Spg21	0.386371	6.46803e-16	0.286707	0.213569
Timm8b	0.405147	7.09233e-16	0.282073	0.210914
Hnrnpd	0.373733	7.26465e-16	0.319152	0.247966
Fundc2	0.349958	8.03398e-16	0.349777	0.278998
Abcf1	0.363548	8.82428e-16	0.327595	0.258994
Ift80	0.514705	8.88772e-16	0.209237	0.140187
Pwp1	0.661753	9.66959e-16	0.176792	0.110563
Sec61a1	0.325218	1.05441e-15	0.384208	0.311298
Phf5a	0.34351	1.05519e-15	0.343983	0.272882
Cd3eap	0.703835	1.08768e-15	0.172488	0.10722
Psmb7	0.451029	1.14136e-15	0.249628	0.180495
9530068E07Rik	0.513701	1.14143e-15	0.219997	0.151957
Mfsd5	0.553654	1.21692e-15	0.206257	0.138843
Dhx9	0.320917	1.55256e-15	0.3756	0.303236
Smndc1	0.29627	1.7183e-15	0.419467	0.345286
Ddx10	0.447544	1.75376e-15	0.260718	0.193404
Traf2	0.704764	1.97877e-15	0.171329	0.106554
Utp4	0.619812	2.15059e-15	0.185069	0.119291
Ppat	0.693553	2.2416e-15	0.165536	0.100018
Ago2	0.470297	2.35955e-15	0.240192	0.173455
Papola	0.282348	2.51347e-15	0.438504	0.364107
Ywhag	0.424544	2.61128e-15	0.26883	0.200853
Dars	0.340785	2.62132e-15	0.341665	0.270743
Fmc1	0.441084	2.74322e-15	0.255752	0.188084
Utp15	0.676996	2.8184e-15	0.170502	0.105188
C1d	0.380224	3.18663e-15	0.305744	0.236314
Irf4	4.56372	3.25897e-15	0.0660487	0.00313867
Uck2	0.676269	3.31989e-15	0.169508	0.104296
Mrpl36	0.350969	3.72097e-15	0.328091	0.259876
Eny2	0.326247	3.72789e-15	0.367489	0.297959
2410002F23Rik	0.608742	3.85495e-15	0.187221	0.121656
Ddx56	0.553994	3.97942e-15	0.201457	0.135167
Srfbp1	0.809611	4.64846e-15	0.148154	0.0844432
Kansl2	0.49478	4.6502e-15	0.221321	0.154408
Eif4b	0.240479	4.6662e-15	0.585168	0.517548
H3f3b	0.118991	5.7978e-15	0.979639	0.971601
Trap1	0.52209	6.22576e-15	0.211058	0.14526
Psmc2	0.336453	6.49113e-15	0.334051	0.261993
Arl1	0.431096	6.9635e-15	0.25178	0.18358
Ipo7	0.566039	7.08059e-15	0.198312	0.133415
Sf1	0.242155	7.48414e-15	0.588313	0.514205
Nat10	1.10133	7.72587e-15	0.118027	0.0553352
Nop14	0.499125	7.9229e-15	0.221983	0.156848
Hsph1	0.597773	8.00408e-15	0.189538	0.1253
Ilf2	0.378437	8.90937e-15	0.290018	0.221481
Rhog	0.234881	8.92468e-15	0.5903	0.522739
Tma7	0.170959	9.19604e-15	0.803675	0.76102
Sae1	0.350044	1.05289e-14	0.330078	0.262767
Pcbp2	0.231993	1.05636e-14	0.617779	0.552417
Mrpl23	0.25774	1.13547e-14	0.499586	0.434641
Arhgef2	0.556227	1.24945e-14	0.196656	0.132136
Psmb4	0.265415	1.254e-14	0.463665	0.393312
Cops7a	0.489867	1.30244e-14	0.219666	0.154537
Rps6	0.101798	1.43769e-14	0.977653	0.969581
Polr2d	0.490871	1.61472e-14	0.217845	0.152161
Tpi1	0.620428	1.61626e-14	0.184903	0.121742
Ppp2r1b	0.533372	1.96613e-14	0.202284	0.13779
Uba1	0.305642	2.06343e-14	0.38785	0.31922
H2afx	0.487119	2.13963e-14	0.229267	0.164673
Kti12	0.526104	2.16531e-14	0.211554	0.148087
Fkbp4	0.382848	2.17256e-14	0.30442	0.240667
Ppp1cc	0.339951	2.28283e-14	0.328257	0.261101
Rps19bp1	0.734041	2.33575e-14	0.155934	0.0933862
Utp14a	0.409513	2.35552e-14	0.266512	0.201305
Sdhaf1	0.744974	2.38185e-14	0.14981	0.0868402
Nubp1	0.423321	2.39196e-14	0.249959	0.182699
Rab10	0.291492	2.84551e-14	0.415494	0.347404
Ssbp1	0.314757	2.91369e-14	0.352425	0.284351
Chchd4	1.03	2.93588e-14	0.119186	0.0574097
Vps29	0.336174	2.9837e-14	0.318159	0.24846
Psma2	0.195828	3.03457e-14	0.707168	0.653983
Utp20	0.8541	3.15655e-14	0.137394	0.0753819
Hsp90b1	0.225325	3.20548e-14	0.603708	0.545538
Sec13	0.301649	3.38004e-14	0.382553	0.313889
Timm44	0.499166	3.4574e-14	0.21321	0.149012
Dcps	0.363997	4.01004e-14	0.286542	0.217546
Ppp1r11	0.297242	4.21656e-14	0.407217	0.343115
Arid5b	0.599633	5.28726e-14	0.190366	0.129502
Zranb2	0.322383	5.48404e-14	0.338355	0.270248
Pisd	0.764769	5.77406e-14	0.145175	0.0832715
Dnajb11	0.31872	6.22491e-14	0.351432	0.283039
Adrm1	0.299168	6.40983e-14	0.381559	0.312738
Minos1	0.244663	6.42679e-14	0.533355	0.467898
Sypl	0.656483	7.29083e-14	0.163549	0.101577
Cd320	1.41185	7.74876e-14	0.0953485	0.0349446
Hypk	0.281565	8.19138e-14	0.404569	0.335333
Tmem11	0.506993	8.83587e-14	0.20245	0.1388
Tmem258	0.196283	9.3556e-14	0.702864	0.646813
Agpat3	0.513803	1.05223e-13	0.208409	0.146378
Meaf6	0.524321	1.13845e-13	0.199305	0.137048
Smu1	0.324079	1.29872e-13	0.334216	0.265594
Tmed5	0.316976	1.3461e-13	0.353584	0.288403
Uqcrc2	0.252121	1.35069e-13	0.474259	0.407759
Cbfb	0.395602	1.55063e-13	0.26734	0.203766
Ddx1	0.586031	1.56126e-13	0.17762	0.115916
Aen	0.757394	1.62825e-13	0.146996	0.0865822
Slc25a39	0.582876	1.63092e-13	0.174805	0.112594
Ptk2b	0.368644	1.64674e-13	0.285714	0.22119
Tmem131l	0.590336	1.65668e-13	0.182917	0.122
Api5	0.396817	1.77687e-13	0.261049	0.195726
Pop5	0.301612	1.86619e-13	0.38007	0.313942
Prpf40a	0.262488	1.88685e-13	0.444628	0.376447
Sdcbp	0.264438	1.89117e-13	0.472935	0.408264
Nol8	0.521848	1.94124e-13	0.205595	0.144486
Pdcd1lg2	5.35284	2.01455e-13	0.060586	0.00166608
Timm17a	0.323256	2.38777e-13	0.320808	0.253448
Eapp	0.342669	2.56226e-13	0.307565	0.243032
2810004N23Rik	0.405174	2.57909e-13	0.263201	0.20023
Ubtf	0.353531	2.58342e-13	0.297798	0.233487
Aars	0.655522	2.60453e-13	0.166694	0.106478
Exosc8	0.319301	2.72197e-13	0.323787	0.2585
Csnk1d	0.404823	2.84609e-13	0.251117	0.187331
Uba2	0.298832	3.02738e-13	0.365502	0.297346
Tox4	0.35393	3.24115e-13	0.295481	0.232606
Ube2v2	0.33657	3.28289e-13	0.295977	0.228854
Hnrnpm	0.238671	3.29587e-13	0.515146	0.444229
Clec2i	0.473119	3.3461e-13	0.215196	0.153419
Trmt6	0.423284	3.49309e-13	0.243337	0.180753
Naa15	0.369551	3.57868e-13	0.280914	0.217901
Noc2l	0.846272	3.83427e-13	0.131932	0.0725442
Nfkbie	0.724587	3.85502e-13	0.15759	0.0988896
Rad23b	0.345965	3.86056e-13	0.302268	0.237045
Cisd2	0.306338	4.1975e-13	0.358881	0.293197
Plcxd2	0.705092	4.32476e-13	0.159907	0.101351
Ubl4a	0.434131	4.56986e-13	0.235226	0.173035
Sf3a3	0.348199	5.18093e-13	0.295646	0.231434
Larp4	0.658114	5.50931e-13	0.162887	0.103662
Stoml2	0.397897	5.70742e-13	0.251283	0.188245
Slc35a4	0.427587	5.9084e-13	0.231419	0.168951
Zmat2	0.25121	6.18195e-13	0.457375	0.387035
Fam208b	0.338823	6.3052e-13	0.323125	0.261843
Mrps36	0.341542	6.41474e-13	0.288859	0.222996
Znhit6	0.719365	6.659e-13	0.150472	0.0914729
Srsf6	0.381484	7.0768e-13	0.264029	0.201187
Pitrm1	0.677031	7.66625e-13	0.15312	0.0937194
Chchd1	0.286447	7.69097e-13	0.383049	0.317651
Psmd13	0.277087	8.25635e-13	0.389174	0.320263
Paics	0.29023	9.15232e-13	0.357391	0.289327
Slc7a1	0.912229	1.0248e-12	0.1268	0.0691475
Mbp	0.345915	1.18625e-12	0.325277	0.265003
Hdgf	0.420042	1.24982e-12	0.23026	0.168069
Iars	0.866246	1.29531e-12	0.129614	0.0718132
Psma1	0.265515	1.32724e-12	0.412846	0.345985
Cdca7	1.30023	1.41784e-12	0.0958451	0.0383842
Mrps7	0.449787	1.42196e-12	0.211058	0.149248
Ctps	1.08179	1.50006e-12	0.106108	0.0484022
Dnajc19	0.263742	1.55333e-12	0.396789	0.329689
U2surp	0.255503	1.58687e-12	0.42046	0.351477
Rps6ka1	0.317975	1.64596e-12	0.333057	0.271216
Gpr83	1.42153	2.0353e-12	0.0926999	0.0360625
Arpc3	0.174639	2.09962e-12	0.797219	0.750121
Prpf8	0.321175	2.18464e-12	0.318325	0.255845
Nup153	0.477851	2.21486e-12	0.200132	0.140284
Prdx3	0.274435	2.31189e-12	0.394968	0.331807
Nsfl1c	0.298977	2.33399e-12	0.346962	0.282932
Gtf3c6	0.400765	2.53602e-12	0.240689	0.178786
Gorasp2	0.357985	2.55767e-12	0.271975	0.209281
Jund	0.264257	2.62894e-12	0.438835	0.375705
Acot9	0.695382	2.73472e-12	0.150472	0.0929133
Pus1	0.699571	3.02836e-12	0.146996	0.0892479
Wdr77	0.578246	3.37394e-12	0.172322	0.114164
Mir155hg	3.97343	3.46511e-12	0.0604205	0.00443928
Msi2	0.586927	3.58257e-12	0.167025	0.108832
Mcm5	1.0181	3.63563e-12	0.10975	0.0530134
Rrp1b	0.594883	3.64424e-12	0.175137	0.117808
Nob1	0.407395	4.01136e-12	0.252773	0.194275
Yars	0.597809	4.26373e-12	0.177289	0.120678
Arhgef3	0.297192	4.27694e-12	0.378083	0.319779
Ptpn2	0.333752	4.54733e-12	0.300778	0.240001
Ube2g1	0.409463	4.893e-12	0.235888	0.176228
Ncoa7	0.629359	4.90772e-12	0.183579	0.128621
Ssr1	0.370499	5.06745e-12	0.251117	0.189073
Skil	0.496559	5.84906e-12	0.212713	0.156407
Kdm5b	0.485648	6.42652e-12	0.196325	0.138048
Irak2	1.02476	6.56284e-12	0.110247	0.054443
Tbrg4	0.630817	7.73518e-12	0.155934	0.0989434
Ppie	0.363753	7.92167e-12	0.256249	0.193802
H13	0.253639	8.11941e-12	0.46532	0.403147
Prrc2a	0.363604	9.17148e-12	0.256746	0.196339
Rcc1	1.21407	9.20196e-12	0.0948518	0.0392334
Memo1	0.880803	9.21173e-12	0.115544	0.0591296
Rwdd1	0.282876	9.22085e-12	0.353253	0.289725
Hmgcr	0.772976	9.22271e-12	0.135408	0.0794127
Eif3m	0.19589	9.48332e-12	0.665453	0.604914
Gtf2f2	0.523552	1.08962e-11	0.181758	0.124268
Mrps18b	0.47159	1.10293e-11	0.201788	0.143777
Rara	0.3855	1.16744e-11	0.266016	0.209463
D8Ertd738e	0.196701	1.17426e-11	0.670253	0.61103
Szrd1	0.436448	1.22762e-11	0.213044	0.154397
Ahcy	0.399534	1.26172e-11	0.230425	0.17138
Ndrg1	1.69385	1.26638e-11	0.0806158	0.0260015
Eif4e2	0.337036	1.34545e-11	0.276941	0.21502
Prmt7	0.630704	1.41803e-11	0.154776	0.0985457
Bdp1	0.394275	1.42082e-11	0.244993	0.18745
Rpl15	0.0582323	1.457e-11	0.992054	0.990509
Stmn1	0.930587	1.49189e-11	0.12051	0.0654929
Rrp7a	0.380361	1.53589e-11	0.24582	0.186461
Kras	0.675199	1.89928e-11	0.14832	0.0930208
Romo1	0.229389	1.9264e-11	0.496938	0.43003
Wdr26	0.491437	2.4308e-11	0.198808	0.143207
Nptn	0.483093	2.53212e-11	0.190366	0.133447
Prdx5	0.241577	2.55684e-11	0.459858	0.393237
Tm2d3	0.396689	2.58283e-11	0.232412	0.174078
Sem1	0.146628	2.64059e-11	0.797053	0.76174
Ppif	0.542174	2.67485e-11	0.173647	0.117453
Ranbp2	0.356137	2.87378e-11	0.263864	0.205475
Pfdn1	0.320575	3.03492e-11	0.271644	0.209506
Thumpd1	0.390173	3.06264e-11	0.239695	0.181989
Nudt5	0.449345	3.15017e-11	0.192849	0.134909
St6galnac4	1.08604	3.21005e-11	0.103956	0.0501435
Ergic1	1.01455	3.29926e-11	0.106439	0.052261
Mapre2	0.673658	3.48536e-11	0.149479	0.0951598
Csnk2a1	0.281792	3.65459e-11	0.33703	0.274139
Cyth3	0.516397	3.65506e-11	0.179275	0.123644
Ctu2	0.439661	3.65506e-11	0.200463	0.142777
Zfp281	0.368363	3.82653e-11	0.248634	0.190728
Jpt1	0.183625	3.88036e-11	0.689621	0.635377
Hdlbp	0.440799	3.9468e-11	0.203112	0.146443
Vmp1	0.409455	4.04417e-11	0.226453	0.169209
Cdk17	0.898298	4.08801e-11	0.112895	0.0585491
Fam136a	0.544072	4.19501e-11	0.166032	0.110101
Myl6	0.10355	4.53057e-11	0.964741	0.953436
Psmb3	0.170052	4.60906e-11	0.712134	0.664334
Ikzf2	2.21831	4.83603e-11	0.0693594	0.0162523
St3gal1	0.364934	5.02871e-11	0.246482	0.188675
Nucks1	0.399468	5.17068e-11	0.235888	0.179151
Cmss1	0.784719	5.26068e-11	0.123324	0.0688895
Plaa	0.326696	5.52686e-11	0.279258	0.219127
Gtf2f1	0.401854	5.5787e-11	0.221818	0.164823
Sf3a1	0.362763	5.77991e-11	0.242344	0.184096
Rab11b	0.21194	5.83011e-11	0.546267	0.485193
Rhoa	0.145383	5.87167e-11	0.867903	0.836649
Thrap3	0.217845	5.89085e-11	0.511836	0.445842
Senp3	0.562522	6.13967e-11	0.16388	0.108951
Plekhg2	0.550904	6.19016e-11	0.177951	0.124149
Fh1	0.494574	6.26222e-11	0.178778	0.122935
Uqcrb	0.211759	6.26769e-11	0.568118	0.505326
Prelid3b	0.421937	7.7885e-11	0.209899	0.153096
Sf3a2	0.262721	8.1557e-11	0.365668	0.30358
Agfg1	0.637204	8.42293e-11	0.142195	0.0875603
Uchl3	0.290643	8.71798e-11	0.319649	0.259919
Nol9	0.692261	8.85794e-11	0.13756	0.0837767
Smarce1	0.294107	9.29251e-11	0.300944	0.239367
Rnf2	0.479146	9.51122e-11	0.196987	0.142939
Aimp1	0.248467	9.58918e-11	0.402086	0.342642
Elk3	0.536305	9.59341e-11	0.175799	0.121688
Qrich1	0.317129	9.88415e-11	0.280914	0.221201
Ubxn1	0.21849	1.00485e-10	0.503228	0.439629
Psmg2	0.34539	1.07788e-10	0.252938	0.195157
Hspbp1	0.411307	1.08493e-10	0.211223	0.154805
Sla	0.424075	1.09343e-10	0.233074	0.180194
Psmc1	0.27298	1.12381e-10	0.330243	0.268324
Erp29	0.244417	1.13747e-10	0.404238	0.341341
Nufip1	0.583223	1.30115e-10	0.157755	0.103995
Sft2d1	0.267399	1.35722e-10	0.353418	0.290542
Azin1	0.450874	1.36945e-10	0.198808	0.143788
Eif4g3	0.3356	1.37442e-10	0.250786	0.192007
Bcl3	1.1704	1.3953e-10	0.0941897	0.0419206
Actl6a	0.302267	1.48075e-10	0.289025	0.22893
Eif2s3x	0.284157	1.64519e-10	0.330905	0.271904
Ddx3x	0.355895	1.66035e-10	0.249462	0.1932
Mydgf	0.411185	1.67015e-10	0.211885	0.156084
Gsto1	1.5223	1.70397e-10	0.0779672	0.025894
Copb2	0.318857	1.75266e-10	0.278927	0.221115
Tdg	0.821546	1.79906e-10	0.116537	0.0636871
Ruvbl2	0.467641	1.80695e-10	0.182751	0.127353
Atp6v1f	0.193482	1.84694e-10	0.642443	0.57571
Panx1	0.43042	1.85485e-10	0.227942	0.175013
Cdca4	0.331662	1.90098e-10	0.258401	0.1998
Wdr4	0.929846	1.93508e-10	0.109088	0.0568938
Capzb	0.168454	1.93508e-10	0.751862	0.704266
Idh3b	0.237812	1.94378e-10	0.416322	0.355132
Traf3	1.21688	2.05933e-10	0.0907135	0.0389002
M6pr	0.235077	2.1434e-10	0.433372	0.37262
Ndufs6	0.237646	2.23743e-10	0.406886	0.343599
Prpf4b	0.241462	2.25009e-10	0.407714	0.347167
Nmt1	0.335912	2.33525e-10	0.244165	0.186106
Cox16	0.21782	2.41014e-10	0.468962	0.406447
Etv6	0.66916	2.49438e-10	0.135408	0.0826051
Tomm22	0.19212	2.49465e-10	0.61513	0.550719
Usp34	0.329323	2.56922e-10	0.26585	0.209732
Csnk1a1	0.195161	2.59814e-10	0.597252	0.534241
Got2	0.352481	2.69519e-10	0.233074	0.175841
Diablo	0.369732	2.92733e-10	0.225128	0.168596
Tpd52l2	0.326871	2.93792e-10	0.272637	0.215579
Ptger4	0.873643	2.99209e-10	0.118689	0.0674599
Nxt1	0.386972	3.22326e-10	0.214203	0.157815
Mob3a	0.233142	3.4697e-10	0.440159	0.384939
Tnip2	1.22757	3.47775e-10	0.0897202	0.0385992
Pabpc4	0.843679	3.63942e-10	0.11124	0.0592048
Cse1l	0.545462	3.75789e-10	0.155934	0.102641
Nap1l4	0.217612	4.12439e-10	0.465982	0.399751
Tmem147	0.373649	4.19078e-10	0.223307	0.167693
Fam96a	0.247707	4.23662e-10	0.371793	0.309804
Mrpl43	0.256238	4.46765e-10	0.342493	0.2819
Dld	0.383712	4.47591e-10	0.210065	0.154461
Rexo2	0.211908	4.50856e-10	0.480219	0.422517
Ubl5	0.159495	4.59559e-10	0.766098	0.72198
Gpr18	0.300842	4.63079e-10	0.340672	0.287339
Gm43352	0.788866	4.9016e-10	0.118192	0.0667613
Eif4h	0.249784	5.39945e-10	0.364509	0.303817
Dnajc1	0.327915	6.02514e-10	0.259229	0.203025
Rest	0.631494	6.42206e-10	0.141533	0.0900648
Cish	0.798036	6.42206e-10	0.12829	0.0781443
Snrpc	0.24727	6.57566e-10	0.370303	0.309621
Thumpd3	0.442909	7.562e-10	0.194504	0.141735
Stat5b	0.296799	7.85231e-10	0.292005	0.235228
Eml4	0.58343	8.24126e-10	0.150968	0.0994808
Psmd6	0.275311	8.57338e-10	0.315014	0.256834
Pam16	0.316211	8.57338e-10	0.258732	0.201337
Herpud1	0.338019	8.61443e-10	0.276279	0.224146
BC003965	0.31519	9.02711e-10	0.265684	0.209377
Cltb	0.344539	9.35324e-10	0.250124	0.196726
Drg1	0.278653	9.36679e-10	0.304751	0.246579
Cstf3	0.573463	9.43336e-10	0.14981	0.0983737
Usp14	0.404557	1.01899e-09	0.201788	0.148173
Mrps10	0.352954	1.09623e-09	0.227115	0.171842
Puf60	0.200114	1.12704e-09	0.564807	0.500403
Ddx50	0.239027	1.1447e-09	0.36633	0.306622
Xrn2	0.190403	1.24469e-09	0.537328	0.476422
Mrps18a	0.316738	1.29748e-09	0.263864	0.207851
Fcf1	0.310242	1.30892e-09	0.261381	0.205723
Ube2e1	0.281165	1.31065e-09	0.303261	0.246128
Chmp2a	0.209339	1.35744e-09	0.492799	0.432793
Fdps	0.390769	1.37515e-09	0.204933	0.15215
Cyb5r3	0.595222	1.40313e-09	0.14534	0.0944074
Bola3	0.284533	1.45743e-09	0.285549	0.227919
Abi1	0.253887	1.47841e-09	0.335375	0.276214
Syngr2	0.424075	1.52897e-09	0.19467	0.142423
Oaz1	0.0875117	1.60653e-09	0.973514	0.963916
Nmd3	0.415933	1.67963e-09	0.194504	0.141993
Hspa14	0.337251	1.71391e-09	0.234729	0.179624
Ptpa	0.314697	1.78404e-09	0.263533	0.20899
Bysl	0.575976	1.79755e-09	0.14683	0.0962132
Tnfrsf1b	0.921914	1.81328e-09	0.105281	0.0559694
Txn1	0.263577	1.82717e-09	0.380235	0.329539
Ttc27	0.770371	1.91793e-09	0.116206	0.0663635
Bcap29	0.495403	2.03183e-09	0.167356	0.116572
Mcm3	0.654622	2.05682e-09	0.131435	0.081197
Dusp1	0.628002	2.37258e-09	0.148651	0.0997925
Mrrf	0.712505	2.39512e-09	0.11902	0.068954
Wdr74	0.683677	2.41663e-09	0.125476	0.0753819
Cars	0.953969	2.46015e-09	0.10197	0.0530564
Psmd3	0.27804	2.57943e-09	0.30442	0.249567
Pmpcb	0.423743	2.72711e-09	0.186559	0.134576
Rbm28	0.370534	2.73839e-09	0.211389	0.158739
Rbm26	0.535365	2.79805e-09	0.150803	0.100265
Pprc1	0.82188	2.87966e-09	0.113557	0.0646545
Trmt1	0.375518	3.00241e-09	0.216355	0.164103
Smc1a	0.225214	3.09788e-09	0.404072	0.34792
Eif1ad	0.379329	3.12434e-09	0.20543	0.152344
Cdc5l	0.26262	3.17643e-09	0.307234	0.250621
Mtf2	0.381937	3.22623e-09	0.203609	0.151226
Nfyb	0.364565	3.23317e-09	0.214203	0.161104
Smg6	0.418117	3.32112e-09	0.189207	0.137629
Fmnl3	0.693426	3.47721e-09	0.125973	0.0769082
Snx12	0.408924	3.62623e-09	0.184903	0.132458
Mfsd14a	0.359669	3.85028e-09	0.21652	0.164157
Gm19585	0.81524	4.02247e-09	0.108426	0.0596025
Dnlz	0.559364	4.05989e-09	0.146002	0.0958692
Gpatch4	0.499544	4.06206e-09	0.164046	0.114443
Pgd	0.472248	4.16175e-09	0.169674	0.119237
Slbp	0.370583	4.17328e-09	0.22099	0.169209
Immt	0.285819	4.17328e-09	0.272968	0.218191
Mrpl42	0.260066	4.35728e-09	0.326767	0.273064
Slc10a3	0.763029	4.36978e-09	0.112068	0.0629669
Rangrf	1.35908	4.43139e-09	0.0763119	0.0279686
Sssca1	0.269161	4.85206e-09	0.310545	0.254168
Utp11	0.279155	5.02082e-09	0.285549	0.23023
Rangap1	0.415552	5.13857e-09	0.188048	0.136973
Rps26	0.0366723	5.33656e-09	0.996358	0.996808
Prpf38a	0.383559	5.64641e-09	0.194008	0.142315
Prpf31	0.375453	5.67411e-09	0.205595	0.153881
Ctsc	0.347046	5.78307e-09	0.228439	0.176378
Luc7l2	0.187061	5.94249e-09	0.543288	0.485408
Atp5f1	0.151198	5.98101e-09	0.70336	0.661916
Ndufb7	0.192674	5.98209e-09	0.544612	0.483248
Xpnpep1	0.560715	6.59444e-09	0.142361	0.0930423
Ufm1	0.302193	6.65383e-09	0.249296	0.195565
Wars	0.478488	6.72774e-09	0.155107	0.104425
Copz1	0.254588	6.99145e-09	0.318821	0.262541
Pcmt1	0.294897	7.00847e-09	0.27214	0.219675
Exoc6	0.500325	7.03811e-09	0.156431	0.106661
Cks1b	1.55898	7.14662e-09	0.0700215	0.0224114
Asna1	0.316096	7.14662e-09	0.238206	0.185203
Mettl16	0.408117	7.43275e-09	0.1902	0.139219
D10Wsu102e	0.574278	7.89378e-09	0.136567	0.0874743
Ubqln4	0.904552	7.96298e-09	0.0998179	0.0520568
Supt4a	0.182148	8.22514e-09	0.593445	0.53925
Cops5	0.364333	9.00311e-09	0.200795	0.148936
Dcaf13	0.346008	9.13284e-09	0.223804	0.171971
Mcm2	0.545543	9.23258e-09	0.144347	0.09545
Naa25	0.585297	9.79363e-09	0.143354	0.0956112
Baz1a	0.685438	1.06479e-08	0.122662	0.0748767
Kpna1	0.54855	1.06732e-08	0.142195	0.0934507
Tgoln1	0.290485	1.08044e-08	0.271644	0.219503
Thoc2	0.244855	1.09531e-08	0.337361	0.282706
Ripk3	0.823509	1.13437e-08	0.101804	0.0540023
Tfrc	1.88217	1.22809e-08	0.0637312	0.0169832
Notch1	0.435309	1.25769e-08	0.180599	0.131792
Yeats4	0.254959	1.28602e-08	0.311207	0.256006
Raly	0.272782	1.40262e-08	0.285052	0.232251
Slirp	0.368305	1.41234e-08	0.20096	0.150162
Amd2	0.74371	1.50192e-08	0.112564	0.0652672
Gypc	0.6207	1.51992e-08	0.135905	0.0887857
Ncbp1	0.31565	1.52288e-08	0.241682	0.189965
Gnl1	0.979393	1.57398e-08	0.0938586	0.0471876
Eef1akmt4	0.850374	1.6341e-08	0.103956	0.0570873
Cnot7	0.361649	1.69159e-08	0.210727	0.160373
Nubp2	0.441464	1.72714e-08	0.166032	0.11684
Spen	0.711745	1.74929e-08	0.115378	0.0683091
Fam118b	0.568143	1.88087e-08	0.137891	0.0900326
Med7	0.733584	1.91405e-08	0.115544	0.068739
Sesn3	0.302798	1.92864e-08	0.245655	0.194082
Nrros	0.37543	1.96545e-08	0.22099	0.17439
Hpf1	0.317863	1.98821e-08	0.227611	0.176357
Wdr5	0.514684	2.01118e-08	0.145506	0.0973096
Hadha	0.282547	2.1645e-08	0.261049	0.208603
Lsg1	0.34	2.19813e-08	0.214534	0.163673
Ube2v1	0.202564	2.20676e-08	0.45903	0.401782
Sde2	0.330549	2.21611e-08	0.225128	0.174927
Rnf4	0.301537	2.23644e-08	0.245158	0.193705
Timeless	0.728509	2.27522e-08	0.10677	0.0596455
Gm8797	0.23885	2.6487e-08	0.33074	0.276246
Map7d1	0.795306	2.65196e-08	0.106108	0.0598282
Gt(ROSA)26Sor	0.444329	2.65226e-08	0.170171	0.122107
Usp36	0.399031	2.69568e-08	0.194008	0.145991
Ezr	0.167766	2.79385e-08	0.69856	0.649619
Rpl3	0.0598036	2.7973e-08	0.990564	0.988165
1810032O08Rik	0.597305	2.83835e-08	0.13458	0.0880548
Thyn1	0.547247	2.87939e-08	0.134084	0.0862597
Purb	0.484118	2.89993e-08	0.157755	0.110058
Polr3d	0.652434	3.04993e-08	0.122496	0.0760483
B630019A10Rik	0.505433	3.04993e-08	0.155934	0.109058
Atf1	0.319352	3.05018e-08	0.225294	0.175024
Sec61g	0.128091	3.17794e-08	0.805992	0.774048
Dnajb6	0.210091	3.22383e-08	0.413673	0.356282
Ost4	0.151449	3.54528e-08	0.699388	0.651661
Nelfe	0.581349	3.58934e-08	0.125973	0.0786818
Cblb	0.296995	3.61872e-08	0.271644	0.222566
Eif2b3	0.539406	4.03027e-08	0.140043	0.093268
Srsf1	0.269716	4.03439e-08	0.272471	0.220696
Gm7879	0.346044	4.04857e-08	0.195332	0.145088
Arpc5	0.146193	4.13857e-08	0.74822	0.705287
1190007I07Rik	0.483043	4.62157e-08	0.148154	0.100577
Hars	0.311798	4.70401e-08	0.236219	0.187052
Mrpl51	0.315883	4.79027e-08	0.229929	0.179452
Sf3b2	0.174006	4.80568e-08	0.616951	0.556104
Hacd3	0.329852	4.86534e-08	0.216189	0.166952
Sigmar1	0.461597	4.86534e-08	0.153948	0.106306
Atf6b	0.341667	5.09114e-08	0.209733	0.160814
Phf23	0.382474	5.13487e-08	0.194835	0.147475
Hyou1	0.531233	5.2153e-08	0.139381	0.0928488
Rasa2	0.336457	5.24199e-08	0.22728	0.179796
Mapk1	0.209292	5.28845e-08	0.379407	0.323702
1810009A15Rik	0.252081	5.28845e-08	0.302599	0.249965
Ube2k	0.234719	5.57951e-08	0.300944	0.245365
Wdr55	0.468673	5.61585e-08	0.156431	0.109434
Ecd	0.329286	5.66288e-08	0.208906	0.159073
Stambpl1	0.216141	5.99713e-08	0.41897	0.369546
Ddost	0.210734	6.10833e-08	0.400099	0.343566
Psmg4	0.234268	6.46303e-08	0.321304	0.267357
2210016F16Rik	0.29145	6.63748e-08	0.24102	0.190244
Cul5	0.327512	6.69259e-08	0.218176	0.169606
Jak2	0.879566	6.73611e-08	0.095514	0.050552
1110004F10Rik	0.196352	6.80776e-08	0.433372	0.376286
Pigp	0.268898	7.0298e-08	0.274954	0.225006
Lrch1	0.335664	7.04242e-08	0.224632	0.176916
Farsb	0.281954	7.17987e-08	0.262043	0.212376
Cad	1.08015	7.21388e-08	0.0812779	0.0363849
Ppp1cb	0.290827	7.59379e-08	0.244827	0.194533
Pfdn2	0.186351	7.73687e-08	0.507697	0.452044
1700037H04Rik	0.459293	7.94474e-08	0.14981	0.10262
Tra2a	0.199072	8.19292e-08	0.394637	0.339353
Jak3	0.266249	8.60931e-08	0.268995	0.218901
Taf15	0.196974	8.78107e-08	0.419964	0.366343
Usp4	0.272318	8.79521e-08	0.273961	0.224426
Eomes	2.40732	8.86977e-08	0.0542956	0.0102114
Noc3l	0.832724	9.92423e-08	0.0976659	0.0530027
Bud23	0.324985	1.00495e-07	0.205595	0.156547
Nup62	0.559487	1.00555e-07	0.131435	0.0859372
Hcls1	0.197139	1.02777e-07	0.422116	0.36902
Rasa1	0.525145	1.04277e-07	0.143685	0.0985457
Hnrnpll	0.535713	1.04368e-07	0.144347	0.0994163
Cnot2	0.245549	1.04368e-07	0.287039	0.234282
Nudcd3	0.21458	1.07938e-07	0.361861	0.307515
Dis3	0.917685	1.13746e-07	0.0893892	0.0450163
Txndc9	0.225113	1.14153e-07	0.325277	0.271947
Tnip1	0.279468	1.24768e-07	0.258732	0.210097
Erap1	0.302575	1.32299e-07	0.241516	0.194748
Spata5	0.556787	1.33852e-07	0.133753	0.0889254
Swi5	0.177324	1.37716e-07	0.52541	0.472478
Mcm6	0.727225	1.38561e-07	0.107267	0.0628809
Ube2s	0.441277	1.40776e-07	0.158914	0.113143
Pgls	0.210054	1.41163e-07	0.379407	0.32697
Smarca4	0.298929	1.43278e-07	0.220328	0.171756
Psmg1	0.348339	1.44193e-07	0.189704	0.14152
Fam104a	0.246046	1.46088e-07	0.289522	0.239754
Kpna3	0.69619	1.51487e-07	0.109419	0.0651704
Nr2c2ap	0.322856	1.54986e-07	0.211389	0.163168
Yars2	0.597123	1.57142e-07	0.121006	0.0762418
Elk4	0.3435	1.58445e-07	0.209071	0.162641
Naa10	0.187573	1.59607e-07	0.450588	0.395967
Ppp2r2a	0.276894	1.68159e-07	0.253931	0.205046
Zrsr2	0.319363	1.77386e-07	0.213375	0.165952
Ddx41	0.312926	1.83118e-07	0.210065	0.162115
Nucb1	0.385124	1.83842e-07	0.194339	0.149184
Abcf2	0.335518	1.87117e-07	0.208078	0.160932
2700038G22Rik	0.768002	1.95688e-07	0.100811	0.0569798
Wbp4	0.264755	1.96424e-07	0.259229	0.210355
Pfkp	0.30636	2.00405e-07	0.218176	0.169983
Cyp51	0.794007	2.14588e-07	0.0975004	0.0538304
Atic	0.227269	2.16653e-07	0.330574	0.280965
Pigx	0.201707	2.26293e-07	0.382056	0.330066
Gm47015	0.42773	2.3038e-07	0.177289	0.133351
Tmem167	0.180634	2.33017e-07	0.462341	0.40634
Scamp2	0.274106	2.35902e-07	0.253269	0.205218
Trir	0.16588	2.43912e-07	0.596921	0.538949
Bcl2l1	1.32937	2.444e-07	0.0739944	0.031376
Cmpk1	0.261486	2.444e-07	0.2781	0.230198
Gm45716	2.32845	2.45071e-07	0.053468	0.0107811
Xbp1	0.387194	2.51428e-07	0.179772	0.134673
Mtap	0.314914	2.54395e-07	0.217183	0.170466
Sars	0.193887	2.54665e-07	0.45903	0.404824
Aco2	0.211895	2.64815e-07	0.340672	0.286576
Slc38a10	0.400955	2.66194e-07	0.172157	0.126847
Mtx2	0.40283	2.71428e-07	0.159576	0.113712
Sh2b3	0.99598	2.79474e-07	0.0842576	0.0414584
Usp10	0.443588	2.93587e-07	0.154445	0.1098
Polr2j	0.208907	2.96904e-07	0.354412	0.301312
Sertad1	0.335457	3.03006e-07	0.214534	0.170004
Comtd1	0.717877	3.16167e-07	0.102963	0.0595918
Nedd8	0.154625	3.23462e-07	0.616123	0.567809
Uchl5	0.299313	3.26045e-07	0.226784	0.179915
Bag6	0.26941	3.28177e-07	0.242675	0.193867
Exosc10	0.278384	3.36265e-07	0.239199	0.191609
Uqcrfs1	0.177522	3.48257e-07	0.498758	0.442983
Ndufb4	0.162271	3.59911e-07	0.55802	0.508809
Fkbp2	0.416986	3.6109e-07	0.156266	0.111219
Snrnp48	0.181899	3.6376e-07	0.447608	0.39314
Tsnax	0.280318	3.69824e-07	0.248303	0.200896
Lsm5	0.194921	3.77777e-07	0.402748	0.34879
Suclg1	0.204328	3.9002e-07	0.35855	0.304666
Zfp207	0.211251	4.05965e-07	0.326436	0.274902
Anapc15	0.565129	4.11466e-07	0.122	0.0785635
Mrpl16	0.43425	4.13682e-07	0.151299	0.106865
Tespa1	0.184667	4.14281e-07	0.526237	0.489214
Samm50	0.220172	4.14281e-07	0.317166	0.265755
Bsg	0.188487	4.14886e-07	0.438338	0.385637
Fasl	1.20129	4.16494e-07	0.0773051	0.0354498
Srsf11	0.161237	4.16541e-07	0.574243	0.518687
Rab7	0.182017	4.17129e-07	0.447442	0.39113
Ikbke	0.239087	4.24287e-07	0.333057	0.288167
Wnk1	0.228677	4.25643e-07	0.348452	0.301388
Pop7	0.318907	4.35571e-07	0.20096	0.154182
Parp1	0.354505	4.36913e-07	0.1854	0.140187
Npepl1	0.59002	4.68727e-07	0.115378	0.0720497
Tm9sf3	0.396674	4.89001e-07	0.166363	0.121967
Isca2	0.255313	4.90458e-07	0.251117	0.201939
Kars	0.459756	4.93169e-07	0.143685	0.0995776
Thoc5	0.424681	4.99179e-07	0.154445	0.110434
Reep5	0.190438	5.27163e-07	0.414666	0.363516
Sh3bp2	2.12933	5.60606e-07	0.0546267	0.0131566
Nup43	0.561452	6.1298e-07	0.118523	0.0754356
Mapkapk2	1.14453	6.20557e-07	0.0743254	0.0326981
Cdip1	0.556497	6.21229e-07	0.125641	0.0831103
Golph3	0.288801	6.24066e-07	0.237047	0.191362
Cfl1	0.0693439	6.2824e-07	0.990896	0.986435
Rarg	0.983665	6.31958e-07	0.0842576	0.0427053
Hnrnph2	0.228806	6.71783e-07	0.289687	0.239506
Utp3	0.207402	6.95064e-07	0.343155	0.29166
Ccnl1	0.257755	7.00141e-07	0.256415	0.209345
Bclaf3	0.741796	7.18845e-07	0.10197	0.0603334
Lman2	0.204617	7.68062e-07	0.358219	0.308912
Sart1	0.305467	7.76967e-07	0.204105	0.158256
Ubfd1	0.6671	7.87257e-07	0.104453	0.0623542
Morf4l1	0.135922	7.99393e-07	0.810462	0.765814
Mcm7	0.400717	8.02369e-07	0.164873	0.121624
Mrpl32	0.268693	8.02985e-07	0.234233	0.188159
Tmed9	0.163741	8.05738e-07	0.578878	0.524018
Emc10	0.171169	8.23382e-07	0.50091	0.444573
Atxn10	0.181013	8.43657e-07	0.414501	0.360474
Mad2l2	0.427922	8.44374e-07	0.143354	0.0995238
Man1a	0.286954	8.5052e-07	0.229267	0.183731
Mtdh	0.1676	8.5084e-07	0.481543	0.428171
Csde1	0.185124	8.68988e-07	0.396458	0.34505
Comt	0.565699	8.87844e-07	0.118523	0.0762955
2610524H06Rik	0.749604	8.88743e-07	0.0948518	0.0531532
Vdac1	0.209686	8.92e-07	0.336368	0.286006
Crnkl1	0.336964	8.99153e-07	0.18871	0.144261
Cd83	4.52046	9.15882e-07	0.0430392	0.00227876
Yif1b	0.401608	9.18014e-07	0.159742	0.116335
Tbcb	0.351588	9.44403e-07	0.176792	0.132458
Tmpo	0.313646	9.57545e-07	0.200298	0.155343
Csk	0.159106	1.01801e-06	0.58732	0.530231
Aebp2	0.579491	1.03491e-06	0.126469	0.0852708
Prmt5	0.522647	1.03651e-06	0.129945	0.0879688
Bud31	0.262709	1.04003e-06	0.247807	0.201445
Setd5	0.311121	1.08504e-06	0.201291	0.156686
Selenok	0.166273	1.11022e-06	0.542956	0.494427
BC005561	0.66404	1.1597e-06	0.108095	0.066858
Prmt3	0.532119	1.17279e-06	0.121006	0.078757
Bid	1.12892	1.2053e-06	0.0733322	0.0326658
Cinp	0.686107	1.23302e-06	0.101473	0.0601722
Hmces	0.606642	1.42266e-06	0.11273	0.0715123
Bloc1s2	0.269155	1.45192e-06	0.238371	0.192405
Nup54	0.542656	1.45351e-06	0.124483	0.083121
Cnn3	0.515547	1.45784e-06	0.131766	0.0907312
Ciapin1	0.270257	1.46013e-06	0.234564	0.189094
Knop1	0.330464	1.47088e-06	0.194173	0.150635
Gskip	0.359187	1.47934e-06	0.172654	0.129739
Prps1	0.315958	1.54187e-06	0.204933	0.161158
Sf3b5	0.153473	1.54317e-06	0.531369	0.484226
Chtop	0.205626	1.54401e-06	0.32445	0.273387
Acbd6	0.283659	1.55112e-06	0.21172	0.166457
Rac1	0.21497	1.57019e-06	0.299785	0.251631
Ntmt1	0.50845	1.69231e-06	0.125641	0.0839272
Parl	0.269235	1.75836e-06	0.225128	0.179764
Nadk	0.30728	1.79124e-06	0.204933	0.16104
Cenpx	0.18452	1.81846e-06	0.39265	0.342932
Gm26532	1.78056	1.86979e-06	0.0562821	0.0164995
Kat2a	0.38276	1.87812e-06	0.157259	0.114755
Ddit3	0.485789	1.88314e-06	0.143354	0.102867
Clptm1	0.284272	1.90393e-06	0.215858	0.171746
Abcc1	0.976223	2.06915e-06	0.081609	0.0419206
Bola2	0.146615	2.10137e-06	0.635987	0.596068
Atad1	0.296222	2.18886e-06	0.206092	0.162125
Chordc1	0.204865	2.20292e-06	0.313855	0.266733
Blmh	0.356488	2.23589e-06	0.164542	0.121881
Snrpb2	0.219014	2.26565e-06	0.27363	0.226113
Srp72	0.192873	2.27214e-06	0.344645	0.295712
Tsfm	0.389306	2.27214e-06	0.153782	0.111606
Sdhb	0.164148	2.32401e-06	0.498593	0.445702
Abhd11	0.325112	2.33618e-06	0.188379	0.14554
Atg16l2	0.667457	2.36007e-06	0.107101	0.0671912
Etfa	0.217693	2.4518e-06	0.304916	0.257694
Hmg20b	0.343439	2.50638e-06	0.170998	0.128277
Dusp6	0.918473	2.66428e-06	0.0817745	0.0421678
Rrp8	0.453505	2.71062e-06	0.138719	0.0976858
Ube2j2	0.3458	2.72081e-06	0.172985	0.130706
Tmem97	1.46385	2.73155e-06	0.0604205	0.021057
Ndufb8	0.169173	2.75109e-06	0.462175	0.411091
Cdv3	0.726202	2.80783e-06	0.0963417	0.0564746
Smarcad1	0.424488	2.80975e-06	0.144347	0.102813
Aasdhppt	0.384527	2.88375e-06	0.160901	0.119334
Hmgb1	0.104075	3.01646e-06	0.852011	0.832135
Mettl2	0.378908	3.03835e-06	0.164873	0.123204
Ndufv1	0.205408	3.07837e-06	0.298792	0.250341
Mrps5	0.242801	3.14785e-06	0.243834	0.19807
Tmem183a	0.441516	3.17972e-06	0.142029	0.101297
Snw1	0.177266	3.31141e-06	0.401258	0.349102
Tnfrsf19	2.74083	3.35999e-06	0.0460189	0.0071695
Ankrd39	0.378353	3.39187e-06	0.153617	0.111799
Ets2	0.689994	3.40863e-06	0.101142	0.0617738
Dek	0.205651	3.56071e-06	0.324284	0.277407
Alg3	0.62342	3.58911e-06	0.105281	0.0655251
Cox6a1	0.13999	3.62632e-06	0.701705	0.654628
Polb	0.397621	3.76449e-06	0.155107	0.114379
Mrpl50	0.454848	3.79181e-06	0.134249	0.0936012
Srpr	0.196015	3.93718e-06	0.317663	0.27056
Rap2c	0.628008	3.96217e-06	0.107598	0.0681694
Atp9b	0.35408	3.98893e-06	0.17613	0.135393
Ppil1	0.482634	4.03013e-06	0.11753	0.0766395
Pspc1	0.353292	4.06115e-06	0.172985	0.131964
Dut	0.273022	4.07634e-06	0.229101	0.186117
Rc3h1	0.356228	4.07665e-06	0.165701	0.124106
4921524J17Rik	0.334583	4.10991e-06	0.185731	0.144529
Thoc3	0.377854	4.24654e-06	0.15461	0.113347
Naf1	1.03445	4.30165e-06	0.0728356	0.0339449
Lzic	0.40772	4.34561e-06	0.143354	0.102243
Ankrd46	0.461351	4.38893e-06	0.138553	0.0988144
Mvp	0.610473	4.50209e-06	0.108426	0.0691153
Rae1	0.243803	4.51923e-06	0.258732	0.214999
Polr3h	0.966208	4.66723e-06	0.076974	0.038223
Bach2	0.350884	4.68986e-06	0.170667	0.129707
Ints11	0.248249	4.71125e-06	0.237875	0.194501
Ogfr	0.270804	4.74173e-06	0.225956	0.183365
Gosr2	0.287208	4.7867e-06	0.21172	0.169854
Irf3	0.238928	4.95061e-06	0.264857	0.222125
Eed	0.198499	5.07892e-06	0.304916	0.25735
Gadd45gip1	0.300394	5.0806e-06	0.190035	0.147733
Xist	0.142068	5.38197e-06	0.680351	0.648845
Gnas	0.180048	5.43087e-06	0.355901	0.309331
Trav3-3	0.497915	5.79116e-06	0.129283	0.0903228
Nup93	0.683848	5.88074e-06	0.0922033	0.0531209
Ubxn4	0.172581	6.0356e-06	0.416984	0.367407
Nfx1	0.266937	6.19071e-06	0.223307	0.180699
Mrpl13	0.242822	6.23136e-06	0.209568	0.164694
Pphln1	0.402266	6.40435e-06	0.140209	0.0998463
Kdelr2	0.301597	6.43724e-06	0.186724	0.144691
Pfdn6	0.237724	6.73991e-06	0.247641	0.2041
Thoc1	0.345191	6.74248e-06	0.166694	0.125837
Dnttip2	0.236056	6.90504e-06	0.245655	0.20195
Utp6	0.571808	6.95644e-06	0.113226	0.0744682
Aggf1	0.381975	7.11883e-06	0.153617	0.113444
Mrps14	0.144178	7.44055e-06	0.565635	0.518827
Ddx46	0.183305	8.00373e-06	0.32776	0.279653
R3hdm1	0.238971	8.23841e-06	0.2488	0.206271
Pknox1	0.466074	8.61494e-06	0.133091	0.0945041
Kcna3	0.867197	8.70705e-06	0.079457	0.0415766
Per1	1.19611	8.73329e-06	0.0660487	0.0285275
Alkbh6	0.404268	8.94984e-06	0.147823	0.108682
Mrps21	0.148534	9.02665e-06	0.536501	0.488472
Fam133b	0.212806	9.51187e-06	0.261546	0.216891
Hmgcs1	0.503342	9.59064e-06	0.12531	0.0871411
Acadvl	0.27107	9.62934e-06	0.216852	0.175626
Fam60a	0.39843	9.91443e-06	0.147658	0.108478
Desi2	0.305771	1.00892e-05	0.18689	0.146453
Chic2	0.614991	1.00892e-05	0.103791	0.0659658
Rex1bd	0.167528	1.02057e-05	0.391657	0.342943
C2cd5	0.386531	1.02951e-05	0.160569	0.122129
Pelp1	0.504696	1.02951e-05	0.116868	0.0783485
Hdac1	0.178018	1.04221e-05	0.422116	0.381596
Pmpca	0.304949	1.04529e-05	0.169839	0.128524
Camta1	0.534046	1.10146e-05	0.111736	0.0735008
Pwp2	0.669971	1.10279e-05	0.0960106	0.0582374
Letm1	0.241621	1.10427e-05	0.238371	0.196403
Tipin	0.345758	1.1647e-05	0.155272	0.115088
Ifnar1	0.23369	1.17292e-05	0.266843	0.225931
Arpc1b	0.102258	1.18447e-05	0.866413	0.840659
Appbp2	0.408288	1.20018e-05	0.137394	0.0983737
Nans	0.21744	1.20282e-05	0.265188	0.222168
Pdrg1	0.188848	1.2304e-05	0.310379	0.263992
Hirip3	0.832427	1.24175e-05	0.079457	0.0419744
Thop1	1.42977	1.25999e-05	0.0564476	0.0193695
Mtrr	0.700095	1.26962e-05	0.0943552	0.0568615
Midn	0.235231	1.26962e-05	0.274292	0.233842
Zbtb7b	0.248718	1.2839e-05	0.245489	0.205089
Scaf11	0.245497	1.33725e-05	0.234564	0.193114
0610037L13Rik	0.321183	1.34002e-05	0.172819	0.132878
Slc41a1	1.0367	1.36381e-05	0.072339	0.0355358
Atg101	0.206055	1.36739e-05	0.300447	0.257382
Cog2	0.450277	1.39004e-05	0.125476	0.0870766
Sod2	0.205943	1.40576e-05	0.280086	0.235583
Vps4b	0.191274	1.41943e-05	0.304585	0.25894
Hnrnpa0	0.353834	1.42713e-05	0.153948	0.114733
Hsf1	0.251835	1.42871e-05	0.220659	0.179065
Cox19	0.436534	1.43791e-05	0.133753	0.0955897
Aifm1	0.407781	1.44704e-05	0.129449	0.0904518
Rpf1	0.255556	1.47445e-05	0.213872	0.172337
Usp38	0.323161	1.49969e-05	0.17613	0.136715
Gch1	1.0437	1.50502e-05	0.0720079	0.0353101
Psmc6	0.18397	1.51345e-05	0.301275	0.25564
Ptpn22	0.310556	1.51946e-05	0.189373	0.149732
Mindy3	0.378841	1.53859e-05	0.15759	0.119527
Tob2	0.37327	1.55578e-05	0.156928	0.118668
Gmps	0.230925	1.56758e-05	0.236219	0.194039
Mpdu1	0.30185	1.57441e-05	0.188379	0.14885
3110082I17Rik	1.63031	1.63529e-05	0.0524748	0.0159191
Rab11a	0.190298	1.65494e-05	0.294653	0.249761
Rftn1	0.24748	1.65524e-05	0.218341	0.17684
Ankrd49	0.274006	1.67237e-05	0.189869	0.14942
Atf2	0.312429	1.71648e-05	0.17166	0.132007
Polr1a	0.388484	1.75062e-05	0.144678	0.106392
Ppp6c	0.202514	1.78977e-05	0.28439	0.240356
Itk	0.132807	1.79841e-05	0.709651	0.672299
1110008F13Rik	0.404155	1.79841e-05	0.140209	0.101964
Jmjd6	0.372146	1.79891e-05	0.149313	0.111122
Zpr1	0.259154	1.83237e-05	0.209568	0.168596
Ncbp2	0.286353	2.01663e-05	0.181592	0.141219
Rbx1	0.122871	2.05203e-05	0.715941	0.675491
Pigt	0.205548	2.08784e-05	0.266016	0.223114
Tapbp	0.144049	2.14069e-05	0.664625	0.617082
Usp9x	0.271105	2.15161e-05	0.212879	0.173541
Smn1	0.334198	2.3792e-05	0.157424	0.118807
Mrpl11	0.243813	2.40267e-05	0.217183	0.176475
Ppp2r5d	0.555954	2.41573e-05	0.105115	0.0682661
Eif3e	0.12407	2.41573e-05	0.755007	0.711565
Trim27	0.254376	2.43392e-05	0.201291	0.160921
Zmiz2	0.552529	2.49632e-05	0.111571	0.0750486
Dnajc8	0.156918	2.49895e-05	0.419301	0.371653
Rbbp8	1.1764	2.51871e-05	0.0624069	0.026496
Gm10282	0.496214	2.53023e-05	0.113723	0.0766825
Ctdnep1	0.770013	2.54845e-05	0.0854163	0.0493803
Rrp12	1.02978	2.58663e-05	0.0691938	0.0333215
Dapk3	0.240753	2.59039e-05	0.219169	0.178034
Coa5	0.288233	2.61043e-05	0.180765	0.141186
Capns1	0.158688	2.61936e-05	0.399934	0.352058
Smim13	0.660762	2.63923e-05	0.0922033	0.0558619
Pdia4	0.16933	2.64346e-05	0.373614	0.329346
Slc16a1	1.12405	2.7998e-05	0.0642278	0.02842
Timm22	0.34007	2.7998e-05	0.150968	0.112573
Zc3h18	0.302072	2.82241e-05	0.169674	0.1309
Gm3839	0.169228	2.84949e-05	0.494289	0.459428
Hdac2	0.329992	2.84949e-05	0.153451	0.114809
Agpat5	0.687699	2.85252e-05	0.0912101	0.0550772
Mmd	1.30142	2.87003e-05	0.0609171	0.0254103
Luc7l	0.229375	2.89736e-05	0.232412	0.191427
Srsf9	1.26188	3.01435e-05	0.0589306	0.0233358
Psph	0.249882	3.09925e-05	0.19798	0.157385
Cops2	0.230098	3.12978e-05	0.229267	0.188256
Gcn1l1	0.338008	3.19533e-05	0.155769	0.117797
Park7	0.127053	3.31976e-05	0.707002	0.671127
Fxr1	0.268391	3.32487e-05	0.202615	0.164297
Pitpnm2	0.656946	3.32563e-05	0.0922033	0.0563456
Mrps12	0.228344	3.33751e-05	0.220493	0.179549
Appl1	0.205382	3.34189e-05	0.249462	0.207174
Ppp1r16b	0.50194	3.35756e-05	0.117365	0.0813905
Trmt11	0.470063	3.35858e-05	0.119351	0.0827448
Prr14l	0.27084	3.35907e-05	0.200795	0.161889
Sart3	0.283589	3.47369e-05	0.171495	0.1322
Sarnp	0.141144	3.64436e-05	0.515146	0.470252
Vamp4	0.241615	3.7543e-05	0.230756	0.191384
Atpif1	0.229785	3.76339e-05	0.236054	0.195576
Gnai3	0.166495	3.76339e-05	0.372786	0.327067
Nudt19	0.280703	3.77211e-05	0.17762	0.138381
Sfxn1	0.26667	3.80501e-05	0.188545	0.149087
Polr1e	0.601096	3.93705e-05	0.0976659	0.0619135
Larp1	0.449227	4.0264e-05	0.124317	0.087915
Dcaf7	0.25778	4.03959e-05	0.20245	0.163544
D16Ertd472e	0.302537	4.03959e-05	0.190531	0.153612
Nefh	1.71827	4.07774e-05	0.0493296	0.0143605
Faap100	0.55864	4.13708e-05	0.100977	0.0651274
Rbm34	0.388443	4.2829e-05	0.140043	0.103415
Tgs1	0.21278	4.29695e-05	0.235888	0.194802
Pycrl	0.56388	4.34567e-05	0.0976659	0.0616555
Med29	0.273786	4.36193e-05	0.193842	0.155289
E2f4	0.336009	4.64013e-05	0.155603	0.118377
Leo1	0.516233	4.64563e-05	0.107929	0.072039
Nono	0.14208	4.64603e-05	0.509353	0.455494
Sptlc1	0.339356	4.64773e-05	0.159576	0.122741
Pcnp	0.177703	4.67521e-05	0.304916	0.261155
Hax1	0.276319	4.67829e-05	0.183082	0.144228
Maea	0.228734	4.69924e-05	0.216024	0.175346
Slc52a2	0.538357	4.77021e-05	0.106274	0.0706523
Dot1l	0.650919	4.89549e-05	0.0893892	0.0540883
Exosc9	0.351136	5.06064e-05	0.142526	0.105403
Napa	0.160918	5.10233e-05	0.345307	0.298614
Pde12	0.428948	5.11675e-05	0.127462	0.0915374
Rce1	0.324689	5.14875e-05	0.161894	0.124601
Otud4	0.56478	5.1747e-05	0.0994868	0.0640095
Guk1	0.20654	5.36857e-05	0.252111	0.210484
Rpl10	0.105055	5.41518e-05	0.82685	0.798104
Chchd3	0.152138	5.46143e-05	0.384539	0.336966
Calm3	0.156682	5.46854e-05	0.366661	0.319328
Golga7	0.189651	5.50374e-05	0.262705	0.219428
Il2ra	1.82295	5.58385e-05	0.048833	0.0145002
Med8	0.227568	5.58951e-05	0.21172	0.171402
Cpsf2	0.296591	5.58968e-05	0.164377	0.126686
Aldh18a1	0.484532	5.6985e-05	0.11422	0.0786173
Commd1	0.261106	5.72664e-05	0.188876	0.149839
Gid8	0.254594	5.76789e-05	0.193014	0.15444
Arih2	0.322235	5.82326e-05	0.171495	0.135543
Ctsz	0.279833	5.87514e-05	0.174309	0.13621
Slamf1	0.524856	5.88724e-05	0.126469	0.0923651
Erf	1.1696	5.89837e-05	0.0604205	0.0259908
Ppp2r1a	0.159067	5.95664e-05	0.360371	0.31333
Usp5	0.311166	5.97626e-05	0.15908	0.12171
Art2b	0.79738	5.98192e-05	0.0781328	0.0435437
Pinx1	0.45891	6.0577e-05	0.114385	0.0785528
Zcrb1	0.180439	6.14598e-05	0.293826	0.251782
Rwdd4a	0.388407	6.15541e-05	0.136567	0.100362
Gm26826	2.93097	6.22072e-05	0.0392319	0.00507347
Ccdc115	0.291899	6.2492e-05	0.181758	0.144701
Cdk11b	0.149265	6.29013e-05	0.391491	0.345243
Las1l	0.293794	6.34026e-05	0.174805	0.137532
Hvcn1	0.243789	6.36144e-05	0.239364	0.203809
Rnf20	0.231447	6.37459e-05	0.220824	0.182312
Smim7	0.269654	6.42786e-05	0.177454	0.139338
Trib1	2.83343	6.51486e-05	0.0393975	0.00529919
Fam168a	0.362574	6.55752e-05	0.144181	0.108134
Rassf5	0.140646	6.70606e-05	0.527562	0.483613
Asap1	0.517631	6.73318e-05	0.10197	0.0667613
Zbtb17	0.544328	6.75962e-05	0.103129	0.0682339
Gdi2	0.130107	6.84762e-05	0.632677	0.582976
Exosc5	0.180695	6.9852e-05	0.291674	0.248761
Mrpl37	0.356982	7.07672e-05	0.135408	0.0989971
Thg1l	0.664778	7.2522e-05	0.0877338	0.0531532
Mrpl45	0.433279	7.33468e-05	0.117199	0.0816914
Mpc2	0.158553	7.42109e-05	0.372289	0.326658
Sec22b	0.23332	7.52092e-05	0.207416	0.168456
Lrpprc	0.483871	7.54619e-05	0.107764	0.0725119
Cope	0.142856	7.55098e-05	0.473928	0.422205
Mtpap	0.355254	7.73212e-05	0.143188	0.107145
Nol6	0.549838	7.75687e-05	0.0986592	0.0636978
Tmc8	0.254537	7.78461e-05	0.197318	0.159589
Acsl5	0.21794	7.79513e-05	0.242841	0.204293
Ndufa1	0.127847	7.94971e-05	0.600397	0.552395
Ube2f	0.251163	8.05212e-05	0.191028	0.152935
Mrpl35	0.204333	8.10878e-05	0.219169	0.178324
Prkcd	0.39307	8.12542e-05	0.131435	0.0961917
Srrm1	0.132067	8.13499e-05	0.567125	0.520815
Phpt1	0.171069	8.20606e-05	0.307896	0.264519
Nemf	0.210176	8.4246e-05	0.240854	0.201337
Atp5j2	0.0960665	8.55232e-05	0.854991	0.829587
Sra1	0.151497	8.5827e-05	0.401424	0.354089
Pum1	0.18861	8.5827e-05	0.249628	0.208496
Irf2bp2	0.582472	8.73113e-05	0.0994868	0.0653639
Sf3b1	0.121063	8.83874e-05	0.758318	0.713833
Qdpr	0.254829	9.0113e-05	0.19947	0.162125
Rab3gap1	0.199268	9.04455e-05	0.239033	0.198833
Minpp1	0.52168	9.24011e-05	0.10495	0.0705664
Trnau1ap	0.264052	9.36584e-05	0.181427	0.144121
Ncoa3	0.231708	9.37078e-05	0.220659	0.18257
Pdk3	0.698147	9.37688e-05	0.0801192	0.0459622
Hgh1	0.561466	9.7758e-05	0.0983281	0.0641815
Dhx30	0.203464	9.88949e-05	0.225128	0.185773
Mrpl3	0.261333	9.94129e-05	0.175137	0.13751
5430416N02Rik	0.486951	0.000100067	0.113392	0.0791117
Rpia	0.612541	0.000103587	0.0880649	0.0539271
Skiv2l2	0.260186	0.000104837	0.184903	0.14741
Eri1	0.261215	0.000105202	0.190862	0.153784
Nvl	0.244394	0.000106112	0.189869	0.152193
Tmem185b	0.355493	0.000111093	0.143685	0.108596
Opa3	0.555243	0.000111255	0.0996524	0.0658369
Mrgbp	0.324836	0.000112315	0.146996	0.111391
Mphosph8	0.206744	0.000112377	0.230922	0.192072
Fen1	0.508113	0.000112769	0.103791	0.0696097
Cluh	1.12022	0.000114015	0.0576064	0.0241527
Gm42047	0.885576	0.000114904	0.0731667	0.0398783
Ankrd17	0.249291	0.000116812	0.190862	0.153859
Tnfsf11	2.63571	0.000118955	0.0389008	0.00584739
Plrg1	0.365504	0.00012159	0.135905	0.100771
Ccnt1	0.196344	0.000122438	0.252773	0.21387
Surf6	0.39073	0.000123981	0.131932	0.09746
Lactb	0.776551	0.000125666	0.0738288	0.0403835
Mboat7	0.290721	0.000127834	0.164046	0.128191
Sar1b	0.191004	0.000131624	0.246813	0.20654
Chd1l	0.357967	0.000131903	0.138057	0.103286
Gtpbp6	0.30622	0.000132577	0.156597	0.121151
Cks2	1.691	0.000132791	0.0475087	0.0146077
Med1	0.259978	0.000133381	0.18242	0.146174
Tpst2	0.169482	0.000135129	0.349777	0.310933
Chrac1	0.14801	0.000137659	0.368813	0.324487
Rnf149	0.672209	0.000140749	0.0819401	0.0485527
Traf6	0.374077	0.000143343	0.135077	0.100642
Colgalt1	0.706763	0.000143576	0.0789604	0.0456397
Yme1l1	0.165484	0.000145107	0.287204	0.246031
Ap2s1	0.146465	0.000145737	0.35226	0.306128
Tfg	0.259933	0.000146012	0.171164	0.134264
Gusb	0.459885	0.000146984	0.109419	0.0752959
Prps1l3	0.23105	0.000147973	0.201788	0.165081
Srek1	0.221088	0.000149521	0.222645	0.185601
Scarb1	1.16632	0.000155097	0.0556199	0.0227769
Trbv29	0.924621	0.00015576	0.0754842	0.0431675
Rdx	0.180703	0.000156891	0.255752	0.216085
Diexf	0.738183	0.000159659	0.0789604	0.0461019
Ogdh	0.141637	0.000162823	0.348783	0.302527
Lmna	2.36522	0.000164197	0.0403907	0.00795417
Tpm4	0.164822	0.000171831	0.321635	0.281803
Kdm2a	0.274036	0.000172895	0.190531	0.156461
Atg4b	0.264715	0.000174265	0.173978	0.138295
H2-Q7	0.174671	0.000182433	0.304916	0.26525
Nudt9	0.70112	0.000182757	0.0814435	0.0487354
Odc1	1.20418	0.000187046	0.0542956	0.021831
Mrps25	0.332479	0.000187822	0.13458	0.0997281
Nus1	0.444835	0.000188891	0.11422	0.080853
Tomm6	0.286599	0.000192093	0.160569	0.125515
Arl5b	0.606036	0.000192896	0.0961761	0.0637731
Map3k8	2.4687	0.000196577	0.0390664	0.00693302
Exosc4	0.202391	0.00020074	0.232081	0.194952
Urb2	1.23421	0.00020238	0.0549578	0.0227661
Nae1	0.209437	0.000205773	0.20096	0.163748
Nol10	0.634965	0.000205834	0.0869061	0.0543356
Tfdp1	0.516408	0.000206103	0.0946863	0.0614513
Mgat2	0.191294	0.000206824	0.234398	0.196092
Rap1gds1	0.263633	0.000208501	0.184407	0.149861
Wdr3	0.33135	0.000209453	0.139878	0.105543
Rhot2	0.420832	0.000209776	0.121834	0.0886997
Pfas	1.16863	0.000212728	0.0547923	0.0225404
Mrpl49	0.300536	0.000213689	0.147989	0.113132
Mtch2	0.157619	0.000214255	0.308724	0.266432
Ptpn11	0.456573	0.000214839	0.110081	0.0770479
Cdt1	0.388974	0.00022101	0.122496	0.0890544
Pet100	0.159006	0.000230175	0.338024	0.297131
Polr2c	0.165887	0.000230213	0.258401	0.21717
Rbm27	0.243924	0.00023451	0.184572	0.148958
Dnajc15	0.207993	0.000235955	0.213706	0.176314
Clcn4	0.244889	0.000238205	0.206919	0.172218
Pou2af1	1.78915	0.000242342	0.0455223	0.0138016
Cpsf6	0.150286	0.000242622	0.338686	0.29597
Rbm22	0.175949	0.000245287	0.243834	0.204616
B230307C23Rik	0.256412	0.000253026	0.16388	0.128127
Ift20	0.166972	0.000254942	0.288363	0.248568
Tmed7	0.275269	0.000255541	0.163218	0.128514
Rasal1	1.15437	0.000256182	0.0544612	0.0225726
Cd40lg	0.194869	0.000256521	0.407217	0.384541
Gtf2h5	0.145301	0.000266013	0.351101	0.307214
Atp2b1	0.204417	0.000266653	0.250952	0.216472
Ascc3	0.176771	0.00026747	0.28588	0.247934
Glrx2	0.176167	0.00027353	0.255256	0.21559
Ptrhd1	0.488735	0.000273544	0.100149	0.0675459
Cops8	0.178449	0.000283399	0.256249	0.217826
Lrrfip1	0.132392	0.000284126	0.513988	0.473617
Polr3k	0.249713	0.000285839	0.170833	0.135694
Carm1	1.31412	0.000286652	0.0511505	0.0196059
Nfe2l1	0.5351	0.000288108	0.0968383	0.0647512
Tnpo1	0.24223	0.000288343	0.181924	0.146754
Hdac3	0.254271	0.000288413	0.17166	0.136457
Clint1	0.32123	0.000307972	0.153286	0.120549
Lta4h	0.161433	0.000308416	0.276444	0.23611
Mre11a	0.45822	0.000309725	0.104122	0.0715983
Raver1	0.490503	0.000315815	0.0986592	0.0662776
Cd160	2.88812	0.000317791	0.0355901	0.00434255
Faim	0.318238	0.000321372	0.142857	0.109467
Eef1d	0.100465	0.000331224	0.824367	0.795438
AC125141.3	2.77162	0.00033381	0.0362523	0.00510572
Ddx47	0.149018	0.000354762	0.299288	0.257403
Ahctf1	0.265282	0.000354762	0.171164	0.137371
Cers2	0.175715	0.000360659	0.248469	0.210119
Ndufaf8	0.154755	0.000362148	0.297136	0.257479
Ahi1	0.862259	0.000371019	0.067704	0.0366107
Dera	0.24266	0.000378055	0.17613	0.141133
Srp19	0.133913	0.000379171	0.40043	0.35424
Zcchc7	0.143566	0.000380308	0.36004	0.317404
Tex10	0.249896	0.00038155	0.174143	0.139682
Gm20275	0.658742	0.000394326	0.0799537	0.0486172
Cltc	0.177009	0.000398995	0.248634	0.211602
Surf2	0.253777	0.000401415	0.167522	0.133179
Rap1b	0.162519	0.000407985	0.302433	0.264476
Cd81	0.231521	0.000418893	0.198974	0.165092
Smc2	0.422871	0.000419315	0.105612	0.0734901
Rasl11b	0.674171	0.000420471	0.0782983	0.0471446
Psmg3	0.375896	0.00042237	0.11273	0.0799501
Arfrp1	0.157656	0.00042618	0.288032	0.248557
Klf16	0.910093	0.000430817	0.0634001	0.0324831
Fas	0.263373	0.000438388	0.219666	0.188987
Rpp14	0.370441	0.000458138	0.122	0.0897423
Mapkapk3	0.449154	0.000461049	0.109419	0.0779293
Telo2	0.445391	0.000461687	0.106605	0.0748659
Zfp62	0.404175	0.000477404	0.129945	0.0991046
Mesd	0.199501	0.000486423	0.216686	0.181248
Med19	0.288	0.000507759	0.147161	0.114164
Zbtb1	0.268901	0.000511659	0.163052	0.130212
Dhx29	0.457843	0.000524535	0.0993213	0.0678146
Seh1l	0.323982	0.00052563	0.126966	0.0944181
Fip1l1	0.126495	0.000526753	0.356563	0.31391
Plk3	2.55198	0.000538646	0.0364178	0.00619135
Ydjc	0.935978	0.000541781	0.0597583	0.0292154
Rgs16	4.75749	0.000546436	0.0312862	0.00109639
Ppm1g	0.140241	0.000550509	0.36633	0.325841
Wdr70	0.273341	0.000556335	0.156762	0.123881
Pcgf6	0.458418	0.000563142	0.100811	0.0696205
Qsox1	0.370827	0.000563142	0.123158	0.0916879
Htatsf1	0.266693	0.000567355	0.154776	0.121634
Tcf3	0.317876	0.000568756	0.13607	0.103813
Nktr	0.132461	0.00058098	0.376428	0.336322
Dnajc11	0.383483	0.000582685	0.115213	0.0834435
Bap1	0.324279	0.000585515	0.138884	0.106887
Lypla2	0.127021	0.000594256	0.431551	0.388421
Zfp622	0.201484	0.000596414	0.216189	0.181022
Foxn3	0.232191	0.000599851	0.194173	0.160997
1110032F04Rik	1.71992	0.000601141	0.042046	0.0119635
Naa35	0.274794	0.000616258	0.146664	0.11396
Tex30	0.377738	0.000620355	0.118523	0.0870014
Tial1	0.164369	0.000627534	0.258898	0.222125
Cd4	0.115467	0.000629869	0.678199	0.639031
Trappc3	0.185291	0.000633778	0.222976	0.187837
Chpf	0.771536	0.000634468	0.0693594	0.0391259
Mrps2	0.499993	0.000640164	0.0966727	0.0660411
Srp54a	0.755985	0.00064211	0.0691938	0.0389002
Pole3	0.44056	0.00064211	0.0994868	0.0683413
Luc7l3	0.128018	0.000650563	0.376262	0.335494
Esco1	0.162522	0.000664899	0.258898	0.222383
Uba6	0.586486	0.000667941	0.0872372	0.0570228
Cstb	0.15884	0.000680266	0.277438	0.239302
Map2k2	0.17795	0.000683465	0.241847	0.205809
Xrcc5	0.47369	0.000691308	0.0935276	0.0626659
Naa20	0.237102	0.000696827	0.175137	0.141724
Zfp318	0.872476	0.00069847	0.0635656	0.0336225
Car12	1.33358	0.000701181	0.0483364	0.0185096
Dcun1d1	0.177461	0.000704033	0.216189	0.180151
Insig1	0.540418	0.000706309	0.0893892	0.0589791
Tfap4	0.384141	0.000706309	0.115378	0.0841637
Cwc22	0.288757	0.000706309	0.147658	0.115615
Vps36	0.181678	0.000711877	0.230425	0.194598
Lmbrd1	0.287957	0.000713031	0.154114	0.122397
Peak1	0.588388	0.000726211	0.0880649	0.0580869
Fam206a	0.630801	0.000734473	0.0774706	0.0472521
Ecm1	0.259153	0.000736082	0.175302	0.143293
Cbx3	0.162616	0.000736082	0.263036	0.225608
Rbm17	0.373331	0.000742963	0.113888	0.0827556
Gpbp1	0.143668	0.000745067	0.355901	0.31764
Slc25a1	0.569745	0.000745598	0.0855819	0.0553675
Tmed2	0.196924	0.000745598	0.210892	0.176056
Iws1	0.221574	0.00074688	0.182751	0.149474
Ap2b1	0.209679	0.000747926	0.178116	0.143874
Vti1b	0.130534	0.000757055	0.38636	0.340847
Pus3	0.41168	0.000759836	0.108426	0.0776391
Krr1	0.396617	0.000762098	0.110578	0.0795847
Eif4ebp1	0.768028	0.000763644	0.0690283	0.0391581
Dimt1	0.377047	0.000770851	0.116206	0.0852493
Mrpl38	0.207432	0.000780595	0.203112	0.1688
Ninj1	0.570063	0.000786381	0.0807813	0.0504122
Gfod1	2.1593	0.000789541	0.0379076	0.00843787
Bmi1	1.0172	0.00079643	0.0576064	0.0280653
Cenpc1	0.734795	0.000799453	0.0716769	0.0418884
Otub1	0.142962	0.000804733	0.308393	0.26956
Fcho1	0.243352	0.000805195	0.161232	0.128643
Cetn3	0.127943	0.000809343	0.349611	0.308181
Pmf1	0.614558	0.000816059	0.0778017	0.0478217
Cs	0.139873	0.000826203	0.321139	0.281513
1110004E09Rik	0.277303	0.000826483	0.143685	0.111401
Fasn	0.523536	0.000835936	0.0890581	0.0589038
Ccdc59	0.135663	0.000841922	0.280252	0.241205
Katna1	0.274479	0.000847195	0.15312	0.12129
Mthfsl	0.306914	0.00085618	0.138884	0.107628
Mettl13	0.875803	0.00087946	0.0610826	0.0315157
Nsun5	0.494953	0.000882379	0.0941897	0.0641493
Sdf2l1	0.269962	0.000889978	0.155107	0.123161
Sec23b	0.285711	0.000893604	0.150141	0.11842
Prpf3	0.321082	0.000894613	0.132263	0.10119
Rnmt	0.212845	0.000895351	0.173978	0.140122
Arcn1	0.188589	0.000896787	0.211058	0.176765
Rnf44	0.217665	0.000900318	0.181758	0.148668
Adck5	0.528251	0.000913263	0.083761	0.0536584
Crybg1	0.240605	0.000921407	0.175633	0.143788
Ppme1	0.423526	0.000977509	0.105115	0.0748874
Rbm45	0.198824	0.000982303	0.200132	0.166608
Nfyc	0.190506	0.000984095	0.209402	0.175938
Polr1b	0.936204	0.00100339	0.0599239	0.030774
Mrpl2	0.202028	0.00100837	0.187055	0.153247
Uspl1	0.338403	0.00101352	0.128456	0.0979867
Acsl4	0.400703	0.00101575	0.105612	0.0752959
Yaf2	0.690125	0.00101705	0.0711803	0.0417594
Riok2	0.307626	0.00101887	0.134084	0.103125
Emg1	0.104202	0.00102289	0.669426	0.631077
Elovl1	0.230497	0.00103364	0.164542	0.131996
Safb2	0.179342	0.00104089	0.220659	0.186364
Copa	0.169851	0.0010842	0.240192	0.205411
Trpm1	3.46038	0.0010885	0.0316173	0.00280546
Ubash3b	0.495282	0.00109611	0.0905479	0.0609784
Ints13	0.34269	0.00111364	0.1268	0.0965141
Cstf2	0.398533	0.00111364	0.10677	0.076704
Fam207a	0.300391	0.00114351	0.134911	0.10406
Zfp664	0.428227	0.00114763	0.102798	0.0731246
Surf4	0.156571	0.00115393	0.298792	0.262584
Spin2c	1.89875	0.00117192	0.0385698	0.00986747
Rpl35	0.0292943	0.00118173	0.997351	0.996098
Gfm1	0.38741	0.00118363	0.10495	0.0747477
Btla	0.474138	0.00120062	0.102963	0.0738125
Nelfa	0.216282	0.00120532	0.166032	0.133114
Riox2	0.311167	0.00120849	0.127462	0.0967076
Ndufaf2	0.511359	0.00121603	0.0826022	0.0530779
Bclaf1	0.116135	0.00122292	0.47757	0.429342
Mrpl41	0.171243	0.00122395	0.219335	0.183988
Gsap	1.17371	0.00122395	0.0511505	0.0225189
Ptp4a2	0.121261	0.00123309	0.476908	0.431772
Brcc3	0.255894	0.00123462	0.153782	0.122397
Rtn3	0.157978	0.00124171	0.273299	0.238002
Rpp30	0.322001	0.00124395	0.120841	0.0903765
Itgb1bp1	0.189346	0.00124977	0.206257	0.173476
Bzw2	0.126698	0.00126518	0.455057	0.42055
Zfp106	0.222774	0.00127663	0.175302	0.143315
Tbce	0.257835	0.00127771	0.159907	0.129201
Nbn	0.410525	0.00128674	0.0999834	0.0702009
Tinf2	0.339362	0.00129966	0.122662	0.092623
Hnrnpul2	0.15022	0.00129966	0.272968	0.236636
Sin3b	0.126	0.00130769	0.376593	0.335462
Copg1	0.173943	0.00131394	0.228439	0.194662
Timm10b	0.12844	0.00131416	0.36004	0.321628
Ccdc25	0.28207	0.00132732	0.139546	0.108908
Trrap	0.275679	0.00133349	0.151962	0.121376
Srrt	0.148898	0.00135211	0.256415	0.22075
Clptm1l	0.373455	0.00135303	0.112895	0.0830995
Tmem33	0.24028	0.00135424	0.161066	0.129588
Wac	0.129931	0.00136013	0.355239	0.317081
Fdx1	0.254055	0.00137611	0.141533	0.110122
Sptan1	0.13926	0.0013896	0.301606	0.264906
Myd88	0.209835	0.00138962	0.199636	0.167306
Alad	0.505016	0.00140697	0.083761	0.0544968
Cstf1	0.361002	0.00141512	0.121834	0.0926123
Slc22a2	1.49304	0.00141831	0.0418805	0.0135006
Dus1l	0.243238	0.00143268	0.152789	0.121269
Klhdc3	0.296825	0.00143996	0.128952	0.0983952
Pex14	0.276368	0.00144336	0.137726	0.107059
Znhit1	0.188782	0.00145092	0.204271	0.171036
Igflr1	0.356011	0.00145636	0.121006	0.0916556
Usp39	0.223097	0.00146216	0.163384	0.130943
Inip	0.310828	0.00146599	0.129614	0.0996743
Nmt2	0.479031	0.00148084	0.0913756	0.0623757
Becn1	0.136853	0.001481	0.313524	0.275322
Ezh2	0.628319	0.0014834	0.0711803	0.0423506
Mrpl27	0.214936	0.00151191	0.164046	0.132136
Naa40	0.356663	0.00153394	0.111571	0.0819172
Bms1	0.236786	0.00155008	0.153948	0.122677
Rnf10	0.158562	0.00155029	0.239199	0.20554
Pold2	0.300283	0.00155842	0.122827	0.0924726
Trnt1	0.174741	0.0015674	0.200463	0.167199
Plagl2	0.865138	0.0015877	0.0597583	0.0314835
Cd9	0.130025	0.00162518	0.327098	0.28979
Suox	0.401121	0.00162955	0.107929	0.0789397
Gls	0.308382	0.00163051	0.13458	0.10492
Mrps24	0.122241	0.00163305	0.402086	0.360141
Urb1	0.672979	0.00166421	0.0708492	0.0424903
Vma21	0.222501	0.00173757	0.164046	0.132372
Snrpd3	0.0972065	0.00173757	0.73564	0.700923
Dusp5	1.33311	0.00176828	0.0465155	0.0186923
Gmppb	0.500092	0.00177696	0.0872372	0.0586029
Vti1a	0.198015	0.00178127	0.176461	0.144379
Nop9	0.281164	0.0017868	0.132097	0.101867
Malsu1	0.199058	0.00179698	0.183082	0.151484
Ubap2	0.280442	0.00180013	0.135408	0.105253
Jpt2	0.513487	0.00182725	0.0834299	0.054873
Afg3l1	0.225481	0.00184037	0.173481	0.142777
Taf10	0.368283	0.00184124	0.109916	0.0807885
Nup98	0.354781	0.00185007	0.117199	0.0883127
Yrdc	0.821063	0.00185478	0.060586	0.0325691
Sac3d1	0.497092	0.00187792	0.083761	0.055217
Ccdc88b	0.315544	0.00188476	0.137229	0.108445
Prpf4	0.261813	0.00189701	0.131435	0.100996
Exosc1	0.1734	0.00191229	0.235557	0.202821
Dnajc5	0.131309	0.00191279	0.315014	0.279213
Oxsr1	0.503756	0.00191974	0.084092	0.0556362
Ptcd3	0.282431	0.00192155	0.133091	0.103372
Ikzf4	0.877991	0.00192595	0.0592617	0.0314835
Spred2	0.8503	0.00193019	0.0600894	0.0322251
Mplkip	0.174179	0.00194973	0.223142	0.190373
Commd2	0.173099	0.00196625	0.212051	0.179237
Ranbp3	0.249512	0.00199038	0.156928	0.126718
Scaf4	0.339164	0.0020207	0.118358	0.0893016
Mtx1	0.195653	0.00202634	0.182586	0.150495
Rpsa	0.0378884	0.0020319	0.999503	0.997904
Txnrd2	0.494833	0.00206078	0.0834299	0.0549805
Cab39	0.188864	0.00206772	0.182586	0.150882
Slc39a1	0.55731	0.00208072	0.0764774	0.0483162
Sdhaf2	0.223534	0.00210562	0.183248	0.153042
Rif1	0.194135	0.00211131	0.191028	0.159546
Idh3g	0.156917	0.00212673	0.219003	0.185203
Atp6v1b2	0.140222	0.00212673	0.278762	0.242839
Hmga1	0.209739	0.00213642	0.194835	0.164716
Mapk8	0.44839	0.00214359	0.0965072	0.0683521
Lmnb2	0.755389	0.00214727	0.0602549	0.0323756
Cd3e	0.0287343	0.00218009	0.990564	0.987854
Abi2	1.37242	0.00218347	0.0432048	0.0157578
Smg1	0.123162	0.00220787	0.308227	0.269593
Atp5g2	0.059799	0.00221161	0.85019	0.842314
Srebf2	0.193514	0.00228142	0.204271	0.173143
Ncoa4	0.182552	0.00229326	0.196656	0.164941
Cox4i1	0.0840397	0.00231585	0.920874	0.897778
2310033P09Rik	0.168464	0.0023203	0.228273	0.196006
Chka	0.430849	0.00233084	0.0940242	0.0658154
Mrpl46	0.262942	0.00233134	0.145009	0.115432
Xpot	0.827667	0.00233516	0.0585996	0.031075
Ncln	0.472467	0.00235937	0.0834299	0.0552385
Dlst	0.16544	0.00238513	0.229267	0.19679
Gid4	0.342457	0.00239384	0.111571	0.0828093
Scyl2	0.342258	0.00239398	0.116537	0.087915
Atp6v1h	0.165661	0.0024158	0.219831	0.187536
Snrnp27	0.146034	0.00242907	0.249959	0.215171
Txndc17	0.133807	0.00244558	0.300447	0.263014
Tnpo3	0.196026	0.00255312	0.194835	0.16406
Ggct	0.383623	0.00257312	0.0970038	0.0686853
Lrrc42	0.447569	0.00258093	0.0920377	0.064117
Supv3l1	0.577168	0.0025974	0.0778017	0.0503585
Hmgb3	1.29024	0.00260963	0.0450257	0.0179829
Ptrh2	0.309616	0.00262539	0.11422	0.0852063
Slc35b2	0.315997	0.00264604	0.12051	0.0917201
Xpo6	0.205829	0.00265986	0.175799	0.145765
Ddx49	0.334474	0.00267587	0.114054	0.0856363
[truncated: 7,585 more rows]

## Sheet: SKG_High_v_WT_High_T.4Nr4a1
gene	log_fold_change	adj_p_value
Nr4a1	0.588459	1.10692e-12
Ptma	-0.198581	8.55454e-13
Cd5	-0.40114	2.50641e-20
Hsp90ab1	-0.0546235	0.646254
Eif5a	-0.148529	0.000536315
eGFP	0.553651	6.6853e-11
Ptpn6	-0.00400539	1
Id3	-0.373149	0.000626361
Cd6	-0.267988	6.74227e-09
Tnfrsf9	-0.463788	6.458e-05
Nfkbia	0.401009	4.55096e-08
Dusp2	0.771116	6.97846e-28
Sept7	-0.233125	2.79419e-07
Hspa5	-0.108839	0.0519782
Ncl	-0.0904094	0.0841053
B4galnt1	-0.094914	0.278802
Set	-0.0583987	1
Atp5g3	-0.0650694	0.0443329
Zfp36l1	0.0150448	1
Eif4a1	-0.122647	0.00926557
Nab2	0.395427	4.22818e-05
Tuba1b	0.0525826	1
Ran	-0.0274782	0.446049
Ephx1	-0.491408	4.76194e-10
Cd69	0.184317	0.10372
Ptprc	-0.137868	9.95228e-08
Slc25a5	-0.156083	4.31385e-05
Itm2a	-0.787352	1.19837e-18
Egr1	0.521306	0.000852672
Npm1	-0.0681675	0.0162026
Hnrnpa2b1	-0.0977421	0.000470778
Tubb5	-0.0494228	0.229483
H3f3a	-0.216286	9.39187e-13
Pfn1	-0.0670195	0.00659283
Ybx1	0.5625	7.12532e-21
Mif	-0.225558	2.42929e-05
Rap1a	0.141298	0.30168
Id2	-0.264633	0.0523461
Ptprcap	-0.208682	3.26617e-12
Cd2	-0.260483	4.82863e-10
Pa2g4	-0.15565	0.134187
Hspe1	0.0882203	1
Hsp90aa1	-0.010406	1
Ranbp1	-0.104141	0.409283
Nfkbid	0.0562234	1
Tagap	0.27165	0.0509025
Hspa8	0.289092	6.76521e-18
Hnrnpa3	-0.080912	0.00303844
Tgfb1	0.635448	5.88574e-17
Hnrnpa1	-0.146107	0.00622786
Fbl	-0.130327	0.0911087
Cycs	-0.0404251	1
Erh	-0.0709325	0.132083
Izumo1r	-0.77791	2.20335e-15
Rpl41	0.041334	1
Sms	-0.210057	0.133428
Grasp	1.10091	5.46752e-30
Srgn	-0.0858828	1
Rgs10	-0.0225438	1
Gpr183	-0.394157	0.000121079
Prkch	0.309194	7.21699e-06
Serbp1	-0.0188955	0.846216
Srsf2	-0.163471	0.000957157
Hspd1	-0.223148	0.0220822
Ier5	0.311693	8.95772e-05
Eif1	0.00729996	1
Rbbp7	-0.114025	0.582017
Gimap5	-0.149617	0.652972
Clec2d	-0.0997568	0.25038
Hnrnpu	-0.0966864	0.0118567
Tnfrsf4	-0.548523	0.00520385
Lcp2	0.0878779	1
Ndfip1	0.818832	6.11418e-45
Hnrnpab	0.604454	9.70014e-25
Sfpq	0.117982	0.866853
Phb2	-0.0596948	0.909809
Egr2	-0.116712	1
St13	-0.0777499	1
Snrpf	-0.0116351	1
Bcl2a1b	0.252157	0.126954
Nop58	-0.0687127	1
Cd200	0.147886	0.820666
Ier2	0.293428	0.000155151
Ddx21	0.0457332	1
Fubp1	-0.0555743	0.752971
Bzw1	-0.0162569	1
Il2rg	-0.211052	1.28712e-09
Jarid2	-0.236024	0.613238
Ppia	-0.194157	2.31193e-30
Apex1	-0.232173	0.419473
Kdm6b	0.389276	0.000439604
Snrpd1	0.0407369	1
Nhp2	-0.238003	0.0764381
G3bp1	-0.064907	1
Il6st	0.529947	7.90212e-12
Ldha	0.109118	0.707904
Cct3	-0.173775	0.14265
Ccnd2	0.125909	0.298623
Snrpe	-0.029989	1
Impdh2	0.0807888	1
Relb	0.995027	1.0307e-12
Nme1	-0.997666	4.30934e-34
Phb	-0.181333	0.332312
Eif2s2	0.0100187	1
Nfkb2	0.282026	0.0688245
Cct8	-0.0183999	1
Syncrip	-0.0692408	1
Mrps6	-0.207584	0.790282
Trac	0.00776988	1
Rgs3	-0.0962319	1
Mrto4	-0.186674	0.630776
Larp7	-0.172516	1
Cd82	-0.352287	0.089677
Hnrnpdl	0.00383713	1
Prmt1	-0.144291	0.361937
Mat2a	0.168318	0.320306
Nolc1	-0.129735	1
Gnl3	-0.0580922	1
Cct5	-0.060356	0.925633
Rilpl2	0.66129	1.81555e-05
Rnf19a	0.422502	0.000218024
Hmgn1	-0.00190429	1
Gar1	-0.120932	1
Atp5g1	-0.120101	0.051841
Anp32b	0.850769	2.19308e-27
Pgam1	-0.0224258	1
Ppan	-0.126028	1
Cd28	-0.424386	4.9411e-13
Nfkb1	0.162173	0.40258
Eif3c	0.0608788	1
Sumo2	-0.0030923	1
Snx3	0.0481986	1
Atp5b	-0.0253987	0.653759
Zfp36	0.359135	4.47159e-07
Tox	-0.279187	0.0688082
Psma7	-0.0181315	0.910203
Prdx1	-0.123272	0.00360932
Pabpc1	0.051287	1
Slc3a2	0.114211	0.756837
Eef1g	0.0610253	1
Pebp1	-0.199261	0.000867539
Srsf3	0.00834987	1
Shmt2	0.171743	0.455396
Cct2	0.0854523	1
Dad1	-0.1589	0.000948492
Uqcrq	-0.00828682	1
Timm8a1	-0.210161	0.777206
Gramd1b	-0.139626	1
Phgdh	-0.268965	0.339026
Rpl22l1	-0.100183	0.00213704
Sh2d2a	0.291405	0.00709977
Nutf2	-0.140001	0.811925
Slc29a1	-0.0273938	1
Ak2	-0.0200806	1
Rel	0.258905	0.106498
Dnaja1	0.276695	0.00021363
Gtpbp4	0.142584	0.50472
Usmg5	-0.0329138	0.497712
Tcp1	-0.0231765	1
Snrpb	0.0454416	1
Zap70	0.0261867	1
Rps17	0.0854673	1
Cct4	-0.046242	1
Atp5d	0.0467385	1
Hspa9	-0.0552904	1
Bcl10	0.244729	0.0198293
Egr3	0.52165	0.0544895
Ikzf3	1.24203	1.94394e-37
Snu13	0.0791074	1
Snrpg	-0.0600297	0.0858777
Eif1ax	-0.215508	0.157015
Psma4	-0.0787778	1
Hnrnpk	-0.151436	3.39641e-06
Calr	-0.19556	0.0141503
Pgk1	-0.135526	0.248445
Chchd10	0.548171	1.10901e-09
Chchd2	-0.0660935	0.0247728
C1qbp	1.3881	1.48082e-55
Cops6	-0.134326	0.472314
Ssb	-0.0183876	1
Batf	0.363841	0.00506525
U2af1	-0.0593353	1
Rbm3	0.0915452	1
Hmgn2	-0.11993	0.28646
Nop16	-0.20435	1
Eif5b	-0.119321	0.858925
Trp53	-0.0861299	0.923707
Banf1	-0.0471771	1
Foxp4	0.169565	0.634758
Mettl1	-0.182027	1
Nfkbib	0.148573	0.674888
Timm23	-0.091813	1
Edf1	0.00102943	1
Cnbp	-0.0804032	0.00697149
Mybbp1a	-0.0466902	1
Fam162a	0.0220169	1
Pou2f2	0.050719	1
Isyna1	-0.0236228	1
Stk17b	0.263331	7.01145e-07
Psat1	-0.0835867	1
Eif3b	0.576528	2.2476e-11
Khdrbs1	0.0246446	1
Il2rb	0.462311	0.00349765
Gspt1	0.124866	0.713555
Cox5a	0.00584393	1
Arpc2	-0.0312804	0.142229
Glrx3	-0.208352	0.056964
Stat6	0.0585935	1
Eif2s1	-0.090798	1
Pomp	-0.112517	0.172477
Slc1a5	-0.111894	1
Slc25a3	0.117407	0.893836
Rsl1d1	-0.0251349	1
Ttc3	0.142593	0.569098
P4hb	-0.0779166	1
Abracl	0.0438793	1
Ddx39	-0.0901366	1
Kdm2b	0.272758	0.444796
Snrpd2	-0.0118329	1
Prkar1a	0.0189105	1
Csnk2b	-0.000101069	1
Junb	0.741221	4.14063e-31
Eif4g1	-0.0268005	1
Ppa1	0.0101792	1
Mrpl12	0.00202126	1
Nop56	-0.217995	0.336214
Rpl7l1	0.0447835	1
Chd4	-0.0352354	1
Eno3	0.343615	0.135675
Tuba1c	-0.167462	1
Npm3	-0.141415	0.401438
Nme2	0.0151763	1
Psma6	-0.0577096	1
Shisa5	-0.0690845	0.0581772
Magoh	-0.0158273	1
Ndufa11	0.041911	1
Ebna1bp2	-0.135347	1
Hivep3	-0.783042	0.00309151
Cox7b	-0.0732045	0.441057
Polr2l	-0.0806452	0.830075
Bcl2l11	-0.122986	1
Rcl1	-0.0512385	1
Itgb2	-0.0805541	0.453661
Psme3	-0.057626	1
Polr2h	-0.0540765	1
Lsm7	-0.125353	0.266979
Myb	0.491892	0.0153677
Tnfrsf25	-0.304237	0.358067
Tank	-0.0433895	1
Dkc1	-0.432203	0.00101448
Anp32e	-0.0734993	1
Eprs	-0.0999515	1
Eif3a	0.116762	0.910453
Snrpa	-0.153126	1
Fabp5	-0.539778	0.0747423
Tra2b	0.1456	0.453182
Pacsin1	-0.0964043	1
Nfatc1	0.597923	2.99445e-08
Wdr43	-0.115745	1
Cacybp	-0.079151	1
mt-Nd1	0.0130045	1
Mdn1	-0.11725	1
Mdh2	-0.0715143	0.275091
Traf1	0.0601294	1
Metap2	0.179452	0.138682
H2afz	0.221816	0.00387756
Tkt	-0.182496	0.0763877
Snrpa1	0.0103698	1
Etf1	0.0837667	1
Atp5e	-0.0211386	0.268396
Tcerg1	-0.0597379	1
Eif3d	-0.0555541	1
Eif4e	-0.119221	1
Tufm	-0.0151279	1
Top1	0.0920913	1
Eloc	0.0266408	1
Ptbp1	0.0129322	1
Nars	0.0913731	1
Skp1a	-0.0715859	0.129368
Elp5	-0.106009	1
Mbd3	0.273605	0.187914
Rnps1	-0.125441	0.829015
Ly6e	-0.444198	5.52616e-05
Bax	-0.0486938	1
U2af2	-0.0540048	1
Prpf19	-0.0858704	1
B3gnt2	1.77974	6.87386e-42
Hspa4l	0.128338	1
Rcc2	0.172161	0.530382
Ramp1	-0.243471	3.80744e-05
Smarca5	0.230647	0.0265107
Rheb	0.257169	0.00644821
Ptpn7	0.305635	0.00383292
Timm17b	-0.128188	1
Adk	-0.0682242	1
Nrip1	-0.519775	0.0398684
Ikzf1	0.0359762	1
Gadd45b	0.614775	0.00600426
Canx	-0.154212	0.161342
Srsf7	-0.0363245	0.90014
Serp1	0.04055	1
Gm10076	-0.00887904	1
Isy1	-0.17036	1
Tomm40	0.311111	0.011401
Sub1	-0.142634	0.000391428
Btg1	0.286959	7.54454e-10
Nab1	0.352217	0.116084
9130401M01Rik	-0.0315452	1
Polr1d	0.0942692	1
Mapk11	0.00596609	1
Nr4a3	0.600232	0.0131266
Lad1	0.0470733	1
Llph	-0.0214112	1
Tpm3	-0.0762009	0.0636162
Stip1	0.0465913	1
Polr2e	-0.0284803	1
Psmb6	0.0484349	1
Gapdh	0.0586449	1
Umps	-0.0056103	1
Psmb5	-0.160574	0.0559232
Pdia6	-0.264612	0.028717
Cct7	0.0486038	1
Wdr83os	-0.152185	0.111334
Mrpl52	-0.0939067	0.125572
Dnajc2	0.0404104	1
Rrp1	-0.0888016	0.729663
Lrp10	1.19194	4.6763e-47
Nop10	-0.188284	0.000151189
Psmd11	-0.147529	0.380109
Pkm	-0.0491608	0.112131
Emc6	0.0890609	1
Cdc37	-0.0126267	1
Mea1	-0.147424	1
Ftl1	-0.0975286	5.81444e-05
Chd1	0.904776	4.5553e-17
Eif3l	0.124731	0.652746
Gps1	-0.0968817	1
Ptpn1	0.202132	0.0290846
Elob	0.0304504	1
Fus	-0.206446	9.05351e-06
Cyba	-0.234764	1.11901e-06
Ube2n	-0.0247842	1
Rbmxl1	-0.240988	0.270776
Ndufaf4	-0.224636	0.957513
Stat5a	0.0130308	1
Lsm2	-0.079326	1
Psmd8	-0.0440892	1
Bccip	0.149656	0.382911
Smarcc1	0.187406	0.489937
Txn2	0.02449	1
Sox4	-0.125758	1
Rpl10a	-0.00281838	1
Dnmt3a	0.168779	1
Cfdp1	-0.105166	1
Atad3a	0.0370862	1
Sf3b3	0.0377516	1
Samsn1	0.104553	1
Pcbp1	0.237279	0.261841
Pdcd1	0.326929	0.453661
Pdap1	-0.000477045	1
Ddx54	0.0948947	1
Ilf3	-0.0317764	1
Ywhae	-0.0351649	1
Amd1	0.00813122	1
Hnrnpf	-0.124235	8.62628e-06
Mapre1	-0.0182595	1
Grap	-0.149928	0.664903
Ssr2	-0.0849884	1
Tnf	0.328182	0.531011
Rrs1	-0.0108283	1
Psmc5	-0.0582404	1
Sar1a	-0.163563	1
Arf3	0.513967	3.65355e-06
Tnfrsf18	-0.0378176	1
Acot7	-0.0220819	1
Nap1l1	0.0386113	1
Hspa4	0.798549	1.23044e-30
Sbno1	0.0370688	1
1810022K09Rik	-0.134902	0.424343
Psma5	0.00692161	1
Atp5o-1	-0.10506	0.0709846
Ddit4	0.175819	0.273403
Cdk4	-0.0281504	1
Hif1a	0.0964245	1
Pno1	-0.214795	1
Ndufb2	0.0444981	1
Mrpl17	-0.158919	1
Atp5j	0.0955652	1
Cox7c	0.0504365	1
Plgrkt	-0.174492	1
Pdcd5	0.0589119	1
Nip7	0.0820703	1
Dynll1	0.154519	0.288417
Slc7a5	0.898861	3.41052e-05
Strap	0.0734266	1
Hnrnpc	-0.0742228	1
Ccdc124	0.188387	0.148281
Lyar	-0.146031	1
Shmt1	-0.446259	0.918678
Ndufa5	-0.154094	0.0936254
Ap2m1	0.0138727	1
Srsf10	-0.101004	0.910659
Ndufb6	0.082476	1
Slc38a1	-0.174793	1
Eif1b	-0.15289	1
Cebpz	0.0255973	1
Rrp15	-0.144199	1
Lax1	0.492414	0.00422826
Atf4	0.125683	0.729465
Timm13	-0.0799835	0.880908
Gnpnat1	-0.181614	1
Ruvbl1	-0.178771	1
Dctpp1	-0.00756605	1
Vasp	0.0726432	1
Ddx27	0.0705067	1
Tnfaip3	0.743555	0.000197851
Akt2	0.126678	0.820666
Tuba4a	-0.00194418	1
Higd1a	-0.134379	1
Lap3	-0.244115	1
Psmb2	-0.158837	0.0210186
Wdr36	-0.0198505	1
Nsun2	1.26352	2.61565e-26
Hprt	0.035851	1
Rps2	0.27285	0.00164249
Eef1e1	-0.222231	0.82883
Adss	0.0485023	1
Aprt	-0.0641995	1
Abce1	-0.117303	1
Utp18	0.0237941	1
Taf1d	0.0711156	1
Med11	0.164733	0.750162
Stap1	-0.147646	1
Cd53	-0.27572	6.2944e-09
2010107E04Rik	0.110022	0.437088
Ube2d3	0.0427563	1
Dnaja2	0.366344	6.21606e-07
Eif1a	0.176702	0.675848
Eef1b2	-0.00429655	1
Ifrd1	0.230187	0.231153
Rbm38	0.184188	0.0456981
Ftsj3	-0.126815	1
Eif3j1	0.304064	0.00153841
Ptges3	0.116221	0.727442
Mlf2	0.165717	0.212164
Slc19a1	-0.129668	1
Tomm70a	0.152043	0.802128
Pcna	0.0241588	1
Pole4	0.0805261	1
Pes1	-0.0015903	1
Timm10	-0.174561	1
Tsr1	-0.025202	1
Tcof1	0.116429	0.712371
Naa50	0.147348	0.735522
Txnl1	0.166739	0.204395
Birc3	0.331789	0.0109382
Btf3l4	0.130214	0.583286
Nifk	-0.132848	1
Chmp4b	0.447867	0.00207243
Ddx39b	-0.0673328	0.43039
Noc4l	-0.136943	1
Gpr174	-0.196936	1
Eif4a3	0.0283651	1
Tubb4b	0.127466	0.562542
Nop2	-0.044195	1
Erbin	-0.0102989	1
Ndufa12	-0.141961	0.296856
Lag3	0.992108	3.1171e-05
Lsm12	0.109713	0.885598
Alkbh1	-0.0262745	1
Mak16	0.00387747	1
Psmc4	0.0663166	1
Zfp593	-0.0721509	1
Caprin1	-0.026118	1
Kpnb1	0.09239	1
Ssrp1	-0.00550844	1
Ifrd2	-0.234013	1
Mrpl15	-0.1475	1
Rsl24d1	0.0435645	1
Btf3	0.0356777	1
Cd3g	-0.271215	3.82521e-21
Pbdc1	-0.155352	1
Cox5b	0.0114776	1
Tnfrsf14	-0.237767	0.675396
Ola1	0.204865	0.111692
Timm9	-0.0650729	1
Il27ra	-0.0658737	1
Csrp1	0.185482	0.394494
Prkcsh	-0.276116	0.808814
Ube2i	0.098086	1
Lsm4	-0.0850914	0.717277
Cnih4	0.0301027	1
Tbl1x	0.00866126	1
Arf1	0.0170504	1
Stx6	0.853679	1.65472e-09
Lta	0.0605964	1
Dhx15	0.108629	0.812306
Zc3h15	0.148861	0.322333
Cd274	0.292947	0.538396
Rpl7a	0.111184	0.186265
Ak6	0.0541342	1
Nle1	-0.0752654	1
Grwd1	-0.0464057	1
Myc	0.0905446	1
Wdr18	-0.0961299	1
Ivns1abp	0.0646367	1
Rab8b	0.476503	0.00795212
Cbx1	-0.0159993	1
Brix1	0.0754887	1
Ccdc86	0.0448806	1
Hnrnpr	-0.0633498	1
Psmd2	0.035117	1
Ipo5	-0.0499608	1
Ube2l3	0.122278	0.820666
Aamp	-0.0472658	1
Cox6b1	-0.0977809	0.0138337
Dcun1d5	0.758603	5.73629e-18
Ahsa1	-0.0576878	1
Icos	-0.0101708	1
Atp5a1	0.00943158	1
Heatr1	-0.0852821	1
Zc3h12a	0.332234	0.361992
Hsbp1	-0.160404	0.242567
Smc4	-0.0185341	1
Ghitm	0.0228118	1
Icam1	0.665241	0.00915951
Pdcd11	0.180982	0.659688
Fyttd1	-0.0607111	1
Tars	-0.105523	1
Atp5k	0.0185021	1
Nasp	-0.0115747	1
Eif3g	-0.0775359	1
Psme2	0.0512194	1
Nfkbiz	0.513021	0.000419515
Imp4	0.0383223	1
Gm28285	-0.148971	1
Bop1	-0.171329	1
Mrpl21	0.0297907	1
Pum3	-0.283848	0.524452
Kpna2	-0.15832	1
Rpn1	-0.153162	0.612136
Nudc	0.0162807	1
Lsm3	-0.0613128	1
Psmd1	0.159553	0.455396
Ubap2l	-0.0448873	1
Rbm8a	-0.0380814	1
Cd52	-0.433642	8.44092e-38
Marcksl1	0.623696	0.0944731
Dph3	0.170494	0.551797
Itgal	-0.06798	1
Tbl3	-0.233452	1
Ndufab1	-0.0120048	1
Gpr65	0.202246	0.648742
Vars	0.313242	0.184114
Psmd14	0.0297014	1
Ltv1	0.0854455	1
Txnl4a	-0.0893712	1
Hnrnpl	0.468879	1.68245e-13
Exosc3	-0.117267	1
Nudt21	0.0445711	1
Ube2a	0.207788	0.110797
Ndufs8	0.0503612	1
Mapk6	0.315341	0.386616
Hat1	-0.0962746	1
Ythdf2	0.0730115	1
Mrps17	-0.0301819	1
Sat1	0.0209312	1
Gramd1a	0.264755	0.00186429
Phlda1	0.155532	1
Gng5	-0.0761646	0.0488648
Pnrc1	0.108921	0.587645
Denr	-0.0373826	1
Rbm25	0.0187537	1
Sf3b4	0.0606733	1
Psmd12	-0.0536975	1
Tusc3	-0.057531	1
Ddx18	-0.0950519	1
Arpc4	0.0204274	1
Klf10	0.540526	0.0753969
Eftud2	0.0877777	1
Slc38a2	0.375302	3.48997e-05
Hivep2	0.234305	0.382782
Morf4l2	-0.165213	1
Itpkb	0.362335	0.000370454
Arf4	0.0489665	1
Rars	-0.127978	1
Srrm2	0.395725	3.49666e-12
Wdr75	-0.0150949	1
Pak2	0.582425	9.66506e-20
Psma3	-0.051938	0.64794
Tmed10	-0.146706	0.279489
Ppig	-0.0417633	1
Wdr61	0.0388287	1
Mrfap1	0.0819953	1
Ubb	0.0207967	1
Far1	0.0158178	1
Cyc1	0.17284	0.175619
Orai1	1.79848	2.89066e-17
Supt16	0.0668211	1
Thoc7	0.183189	0.16161
Ssr4	0.0785658	1
Fkbp1a	0.0224745	1
Bcl2a1d	0.142115	1
Mta2	0.194663	0.157024
Dennd2d	0.132132	0.56444
Tomm5	0.00555535	1
Xlr4b	-0.369189	0.00138288
Vcp	0.0708749	1
Arpp19	0.0314843	1
Ptms	0.694049	0.000451347
Atp1a1	0.835976	7.27977e-15
Sdad1	-0.0681599	1
Mars	0.127078	1
Lars	0.153629	1
Snd1	0.0552565	1
Dtymk	-0.160399	1
Tada1	-0.0152361	1
Rps27l	0.0907448	1
Smarcb1	-0.0586767	1
Gabpb1	0.0578601	1
Pak1ip1	-0.0404495	1
Trappc4	0.0751399	1
Lsm6	-0.085634	1
Mrpl20	0.176215	0.223768
Uqcrc1	-0.0603697	1
Tardbp	0.00376655	1
Map3k11	0.390179	0.0754769
Wsb1	0.0902384	1
Stt3a	-0.108823	1
Baiap2	-0.137288	1
Lcp1	-0.115845	0.000731799
Prdx6	-0.278099	2.35278e-07
2310001H17Rik	-0.0747405	1
Cox6c	-0.0599014	0.171746
Rpl31	0.100004	1
Mrpl54	0.0131971	1
Rrad	0.0334643	1
Wdr12	-0.335419	0.890413
Rrp9	-0.0816552	1
Vapa	0.587855	9.29069e-13
Farsa	0.103708	1
Uqcc2	-0.0205703	1
Tgif1	0.560195	0.135742
Dazap1	0.617557	2.71254e-11
Ehd1	0.611139	0.195028
Psme1	-0.0497057	0.505089
Fam96b	-0.00806389	1
Ms4a4c	-0.532984	0.251987
Sf3b6	-0.0223993	1
Rpl29	-0.0919069	0.000134699
Hsd17b12	-0.144583	1
Esf1	-0.0943478	1
Spcs1	-0.0234645	1
Zc3h12d	0.402158	0.0696258
Ppp4c	0.0788436	1
Brk1	-0.0433119	1
Ywhah	0.0496785	1
Smyd5	-0.335125	1
Ostc	-0.042867	1
Creb1	0.156751	0.793124
Trmt61a	0.0224411	1
Vcpkmt	-0.0285209	1
Mthfd1l	0.122041	1
Hbs1l	0.0700406	1
Snrnp40	-0.0834364	1
Ppip5k2	0.0786314	1
Ifngr2	1.13646	3.9028e-18
Tomm20	0.193279	0.0583438
Ddb1	0.0171736	1
Tcea1	-0.00658563	1
Polr2f	-0.0145709	1
Fdx1l	-0.0697733	1
Zfp330	-0.149776	1
Rps25	0.0426726	1
Igf2r	0.14889	0.68662
Uqcr10	-0.0486087	1
Bcor	0.297533	0.19268
Ppid	-0.0260928	1
Gars	0.904872	6.28705e-13
Trim28	0.534957	1.51128e-05
Isg15	0.592108	1.86131e-05
Gart	-0.0771545	1
Ung	-0.167424	1
Psmc3	0.0788498	1
Aimp2	-0.331794	0.830795
Twistnb	-0.0274481	1
Ewsr1	0.0741978	1
Znrd1	0.0362834	1
Sumo1	0.129354	0.684262
Rbbp4	-0.0864989	0.681929
Gcsh	0.0430196	1
Gadd45g	-0.0733655	1
Eif4g2	0.146594	0.360637
Gnl2	-0.0232498	1
Ccnh	-0.185032	1
Hivep1	0.740663	0.00477733
Galk1	-0.121434	1
Psmd7	-0.0153645	1
Ndufc2	-0.081022	1
Spint2	-0.199323	0.176625
Emd	0.0576803	1
Hsd17b10	-0.194575	0.641306
Slc7a6	-0.0543554	1
Mrps28	0.0812163	1
Adsl	-0.25852	0.423101
Aatf	-0.198866	1
Nt5c3b	-0.0464822	1
Tfe3	-0.352183	1
Pus7	0.38273	0.59041
Sap18	-0.0301764	0.954652
Grpel1	0.018668	1
Eif6	0.138627	0.524452
Timm50	-0.102254	1
Snx5	0.468505	3.89662e-05
Pin1	0.184249	0.339922
Srm	1.11227	1.9603e-05
Crlf2	-0.186245	1
Clpp	-0.0895495	1
Med14	0.553601	0.0027648
Mthfd1	-0.0843525	1
Polr2k	-0.0362136	1
Prkca	0.935947	1.01468e-20
Klhdc4	0.041303	1
Nol12	0.0405616	1
Metap1	0.127205	1
2021-09-11	0.0753524	1
Litaf	-0.333237	1
Nol11	-0.10787	1
Fyn	0.124654	0.942427
Tgif2	0.26932	0.954652
Idh3a	0.0123602	1
Dgkz	0.0470484	1
Ndufv2	-0.0188665	1
Usp16	0.216212	0.14325
Spcs3	-0.128763	1
Tma16	-0.0368767	1
Irf8	0.326634	1
Clns1a	-0.12723	1
Polr1c	-0.0979697	1
Phf6	0.0912083	1
Eif3i	-0.0998177	0.140064
Tnik	-0.146713	1
Arf6	0.985771	5.86494e-37
Rpf2	-0.209148	1
Snhg12	0.0774727	1
Mphosph10	-0.0483556	1
Mrpl4	-0.157955	0.845751
Matr3	0.0699206	1
Rps12	0.07107	1
Spg21	0.201666	0.289652
Timm8b	-0.0531492	1
Hnrnpd	0.0280104	1
Fundc2	0.0141879	1
Abcf1	0.0372719	1
Ift80	0.152661	0.660776
Pwp1	-0.136468	1
Sec61a1	0.045366	1
Phf5a	0.0481719	1
Cd3eap	-0.194142	1
Psmb7	-0.140494	1
9530068E07Rik	-0.173631	1
Mfsd5	0.179173	0.658218
Dhx9	0.142986	0.58986
Smndc1	0.0576735	1
Ddx10	-0.00347521	1
Traf2	0.147077	1
Utp4	0.0428938	1
Ppat	-0.0971807	1
Ago2	0.197369	0.240568
Papola	0.0689171	1
Ywhag	0.129919	0.765031
Dars	-0.0579146	1
Fmc1	-0.0535677	1
Utp15	-0.0399524	1
C1d	-0.0210713	1
Irf4	0.456821	1
Uck2	0.450975	0.0243262
Mrpl36	-0.0925491	1
Eny2	-0.0366835	1
2410002F23Rik	-0.0819772	1
Ddx56	-0.029795	1
Srfbp1	-0.111331	1
Kansl2	0.000128251	1
Eif4b	0.0679628	1
H3f3b	-0.128543	3.09185e-08
Trap1	-0.11832	1
Psmc2	0.0145235	1
Arl1	0.00829718	1
Ipo7	0.0689802	1
Sf1	0.100755	0.909309
Nat10	-0.129519	1
Nop14	0.118582	1
Hsph1	0.072361	1
Ilf2	-0.0859885	1
Rhog	0.0446759	1
Tma7	-0.0212954	0.544028
Sae1	-0.0604813	1
Pcbp2	1.20614	2.90343e-95
Mrpl23	-0.0548777	1
Arhgef2	-0.0750129	1
Psmb4	0.0323056	1
Cops7a	-0.120283	1
Rps6	0.129031	0.0246413
Polr2d	-0.0304049	1
Tpi1	-0.0868337	1
Ppp2r1b	0.00783439	1
Uba1	-0.00790486	1
H2afx	0.220608	0.437284
Kti12	0.0733606	1
Fkbp4	0.510415	2.1664e-06
Ppp1cc	1.6577	1.40871e-76
Rps19bp1	0.0767474	1
Utp14a	-0.0268087	1
Sdhaf1	1.67762	3.18736e-22
Nubp1	0.123652	1
Rab10	0.190751	0.0858948
Ssbp1	-0.110004	1
Chchd4	0.0105495	1
Vps29	0.0417372	1
Psma2	0.0158156	1
Utp20	-0.0632987	1
Hsp90b1	-0.122071	0.182067
Sec13	0.0231009	1
Timm44	-0.00188581	1
Dcps	0.0303921	1
Ppp1r11	0.00433906	1
Arid5b	0.272217	0.485809
Zranb2	-0.116099	1
Pisd	-0.079546	1
Dnajb11	-0.0666125	1
Adrm1	0.1875	0.191515
Minos1	0.00145948	1
Sypl	0.502743	0.00349979
Cd320	-0.436522	1
Hypk	0.0687518	1
Tmem11	0.0055564	1
Tmem258	-0.100256	0.0841837
Agpat3	-0.0586906	1
Meaf6	-0.041853	1
Smu1	-0.0407483	1
Tmed5	0.0112109	1
Uqcrc2	-0.0176336	1
Cbfb	0.694268	1.78588e-10
Ddx1	0.180684	1
Aen	-0.0507771	1
Slc25a39	0.779279	4.18078e-07
Ptk2b	-0.156009	1
Tmem131l	0.553975	0.00152957
Api5	0.137424	0.6282
Pop5	-0.0388238	1
Prpf40a	0.0560914	1
Sdcbp	-0.0915538	1
Nol8	-0.19343	1
Pdcd1lg2	0.350087	1
Timm17a	-0.0914823	1
Eapp	0.00509269	1
2810004N23Rik	-0.147062	1
Ubtf	-0.0142562	1
Aars	0.0744614	1
Exosc8	-0.188681	0.801994
Csnk1d	0.132984	0.966896
Uba2	-0.0142474	1
Tox4	0.0549448	1
Ube2v2	-0.123003	1
Hnrnpm	0.0350522	1
Clec2i	-0.27224	0.970025
Trmt6	-0.17033	1
Naa15	-0.0547892	1
Noc2l	0.17644	1
Nfkbie	0.208363	0.735273
Rad23b	0.150989	0.465817
Cisd2	0.0437515	1
Plcxd2	0.0795962	1
Ubl4a	-0.103766	1
Sf3a3	0.0699382	1
Larp4	0.102081	1
Stoml2	0.0666121	1
Slc35a4	0.0425318	1
Zmat2	0.134689	0.652746
Fam208b	-0.0165081	1
Mrps36	-0.159908	1
Znhit6	-0.273476	1
Srsf6	1.15298	3.45383e-25
Pitrm1	-0.246633	1
Chchd1	-0.112946	1
Psmd13	0.0916921	1
Paics	0.00622676	1
Slc7a1	0.190862	1
Mbp	-0.0457436	1
Hdgf	0.195124	0.659688
Iars	-0.043363	1
Psma1	-0.129124	0.968584
Cdca7	0.0836851	1
Mrps7	-0.0880465	1
Ctps	-0.196359	1
Dnajc19	0.047605	1
U2surp	-0.102916	1
Rps6ka1	0.136796	0.897633
Gpr83	0.240055	1
Arpc3	-0.147902	0.000462901
Prpf8	0.0402548	1
Nup153	0.189081	0.969081
Prdx3	-0.10676	1
Nsfl1c	-0.0335795	1
Gtf3c6	-0.176464	1
Gorasp2	0.157139	0.37803
Jund	0.997461	4.09776e-38
Acot9	-0.0987173	1
Pus1	-0.0428592	1
Wdr77	-0.0190544	1
Mir155hg	-0.211209	1
Msi2	-0.180076	1
Mcm5	0.112893	1
Rrp1b	-0.0441116	1
Nob1	0.0159494	1
Yars	-0.226072	1
Arhgef3	0.350158	0.000441336
Ptpn2	0.0743147	1
Ube2g1	0.0854958	1
Ncoa7	-0.269648	1
Ssr1	-0.0299484	1
Skil	0.800175	5.3812e-09
Kdm5b	0.292571	0.105294
Irak2	0.167143	1
Tbrg4	-0.0613583	1
Ppie	-0.089347	1
H13	0.0379579	1
Prrc2a	0.333798	0.0139753
Rcc1	0.0810019	1
Memo1	0.18038	1
Rwdd1	0.740758	3.06813e-17
Hmgcr	-0.280106	1
Eif3m	0.00130485	1
Gtf2f2	0.0948888	1
Mrps18b	-0.116951	1
Rara	0.530026	1.09328e-05
D8Ertd738e	-0.0130039	1
Szrd1	0.119988	1
Ahcy	-0.00987775	1
Ndrg1	-1.14477	0.0161822
Eif4e2	0.132497	0.837061
Prmt7	0.016663	1
Bdp1	0.101818	1
Rpl15	0.0117608	1
Stmn1	-0.519832	0.131938
Rrp7a	0.00680442	1
Kras	0.670645	0.00139791
Romo1	0.0300019	1
Wdr26	0.163495	0.948307
Nptn	0.1077	1
Prdx5	-0.0214819	1
Tm2d3	-0.0724281	1
Sem1	-0.0205103	0.740965
Ppif	0.393336	0.0434794
Ranbp2	-0.0255515	1
Pfdn1	-1.18545	1.02267e-20
Thumpd1	-0.129494	1
Nudt5	-0.0175291	1
St6galnac4	-0.16637	1
Ergic1	0.354597	0.406505
Mapre2	-0.110744	1
Csnk2a1	0.0913721	1
Cyth3	0.0134198	1
Ctu2	-0.0114653	1
Zfp281	0.183637	0.552493
Jpt1	-0.148759	0.00645108
Hdlbp	0.0763314	1
Vmp1	0.0161139	1
Cdk17	0.701703	0.0153698
Fam136a	-0.191454	1
Myl6	-0.254323	4.35153e-22
Psmb3	-0.000811488	1
Ikzf2	0.36224	1
St3gal1	-0.0185377	1
Nucks1	0.21236	0.421788
Cmss1	-0.124265	1
Plaa	0.464399	2.12921e-05
Gtf2f1	0.0908708	1
Sf3a1	0.135087	0.829075
Rab11b	-0.0989937	0.634212
Rhoa	-0.0396006	0.163893
Thrap3	0.212309	0.0508563
Senp3	0.0132951	1
Plekhg2	0.221175	0.583598
Fh1	-0.0410576	1
Uqcrb	-0.107025	0.455396
Prelid3b	0.180362	0.696821
Sf3a2	0.174525	0.26752
Agfg1	0.675378	0.000871057
Uchl3	-0.0555503	1
Nol9	0.253105	0.963143
Smarce1	0.00372074	1
Rnf2	0.115186	1
Aimp1	-0.0619058	1
Elk3	0.0527868	1
Qrich1	0.164945	0.537823
Ubxn1	0.052055	1
Psmg2	-0.166004	1
Hspbp1	0.100045	1
Sla	-0.0575163	1
Psmc1	0.0854337	1
Erp29	-0.0565284	1
Nufip1	-0.111842	1
Sft2d1	0.00977363	1
Azin1	-0.0138198	1
Eif4g3	0.328911	0.0158864
Bcl3	1.52232	2.14057e-08
Actl6a	0.169215	0.414308
Eif2s3x	0.215178	0.108317
Ddx3x	0.227594	0.22199
Mydgf	-0.354777	0.355161
Gsto1	0.380547	0.897395
Copb2	0.0550423	1
Tdg	0.452921	0.236106
Ruvbl2	-0.133693	1
Atp6v1f	0.0167833	1
Panx1	0.169292	0.665886
Cdca4	0.0722218	1
Wdr4	-0.206019	1
Capzb	-0.0771976	0.278631
Idh3b	-0.110429	1
Traf3	0.324725	1
M6pr	0.0550746	1
Ndufs6	-0.13275	0.978775
Prpf4b	0.0506497	1
Nmt1	0.110644	0.983601
Cox16	0.0625144	1
Etv6	0.691343	0.000397511
Tomm22	0.154169	0.444664
Usp34	-0.0458652	1
Csnk1a1	0.10703	0.966896
Got2	0.0910095	1
Diablo	-0.0271595	1
Tpd52l2	0.0195198	1
Ptger4	0.271752	1
Nxt1	0.0779068	1
Mob3a	0.169779	0.196055
Tnip2	0.0167921	1
Pabpc4	0.0662818	1
Cse1l	0.0406231	1
Nap1l4	-0.00538913	1
Tmem147	-0.0735072	1
Fam96a	0.0448651	1
Mrpl43	-0.0209224	1
Dld	-0.0965192	1
Rexo2	0.40175	6.8398e-07
Ubl5	-0.105177	0.0324778
Gpr18	0.0127607	1
Gm43352	0.131041	1
Eif4h	0.150266	0.47729
Dnajc1	0.161507	0.380326
Rest	0.647453	0.00137235
Cish	1.16303	5.94092e-07
Snrpc	0.0395623	1
Thumpd3	-0.258763	1
Stat5b	0.217116	0.173542
Eml4	0.605242	0.00218973
Psmd6	0.105316	1
Pam16	0.196958	0.438066
Herpud1	0.0106886	1
BC003965	-0.241424	0.829015
Cltb	-0.114649	1
Drg1	-0.169367	1
Cstf3	-0.251446	1
Usp14	-0.0448881	1
Mrps10	-0.203476	1
Puf60	-0.024387	1
Ddx50	0.119087	0.964908
Xrn2	0.114927	0.942427
Mrps18a	0.0718624	1
Fcf1	0.17951	0.414308
Ube2e1	-0.20997	0.957513
Chmp2a	-0.126435	0.677714
Fdps	-0.423703	0.217899
Cyb5r3	-0.0881438	1
Bola3	0.173546	0.442344
Abi1	0.165808	0.34998
Syngr2	0.0182145	1
Oaz1	0.00133122	1
Nmd3	-0.0728024	1
Hspa14	-0.247251	1
Ptpa	0.109843	1
Bysl	-0.105624	1
Tnfrsf1b	0.141661	1
Txn1	0.004121	1
Ttc27	-0.230885	1
Bcap29	-0.101103	1
Mcm3	0.085234	1
Dusp1	0.0912007	1
Mrrf	-0.133408	1
Wdr74	0.234486	1
Cars	0.092613	1
Psmd3	0.0035296	1
Pmpcb	-0.00495662	1
Rbm28	0.107636	1
Rbm26	0.0618669	1
Pprc1	-0.0461179	1
Trmt1	-0.0785914	1
Smc1a	0.181116	0.241813
Eif1ad	-0.104571	1
Cdc5l	0.040702	1
Mtf2	0.0371792	1
Nfyb	-0.0963814	1
Smg6	0.08117	1
Fmnl3	0.298608	0.626095
Snx12	-0.0204856	1
Mfsd14a	0.312938	0.0928194
Gm19585	0.171308	1
Dnlz	0.12143	1
Gpatch4	-0.0641243	1
Pgd	-0.259521	1
Slbp	0.192622	0.753549
Immt	0.128569	0.808814
Mrpl42	-0.116583	1
Slc10a3	-0.433233	0.963974
Rangrf	0.112351	1
Sssca1	0.162774	0.363126
Utp11	-0.013042	1
Rangap1	0.112919	1
Rps26	0.0535989	0.239045
Prpf38a	-0.0651723	1
Prpf31	0.0569094	1
Ctsc	-0.0414204	1
Luc7l2	0.0727651	1
Atp5f1	0.0242459	1
Ndufb7	0.0867793	1
Xpnpep1	-0.0892254	1
Ufm1	0.0311109	1
Wars	0.180069	1
Copz1	0.0355217	1
Pcmt1	0.00895433	1
Exoc6	0.233846	0.582438
Cks1b	-0.0621253	1
Asna1	0.0717523	1
Mettl16	0.0887226	1
D10Wsu102e	-0.172288	1
Ubqln4	-0.236634	1
Supt4a	-0.0959153	0.614972
Cops5	0.0439561	1
Dcaf13	0.0373895	1
Mcm2	-0.139348	1
Naa25	-0.169367	1
Baz1a	-0.0220264	1
Kpna1	0.074529	1
Tgoln1	0.233347	0.158661
Thoc2	0.10938	0.794296
Ripk3	-0.184885	1
Tfrc	-0.0656058	1
Notch1	0.442835	0.0246641
Yeats4	0.160388	0.363534
Raly	1.80953	1.90756e-70
Slirp	0.0706943	1
Amd2	-0.244471	1
Gypc	0.046765	1
Ncbp1	0.299639	0.0311147
Gnl1	0.336328	1
Eef1akmt4	0.0637504	1
Cnot7	0.134997	1
Nubp2	0.0680052	1
Spen	0.346515	0.674888
Fam118b	0.0131816	1
Med7	0.513221	0.0747423
Sesn3	0.904419	1.21076e-15
Nrros	0.128807	1
Hpf1	0.137469	0.966435
Wdr5	0.301733	0.451594
Hadha	0.0295914	1
Lsg1	-0.019993	1
Ube2v1	0.0028485	1
Sde2	0.0837308	1
Rnf4	0.123473	0.973793
Timeless	-0.0535246	1
Gm8797	0.614006	9.55619e-11
Map7d1	0.356407	0.646254
Gt(ROSA)26Sor	-0.100072	1
Usp36	-0.0666849	1
Ezr	-0.0220753	1
Rpl3	0.0201217	1
1810032O08Rik	-0.208076	1
Thyn1	0.0609009	1
Purb	0.345986	0.325358
Polr3d	-0.215825	1
B630019A10Rik	-0.609669	0.0559232
Atf1	0.379785	0.00773769
Sec61g	-0.0412617	0.35508
Dnajb6	0.097618	0.850587
Ost4	-0.103864	0.0481265
Nelfe	0.176818	1
Cblb	0.104026	1
Eif2b3	-0.00221065	1
Srsf1	0.162367	0.59041
Gm7879	-0.0638261	1
Arpc5	0.00765449	1
1190007I07Rik	0.0484401	1
Hars	-0.0356008	1
Mrpl51	-0.00952799	1
Sf3b2	0.137373	0.544214
Hacd3	-0.171733	1
Sigmar1	-0.288445	1
Atf6b	-0.126487	1
Phf23	0.406213	0.0118442
Hyou1	0.0519896	1
Rasa2	0.584035	1.9603e-05
Mapk1	0.420683	4.93764e-06
1810009A15Rik	-0.062395	1
Ube2k	-0.0760618	1
Wdr55	0.00444706	1
Ecd	0.062013	1
Stambpl1	0.0256572	1
Ddost	0.297204	0.00237529
Psmg4	0.00507662	1
2210016F16Rik	0.508848	0.000112182
Cul5	0.0747013	1
Jak2	-0.121091	1
1110004F10Rik	-0.00305528	1
Pigp	-0.260422	0.674888
Lrch1	0.373639	0.00740584
Farsb	-0.058512	1
Cad	0.164962	1
Ppp1cb	0.544111	1.72188e-05
Pfdn2	-0.0808932	1
1700037H04Rik	0.0766849	1
Tra2a	0.264005	0.00783951
Jak3	0.501138	8.63505e-06
Taf15	-0.0398296	1
Usp4	0.0911526	0.965089
Eomes	-0.43232	1
Noc3l	-0.0335932	1
Bud23	-0.125329	1
Nup62	-0.14091	1
Hcls1	-0.0630065	1
Rasa1	0.0101696	1
Hnrnpll	0.156804	1
Cnot2	0.150796	0.631188
Nudcd3	-0.0167757	1
Dis3	0.204271	1
Txndc9	0.0688279	1
Tnip1	-0.0415773	1
Erap1	-0.0211268	1
Spata5	-0.0364984	1
Swi5	-0.0557068	1
Mcm6	-0.0890478	1
Ube2s	0.714688	0.000184514
Pgls	0.246226	0.023628
Smarca4	0.147583	0.925633
Psmg1	-0.227431	1
Fam104a	1.16048	9.58496e-31
Kpna3	-0.263149	1
Nr2c2ap	0.0646823	1
Yars2	-0.047663	1
Elk4	0.570555	5.92085e-05
Naa10	-0.0717412	1
Ppp2r2a	0.327063	0.0148128
Zrsr2	0.138919	0.756837
Ddx41	0.183726	0.65727
Nucb1	0.0504882	1
Abcf2	0.0817814	1
2700038G22Rik	-1.01334	0.0110314
Wbp4	0.122872	1
Pfkp	0.0240248	1
Cyp51	-0.952586	0.0861795
Atic	0.0154169	1
Pigx	-0.0470391	1
Gm47015	-0.330479	0.870146
Tmem167	-0.0220852	1
Scamp2	0.0566272	1
Trir	0.0638621	1
Bcl2l1	-0.209208	1
Cmpk1	-0.190246	1
Gm45716	0.16799	1
Xbp1	0.393445	0.0681616
Mtap	-0.250157	1
Sars	0.00348395	1
Aco2	-0.0383872	1
Slc38a10	0.0433641	1
Mtx2	0.53797	0.00587248
Sh2b3	0.663115	0.0886283
Usp10	0.0449332	1
Polr2j	0.0302547	1
Sertad1	-0.0634359	1
Comtd1	0.0157227	1
Nedd8	0.107717	1
Uchl5	-0.0450558	1
Bag6	0.199357	0.345155
Exosc10	-0.0733086	1
Uqcrfs1	0.299107	0.00015035
Ndufb4	-0.0643435	1
Fkbp2	0.0245452	1
Snrnp48	-0.153961	0.534943
Tsnax	-0.0430967	1
Lsm5	-0.0918815	1
Suclg1	0.0242012	1
Zfp207	-0.0518394	1
Anapc15	-0.16297	1
Mrpl16	0.110064	1
Tespa1	-0.0213136	1
Samm50	-0.0746916	1
Bsg	0.138103	0.514748
Fasl	0.0905494	1
Srsf11	0.233083	0.0153698
Rab7	0.0387	1
Ikbke	-0.15251	1
Wnk1	0.216962	0.15005
Pop7	0.0515255	1
Parp1	0.117844	1
Npepl1	0.456581	0.19866
Tm9sf3	0.855995	5.47329e-07
Isca2	0.0102093	1
Kars	-0.116913	1
Thoc5	-0.0758117	1
Reep5	0.103639	0.968584
Sh3bp2	-0.365691	1
Nup43	-0.180343	1
Mapkapk2	0.749328	0.276487
Cdip1	0.0825676	1
Golph3	0.223057	0.160245
Cfl1	-0.0647866	0.0036103
Rarg	-0.210635	1
Hnrnph2	0.00426642	1
Utp3	0.1313	0.596303
Ccnl1	0.530485	1.54832e-05
Bclaf3	0.0800595	1
Lman2	-0.00806761	1
Sart1	0.174816	0.821573
Ubfd1	0.00886916	1
Morf4l1	-0.161958	4.23541e-05
Mcm7	-0.108961	1
Mrpl32	0.132154	1
Tmed9	-0.141798	0.125246
Emc10	-0.00908926	1
Atxn10	-0.188896	0.218046
Mad2l2	-0.155151	1
Man1a	0.0548205	1
Mtdh	0.00280308	1
Csde1	0.157695	0.318121
Comt	-0.228633	1
2610524H06Rik	-0.234342	1
Vdac1	-0.0514023	1
Crnkl1	0.291736	0.158653
Cd83	0.153304	1
Yif1b	-0.000784233	1
Tbcb	0.0668961	1
Tmpo	0.45085	0.00506276
Csk	0.322801	1.8861e-05
Aebp2	0.391376	0.294184
Prmt5	-0.237256	1
Bud31	0.149599	0.757018
Setd5	0.659202	1.01933e-05
Selenok	-0.0905962	1
BC005561	0.38269	0.543449
Prmt3	1.46667	1.87852e-11
Bid	-0.366654	1
Cinp	-0.214812	1
Hmces	0.20148	1
Bloc1s2	-0.133726	1
Nup54	-0.0745619	1
Cnn3	-0.261783	1
Ciapin1	0.115961	1
Knop1	-0.0625922	1
Gskip	0.0775892	1
Prps1	0.077437	1
Sf3b5	0.00282099	1
Chtop	-0.0170128	1
Acbd6	0.424323	0.00530392
Rac1	1.38349	4.44074e-47
Ntmt1	-0.0872814	1
Parl	-0.0546673	1
Nadk	-0.187287	1
Cenpx	0.0121828	1
Gm26532	-0.174864	1
Kat2a	0.0448866	1
Ddit3	-0.429718	0.677384
Clptm1	-0.106228	1
Abcc1	0.173125	1
Bola2	0.322925	2.73769e-05
Atad1	0.0352699	1
Chordc1	0.162445	0.386493
Blmh	-0.0276154	1
Snrpb2	0.116785	1
Srp72	0.00157001	1
Tsfm	0.00937535	1
Sdhb	0.0880548	1
Abhd11	0.0190973	1
Atg16l2	0.289042	0.997715
Etfa	0.0286282	1
Hmg20b	0.0611303	1
Dusp6	-0.43161	1
Rrp8	0.000280346	1
Ube2j2	1.47713	1.8662e-23
Tmem97	-0.687295	1
Ndufb8	0.0999675	1
Cdv3	0.392397	0.812306
Smarcad1	0.178271	1
Aasdhppt	-0.113977	1
Hmgb1	-0.0309658	0.475711
Mettl2	-0.0266692	1
Ndufv1	0.0855166	1
Mrps5	-0.109138	1
Tmem183a	0.0981642	1
Snw1	0.138248	0.492384
Tnfrsf19	0.622042	1
Ankrd39	0.0446502	1
Ets2	0.436213	0.365847
Dek	0.546944	1.64878e-07
Alg3	-0.359878	1
Cox6a1	0.0509838	1
Polb	-0.188476	1
Mrpl50	0.0154006	1
Srpr	0.245394	0.0627611
Rap2c	0.0441347	1
Atp9b	0.290277	0.386616
Ppil1	-0.109694	1
Pspc1	-0.0557619	1
Dut	0.0673962	1
Rc3h1	0.534061	0.00783951
4921524J17Rik	0.0972628	1
Thoc3	-0.0317208	1
Naf1	0.198333	1
Lzic	0.316229	0.360016
Ankrd46	0.0268927	1
Mvp	-0.127783	1
Rae1	0.518476	1.44989e-05
Polr3h	-0.235998	1
Bach2	-0.0430488	1
Ints11	0.155747	0.833903
Ogfr	0.28263	0.157618
Gosr2	-0.124421	1
Irf3	-0.0447231	1
Eed	0.111651	1
Gadd45gip1	-0.0961473	1
Xist	-0.186514	0.00587248
Gnas	0.985178	4.36496e-29
Trav3-3	-0.277382	1
Nup93	-0.0789673	1
Ubxn4	0.14268	0.429206
Nfx1	-0.0962242	1
Mrpl13	-0.0748214	1
Pphln1	-0.114554	1
Kdelr2	-0.0345275	1
Pfdn6	0.0425241	1
Thoc1	-0.140408	1
Dnttip2	-0.0199207	1
Utp6	-0.217903	1
Aggf1	0.732135	3.2702e-05
Mrps14	-0.0170013	1
Ddx46	-0.0288917	1
R3hdm1	0.0771676	1
Pknox1	0.0598088	1
Kcna3	0.983907	0.00373521
Per1	-0.294274	1
Alkbh6	-0.145685	1
Mrps21	0.0483968	1
Fam133b	0.0589137	1
Hmgcs1	-0.7089	0.104742
Acadvl	0.270863	0.15476
Fam60a	0.084179	1
Desi2	0.791902	1.68899e-07
Chic2	1.27296	6.85685e-08
Rex1bd	-0.0230407	1
C2cd5	-0.148028	1
Pelp1	-0.174243	1
Hdac1	0.200626	0.0898126
Pmpca	0.086939	1
Camta1	-0.189575	1
Pwp2	-0.1086	1
Letm1	0.275876	0.0909263
Tipin	0.0978867	1
Ifnar1	0.0624708	1
Arpc1b	0.0333723	1
Appbp2	0.359268	0.262927
Nans	-0.126983	1
Pdrg1	-0.0780029	1
Hirip3	-0.135571	1
Thop1	0.142875	1
Mtrr	-0.212455	1
Midn	0.424579	0.000396332
Zbtb7b	-0.148204	1
Scaf11	0.361747	0.0217763
0610037L13Rik	-0.0328145	1
Slc41a1	0.774057	0.258542
Atg101	0.156947	0.423409
Cog2	-0.0110917	1
Sod2	-0.073965	1
Vps4b	0.184225	0.270776
Hnrnpa0	0.46816	0.0527572
Hsf1	0.0601271	1
Cox19	-0.106521	1
Aifm1	0.0402177	1
Rpf1	0.118454	1
Usp38	0.058216	1
Gch1	0.534265	0.6282
Psmc6	0.0050283	1
Ptpn22	0.0841868	1
Mindy3	0.119924	1
Tob2	0.454157	0.0461985
Gmps	0.0555285	1
Mpdu1	-0.000260671	1
3110082I17Rik	-0.251417	1
Rab11a	-0.0669071	1
Rftn1	1.30721	1.813e-25
Ankrd49	-0.00982465	1
Atf2	0.338639	0.161342
Polr1a	0.0279115	1
Ppp6c	0.133669	0.795562
Itk	-0.0298867	1
1110008F13Rik	1.85025	3.35921e-23
Jmjd6	0.141058	1
Zpr1	0.238186	0.396303
Ncbp2	-0.185002	1
Rbx1	-0.0508938	0.669939
Pigt	-0.139118	1
Tapbp	0.0685803	1
Usp9x	0.08556	1
Smn1	0.0842697	1
Mrpl11	-0.0365166	1
Ppp2r5d	0.272519	0.929208
Eif3e	0.11076	1
Trim27	0.860733	3.55542e-10
Zmiz2	0.279087	1
Dnajc8	0.111079	0.783191
Rbbp8	-0.0227123	1
Gm10282	-0.30448	1
Ctdnep1	0.205805	1
Rrp12	-0.166471	1
Dapk3	-0.0355588	1
Coa5	0.151416	0.920922
Capns1	-0.148948	0.968584
Smim13	0.383632	1
Pdia4	-0.181102	0.722895
Slc16a1	-0.46428	1
Timm22	0.0240499	1
Zc3h18	0.0744993	1
Gm3839	-1.20262	5.83628e-48
Hdac2	1.22783	4.52064e-13
Agpat5	0.119903	1
Mmd	0.199557	1
Luc7l	-0.0786207	1
Srsf9	0.37658	1
Psph	-0.00257387	1
Cops2	-0.120943	1
Gcn1l1	0.134028	1
Park7	-0.0453053	0.68614
Fxr1	0.105952	1
Pitpnm2	-0.136516	1
Mrps12	-0.00774282	1
Appl1	-0.0503974	1
Ppp1r16b	0.553766	0.0543214
Trmt11	-0.216015	1
Prr14l	0.184064	0.537823
Sart3	0.258112	0.462185
Sarnp	-0.0421792	1
Vamp4	-0.0639837	1
Atpif1	0.150989	0.845751
Gnai3	0.160115	0.255882
Nudt19	0.181879	0.948014
Sfxn1	-0.0447002	1
Polr1e	-0.217274	1
Larp1	0.243205	1
Dcaf7	0.0574692	1
D16Ertd472e	0.16969	0.725265
Nefh	-0.0614723	1
Faap100	-0.183507	1
Rbm34	0.0122314	1
Tgs1	-0.0385141	1
Pycrl	-0.0733444	1
Med29	-0.1592	1
E2f4	0.684978	0.000397511
Leo1	-0.0401519	1
Nono	0.0245579	1
Sptlc1	-0.327194	0.830795
Pcnp	0.068631	1
Hax1	-0.000391029	1
Maea	-0.0925831	1
Slc52a2	-0.090668	1
Dot1l	0.0668055	1
Exosc9	-0.00604351	1
Napa	-0.150299	1
Pde12	0.178381	1
Rce1	-0.235064	1
Otud4	0.194029	1
Guk1	0.0489185	1
Rpl10	0.21857	0.0283342
Chchd3	0.128248	0.674139
Calm3	0.322334	0.000848963
Golga7	-0.080255	1
Il2ra	0.126661	1
Med8	0.22508	0.418954
Cpsf2	0.00698312	1
Aldh18a1	-0.0371566	1
Commd1	0.130302	1
Gid8	0.493947	0.00153116
Arih2	0.277881	0.350955
Ctsz	-0.000243907	1
Slamf1	0.614613	0.0143416
Erf	1.39844	0.00538821
Ppp2r1a	0.0327482	1
Usp5	0.0914486	1
Art2b	-1.16498	0.0200691
Pinx1	0.124243	1
Zcrb1	0.301461	0.00934448
Rwdd4a	-0.228847	1
Gm26826	0.141006	1
Ccdc115	-0.0971955	1
Cdk11b	0.129878	0.662837
Las1l	-0.0548401	1
Hvcn1	-0.0868055	1
Rnf20	0.107972	1
Smim7	0.149429	1
Trib1	0.0689917	1
Fam168a	0.165531	1
Rassf5	0.0425593	1
Asap1	0.39676	0.450067
Zbtb17	0.0180279	1
Gdi2	-0.0466368	0.551797
Exosc5	-0.231144	0.598264
Mrpl37	0.048139	1
Thg1l	-0.135137	1
Mrpl45	-0.183695	1
Mpc2	0.113315	0.779941
Sec22b	0.311285	0.0688082
Lrpprc	0.632136	0.0531614
Cope	-0.0595039	1
Mtpap	0.0426952	1
Nol6	0.0341649	1
Tmc8	-0.217801	1
Acsl5	-0.0993343	1
Ndufa1	0.0491132	1
Ube2f	-0.0369135	1
Mrpl35	0.0742529	1
Prkcd	0.198562	1
Srrm1	0.0814161	1
Phpt1	-0.214604	0.684262
Nemf	-0.122678	1
Atp5j2	-0.0267517	0.396303
Sra1	0.0158268	1
Pum1	0.104941	1
Irf2bp2	0.27589	1
Sf3b1	0.0270169	1
Qdpr	0.0480237	1
Rab3gap1	0.0332091	1
Minpp1	0.516468	0.165169
Trnau1ap	-0.112469	1
Ncoa3	0.0744083	1
Pdk3	0.223914	1
Hgh1	-0.224752	1
Dhx30	0.0563197	1
Mrpl3	0.116017	1
5430416N02Rik	-0.0697377	1
Rpia	0.458098	0.715333
Skiv2l2	0.00608898	1
Eri1	0.532137	0.00241246
Nvl	0.081973	1
Tmem185b	-0.123921	1
Opa3	0.109165	1
Mrgbp	0.151988	1
Mphosph8	0.0300813	1
Fen1	-0.107044	1
Cluh	0.294555	1
Gm42047	0.487448	0.715333
Ankrd17	0.0835387	1
Tnfsf11	0.0321078	1
Plrg1	0.031236	1
Ccnt1	0.221294	0.226681
Surf6	0.173861	1
Lactb	0.92232	0.0243262
Mboat7	-0.0840673	1
Sar1b	-0.0276637	1
Chd1l	0.00215598	1
Gtpbp6	-0.064593	1
Cks2	0.315745	1
Med1	0.206133	0.969343
Tpst2	0.0555556	1
Chrac1	-0.01919	1
Rnf149	0.771945	0.0703595
Traf6	0.453789	0.123815
Colgalt1	0.580057	0.422106
Yme1l1	-0.10141	1
Ap2s1	0.0899139	1
Tfg	0.203073	0.842219
Gusb	-0.19159	1
Prps1l3	-0.204553	1
Srek1	0.20122	0.792594
Scarb1	0.0575581	1
Trbv29	-0.926332	0.217015
Rdx	0.519533	3.9077e-05
Diexf	0.00418686	1
Ogdh	-0.0747277	1
Lmna	0.0842779	1
Tpm4	0.168249	0.414907
Kdm2a	0.0559563	1
Atg4b	-0.0882228	1
H2-Q7	-2.77312	1.23527e-80
Nudt9	0.586878	0.278802
Odc1	0.51521	1
Mrps25	-0.0324045	1
Nus1	0.172227	1
Tomm6	-0.91617	0.000197851
Arl5b	0.227671	1
Map3k8	0.977553	0.757376
Exosc4	0.0183116	1
Urb2	-0.0373853	1
Nae1	0.0943088	1
Nol10	0.387792	0.802128
Tfdp1	-0.0903509	1
Mgat2	0.299508	0.0981492
Rap1gds1	0.400796	0.0382298
Wdr3	0.0844639	1
Rhot2	-0.410214	1
Pfas	-0.36914	1
Mrpl49	-0.024486	1
Mtch2	-0.00151572	1
Ptpn11	0.622972	0.0641703
Cdt1	0.176113	1
Pet100	-0.0120432	1
Polr2c	0.0922979	1
Rbm27	0.0940344	1
Dnajc15	0.0362884	1
Clcn4	0.0787075	1
Pou2af1	-0.157158	1
Cpsf6	0.0314307	1
Rbm22	0.105403	1
B230307C23Rik	-0.0353433	1
Ift20	-0.0161347	1
Tmed7	0.690485	6.87023e-05
Rasal1	0.0848175	1
Cd40lg	-0.28416	0.114766
Gtf2h5	-0.122326	1
Atp2b1	-0.0504294	1
Ascc3	0.293653	0.0278011
Glrx2	0.07947	1
Ptrhd1	0.0899916	1
Cops8	0.0220859	1
Lrrfip1	0.24418	0.0067293
Polr3k	-0.0061892	1
Carm1	0.202537	1
Nfe2l1	0.310771	1
Tnpo1	0.0789633	1
Hdac3	0.0897678	1
Clint1	0.124609	1
Lta4h	-0.0382531	1
Mre11a	-0.26081	1
Raver1	0.277789	1
Cd160	-0.138349	1
Faim	0.0418215	1
Eef1d	0.00700096	1
AC125141.3	-0.498508	1
Ddx47	0.180066	0.391546
Ahctf1	0.0871438	1
Cers2	-0.203348	1
Ndufaf8	0.0590392	1
Ahi1	0.201234	1
Dera	0.108932	1
Srp19	0.0515129	1
Zcchc7	-0.070864	1
Tex10	0.118943	1
Gm20275	0.728689	0.0974617
Cltc	-0.0250709	1
Surf2	-0.0514089	1
Rap1b	0.854603	3.42512e-17
Cd81	-0.430507	0.166287
Smc2	0.0170802	1
Rasl11b	-0.303226	1
Psmg3	0.0821779	1
Arfrp1	0.0518804	1
Klf16	0.501931	0.82883
Fas	-0.130975	1
Rpp14	-0.179424	1
Mapkapk3	0.110694	1
Telo2	-0.41919	0.909071
Zfp62	-0.172587	1
Mesd	-0.205901	1
Med19	-0.0107787	1
Zbtb1	0.365392	0.129016
Dhx29	0.0364638	1
Seh1l	0.558389	0.0578257
Fip1l1	0.158214	0.442245
Plk3	1.1783	0.562542
Ydjc	-0.369555	1
Rgs16	0.272557	1
Ppm1g	1.08444	1.77636e-37
Wdr70	0.327111	0.331531
Pcgf6	0.0811489	1
Qsox1	0.0567428	1
Htatsf1	0.719722	0.000177608
Tcf3	1.44544	1.18071e-13
Nktr	-0.0520951	1
Dnajc11	-0.100276	1
Bap1	0.0919477	1
Lypla2	-0.0514369	1
Zfp622	0.263521	0.212392
Foxn3	0.757928	3.18859e-07
1110032F04Rik	0.270107	1
Naa35	-0.110409	1
Tex30	0.317191	0.530587
Tial1	0.00409197	1
Cd4	0.145182	0.338689
Trappc3	-0.194981	1
Chpf	0.659643	0.332599
Mrps2	-0.134243	1
Srp54a	0.401199	1
Pole3	0.063839	1
Luc7l3	-0.118678	1
Esco1	0.172161	0.511759
Uba6	0.0873501	1
Cstb	0.0621643	1
Map2k2	1.87625	1.68632e-57
Xrcc5	-0.120102	1
Naa20	0.0144199	1
Zfp318	-0.166601	1
Car12	0.0459821	1
Dcun1d1	0.0345545	1
Insig1	-0.60282	1
Tfap4	-0.37442	1
Cwc22	0.014841	1
Vps36	-0.0180643	1
Lmbrd1	-0.216908	1
Peak1	-0.41718	1
Fam206a	-0.0969957	1
Ecm1	-0.311625	0.893836
Cbx3	0.181658	0.339922
Rbm17	1.41125	2.8985e-09
Gpbp1	0.138491	0.52179
Slc25a1	0.625134	0.275091
Tmed2	1.33322	1.7281e-23
Iws1	0.163911	1
Ap2b1	-0.0148249	1
Vti1b	0.149937	0.382593
Pus3	-0.122939	1
Krr1	0.0844184	1
Eif4ebp1	-0.283674	1
Dimt1	0.03716	1
Mrpl38	-0.125755	1
Ninj1	0.109276	1
Gfod1	-0.0256139	1
Bmi1	0.428425	1
Cenpc1	0.137839	1
Otub1	-0.0808712	1
Fcho1	0.222141	0.796216
Cetn3	-0.113789	1
Pmf1	0.296198	1
Cs	-0.00497729	1
1110004E09Rik	-0.0727849	1
Fasn	-0.279481	1
Ccdc59	0.0622977	1
Katna1	0.220164	0.830075
Mthfsl	-0.224275	1
Mettl13	-0.321165	1
Nsun5	-0.414175	1
Sdf2l1	-0.0471744	1
Sec23b	0.0962876	1
Prpf3	0.0373832	1
Rnmt	0.110815	1
Arcn1	0.222377	0.361089
Rnf44	0.214339	0.809214
Adck5	0.210925	1
Crybg1	0.491929	0.0117496
Ppme1	0.236105	1
Rbm45	0.0729222	1
Nfyc	-0.0714101	1
Polr1b	-0.137951	1
Mrpl2	0.0589166	1
Uspl1	0.0666492	1
Acsl4	0.0382016	1
Yaf2	0.0704087	1
Riok2	0.332785	0.386392
Emg1	0.05533	1
Elovl1	-0.100706	1
Safb2	0.132252	1
Copa	0.210688	0.27321
Trpm1	0.230186	1
Ubash3b	0.407077	0.674888
Ints13	-0.0460792	1
Cstf2	0.539257	0.171568
Fam207a	0.294957	0.435877
Zfp664	0.432923	0.524452
Surf4	-0.0398411	1
Spin2c	-0.00376591	1
Rpl35	0.0387709	0.26519
Gfm1	0.0591992	1
Btla	-0.0822607	1
Nelfa	0.0868046	1
Riox2	-0.0670946	1
Ndufaf2	0.154301	1
Bclaf1	0.152156	0.386707
Mrpl41	-0.0186251	1
Gsap	0.188043	1
Ptp4a2	0.104615	1
Brcc3	-0.121399	1
Rtn3	0.183542	0.468996
Rpp30	0.0315577	1
Itgb1bp1	0.112956	1
Bzw2	-0.0185356	1
Zfp106	0.57654	0.000996031
Tbce	0.00987168	1
Nbn	0.299876	1
Tinf2	0.0731773	1
Hnrnpul2	0.344489	0.00570412
Sin3b	0.181951	0.149196
Copg1	0.0636841	1
Timm10b	-0.680299	3.0166e-10
Ccdc25	0.123102	1
Trrap	0.0724397	1
Srrt	0.11104	1
Clptm1l	0.793858	0.00249737
Tmem33	0.12236	1
Wac	0.334925	0.000911564
Fdx1	0.113082	1
Sptan1	0.243415	0.0942124
Myd88	0.447618	0.0146963
Alad	-0.378233	1
Cstf1	0.0236946	1
Slc22a2	-0.0976763	1
Dus1l	0.075882	1
Klhdc3	0.00429881	1
Pex14	-0.0113977	1
Znhit1	-0.029246	1
Igflr1	0.520564	0.0859146
Usp39	0.14053	1
Inip	0.0756617	1
Nmt2	-0.0343485	1
Becn1	0.10743	0.997715
Ezh2	0.807944	0.0975699
Mrpl27	-0.193022	1
Naa40	0.0305177	1
Bms1	0.10143	1
Rnf10	0.863373	9.92839e-13
Pold2	-0.210172	1
Trnt1	0.184908	0.84818
Plagl2	0.32636	1
Cd9	-0.117949	1
Suox	0.119803	1
Gls	0.459378	0.117484
Mrps24	0.938109	3.80376e-32
Urb1	-0.15497	1
Vma21	0.013872	1
Snrpd3	-0.164077	0.00184786
Dusp5	0.825803	0.725265
Gmppb	-0.0284126	1
Vti1a	0.042313	1
Nop9	0.797164	0.000544562
Malsu1	0.103761	1
Ubap2	0.14221	1
Jpt2	-0.217606	1
Afg3l1	-0.00870847	1
Taf10	1.58215	9.69627e-12
Nup98	0.0519209	1
Yrdc	1.89443	4.07063e-05
Sac3d1	0.127197	1
Ccdc88b	0.15871	1
Prpf4	0.0886842	1
Exosc1	-0.0650572	1
Dnajc5	0.154128	0.396632
Oxsr1	0.322248	1
Ptcd3	-0.0183861	1
Ikzf4	0.265473	1
Spred2	0.421424	1
Mplkip	0.218271	0.355364
Commd2	0.0303789	1
Ranbp3	0.219566	0.829015
Scaf4	0.543207	0.0540844
Mtx1	0.0168716	1
Rpsa	0.0219404	1
Txnrd2	-0.0254965	1
Cab39	0.509949	0.00961836
Slc39a1	0.678486	0.327415
Sdhaf2	-0.0827548	1
Rif1	-0.202962	1
Idh3g	0.0327333	1
Atp6v1b2	-0.145478	1
Hmga1	-0.0846617	1
Mapk8	0.115535	1
Lmnb2	-0.16611	1
Cd3e	-0.176736	3.01576e-16
Abi2	0.443052	1
Smg1	0.508063	1.15042e-06
Atp5g2	0.0242915	1
Srebf2	-0.326539	0.605617
Ncoa4	0.194646	0.536108
Cox4i1	0.0329748	1
2310033P09Rik	0.0577623	1
Chka	0.895419	0.00766856
Mrpl46	-0.137097	1
Xpot	0.430752	1
Ncln	-0.125487	1
Dlst	0.080772	1
Gid4	0.212615	1
Scyl2	0.157393	1
Atp6v1h	0.0105042	1
Snrnp27	0.0417689	1
Txndc17	0.127242	0.664903
Tnpo3	0.0645754	1
Ggct	-0.0126739	1
Lrrc42	-0.197926	1
Supv3l1	0.17661	1
Hmgb3	0.165817	1
Ptrh2	0.0651938	1
Slc35b2	0.135529	1
Xpo6	0.247647	0.426821
Ddx49	0.214189	1
[truncated: 7,454 more rows]

## Sheet: GFP_High_versus_GFP_low
gene	logfoldchange	p_value	adj_p_value
Nr4a1	4.57	0	1.82718e-305
Ptma	0.659331	2.308e-116	2.13695e-113
Cd5	2.02937	9.6813e-193	2.01686e-189
Hsp90ab1	0.416311	8.75654e-41	1.6037e-38
Eif5a	0.625154	1.1377e-45	2.31231e-43
eGFP	3.78996	1.52438e-108	1.15479e-105
Ptpn6	0.552696	2.85829e-16	2.07114e-14
Id3	1.50562	4.39984e-44	8.6268e-42
Cd6	2.01812	1.13466e-154	1.71912e-151
Tnfrsf9	4.71737	3.69078e-103	2.27817e-100
Nfkbia	-0.0730753	0.21506	1
Dusp2	0.651161	1.61147e-14	1.04909e-12
Sept7	0.975423	1.00172e-65	3.14994e-63
Hspa5	0.189595	0.000192251	0.00358395
Ncl	0.498252	7.80734e-20	6.92112e-18
B4galnt1	1.18967	9.36168e-93	4.87568e-90
Set	0.844652	6.05273e-31	8.84867e-29
Atp5g3	0.682607	6.12903e-78	2.26992e-75
Zfp36l1	0.936691	1.36551e-49	3.03434e-47
Eif4a1	0.30973	1.66081e-11	8.54294e-10
Nab2	0.909918	2.0004e-13	1.2212e-11
Tuba1b	0.513414	2.56252e-28	3.23538e-26
Ran	0.414768	3.99085e-19	3.42843e-17
Ephx1	2.49499	1.63121e-89	7.76737e-87
Cd69	-0.483646	1.33888e-09	5.58928e-08
Ptprc	0.563569	2.2653e-55	5.72023e-53
Slc25a5	0.481592	1.55978e-26	1.88371e-24
Itm2a	3.2677	1.00529e-107	7.2844e-105
Egr1	-0.475666	2.68333e-05	0.000585346
Npm1	0.0751603	0.00178111	0.0253492
Hnrnpa2b1	0.422537	1.7464e-38	3.03182e-36
Tubb5	0.555189	5.25408e-48	1.12262e-45
H3f3a	0.648831	1.57251e-97	8.73579e-95
Pfn1	0.235412	7.89118e-40	1.39909e-37
Ybx1	0.684848	9.09514e-35	1.47165e-32
Mif	0.515085	1.27481e-22	1.29548e-20
Rap1a	0.574544	2.16384e-19	1.87826e-17
Id2	1.57216	2.51968e-39	4.42031e-37
Ptprcap	0.261152	2.17295e-13	1.31688e-11
Cd2	0.542038	7.26618e-30	1.00915e-27
Pa2g4	0.257842	0.000395704	0.00678478
Hspe1	0.28849	8.30149e-09	3.16597e-07
Hsp90aa1	0.632666	1.06931e-20	9.80055e-19
Ranbp1	0.568756	5.05765e-18	4.09179e-16
Nfkbid	0.0852988	0.899019	1
Tagap	0.410023	0.00269892	0.0365371
Hspa8	-0.0383677	0.272472	1
Hnrnpa3	0.362314	2.09262e-26	2.49112e-24
Tgfb1	0.565191	1.47813e-09	6.09764e-08
Hnrnpa1	0.280102	1.36944e-09	5.69156e-08
Fbl	0.191853	0.000118822	0.002292
Cycs	0.344692	6.42311e-09	2.50111e-07
Erh	0.50016	3.90097e-25	4.45298e-23
Izumo1r	2.38393	1.99102e-61	5.7211e-59
Rpl41	0.219436	1.06204e-15	7.40584e-14
Sms	0.81995	3.30283e-17	2.56023e-15
Grasp	1.73976	7.53969e-29	9.81691e-27
Srgn	-0.175953	0.00187955	0.0266139
Rgs10	1.56345	9.46759e-132	1.21375e-128
Gpr183	0.206484	0.0469141	0.3863
Prkch	0.990376	6.18313e-50	1.39254e-47
Serbp1	0.330365	2.78971e-18	2.3131e-16
Srsf2	0.0565233	0.0566257	0.44705
Hspd1	0.618185	7.90351e-13	4.54206e-11
Ier5	-0.106825	0.123154	0.77595
Eif1	0.225032	2.93978e-19	2.53857e-17
Rbbp7	0.817392	9.34764e-25	1.03858e-22
Gimap5	0.678414	4.71999e-13	2.76984e-11
Clec2d	0.723019	5.27061e-30	7.44406e-28
Hnrnpu	0.471942	7.99035e-28	9.93785e-26
Tnfrsf4	2.16245	8.69012e-23	8.88525e-21
Lcp2	0.286962	2.25141e-05	0.000502975
Ndfip1	0.650861	1.77113e-25	2.04984e-23
Hnrnpab	0.585435	5.70547e-22	5.59337e-20
Sfpq	0.780666	1.9928e-26	2.38935e-24
Phb2	0.45426	2.30449e-11	1.16737e-09
Egr2	0.151555	0.970238	1
St13	0.958248	4.69826e-29	6.16545e-27
Snrpf	0.360787	2.04867e-10	9.30332e-09
Bcl2a1b	1.08554	3.92161e-09	1.56465e-07
Nop58	0.453224	2.42911e-07	7.53884e-06
Cd200	4.12911	5.4898e-40	9.83795e-38
Ier2	-0.176947	0.00625558	0.0752748
Ddx21	0.474846	2.64664e-08	9.30567e-07
Fubp1	0.391578	1.21644e-10	5.74313e-09
Bzw1	0.564051	4.84043e-22	4.77341e-20
Il2rg	-0.246004	7.36296e-09	2.84713e-07
Jarid2	0.820537	4.73371e-09	1.87838e-07
Ppia	0.0890876	4.60279e-13	2.71061e-11
Apex1	0.447527	0.000134753	0.00258137
Kdm6b	0.476833	0.00072686	0.0116591
Snrpd1	0.612644	2.88066e-15	1.92807e-13
Nhp2	0.322819	0.000547224	0.00910393
G3bp1	0.252834	0.000139293	0.00265614
Il6st	1.12345	3.39877e-29	4.53152e-27
Ldha	0.295666	1.58548e-16	1.17438e-14
Cct3	0.356812	4.66378e-06	0.000119579
Ccnd2	0.0668198	0.0320627	0.286365
Snrpe	0.478774	7.69497e-29	9.94143e-27
Impdh2	0.494641	1.01746e-08	3.82774e-07
Relb	-0.163383	0.241874	1
Nme1	0.211501	0.0284542	0.259988
Phb	0.419207	2.4621e-06	6.597e-05
Eif2s2	0.31757	2.28934e-06	6.1738e-05
Nfkb2	0.0432916	0.907598	1
Cct8	0.428404	1.60241e-12	8.93171e-11
Syncrip	0.608245	1.6154e-10	7.49921e-09
Mrps6	1.47088	3.30417e-24	3.5758e-22
Trac	0.24882	2.2984e-05	0.000512101
Rgs3	1.20038	2.02839e-16	1.48921e-14
Mrto4	0.401484	0.000143407	0.00272834
Larp7	0.882624	1.6592e-11	8.54294e-10
Cd82	-0.384777	2.10373e-05	0.000473155
Hnrnpdl	0.320422	9.99761e-08	3.24796e-06
Prmt1	0.519429	1.44078e-10	6.74497e-09
Mat2a	0.0443163	0.439486	1
Nolc1	0.264672	0.018595	0.184966
Gnl3	0.0110815	0.94671	1
Cct5	0.330426	1.39749e-08	5.13008e-07
Rilpl2	0.463964	0.0278543	0.255909
Rnf19a	1.44917	1.07026e-20	9.80055e-19
Hmgn1	0.612296	6.48381e-24	6.92687e-22
Gar1	0.277086	0.0104443	0.115811
Atp5g1	0.236263	2.15755e-07	6.74629e-06
Anp32b	1.07282	1.47922e-24	1.63263e-22
Pgam1	0.37573	5.40204e-06	0.00013641
Ppan	0.141864	0.279639	1
Cd28	0.805783	1.93021e-30	2.77318e-28
Nfkb1	0.504691	0.000154726	0.0029303
Eif3c	0.453121	2.79525e-11	1.39897e-09
Sumo2	0.366413	9.49887e-20	8.37609e-18
Snx3	0.576486	4.61825e-19	3.94707e-17
Atp5b	0.36052	8.12883e-18	6.48206e-16
Zfp36	-0.0665811	0.26746	1
Tox	1.1799	2.04391e-22	2.03975e-20
Psma7	0.467021	9.7221e-17	7.33161e-15
Prdx1	0.160529	4.5585e-06	0.000117241
Pabpc1	0.321205	3.67057e-33	5.61227e-31
Slc3a2	0.436046	2.90446e-05	0.000631105
Eef1g	-0.0788982	0.857467	1
Pebp1	0.341782	6.88622e-10	2.96552e-08
Srsf3	0.456176	1.03557e-15	7.25157e-14
Shmt2	0.678104	2.67219e-06	7.08024e-05
Cct2	0.228003	2.73978e-05	0.000596877
Dad1	0.244119	3.13432e-06	8.25221e-05
Uqcrq	0.447274	1.32603e-17	1.05236e-15
Timm8a1	0.324951	0.0158387	0.162142
Gramd1b	1.13882	5.36298e-10	2.32759e-08
Phgdh	0.396037	0.00135097	0.019978
Rpl22l1	0.0312069	0.330355	1
Sh2d2a	0.151425	0.101063	0.68274
Nutf2	0.675007	4.07768e-12	2.21363e-10
Slc29a1	1.42679	1.36667e-13	8.54469e-12
Ak2	0.693788	4.81155e-14	3.0842e-12
Rel	0.265898	0.132484	0.81385
Dnaja1	0.226587	6.05092e-05	0.00123736
Gtpbp4	0.28928	0.00154651	0.0223928
Usmg5	0.321287	7.57302e-13	4.36719e-11
Tcp1	0.333017	2.66331e-06	7.06794e-05
Snrpb	0.28763	5.19093e-10	2.26471e-08
Zap70	0.35569	7.77728e-07	2.23091e-05
Rps17	0.169848	1.13195e-07	3.65602e-06
Cct4	0.360576	1.24752e-08	4.62025e-07
Atp5d	0.284937	5.41343e-13	3.15455e-11
Hspa9	0.0928903	0.249556	1
Bcl10	0.22797	0.0246816	0.233102
Egr3	0.0780784	0.963087	1
Ikzf3	2.06183	8.87839e-33	1.33304e-30
Snu13	0.17065	0.00187199	0.0265519
Snrpg	0.393507	4.02023e-20	3.60221e-18
Eif1ax	0.640624	3.51891e-11	1.75063e-09
Psma4	0.605636	1.24852e-14	8.19208e-13
Hnrnpk	0.526474	2.32301e-38	3.99127e-36
Calr	0.147919	0.0238559	0.226414
Pgk1	0.420548	5.86737e-09	2.30084e-07
Chchd10	2.30437	1.28056e-55	3.33466e-53
Chchd2	0.313382	5.61811e-17	4.27541e-15
C1qbp	0.163853	0.164087	0.938895
Cops6	0.721869	2.53761e-17	1.98553e-15
Ssb	0.406046	1.83333e-10	8.39404e-09
Batf	0.240409	0.254369	1
U2af1	0.319363	2.56686e-06	6.86667e-05
Rbm3	0.273414	2.69583e-18	2.24643e-16
Hmgn2	1.15242	7.56811e-48	1.59658e-45
Nop16	0.733846	9.33812e-07	2.63778e-05
Eif5b	0.294911	0.000360196	0.00625315
Trp53	-0.136766	0.0450797	0.374153
Banf1	0.214166	1.2082e-05	0.000285616
Foxp4	1.26955	3.41833e-10	1.51114e-08
Mettl1	-0.173282	0.0898391	0.630132
Nfkbib	-0.0248145	0.879905	1
Timm23	0.224656	0.00318699	0.0422885
Edf1	0.422583	1.10267e-15	7.65711e-14
Cnbp	0.195988	4.82124e-08	1.64317e-06
Mybbp1a	0.275058	0.013469	0.141892
Fam162a	0.618773	4.44993e-08	1.52912e-06
Pou2f2	2.0513	4.22485e-23	4.37338e-21
Isyna1	0.715212	7.35248e-10	3.14196e-08
Stk17b	0.358183	2.87902e-13	1.71977e-11
Psat1	0.818121	3.1344e-05	0.00067578
Eif3b	0.329633	0.00208172	0.0289599
Khdrbs1	0.612556	1.67591e-22	1.69277e-20
Il2rb	3.43288	4.82696e-25	5.47252e-23
Gspt1	0.561163	3.17554e-08	1.11184e-06
Cox5a	0.348039	1.77162e-12	9.84193e-11
Arpc2	0.247342	1.30534e-14	8.5313e-13
Glrx3	0.615327	9.47341e-13	5.38853e-11
Stat6	0.486187	2.09354e-05	0.000471498
Eif2s1	0.275163	0.00134278	0.0198746
Pomp	0.324919	2.64049e-07	8.13427e-06
Slc1a5	0.518479	1.59282e-05	0.000367672
Slc25a3	0.222953	6.26486e-09	2.4452e-07
Rsl1d1	0.324162	0.00123895	0.0185686
Ttc3	0.933173	1.47329e-13	9.16187e-12
P4hb	0.561518	4.5688e-10	1.99852e-08
Abracl	0.740099	4.38444e-41	8.11901e-39
Ddx39	0.43825	1.52902e-06	4.21202e-05
Kdm2b	0.805741	0.000208986	0.00386566
Snrpd2	0.323372	2.70604e-07	8.3055e-06
Prkar1a	0.444333	5.31579e-13	3.10852e-11
Csnk2b	0.418885	1.25261e-09	5.2717e-08
Junb	-0.508542	4.69157e-15	3.11513e-13
Eif4g1	0.266335	0.0012107	0.0182437
Ppa1	0.611371	9.94201e-06	0.000239096
Mrpl12	0.524542	2.79163e-07	8.53676e-06
Nop56	0.105354	0.481309	1
Rpl7l1	0.376166	0.000968116	0.0150229
Chd4	0.253183	0.000617002	0.010121
Eno3	2.84793	2.85544e-15	1.9189e-13
Tuba1c	0.393046	0.000978009	0.0151623
Npm3	0.112205	0.151315	0.89331
Nme2	-0.0767774	0.871218	1
Psma6	0.653884	2.30854e-15	1.57681e-13
Shisa5	0.172944	6.10385e-09	2.38795e-07
Magoh	0.609739	2.78377e-10	1.24716e-08
Ndufa11	0.538402	1.05097e-14	6.92314e-13
Ebna1bp2	0.366535	0.000556256	0.00921527
Hivep3	2.10987	1.82543e-10	8.3809e-09
Cox7b	0.243335	3.66729e-08	1.26803e-06
Polr2l	0.075592	0.128104	0.794561
Bcl2l11	1.64022	2.10118e-12	1.15954e-10
Rcl1	0.33662	0.00938731	0.105709
Itgb2	0.75036	1.12105e-29	1.54408e-27
Psme3	0.714592	3.49406e-08	1.21317e-06
Polr2h	0.169762	0.169903	0.96117
Lsm7	0.517407	1.70097e-13	1.04606e-11
Myb	3.32859	2.52689e-14	1.63229e-12
Tnfrsf25	0.565609	0.000310919	0.0055184
Tank	1.15702	3.35457e-12	1.83906e-10
Dkc1	0.197404	0.0850651	0.60689
Anp32e	0.61682	1.51985e-10	7.09518e-09
Eprs	0.36149	0.000377879	0.00651939
Eif3a	0.195065	0.00556147	0.0681024
Snrpa	0.341924	0.00214329	0.0296926
Fabp5	1.21057	2.44277e-07	7.56713e-06
Tra2b	0.282001	4.10194e-07	1.22077e-05
Pacsin1	1.16577	4.24826e-21	3.97761e-19
Nfatc1	1.01385	3.59007e-13	2.12926e-11
Wdr43	0.346769	0.00113344	0.0171883
Cacybp	0.441495	1.44966e-07	4.63646e-06
mt-Nd1	0.00259563	0.266898	1
Mdn1	0.278902	0.0555168	0.440592
Mdh2	0.346558	7.38407e-11	3.54648e-09
Traf1	-0.180789	0.0725531	0.540774
Metap2	0.417723	8.27185e-07	2.36059e-05
H2afz	0.261651	3.57887e-06	9.37821e-05
Tkt	0.365629	3.09297e-06	8.16916e-05
Snrpa1	0.762567	7.08343e-11	3.41192e-09
Etf1	0.406417	8.62724e-05	0.00170762
Atp5e	0.131767	1.72111e-07	5.46362e-06
Tcerg1	0.679064	2.43197e-08	8.60534e-07
Eif3d	0.269946	0.00133145	0.0197243
Eif4e	0.369165	0.000791332	0.0126204
Tufm	0.278164	0.00960106	0.107747
Top1	0.359937	1.20334e-05	0.000284871
Eloc	0.34784	4.69168e-06	0.00012011
Ptbp1	0.261342	0.000639435	0.0104376
Nars	0.2573	0.0122418	0.131543
Skp1a	0.415777	2.8543e-17	2.22288e-15
Elp5	0.44577	0.00759655	0.0883489
Mbd3	1.03896	1.93003e-07	6.0805e-06
Rnps1	0.396271	3.27296e-06	8.60364e-05
Ly6e	0.665284	2.68972e-08	9.43722e-07
Bax	0.578835	8.7982e-14	5.5542e-12
U2af2	0.251394	0.000554602	0.00920617
Prpf19	0.308069	0.00296116	0.0396391
B3gnt2	1.08664	3.46749e-08	1.20646e-06
Hspa4l	0.971188	0.00023666	0.00432475
Rcc2	0.411646	0.00290504	0.0389336
Ramp1	0.970395	7.37347e-45	1.48056e-42
Smarca5	0.65623	4.49208e-12	2.42282e-10
Rheb	0.28038	0.00504204	0.0628971
Ptpn7	0.296283	0.00549815	0.067436
Timm17b	0.778335	9.53649e-11	4.52807e-09
Adk	0.819247	1.62868e-09	6.68562e-08
Nrip1	0.726105	4.73502e-05	0.000985192
Ikzf1	0.519654	6.92191e-12	3.69746e-10
Gadd45b	1.33104	6.37536e-06	0.000159777
Canx	0.347865	5.04214e-06	0.000127903
Srsf7	0.132955	0.00988767	0.110448
Serp1	0.676372	1.27071e-11	6.61803e-10
Gm10076	-0.0191362	0.79073	1
Isy1	0.265415	0.0157518	0.161949
Tomm40	0.465032	0.000295649	0.0052868
Sub1	0.221652	5.98321e-07	1.74703e-05
Btg1	0.321431	6.81844e-24	7.23797e-22
Nab1	0.564798	0.00838093	0.0963286
9130401M01Rik	0.7799	7.03415e-06	0.000175759
Polr1d	0.199587	7.06143e-05	0.00142477
Mapk11	1.32265	1.24228e-08	4.62025e-07
Nr4a3	1.87073	2.44764e-06	6.56881e-05
Lad1	4.38586	3.76201e-11	1.86332e-09
Llph	0.094462	0.162733	0.934887
Tpm3	0.163109	3.01334e-05	0.000652213
Stip1	0.23722	0.0402648	0.342721
Polr2e	0.513053	6.63164e-08	2.21699e-06
Psmb6	0.297615	8.82589e-06	0.000215995
Gapdh	0.235372	1.22899e-06	3.43088e-05
Umps	0.598608	0.000642437	0.0104764
Psmb5	0.362038	7.13731e-08	2.36953e-06
Pdia6	0.33095	0.000234565	0.00429117
Cct7	0.194202	0.00167478	0.0241244
Wdr83os	0.170777	0.0145974	0.15205
Mrpl52	0.195512	0.000242493	0.0044265
Dnajc2	0.602399	1.25652e-09	5.27486e-08
Rrp1	0.412698	1.03189e-08	3.87332e-07
Lrp10	0.832414	1.3043e-13	8.20283e-12
Nop10	0.173843	1.62155e-05	0.000373787
Psmd11	0.558513	1.14765e-11	6.03367e-10
Pkm	0.488802	1.58024e-28	2.0104e-26
Emc6	0.0568824	0.585852	1
Cdc37	0.00902686	0.850089	1
Mea1	0.485491	7.41865e-06	0.00018402
Ftl1	0.515631	2.61068e-61	7.3745e-59
Chd1	0.286373	0.0290422	0.264201
Eif3l	0.622733	4.03335e-11	1.98289e-09
Gps1	0.719039	6.66216e-09	2.58213e-07
Ptpn1	0.484824	1.74265e-10	8.0576e-09
Elob	0.400586	1.00073e-20	9.26567e-19
Fus	0.335036	1.28714e-10	6.05974e-09
Cyba	-0.296455	2.09966e-07	6.59e-06
Ube2n	0.4004	5.47431e-06	0.000137817
Rbmxl1	0.383892	0.000458216	0.00775293
Ndufaf4	0.101926	0.484741	1
Stat5a	1.14094	5.70808e-11	2.75742e-09
Lsm2	0.366039	0.00113684	0.017224
Psmd8	0.567612	3.10669e-11	1.55018e-09
Bccip	0.246298	0.0060123	0.072662
Smarcc1	1.05207	4.04915e-12	2.20533e-10
Txn2	0.239096	0.000576447	0.00949315
Sox4	4.16927	3.75324e-17	2.8959e-15
Rpl10a	-0.023478	0.621939	1
Dnmt3a	1.38562	3.64656e-07	1.09502e-05
Cfdp1	0.355485	0.000211362	0.00390527
Atad3a	0.401234	0.0274452	0.253268
Sf3b3	0.21208	0.0129869	0.137684
Samsn1	1.05239	4.8212e-09	1.90855e-07
Pcbp1	0.461083	0.000607139	0.00996905
Pdcd1	3.0026	8.01294e-10	3.39806e-08
Pdap1	0.639324	2.1559e-09	8.72092e-08
Ddx54	0.651532	3.19648e-10	1.4244e-08
Ilf3	0.51196	0.00187768	0.0266101
Ywhae	0.315448	1.10135e-05	0.000261841
Amd1	0.469277	0.000499847	0.0084146
Hnrnpf	0.285094	1.94516e-17	1.52916e-15
Mapre1	0.34803	2.25508e-06	6.09126e-05
Grap	-0.0338542	0.555494	1
Ssr2	0.335638	0.000337926	0.00592829
Tnf	-0.429081	0.0446681	0.371662
Rrs1	0.0959201	0.427059	1
Psmc5	0.264995	0.00246076	0.0336707
Sar1a	0.356556	0.00137593	0.0202574
Arf3	0.661611	1.37936e-06	3.82739e-05
Tnfrsf18	0.478541	1.30984e-05	0.00030715
Acot7	2.24378	9.40412e-09	3.56202e-07
Nap1l1	0.393278	8.54282e-06	0.000209683
Hspa4	0.388575	6.60358e-07	1.90737e-05
Sbno1	0.491988	6.3289e-08	2.12656e-06
1810022K09Rik	0.449483	1.24738e-08	4.62025e-07
Psma5	0.532885	1.34148e-09	5.58928e-08
Atp5o-1	0.301353	8.51527e-09	3.24008e-07
Ddit4	1.07746	9.15163e-29	1.17324e-26
Cdk4	0.356565	4.56699e-05	0.000959817
Hif1a	0.640932	3.2711e-07	9.91203e-06
Pno1	0.282734	0.0674748	0.511385
Ndufb2	0.318904	0.000160158	0.00302286
Mrpl17	0.301665	0.00743853	0.0869968
Atp5j	0.438899	1.3222e-18	1.10732e-16
Cox7c	0.192636	4.34329e-10	1.90488e-08
Plgrkt	0.722846	1.67541e-08	6.0833e-07
Pdcd5	0.390954	1.24362e-05	0.000293572
Nip7	0.207781	0.0717519	0.536723
Dynll1	0.466888	2.90398e-18	2.39593e-16
Slc7a5	0.443787	0.086184	0.61302
Strap	0.292927	0.00381293	0.0495681
Hnrnpc	0.401604	1.09886e-05	0.000261622
Ccdc124	0.14703	0.137133	0.831986
Lyar	0.49109	0.00142263	0.0208527
Shmt1	1.08795	0.00168253	0.0242151
Ndufa5	0.462017	7.35248e-10	3.14196e-08
Ap2m1	0.594656	3.40705e-15	2.27128e-13
Srsf10	0.410324	6.51462e-07	1.89151e-05
Ndufb6	0.429775	9.31887e-08	3.04526e-06
Slc38a1	0.221232	0.116721	0.750204
Eif1b	0.438875	5.84123e-05	0.00119742
Cebpz	0.162904	0.123543	0.77609
Rrp15	0.305382	0.0774057	0.567551
Lax1	0.460058	0.0157711	0.162047
Atf4	0.0447102	0.547484	1
Timm13	0.152607	0.0113048	0.123464
Gnpnat1	1.00846	2.82936e-10	1.26419e-08
Ruvbl1	0.65291	3.70638e-05	0.000790915
Dctpp1	0.833102	7.69263e-05	0.00153723
Vasp	0.00569205	0.589994	1
Ddx27	0.426439	0.000506789	0.00851258
Tnfaip3	-0.120695	0.374523	1
Akt2	0.726348	3.9243e-09	1.56465e-07
Tuba4a	0.466816	1.17235e-06	3.27826e-05
Higd1a	0.351397	0.000289152	0.00519034
Lap3	0.301356	0.21083	1
Psmb2	0.46107	2.66411e-12	1.46535e-10
Wdr36	0.163397	0.125115	0.78272
Nsun2	0.321092	0.0327064	0.290402
Hprt	0.270645	0.00169184	0.0243071
Rps2	-0.0399876	0.769998	1
Eef1e1	0.0964666	0.428237	1
Adss	0.522149	1.49867e-06	4.14211e-05
Aprt	0.21794	0.00115941	0.0175342
Abce1	0.193389	0.136732	0.830455
Utp18	0.347276	0.00876132	0.0997582
Taf1d	0.258142	0.00169917	0.0243743
Med11	-0.490081	0.000138751	0.00264984
Stap1	0.504116	0.0070583	0.08331
Cd53	0.183297	8.02488e-05	0.00160074
2010107E04Rik	0.3424	7.17021e-15	4.74202e-13
Ube2d3	0.293575	1.75088e-11	8.95097e-10
Dnaja2	0.188479	0.00493167	0.0617515
Eif1a	0.423401	0.00571601	0.0695859
Eef1b2	-0.182589	2.41407e-10	1.08445e-08
Ifrd1	-0.415089	0.00034741	0.00605642
Rbm38	0.140379	0.0254386	0.238851
Ftsj3	0.236948	0.128631	0.796644
Eif3j1	0.339017	0.00100177	0.0154979
Ptges3	0.0210341	0.626682	1
Mlf2	0.585932	1.64968e-09	6.75517e-08
Slc19a1	1.41845	1.5621e-06	4.29604e-05
Tomm70a	0.403134	0.00181464	0.0258045
Pcna	0.546807	3.83385e-05	0.000816026
Pole4	0.000642149	0.725218	1
Pes1	0.378182	0.0030079	0.0401469
Timm10	-0.147042	0.229939	1
Tsr1	0.124158	0.375607	1
Tcof1	0.441207	5.32235e-07	1.56718e-05
Naa50	0.281424	0.0426245	0.359007
Txnl1	0.462229	2.33558e-06	6.27819e-05
Birc3	0.163477	0.325783	1
Btf3l4	0.455106	9.28849e-05	0.00182334
Nifk	0.254847	0.162162	0.932247
Chmp4b	0.95952	2.87189e-07	8.7661e-06
Ddx39b	0.236059	2.45244e-05	0.000539926
Noc4l	0.580984	0.000718309	0.0115331
Gpr174	1.16527	2.11775e-07	6.63428e-06
Eif4a3	0.247862	0.0021556	0.0298383
Tubb4b	0.382152	3.63858e-07	1.09459e-05
Nop2	0.232153	0.22074	1
Erbin	0.200378	0.114984	0.74305
Ndufa12	0.391902	3.45831e-07	1.04413e-05
Lag3	6.34879	1.52749e-10	7.11095e-09
Lsm12	0.354532	0.00137057	0.0201963
Alkbh1	0.37087	0.0047503	0.0598401
Mak16	0.0891571	0.419283	1
Psmc4	0.427353	4.30352e-06	0.000111025
Zfp593	0.0675128	0.524784	1
Caprin1	0.342525	2.28443e-05	0.000509669
Kpnb1	0.508661	1.88517e-06	5.13371e-05
Ssrp1	0.145627	0.0361152	0.314306
Ifrd2	0.593292	0.00539245	0.0665708
Mrpl15	0.50771	4.98477e-06	0.00012664
Rsl24d1	0.491975	8.41586e-06	0.000206871
Btf3	0.0633599	0.00526333	0.0651215
Cd3g	0.155515	1.29842e-07	4.16944e-06
Pbdc1	0.293803	0.0223294	0.214367
Cox5b	0.257064	1.59473e-08	5.8157e-07
Tnfrsf14	0.675961	1.91642e-08	6.85388e-07
Ola1	0.411986	4.72965e-05	0.000985192
Timm9	0.0491005	0.789893	1
Il27ra	0.185582	0.00430199	0.0550246
Csrp1	0.53046	0.00226662	0.0311936
Prkcsh	0.757467	3.69005e-06	9.65437e-05
Ube2i	0.391597	8.1543e-14	5.18701e-12
Lsm4	-0.0561822	0.549456	1
Cnih4	0.843218	2.20992e-07	6.89709e-06
Tbl1x	0.609326	4.92579e-07	1.45814e-05
Arf1	0.363493	2.7997e-15	1.88906e-13
Stx6	0.394168	0.0150028	0.155399
Lta	0.125882	0.783836	1
Dhx15	0.20265	0.0163012	0.166321
Zc3h15	0.330464	2.34909e-05	0.000521304
Cd274	0.662988	0.025653	0.240322
Rpl7a	-0.204524	4.14518e-10	1.82279e-08
Ak6	0.509685	1.10461e-05	0.000262243
Nle1	0.17942	0.276427	1
Grwd1	0.186629	0.284634	1
Myc	-0.673948	1.45375e-11	7.54774e-10
Wdr18	-0.0093271	0.878712	1
Ivns1abp	0.365153	0.0160569	0.163973
Rab8b	-0.0299937	0.744753	1
Cbx1	0.661566	1.77589e-10	8.17594e-09
Brix1	0.357507	0.00100245	0.0154979
Ccdc86	0.110613	0.655351	1
Hnrnpr	0.333442	0.000438098	0.00747322
Psmd2	0.535782	7.52426e-08	2.48316e-06
Ipo5	0.592937	0.00204134	0.0284456
Ube2l3	0.342374	7.38043e-05	0.00148553
Aamp	0.288322	0.000441495	0.0075214
Cox6b1	0.172199	0.000415573	0.00711081
Dcun1d5	0.58965	1.23787e-07	3.98476e-06
Ahsa1	0.436153	1.45231e-06	4.02062e-05
Icos	0.957069	0.000300722	0.00536598
Atp5a1	0.36049	1.15272e-16	8.61491e-15
Heatr1	0.296398	0.133641	0.819505
Zc3h12a	-0.113532	0.367919	1
Hsbp1	0.376755	1.38021e-06	3.82739e-05
Smc4	2.27426	2.31021e-127	2.75014e-124
Ghitm	0.343805	6.06067e-06	0.000152119
Icam1	-1.03054	8.63714e-07	2.45224e-05
Pdcd11	0.360586	0.0115284	0.125645
Fyttd1	0.785764	2.17866e-06	5.904e-05
Tars	0.446481	0.00473017	0.0596767
Atp5k	0.307393	2.22889e-08	7.93731e-07
Nasp	0.736565	1.2944e-06	3.60142e-05
Eif3g	0.286293	0.00556826	0.0681355
Psme2	-0.00416608	0.604266	1
Nfkbiz	-0.120721	0.278594	1
Imp4	0.11444	0.393245	1
Gm28285	0.429683	0.0371755	0.321519
Bop1	0.386055	0.0266677	0.247188
Mrpl21	0.191926	0.0882631	0.621985
Pum3	0.240321	0.0788697	0.575055
Kpna2	0.596439	0.0144622	0.150925
Rpn1	0.425615	4.02035e-06	0.000104204
Nudc	0.235739	0.00659362	0.0784363
Lsm3	0.601724	7.55235e-09	2.90687e-07
Psmd1	0.749252	1.86439e-08	6.69054e-07
Ubap2l	0.571291	4.79055e-08	1.63941e-06
Rbm8a	0.380386	0.000106537	0.00208153
Cd52	-0.291162	2.47059e-11	1.24772e-09
Marcksl1	1.00314	0.0137199	0.143808
Dph3	0.0594805	0.487084	1
Itgal	0.632162	1.23411e-08	4.60128e-07
Tbl3	0.266549	0.21092	1
Ndufab1	0.216355	0.00876642	0.0997582
Gpr65	0.411035	0.0111226	0.121954
Vars	0.0306978	0.775995	1
Psmd14	0.328166	0.00195835	0.0274961
Ltv1	0.110448	0.558534	1
Txnl4a	0.187016	0.170858	0.963953
Hnrnpl	0.50324	2.11466e-13	1.28624e-11
Exosc3	0.221658	0.0558492	0.441757
Nudt21	0.248711	0.000840312	0.0132871
Ube2a	0.532993	4.38523e-06	0.000112959
Ndufs8	0.302838	0.00383583	0.0497881
Mapk6	0.867829	0.000710904	0.0114473
Hat1	0.764976	1.68475e-05	0.000385688
Ythdf2	0.279141	0.0107768	0.119024
Mrps17	0.231213	0.0257201	0.240697
Sat1	0.755307	1.73479e-21	1.63345e-19
Gramd1a	0.303341	9.21356e-05	0.00181291
Phlda1	0.892098	0.0124841	0.1338
Gng5	0.427668	5.29449e-25	5.92201e-23
Pnrc1	0.126236	0.0469508	0.386411
Denr	0.325233	0.00504943	0.0629423
Rbm25	0.30029	8.83451e-07	2.50401e-05
Sf3b4	0.330901	0.00190167	0.0268587
Psmd12	0.282935	0.0116669	0.126671
Tusc3	0.628801	1.56403e-05	0.00036203
Ddx18	-0.134256	0.0920965	0.640334
Arpc4	0.319674	6.60681e-09	2.56664e-07
Klf10	1.21969	0.000302968	0.00539451
Eftud2	0.352491	0.00223512	0.0308111
Slc38a2	0.157713	0.0834291	0.598714
Hivep2	0.572644	0.00345831	0.0454214
Morf4l2	0.290779	0.0614228	0.476348
Itpkb	0.24858	0.0489562	0.399561
Arf4	0.221382	0.00429624	0.0549931
Rars	0.190363	0.221139	1
Srrm2	0.143501	0.00113787	0.017224
Wdr75	0.252442	0.144215	0.862702
Pak2	0.273396	5.73115e-05	0.00118212
Psma3	0.31194	1.53526e-09	6.31769e-08
Tmed10	0.402995	2.50939e-07	7.7591e-06
Ppig	0.330577	0.000153847	0.00291696
Wdr61	0.501186	0.000343811	0.00599995
Mrfap1	0.286973	8.05214e-05	0.00160331
Ubb	0.154057	4.49503e-11	2.17774e-09
Far1	0.645057	0.00265065	0.0359738
Cyc1	0.0882449	0.261588	1
Orai1	0.567412	0.0628689	0.484408
Supt16	0.48603	1.72725e-05	0.000393794
Thoc7	0.676035	1.57772e-13	9.73865e-12
Ssr4	0.107866	0.045857	0.378906
Fkbp1a	0.21793	8.06294e-05	0.00160354
Bcl2a1d	1.86041	0.000113453	0.00219605
Mta2	0.308715	0.000811915	0.0128993
Dennd2d	0.583169	1.33504e-12	7.46636e-11
Tomm5	0.261044	0.00569189	0.0693428
Xlr4b	0.266149	0.00627825	0.075493
Vcp	0.483321	1.14091e-11	6.01719e-10
Arpp19	0.176669	0.000772291	0.0123286
Ptms	2.26252	1.36131e-08	5.00829e-07
Atp1a1	0.300169	0.0147406	0.153063
Sdad1	0.193078	0.213908	1
Mars	0.454635	0.02868	0.261478
Lars	0.305258	0.038422	0.330414
Snd1	0.618836	7.35972e-06	0.00018307
Dtymk	0.3602	0.00415738	0.0534209
Tada1	0.464925	0.0199281	0.195481
Rps27l	0.595195	4.43405e-08	1.52682e-06
Smarcb1	0.663685	4.07296e-06	0.000105404
Gabpb1	0.312534	0.111971	0.730947
Pak1ip1	0.23599	0.0133128	0.140602
Trappc4	0.41305	9.2707e-05	0.001822
Lsm6	0.0623929	0.452932	1
Mrpl20	0.268155	0.0155341	0.159809
Uqcrc1	0.217723	0.00281262	0.037772
Tardbp	0.22419	0.0331141	0.293397
Map3k11	0.652482	0.0070515	0.0832887
Wsb1	0.185752	0.354346	1
Stt3a	0.295378	0.0099422	0.110982
Baiap2	1.00475	0.000183758	0.00344102
Lcp1	-0.321528	2.21635e-10	1.00102e-08
Prdx6	-0.00818555	0.901586	1
2310001H17Rik	0.549434	0.000334358	0.00587188
Cox6c	0.261499	1.24938e-11	6.54786e-10
Rpl31	-0.0174594	0.248225	1
Mrpl54	0.247685	0.0100386	0.111984
Rrad	-0.637122	0.00051736	0.00865696
Wdr12	0.123375	0.614393	1
Rrp9	0.196522	0.228789	1
Vapa	0.53212	3.39773e-07	1.0277e-05
Farsa	0.28544	0.0326309	0.290194
Uqcc2	0.210858	0.0416573	0.352059
Tgif1	0.719879	0.0291405	0.264662
Dazap1	0.711727	9.11314e-10	3.85481e-08
Ehd1	0.330711	0.331634	1
Psme1	0.0440568	0.0480301	0.394125
Fam96b	0.121474	0.219226	1
Ms4a4c	1.16595	0.00044841	0.0076038
Sf3b6	0.35605	1.31799e-08	4.85966e-07
Rpl29	0.111819	0.000877068	0.0137898
Hsd17b12	0.15127	0.301035	1
Esf1	0.14581	0.291247	1
Spcs1	0.206253	0.000938419	0.0146165
Zc3h12d	0.83485	9.20851e-05	0.00181291
Ppp4c	0.180855	0.00110389	0.0168167
Brk1	0.472298	2.21363e-10	1.00102e-08
Ywhah	0.569104	6.0008e-14	3.83177e-12
Smyd5	0.616142	0.040718	0.345171
Ostc	0.244219	0.000857516	0.0135185
Creb1	0.236149	0.132545	0.813924
Trmt61a	0.304321	0.174363	0.974165
Vcpkmt	0.685936	6.33443e-05	0.00129058
Mthfd1l	0.451304	0.0212869	0.206982
Hbs1l	0.690834	2.96261e-05	0.000642065
Snrnp40	0.285821	0.00467824	0.0591111
Ppip5k2	0.457458	0.0598643	0.466432
Ifngr2	0.112888	0.463316	1
Tomm20	0.00496399	0.762198	1
Ddb1	0.485409	0.000466102	0.00787038
Tcea1	0.434118	5.20603e-09	2.05601e-07
Polr2f	0.140436	0.139994	0.844423
Fdx1l	0.0864508	0.525153	1
Zfp330	0.542709	0.00103592	0.0159415
Rps25	-0.147109	0.00508701	0.063316
Igf2r	2.19749	1.90961e-24	2.09379e-22
Uqcr10	0.363732	2.20619e-11	1.12099e-09
Bcor	0.354074	0.0853634	0.608237
Ppid	0.19255	0.135487	0.826602
Gars	-0.0127532	0.970962	1
Trim28	0.364071	0.00876909	0.0997582
Isg15	0.740033	1.6301e-05	0.000375239
Gart	0.0679672	0.594653	1
Ung	0.749668	0.00757839	0.0882833
Psmc3	0.308509	0.000217368	0.00400736
Aimp2	0.184423	0.341338	1
Twistnb	0.0361034	0.755212	1
Ewsr1	0.251413	0.000115176	0.00222683
Znrd1	-0.202769	0.0669802	0.508868
Sumo1	0.194648	0.00220326	0.0304133
Rbbp4	0.428918	7.8962e-11	3.77072e-09
Gcsh	0.664019	0.0115346	0.125645
Gadd45g	1.77634	9.03775e-05	0.00178675
Eif4g2	0.406862	2.71254e-16	1.97412e-14
Gnl2	0.424167	0.00564096	0.0688735
Ccnh	0.398871	0.00501608	0.0626404
Hivep1	1.09835	0.00121705	0.0183228
Galk1	0.179934	0.338043	1
Psmd7	0.427851	1.68864e-05	0.000386048
Ndufc2	0.340991	1.67221e-05	0.000383344
Spint2	0.610961	4.36614e-11	2.12146e-09
Emd	0.301596	0.00425422	0.0546231
Hsd17b10	0.512811	3.11093e-06	8.2036e-05
Slc7a6	0.356768	0.165829	0.94745
Mrps28	0.185174	0.124959	0.782626
Adsl	0.218126	0.0641213	0.492236
Aatf	0.410452	0.0129352	0.137224
Nt5c3b	0.57798	6.52509e-05	0.00131975
Tfe3	-0.214494	0.428871	1
Pus7	0.689629	0.0164196	0.167267
Sap18	0.245409	6.78933e-07	1.95763e-05
Grpel1	0.406385	2.42239e-05	0.000535432
Eif6	0.345664	6.81707e-05	0.00137713
Timm50	0.525832	0.00172272	0.0245812
Snx5	0.185503	0.136045	0.827491
Pin1	0.397095	0.00380296	0.049477
Srm	0.806673	0.0186604	0.185226
Crlf2	0.632212	0.000906526	0.0141994
Clpp	0.214574	0.122425	0.773439
Med14	0.930189	6.18631e-05	0.00126195
Mthfd1	0.238625	0.208222	1
Polr2k	0.175089	0.0673785	0.511027
Prkca	0.780779	2.39134e-08	8.4796e-07
Klhdc4	0.544495	0.0153206	0.157905
Nol12	0.257222	0.0351299	0.307821
Metap1	0.799274	0.000189728	0.00354088
Sept11	0.998581	0.00575604	0.0699953
Litaf	2.6552	3.66624e-05	0.000783354
Nol11	0.120293	0.407387	1
Fyn	0.30342	0.00470136	0.0593582
Tgif2	-0.0751251	0.74874	1
Idh3a	0.19079	0.156472	0.91085
Dgkz	1.08589	1.14849e-09	4.84574e-08
Ndufv2	0.249866	0.00192281	0.0270884
Usp16	0.208656	0.100475	0.680143
Spcs3	0.375108	0.00895142	0.101555
Tma16	0.475848	0.0669901	0.508868
Irf8	2.14862	0.000118511	0.00228864
Clns1a	0.511305	2.07408e-05	0.000467748
Polr1c	0.0908616	0.563062	1
Phf6	-0.118916	0.325825	1
Eif3i	-0.250829	0.00059809	0.00983985
Tnik	0.865466	1.74535e-10	8.0576e-09
Arf6	0.418059	1.97298e-05	0.000446762
Rpf2	0.0797423	0.498794	1
Snhg12	-0.156592	0.19935	1
Mphosph10	0.0486544	0.737205	1
Mrpl4	0.233447	0.0169828	0.171745
Matr3	0.246201	0.000385144	0.00661733
Rps12	-0.453682	6.58788e-53	1.61461e-50
Spg21	0.293422	0.0126859	0.135441
Timm8b	0.378474	0.00185302	0.0263054
Hnrnpd	0.212646	0.0358416	0.312088
Fundc2	0.250465	0.017505	0.17617
Abcf1	0.225234	0.0313703	0.281104
Ift80	2.69713	2.6249e-25	3.017e-23
Pwp1	0.610925	0.00171961	0.0245595
Sec61a1	0.296701	0.00199983	0.0279604
Phf5a	0.338404	0.00125992	0.0188321
Cd3eap	0.119048	0.479657	1
Psmb7	0.450771	0.00054026	0.00901299
9530068E07Rik	0.173848	0.18813	1
Mfsd5	0.147235	0.268207	1
Dhx9	0.512084	5.04666e-07	1.48863e-05
Smndc1	0.399163	8.40253e-06	0.000206849
Ddx10	0.330232	0.0245067	0.231798
Traf2	0.655441	0.00271176	0.0366539
Utp4	0.237022	0.207417	1
Ppat	0.592033	0.00622512	0.0750359
Ago2	0.461504	0.001899	0.0268437
Papola	0.252251	0.00435233	0.055583
Ywhag	0.153837	0.208365	1
Dars	0.0853569	0.466787	1
Fmc1	0.172676	0.210792	1
Utp15	0.37902	0.0404133	0.343637
C1d	0.678103	3.58899e-08	1.24354e-06
Irf4	0.536436	0.359299	1
Uck2	0.589417	0.0033916	0.044754
Mrpl36	0.0676467	0.420448	1
Eny2	0.17334	0.0793022	0.577644
2410002F23Rik	0.0505852	0.905561	1
Ddx56	0.419905	0.011362	0.124007
Srfbp1	-0.0169806	0.894554	1
Kansl2	0.718514	1.29393e-05	0.000304585
Eif4b	0.277025	3.38742e-05	0.000726574
H3f3b	0.508273	1.47087e-61	4.30061e-59
Trap1	0.448544	0.00681416	0.080829
Psmc2	0.257123	0.0143621	0.149974
Arl1	0.241699	0.0830354	0.597267
Ipo7	0.235429	0.155769	0.907787
Sf1	0.180785	0.00640552	0.0767022
Nat10	0.434016	0.105685	0.705387
Nop14	-0.151341	0.355073	1
Hsph1	0.363338	0.0457841	0.378686
Ilf2	0.187308	0.114515	0.740877
Rhog	0.364733	7.04594e-08	2.34386e-06
Tma7	0.231442	6.31023e-08	2.12457e-06
Sae1	0.570033	6.5994e-07	1.90737e-05
Pcbp2	0.239615	5.6407e-05	0.00116491
Mrpl23	0.149134	0.0483117	0.396241
Arhgef2	0.70677	0.000138047	0.00264144
Psmb4	0.173899	0.0277262	0.254917
Cops7a	0.275145	0.0449917	0.373794
Rps6	-0.172626	1.40923e-10	6.61582e-09
Polr2d	0.322775	0.0198624	0.195181
Tpi1	0.322803	0.0701948	0.527442
Ppp2r1b	0.175717	0.227982	1
Uba1	0.3421	0.000456998	0.00774017
H2afx	0.500258	0.00123375	0.0185221
Kti12	-0.0213314	0.808666	1
Fkbp4	0.554813	1.63492e-05	0.000375828
Ppp1cc	0.894233	1.92571e-13	1.17992e-11
Rps19bp1	0.329813	0.126196	0.786231
Utp14a	0.0179314	0.841371	1
Sdhaf1	0.963571	8.23796e-05	0.00163445
Nubp1	0.113388	0.281498	1
Rab10	0.159981	0.0632241	0.486245
Ssbp1	0.46336	1.3456e-05	0.000314086
Chchd4	0.669497	0.0199125	0.195443
Vps29	0.37506	0.00079872	0.0127139
Psma2	0.216214	1.32234e-05	0.000309091
Utp20	0.191578	0.372189	1
Hsp90b1	-0.00367448	0.843952	1
Sec13	0.341844	0.000517197	0.00865696
Timm44	0.322277	0.0670986	0.509461
Dcps	0.496348	6.40309e-05	0.00130139
Ppp1r11	-0.445681	3.90498e-07	1.16631e-05
Arid5b	0.475796	0.0236546	0.224631
Zranb2	0.0798286	0.432504	1
Pisd	0.745515	0.00354885	0.0465343
Dnajb11	0.237513	0.0200884	0.196937
Adrm1	0.169425	0.0653237	0.498939
Minos1	0.555278	1.36891e-13	8.54469e-12
Sypl	1.1924	6.83613e-07	1.96772e-05
Cd320	1.35494	0.00127813	0.0190361
Hypk	0.314113	0.000712669	0.0114646
Tmem11	0.391788	0.0201248	0.197178
Tmem258	0.15343	0.000473763	0.00799163
Agpat3	0.140139	0.356156	1
Meaf6	0.405102	0.011254	0.123071
Smu1	0.459464	5.34563e-05	0.00110809
Tmed5	-0.041016	0.751859	1
Uqcrc2	0.255873	0.000698736	0.0112622
Cbfb	0.655021	1.2729e-06	3.54752e-05
Ddx1	0.457227	0.013535	0.142385
Aen	0.515833	0.0292818	0.265544
Slc25a39	0.681676	0.000533473	0.00890868
Ptk2b	0.527564	4.4289e-05	0.000934329
Tmem131l	0.650153	0.000900562	0.0141326
Api5	0.417721	0.00128054	0.0190549
Pop5	0.127741	0.196322	1
Prpf40a	0.276056	0.00104561	0.016061
Sdcbp	0.401442	1.79563e-06	4.90589e-05
Nol8	0.386964	0.0303601	0.273356
Pdcd1lg2	1.81119	0.0108216	0.11936
Timm17a	0.145331	0.230596	1
Eapp	0.56755	3.87786e-06	0.00010114
2810004N23Rik	0.157083	0.303965	1
Ubtf	0.699822	7.36671e-08	2.43599e-06
Aars	0.248958	0.217306	1
Exosc8	0.362128	0.00106696	0.0163341
Csnk1d	0.661965	5.24889e-06	0.000132905
Uba2	0.350345	0.000618936	0.0101428
Tox4	0.535962	2.3709e-05	0.000525443
Ube2v2	0.251071	0.0257282	0.240697
Hnrnpm	0.302005	4.68876e-05	0.000980463
Clec2i	0.746903	3.83274e-05	0.000816026
Trmt6	0.143188	0.205664	1
Naa15	0.158038	0.209424	1
Noc2l	0.471414	0.0508691	0.411746
Nfkbie	-0.428099	0.0170038	0.171748
Rad23b	0.246849	0.0302741	0.272877
Cisd2	0.428669	4.72504e-05	0.000985192
Plcxd2	0.580543	0.00958473	0.107641
Ubl4a	0.217447	0.15421	0.904317
Sf3a3	0.265318	0.0164697	0.167572
Larp4	0.381757	0.0515681	0.416191
Stoml2	0.392613	0.00477726	0.0601343
Slc35a4	0.149294	0.2693	1
Zmat2	0.111249	0.130258	0.803733
Fam208b	-0.182475	0.0834763	0.598714
Mrps36	0.338646	0.0031987	0.0424102
Znhit6	0.203735	0.373614	1
Srsf6	0.0832381	0.457469	1
Pitrm1	0.375238	0.0689708	0.519416
Chchd1	0.281514	0.00456862	0.0579457
Psmd13	0.224536	0.012186	0.131196
Paics	0.28441	0.00487201	0.0610963
Slc7a1	0.132191	0.592796	1
Mbp	0.445835	0.000561049	0.00927624
Hdgf	0.46826	0.00184473	0.02621
Iars	0.08549	0.734647	1
Psma1	0.324305	0.00033984	0.00594935
Cdca7	1.0242	0.00426158	0.0546755
Mrps7	0.432871	0.00734505	0.0860244
Ctps	0.2535	0.360752	1
Dnajc19	0.298415	0.00111625	0.0169584
U2surp	0.252275	0.00403588	0.0520201
Rps6ka1	0.691482	5.41011e-09	2.12653e-07
Gpr83	1.9046	6.48073e-05	0.00131396
Arpc3	0.122046	0.00694345	0.0822455
Prpf8	0.0896643	0.428193	1
Nup153	0.497936	0.00622673	0.0750359
Prdx3	0.22931	0.0147201	0.152946
Nsfl1c	0.441692	3.55913e-05	0.000761444
Gtf3c6	0.252063	0.0558359	0.441757
Gorasp2	0.316424	0.0153477	0.15799
Jund	0.184065	0.0407134	0.345171
Acot9	0.702286	0.00389006	0.0503352
Pus1	-0.0653347	0.769658	1
Wdr77	0.278185	0.174789	0.975891
Mir155hg	0.822535	0.195701	1
Msi2	1.13893	6.10237e-07	1.77801e-05
Mcm5	0.739948	0.0234333	0.222911
Rrp1b	0.393948	0.0319325	0.285355
Nob1	0.0411138	0.812712	1
Yars	0.318471	0.159083	0.919308
Arhgef3	0.173735	0.112221	0.731719
Ptpn2	0.190618	0.114374	0.740252
Ube2g1	0.312224	0.0377966	0.325876
Ncoa7	0.345438	0.200398	1
Ssr1	0.0139924	0.878406	1
Skil	0.742413	9.09137e-05	0.00179522
Kdm5b	1.02304	2.66454e-07	8.1932e-06
Irak2	0.699455	0.0286146	0.261167
Tbrg4	0.400883	0.0476149	0.391297
Ppie	-0.0588321	0.753072	1
H13	-0.023962	0.627279	1
Prrc2a	0.2083	0.0916065	0.637725
Rcc1	1.09427	0.00552475	0.0677026
Memo1	0.680641	0.0210297	0.204959
Rwdd1	0.324257	0.00150614	0.021961
Hmgcr	0.290737	0.168964	0.958134
Eif3m	0.0687702	0.125236	0.782889
Gtf2f2	0.363921	0.0486206	0.397885
Mrps18b	-0.176477	0.260365	1
Rara	-0.12155	0.244075	1
D8Ertd738e	0.263667	1.81155e-06	4.9413e-05
Szrd1	0.248971	0.109286	0.720803
Ahcy	0.322145	0.0344891	0.303642
Ndrg1	2.37362	0.000112582	0.00218174
Eif4e2	0.6663	5.56646e-07	1.63329e-05
Prmt7	0.233913	0.248198	1
Bdp1	0.27484	0.0534536	0.427475
Rpl15	-0.143821	6.7893e-08	2.26301e-06
Stmn1	2.00128	2.62457e-07	8.10021e-06
Rrp7a	0.184901	0.200531	1
Kras	0.554867	0.0213668	0.207396
Romo1	0.172725	0.0189127	0.187173
Wdr26	0.469719	0.00804189	0.0928802
Nptn	0.637219	0.00100731	0.0155586
Prdx5	0.449422	1.73897e-07	5.49935e-06
Tm2d3	0.142134	0.317655	1
Sem1	0.220394	3.31037e-08	1.1542e-06
Ppif	0.249721	0.192449	1
Ranbp2	0.190112	0.181204	0.997008
Pfdn1	0.43226	0.0015145	0.0220636
Thumpd1	0.036762	0.692846	1
Nudt5	0.255537	0.106996	0.711418
St6galnac4	0.953259	0.00720193	0.0845858
Ergic1	1.21944	0.000575139	0.00948098
Mapre2	1.17256	1.29762e-05	0.000305024
Csnk2a1	0.35827	0.000858187	0.0135185
Cyth3	0.818104	0.00010215	0.00199816
Ctu2	0.283562	0.121451	0.769621
Zfp281	0.195949	0.214138	1
Jpt1	0.330434	4.41779e-09	1.7572e-07
Hdlbp	0.427166	0.00837299	0.0963038
Vmp1	0.353269	0.0235069	0.223483
Cdk17	1.02312	0.00171972	0.0245595
Fam136a	0.210523	0.254192	1
Myl6	0.149332	2.19058e-06	5.92664e-05
Psmb3	0.186279	0.000144451	0.00274506
Ikzf2	7.33728	9.47131e-06	0.000229098
St3gal1	1.07946	4.31775e-11	2.10408e-09
Nucks1	0.19237	0.111603	0.729686
Cmss1	0.502146	0.0621636	0.481198
Plaa	0.199045	0.125061	0.782679
Gtf2f1	0.143811	0.274389	1
Sf3a1	0.443913	0.00136721	0.0201823
Rab11b	0.420724	1.61574e-08	5.87945e-07
Rhoa	0.364751	4.05168e-18	3.29391e-16
Thrap3	0.343225	9.60965e-06	0.000232108
Senp3	0.378005	0.0438326	0.366724
Plekhg2	0.963242	1.31756e-05	0.000308405
Fh1	0.300731	0.0580665	0.456479
Uqcrb	-0.00277335	0.944513	1
Prelid3b	0.164738	0.267122	1
Sf3a2	0.179212	0.0889568	0.625572
Agfg1	0.98464	0.00011139	0.00216367
Uchl3	-0.155671	0.133668	0.819505
Nol9	0.396286	0.117154	0.751317
Smarce1	0.522753	1.75119e-05	0.000398163
Rnf2	0.567684	0.000875403	0.0137766
Aimp1	0.34283	0.000290105	0.00519881
Elk3	1.27001	4.06054e-08	1.40109e-06
Qrich1	0.255242	0.0684844	0.516453
Ubxn1	0.198705	0.00785243	0.0909441
Psmg2	0.345501	0.0125615	0.134285
Hspbp1	0.09012	0.539889	1
Sla	0.180169	0.374361	1
Psmc1	0.271028	0.00629141	0.0755968
Erp29	-0.00356894	0.927237	1
Nufip1	0.0705059	0.858603	1
Sft2d1	0.0867061	0.32188	1
Azin1	0.36081	0.0298068	0.269685
Eif4g3	0.670636	4.64485e-06	0.000119277
Bcl3	1.09965	0.00335791	0.0443446
Actl6a	0.416982	0.000881242	0.0138424
Eif2s3x	0.133957	0.249669	1
Ddx3x	0.0228124	0.767304	1
Mydgf	0.370674	0.0292202	0.265242
Gsto1	2.10213	0.000369397	0.00639291
Copb2	0.228561	0.0623891	0.482495
Tdg	0.579676	0.0286759	0.261478
Ruvbl2	0.326792	0.0776248	0.568547
Atp6v1f	0.206668	0.000219604	0.00404411
Panx1	0.114098	0.500547	1
Cdca4	0.406773	0.00165322	0.0238551
Wdr4	0.0770172	0.763812	1
Capzb	0.18627	1.58568e-05	0.000366531
Idh3b	0.332924	0.000311803	0.00552233
Traf3	0.00810386	0.987714	1
M6pr	0.0598185	0.477703	1
Ndufs6	0.253955	0.00481031	0.0604134
Prpf4b	0.397546	4.17728e-05	0.000882363
Nmt1	0.379171	0.00647131	0.0772571
Cox16	0.00145918	0.879778	1
Etv6	1.30412	7.5222e-06	0.00018601
Tomm22	0.276854	1.28796e-05	0.000303609
Usp34	0.40064	0.00277854	0.0373445
Csnk1a1	0.354195	9.39154e-08	3.05893e-06
Got2	0.392835	0.00645338	0.077107
Diablo	0.444847	0.00641102	0.0767022
Tpd52l2	0.225199	0.0779098	0.570005
Ptger4	0.616459	0.0405187	0.344205
Nxt1	0.353504	0.0223139	0.214367
Mob3a	0.181307	0.0511016	0.413226
Tnip2	0.560452	0.12629	0.786231
Pabpc4	0.53217	0.0521113	0.419357
Cse1l	0.364924	0.058506	0.459068
Nap1l4	0.228284	0.00478924	0.0602396
Tmem147	0.414468	0.00559873	0.0684581
Fam96a	0.298579	0.00270093	0.0365371
Mrpl43	0.446605	2.43094e-05	0.00053661
Dld	0.330547	0.0361437	0.31439
Rexo2	-0.0897993	0.3331	1
Ubl5	0.0782994	0.0273809	0.252815
Gpr18	-0.0513973	0.529403	1
Gm43352	1.54911	9.79139e-06	0.000235814
Eif4h	0.382519	0.000263128	0.00475112
Dnajc1	0.153046	0.230262	1
Rest	0.426511	0.0734573	0.545804
Cish	0.131621	0.772065	1
Snrpc	0.156622	0.0951333	0.654621
Thumpd3	0.364843	0.0183436	0.182953
Stat5b	0.899029	1.71733e-11	8.80644e-10
Eml4	0.923943	0.000315857	0.00557635
Psmd6	0.381761	0.00106013	0.016254
Pam16	0.118679	0.28258	1
Herpud1	-0.179617	0.150222	0.888114
BC003965	-0.0227164	0.865081	1
Cltb	0.0350761	0.851838	1
Drg1	0.624972	8.38625e-07	2.38915e-05
Cstf3	0.609435	0.00860085	0.0985166
Usp14	0.402698	0.0158852	0.162419
Mrps10	0.257719	0.0941035	0.649143
Puf60	0.507236	8.2453e-13	4.71415e-11
Ddx50	0.131732	0.204138	1
Xrn2	0.146904	0.0513756	0.414838
Mrps18a	-0.0770869	0.530734	1
Fcf1	0.225814	0.0722048	0.539057
Ube2e1	0.226432	0.0650853	0.497803
Chmp2a	0.124402	0.0738624	0.54857
Fdps	0.301955	0.0441939	0.368653
Cyb5r3	0.800616	0.00092127	0.0144033
Bola3	0.260545	0.0398625	0.339994
Abi1	0.686463	1.45524e-09	6.01813e-08
Syngr2	-0.0829538	0.744131	1
Oaz1	0.174083	3.9358e-13	2.32603e-11
Nmd3	0.282362	0.10709	0.711418
Hspa14	0.230081	0.117165	0.751317
Ptpa	0.308327	0.0183871	0.183277
Bysl	0.0920808	0.700333	1
Tnfrsf1b	0.963544	0.00434586	0.055543
Txn1	0.226489	0.025489	0.239189
Ttc27	0.397623	0.148074	0.879304
Bcap29	0.325422	0.0914466	0.637043
Mcm3	0.666769	0.0152569	0.157346
Dusp1	0.425258	0.109293	0.720803
Mrrf	0.947197	0.0020151	0.0281034
Wdr74	0.290228	0.241468	1
Cars	0.269128	0.333606	1
Psmd3	0.263539	0.0163671	0.166834
Pmpcb	0.206272	0.183756	1
Rbm28	0.387326	0.01737	0.175023
Rbm26	0.644136	0.00659023	0.0784363
Pprc1	-0.0735428	0.651525	1
Trmt1	-0.0696905	0.584416	1
Smc1a	0.0976989	0.213862	1
Eif1ad	0.139831	0.328475	1
Cdc5l	0.123304	0.323744	1
Mtf2	0.536272	0.00102831	0.0158536
Nfyb	0.703663	3.89322e-05	0.000827608
Smg6	0.587864	0.00127334	0.0189816
Fmnl3	0.536318	0.0557463	0.441362
Snx12	0.798154	4.09116e-05	0.00086527
Mfsd14a	0.198339	0.205427	1
Gm19585	1.56748	5.83701e-05	0.00119742
Dnlz	0.587025	0.0110128	0.121069
Gpatch4	-0.245611	0.187326	1
Pgd	0.434366	0.020286	0.198407
Slbp	0.459143	0.00533554	0.065966
Immt	0.0553966	0.639361	1
Mrpl42	0.325885	0.00339841	0.0447731
Slc10a3	0.291137	0.394813	1
Rangrf	0.927708	0.0345343	0.30388
Sssca1	0.198254	0.100377	0.680033
Utp11	0.363594	0.00458691	0.0581334
Rangap1	0.345815	0.0601885	0.46852
Rps26	-0.0591991	0.052101	0.419357
Prpf38a	0.272176	0.0828609	0.596527
Prpf31	0.237407	0.0857695	0.610608
Ctsc	0.0770829	0.682419	1
Luc7l2	0.40856	5.86739e-08	1.97947e-06
Atp5f1	0.198969	1.74739e-05	0.000397841
Ndufb7	0.202067	0.00106732	0.0163341
Xpnpep1	0.314493	0.158533	0.917718
Ufm1	0.214299	0.0873794	0.617585
Wars	0.670327	0.00210936	0.0292955
Copz1	0.321796	0.00290612	0.0389336
Pcmt1	0.291691	0.0258312	0.241314
Exoc6	0.877973	0.000174259	0.00327049
Cks1b	1.59728	0.0051157	0.0635781
Asna1	0.380566	0.00582691	0.0707293
Mettl16	0.0106397	0.874144	1
D10Wsu102e	0.401507	0.109414	0.721033
Ubqln4	0.661526	0.071094	0.532518
Supt4a	0.337147	3.18838e-07	9.69663e-06
Cops5	0.533474	0.00169944	0.0243743
Dcaf13	0.243491	0.108232	0.716073
Mcm2	0.489692	0.0213444	0.207299
Naa25	0.204376	0.313062	1
Baz1a	0.355532	0.144215	0.862702
Kpna1	0.673834	0.00749897	0.0875808
Tgoln1	0.0409976	0.846668	1
Thoc2	0.416345	0.000205834	0.00381174
Ripk3	0.183006	0.536768	1
Tfrc	0.746735	0.183055	1
Notch1	0.323043	0.107144	0.711418
Yeats4	0.371865	0.00152285	0.0221272
Raly	0.475862	0.000251748	0.00457539
Slirp	0.457566	0.00756475	0.0882254
Amd2	0.575573	0.073433	0.545804
Gypc	-0.0116175	0.851127	1
Ncbp1	0.285306	0.0466769	0.384917
Gnl1	0.845799	0.024216	0.229179
Eef1akmt4	0.272819	0.366809	1
Cnot7	0.18825	0.287225	1
Nubp2	0.425343	0.0214154	0.207735
Spen	1.13917	0.000698038	0.0112619
Fam118b	0.608224	0.0129308	0.137224
Med7	0.352215	0.243063	1
Sesn3	0.827213	5.645e-08	1.91219e-06
Nrros	-0.340784	0.00926273	0.104447
Hpf1	0.564602	0.000294625	0.00527414
Wdr5	0.193274	0.34139	1
Hadha	0.306194	0.0216049	0.20922
Lsg1	0.0919995	0.49608	1
Ube2v1	0.182698	0.0275401	0.253723
Sde2	0.0412345	0.773917	1
Rnf4	0.0759188	0.594752	1
Timeless	1.3648	0.000112278	0.00217837
Gm8797	0.433358	0.000296266	0.00529214
Map7d1	0.782679	0.0127753	0.135986
Gt(ROSA)26Sor	0.305438	0.166468	0.949496
Usp36	-0.0526353	0.706154	1
Ezr	0.0448756	0.423311	1
Rpl3	-0.135028	7.94857e-09	3.03832e-07
1810032O08Rik	0.00395621	0.947929	1
Thyn1	0.578643	0.0163067	0.166321
Purb	0.278073	0.178086	0.985699
Polr3d	0.0378552	0.871441	1
B630019A10Rik	1.33588	4.96699e-07	1.46773e-05
Atf1	0.304001	0.0527829	0.423738
Sec61g	-0.145423	0.0484665	0.39712
Dnajb6	0.103113	0.253566	1
Ost4	0.238503	1.74989e-06	4.79666e-05
Nelfe	0.451427	0.0991799	0.674116
Cblb	0.792858	2.25195e-08	8.00233e-07
Eif2b3	0.123137	0.526146	1
Srsf1	0.27984	0.0259491	0.242279
Gm7879	0.266551	0.0708635	0.531508
Arpc5	0.287476	7.70096e-09	2.95674e-07
1190007I07Rik	0.361278	0.0769769	0.565993
Hars	0.239587	0.0869638	0.61543
Mrpl51	0.0899402	0.428149	1
Sf3b2	0.228375	0.000108776	0.0021203
Hacd3	0.551013	0.000510068	0.00855211
Sigmar1	0.127237	0.586522	1
Atf6b	0.203936	0.147833	0.879076
Phf23	0.551492	0.00316047	0.0419701
Hyou1	0.260161	0.294678	1
Rasa2	0.0732386	0.724324	1
Mapk1	0.380813	0.000111097	0.0021605
1810009A15Rik	0.023989	0.827742	1
Ube2k	0.265754	0.0260701	0.242864
Wdr55	0.169512	0.33091	1
Ecd	0.441531	0.00549895	0.067436
Stambpl1	0.454945	1.52441e-06	4.20625e-05
Ddost	0.0330031	0.731957	1
Psmg4	-0.0904857	0.34404	1
2210016F16Rik	0.105248	0.396706	1
Cul5	0.582211	0.000427123	0.00729841
Jak2	0.701012	0.0326532	0.290194
1110004F10Rik	0.419517	2.65102e-06	7.05274e-05
Pigp	0.275392	0.0672851	0.510644
Lrch1	0.665435	4.67698e-05	0.000979665
Farsb	0.404466	0.0019179	0.0270421
Cad	0.477836	0.232769	1
Ppp1cb	0.119338	0.331639	1
Pfdn2	0.128935	0.0643976	0.493898
1700037H04Rik	0.539459	0.00979094	0.109661
Tra2a	0.229138	0.0130896	0.138619
Jak3	0.625732	7.52253e-06	0.00018601
Taf15	0.140356	0.141109	0.848999
Usp4	0.469459	0.000381934	0.00657716
Eomes	6.30578	0.000556003	0.00921527
Noc3l	0.49137	0.158112	0.916235
Bud23	0.127423	0.349193	1
Nup62	0.232162	0.356442	1
Hcls1	0.127648	0.140429	0.846126
Rasa1	0.727657	0.00362275	0.0473543
Hnrnpll	0.0402414	0.921096	1
Cnot2	0.399053	0.00205761	0.0286484
Nudcd3	0.192019	0.059654	0.465646
Dis3	0.407451	0.20134	1
Txndc9	0.195037	0.0779114	0.570005
Tnip1	0.239539	0.0747891	0.552743
Erap1	0.0224878	0.963351	1
Spata5	0.340191	0.19014	1
Swi5	0.236414	0.000965413	0.0149949
Mcm6	0.818936	0.0165805	0.168392
Ube2s	0.300343	0.136946	0.831455
Pgls	0.326834	0.00108867	0.0166202
Smarca4	0.231673	0.134033	0.820524
Psmg1	0.0255826	0.922244	1
Fam104a	0.229743	0.045361	0.375925
Kpna3	0.309998	0.248202	1
Nr2c2ap	-0.0580792	0.662747	1
Yars2	0.45477	0.0893071	0.626691
Elk4	0.443267	0.013092	0.138619
Naa10	-0.0398256	0.654955	1
Ppp2r2a	0.235134	0.0468408	0.385939
Zrsr2	0.140444	0.371951	1
Ddx41	0.0262398	0.874524	1
Nucb1	-0.372888	0.0187592	0.185985
Abcf2	0.103369	0.614246	1
2700038G22Rik	0.239902	0.401776	1
Wbp4	0.405941	0.00328403	0.0434034
Pfkp	0.483421	0.00266486	0.0361372
Cyp51	0.115629	0.72397	1
Atic	-0.199288	0.0742847	0.550803
Pigx	0.21743	0.0301474	0.271926
Gm47015	0.326261	0.216606	1
Tmem167	0.180407	0.0170038	0.171748
Scamp2	0.334012	0.0153429	0.15799
Trir	0.221585	0.000383887	0.00660255
Bcl2l1	0.506312	0.2376	1
Cmpk1	0.233454	0.0618714	0.479158
Gm45716	2.02018	0.017598	0.17668
Xbp1	0.303608	0.0891167	0.625882
Mtap	0.0484172	0.771357	1
Sars	0.160033	0.0313614	0.281104
Aco2	0.0991982	0.361747	1
Slc38a10	0.116142	0.619717	1
Mtx2	-0.00233342	0.884067	1
Sh2b3	0.615334	0.155235	0.907453
Usp10	0.24763	0.213174	1
Polr2j	0.540914	3.25739e-07	9.88846e-06
Sertad1	0.498872	0.00209277	0.0290894
Comtd1	0.742982	0.0219812	0.212002
Nedd8	0.330312	9.05108e-08	2.9694e-06
Uchl5	0.397238	0.00365564	0.0477468
Bag6	0.345966	0.0135303	0.142385
Exosc10	0.115975	0.476139	1
Uqcrfs1	0.0536674	0.450881	1
Ndufb4	0.196706	0.0014585	0.0213409
Fkbp2	0.224196	0.273282	1
Snrnp48	-0.0817216	0.294879	1
Tsnax	0.407408	0.00640864	0.0767022
Lsm5	0.201879	0.0280652	0.257421
Suclg1	0.114496	0.248372	1
Zfp207	0.426426	0.000225645	0.0041462
Anapc15	0.378418	0.0954391	0.655642
Mrpl16	0.0663203	0.641694	1
Tespa1	-0.388571	7.57816e-08	2.496e-06
Samm50	0.198788	0.0611257	0.474707
Bsg	0.0312907	0.747029	1
Fasl	0.813686	0.079909	0.580542
Srsf11	0.175072	0.00864419	0.0988772
Rab7	0.216695	0.00717303	0.0843059
Ikbke	0.11008	0.331234	1
Wnk1	0.0338675	0.855523	1
Pop7	0.27193	0.0501559	0.406368
Parp1	0.399159	0.0247598	0.233661
Npepl1	0.921422	0.00356933	0.0467293
Tm9sf3	0.41177	0.0351299	0.307821
Isca2	0.167762	0.210351	1
Kars	0.215862	0.314456	1
Thoc5	0.618785	0.00579364	0.0703767
Reep5	0.745369	2.82807e-14	1.81979e-12
Sh3bp2	1.3159	0.0684041	0.516081
Nup43	0.0697976	0.750547	1
Mapkapk2	0.758211	0.0780774	0.570678
Cdip1	0.425747	0.114012	0.739059
Golph3	0.347133	0.0168223	0.170225
Cfl1	0.1647	2.53419e-16	1.85241e-14
Rarg	0.211306	0.724991	1
Hnrnph2	0.174757	0.168122	0.955311
Utp3	0.0799768	0.41291	1
Ccnl1	0.187015	0.239831	1
Bclaf3	0.642786	0.0496122	0.403139
Lman2	0.176191	0.064712	0.495373
Sart1	0.224336	0.182686	1
Ubfd1	0.532008	0.0902604	0.632316
Morf4l1	0.174485	1.46141e-05	0.000338747
Mcm7	0.810732	0.000368454	0.00638482
Mrpl32	0.187827	0.147992	0.879304
Tmed9	0.0819255	0.16225	0.932431
Emc10	-0.14382	0.0492838	0.401253
Atxn10	0.667362	4.69489e-12	2.52403e-10
Mad2l2	0.547481	0.0123094	0.132183
Man1a	0.469382	0.00189427	0.0267996
Mtdh	0.0662917	0.311347	1
Csde1	0.0640735	0.476034	1
Comt	0.802705	0.00522671	0.0647646
2610524H06Rik	1.17575	0.00275455	0.0370519
Vdac1	0.376828	0.000695466	0.0112312
Crnkl1	-0.0624485	0.746756	1
Cd83	1.07255	0.234401	1
Yif1b	0.194817	0.21851	1
Tbcb	0.443493	0.00892742	0.101421
Tmpo	0.430829	0.00822395	0.0946549
Csk	0.186121	0.00197414	0.0276712
Aebp2	0.0977408	0.722043	1
Prmt5	0.462218	0.0803331	0.582861
Bud31	0.272747	0.0430347	0.361683
Setd5	0.227328	0.136244	0.828096
Selenok	0.256603	0.000167324	0.00315077
BC005561	0.540013	0.0922499	0.64089
Prmt3	0.580853	0.0313725	0.281104
Bid	0.48267	0.321598	1
Cinp	0.718634	0.0214267	0.207735
Hmces	0.743111	0.010237	0.113816
Bloc1s2	0.151316	0.315959	1
Nup54	0.264968	0.270059	1
Cnn3	0.5984	0.0281423	0.257845
Ciapin1	0.312576	0.0344713	0.303642
Knop1	0.408067	0.0121314	0.130862
Gskip	0.612161	0.00199189	0.0278965
Prps1	0.133904	0.457956	1
Sf3b5	0.0184745	0.69286	1
Chtop	0.194823	0.0731009	0.544126
Acbd6	0.39416	0.0119422	0.129099
Rac1	0.594858	1.13276e-06	3.17822e-05
Ntmt1	0.521048	0.0660975	0.503465
Parl	0.212912	0.167069	0.95127
Nadk	0.474477	0.007092	0.0835894
Cenpx	0.18124	0.0493133	0.401297
Gm26532	1.55544	0.0353394	0.309169
Kat2a	0.511809	0.017958	0.179845
Ddit3	0.364598	0.135262	0.826349
Clptm1	0.4136	0.0127397	0.135841
Abcc1	0.156466	0.677784	1
Bola2	-0.45481	5.61168e-13	3.25869e-11
Atad1	0.347266	0.0377373	0.325533
Chordc1	0.0162278	0.829503	1
Blmh	0.479682	0.0195698	0.192646
Snrpb2	0.153581	0.172485	0.968625
Srp72	0.264982	0.00871406	0.0993355
Tsfm	0.348815	0.0842736	0.602533
Sdhb	0.239212	0.000853185	0.0134651
Abhd11	-0.0352398	0.73291	1
Atg16l2	0.420543	0.207413	1
Etfa	0.329571	0.00565882	0.0690409
Hmg20b	0.488236	0.0115182	0.12563
Dusp6	0.67763	0.136996	0.831455
Rrp8	0.12921	0.488175	1
Ube2j2	0.603098	0.00150458	0.0219573
Tmem97	0.901607	0.106513	0.709491
Ndufb8	0.33228	4.67907e-05	0.000979665
Cdv3	0.287806	0.295171	1
Smarcad1	0.25317	0.200657	1
Aasdhppt	0.536415	0.0121444	0.130917
Hmgb1	0.348498	3.37156e-16	2.43248e-14
Mettl2	-0.0230671	0.848919	1
Ndufv1	0.266473	0.0307076	0.276037
Mrps5	0.3397	0.0183398	0.182953
Tmem183a	0.274334	0.186622	1
Snw1	0.119374	0.17698	0.981546
Tnfrsf19	0.775557	0.325508	1
Ankrd39	0.460265	0.0207616	0.202584
Ets2	0.61823	0.0626326	0.483257
Dek	0.309212	0.00868846	0.0991886
Alg3	0.124558	0.534944	1
Cox6a1	0.104712	0.0547625	0.435851
Polb	0.576929	0.0118821	0.128735
Mrpl50	0.477683	0.0551679	0.438308
Srpr	0.0269088	0.634153	1
Rap2c	0.66826	0.0396485	0.338342
Atp9b	0.297796	0.116882	0.750731
Ppil1	0.397965	0.110854	0.727742
Pspc1	0.500254	0.0131195	0.138737
Dut	0.569013	0.000686667	0.0111107
Rc3h1	0.390973	0.0287358	0.2617
4921524J17Rik	0.210528	0.357419	1
Thoc3	0.576236	0.0118138	0.128099
Naf1	0.692922	0.108783	0.718593
Lzic	0.616487	0.0135819	0.142721
Ankrd46	0.852958	0.00107872	0.0164935
Mvp	-0.58193	0.0331484	0.293416
Rae1	0.224779	0.0996515	0.676494
Polr3h	0.806485	0.074512	0.551184
Bach2	0.690406	0.001089	0.0166202
Ints11	0.377357	0.0105726	0.117156
Ogfr	0.170618	0.26203	1
Gosr2	0.238848	0.140538	0.846479
Irf3	0.27245	0.0597142	0.465698
Eed	0.1886	0.132272	0.813151
Gadd45gip1	0.132881	0.354042	1
Xist	0.567011	3.43117e-16	2.46482e-14
Gnas	0.355987	0.000566813	0.00936224
Trav3-3	0.113726	0.36876	1
Nup93	0.806768	0.0257401	0.240697
Ubxn4	0.118831	0.200747	1
Nfx1	0.298273	0.0569427	0.449128
Mrpl13	0.202129	0.209173	1
Pphln1	0.5268	0.015801	0.162055
Kdelr2	0.133335	0.351197	1
Pfdn6	0.24381	0.0780087	0.570467
Thoc1	0.053999	0.879353	1
Dnttip2	0.312225	0.0228572	0.218575
Utp6	0.554082	0.0551895	0.438308
Aggf1	0.755459	0.00170829	0.0244801
Mrps14	0.101595	0.103081	0.69244
Ddx46	0.138038	0.218528	1
R3hdm1	0.244056	0.0706896	0.530442
Pknox1	0.336295	0.205437	1
Kcna3	1.19743	0.00779184	0.090368
Per1	0.484039	0.3604	1
Alkbh6	0.501282	0.03716	0.321519
Mrps21	0.211075	0.00147457	0.0215572
Fam133b	0.210746	0.123474	0.77609
Hmgcs1	0.34317	0.189766	1
Acadvl	0.22822	0.120646	0.765886
Fam60a	0.0573428	0.713051	1
Desi2	0.649453	0.000741491	0.0118824
Chic2	1.51961	7.23417e-05	0.00145786
Rex1bd	-0.00709572	0.984027	1
C2cd5	0.945099	8.35586e-05	0.00165587
Pelp1	0.284466	0.271416	1
Hdac1	0.598346	1.96289e-10	8.9626e-09
Pmpca	0.226527	0.166529	0.949496
Camta1	0.35812	0.220804	1
Pwp2	0.178277	0.45676	1
Letm1	0.154827	0.246433	1
Tipin	-0.0874179	0.792894	1
Ifnar1	0.149641	0.408587	1
Arpc1b	0.0922284	0.00310491	0.0412981
Appbp2	0.245724	0.243548	1
Nans	0.343768	0.0192727	0.190171
Pdrg1	0.2123	0.0308283	0.276973
Hirip3	0.236439	0.510432	1
Thop1	0.35432	0.376433	1
Mtrr	0.479285	0.192017	1
Midn	0.160905	0.282711	1
Zbtb7b	0.041763	0.900957	1
Scaf11	0.22671	0.123317	0.77609
0610037L13Rik	-0.108517	0.766856	1
Slc41a1	1.16141	0.0175791	0.17668
Atg101	0.412193	0.00136909	0.0201923
Cog2	0.523668	0.0512954	0.414392
Sod2	-0.0519772	0.606523	1
Vps4b	0.313375	0.00812304	0.0936876
Hnrnpa0	0.161689	0.280039	1
Hsf1	0.0439359	0.647125	1
Cox19	0.401871	0.0982594	0.669224
Aifm1	0.250837	0.265695	1
Rpf1	0.360946	0.0182848	0.182585
Usp38	0.0426251	0.92527	1
Gch1	-0.18335	0.663159	1
Psmc6	0.3807	0.00128578	0.0191007
Ptpn22	0.701755	0.000305898	0.00544086
Mindy3	0.0177398	0.968671	1
Tob2	0.26875	0.179066	0.988836
Gmps	0.214489	0.109253	0.720803
Mpdu1	0.268937	0.166384	0.949496
3110082I17Rik	1.25318	0.0923231	0.64089
Rab11a	0.34929	0.00429176	0.0549931
Rftn1	0.592641	0.000255687	0.00463686
Ankrd49	0.229313	0.155686	0.907787
Atf2	0.483632	0.0208817	0.203636
Polr1a	-0.00320509	0.888651	1
Ppp6c	0.397578	0.00228835	0.0314407
Itk	-0.0260055	0.859175	1
1110008F13Rik	0.70137	0.00575804	0.0699953
Jmjd6	-0.00172186	0.853484	1
Zpr1	-0.123118	0.464314	1
Ncbp2	0.213947	0.189338	1
Rbx1	0.231126	3.8918e-07	1.16447e-05
Pigt	0.355504	0.00488019	0.0611528
Tapbp	0.0147118	0.794446	1
Usp9x	0.431877	0.0100589	0.11206
Smn1	0.485888	0.0175521	0.176538
Mrpl11	0.225209	0.0954071	0.655642
Ppp2r5d	0.278254	0.296665	1
Eif3e	0.0898935	0.0624769	0.48295
Trim27	0.317	0.0626113	0.483257
Zmiz2	0.0554012	0.996463	1
Dnajc8	0.411656	8.94892e-06	0.000218364
Rbbp8	0.61564	0.282508	1
Gm10282	0.90987	0.00437971	0.0558111
Ctdnep1	0.79643	0.0657513	0.501057
Rrp12	0.426257	0.377505	1
Dapk3	0.259022	0.0977107	0.66698
Coa5	0.403005	0.0210729	0.20526
Capns1	0.0845751	0.337191	1
Smim13	0.673124	0.0565595	0.44674
Pdia4	0.0973741	0.360916	1
Slc16a1	0.356796	0.409418	1
Timm22	0.262287	0.194528	1
Zc3h18	0.143195	0.458494	1
Gm3839	-0.228395	0.00126876	0.0189304
Hdac2	0.688024	0.00239462	0.0328196
Agpat5	-0.0458972	0.823914	1
Mmd	1.81286	0.0136495	0.143341
Luc7l	0.0663503	0.704252	1
Srsf9	0.613815	0.261793	1
Psph	0.153912	0.279808	1
Cops2	0.299557	0.0473325	0.389168
Gcn1l1	0.181861	0.299628	1
Park7	0.189089	0.000108953	0.00212127
Fxr1	0.221647	0.197769	1
Pitpnm2	1.08464	0.00895142	0.101555
Mrps12	0.189487	0.215465	1
Appl1	0.657167	2.19328e-05	0.000491306
Ppp1r16b	0.442529	0.10778	0.713934
Trmt11	0.306655	0.20154	1
Prr14l	0.300921	0.0813337	0.588583
Sart3	0.45393	0.0240262	0.227771
Sarnp	0.0648769	0.312487	1
Vamp4	0.518141	0.00105147	0.0161362
Atpif1	0.909261	1.77244e-08	6.42164e-07
Gnai3	0.404481	7.60132e-05	0.00152403
Nudt19	0.296961	0.0851644	0.607339
Sfxn1	-0.245042	0.235889	1
Polr1e	0.275079	0.326468	1
Larp1	0.0681851	0.740208	1
Dcaf7	0.414049	0.0159557	0.16304
D16Ertd472e	-0.122246	0.384622	1
Nefh	1.20813	0.123501	0.77609
Faap100	0.6623	0.0498752	0.40488
Rbm34	0.0109552	0.916121	1
Tgs1	0.165335	0.192249	1
Pycrl	0.351899	0.19592	1
Med29	0.15238	0.381658	1
E2f4	0.191309	0.353929	1
Leo1	0.730411	0.0227826	0.21809
Nono	0.370312	8.4575e-07	2.40534e-05
Sptlc1	0.37301	0.0999981	0.678294
Pcnp	0.235165	0.0338384	0.298545
Hax1	0.0681005	0.578572	1
Maea	0.171259	0.244466	1
Slc52a2	0.512915	0.159058	0.919308
Dot1l	0.496561	0.169413	0.959046
Exosc9	0.272404	0.1291	0.798362
Napa	0.174384	0.096155	0.658931
Pde12	0.0602241	0.829378	1
Rce1	0.0664327	0.829893	1
Otud4	0.125048	0.670329	1
Guk1	-0.029412	0.849097	1
Rpl10	-0.202495	2.18295e-05	0.00048965
Chchd3	0.280106	0.00274577	0.0369637
Calm3	0.292121	0.00214241	0.0296926
Golga7	0.455304	0.000955348	0.0148525
Il2ra	0.711413	0.295437	1
Med8	0.334819	0.0281695	0.257952
Cpsf2	0.18766	0.305243	1
Aldh18a1	0.496504	0.1448	0.865582
Commd1	0.405633	0.0149091	0.154621
Gid8	0.466291	0.00797933	0.0922856
Arih2	0.260399	0.261668	1
Ctsz	0.330704	0.0765091	0.563705
Slamf1	0.709485	0.0144884	0.151104
Erf	1.25552	0.0682423	0.51556
Ppp2r1a	0.055014	0.588599	1
Usp5	0.310199	0.154747	0.906187
Art2b	1.277	0.0105916	0.117288
Pinx1	0.149576	0.600979	1
Zcrb1	0.171589	0.112336	0.732185
Rwdd4a	0.377383	0.082563	0.594896
Gm26826	0.240742	0.756398	1
Ccdc115	0.00707774	0.916204	1
Cdk11b	0.30283	0.00139414	0.0204892
Las1l	0.385636	0.0596796	0.465646
Hvcn1	0.500628	0.00235505	0.0323305
Rnf20	0.291237	0.0533765	0.427063
Smim7	0.116649	0.436488	1
Trib1	1.05295	0.285124	1
Fam168a	0.866716	0.000460319	0.0077806
Rassf5	0.36121	1.1208e-06	3.14996e-05
Asap1	0.94343	0.00677084	0.0804296
Zbtb17	0.751042	0.0291035	0.264471
Gdi2	0.419617	2.74326e-11	1.37708e-09
Exosc5	0.307028	0.0152216	0.157079
Mrpl37	0.16041	0.438821	1
Thg1l	0.0717436	0.783393	1
Mrpl45	0.238484	0.348984	1
Mpc2	0.336733	0.000929086	0.0144911
Sec22b	0.312395	0.0657027	0.500916
Lrpprc	0.379818	0.151779	0.894781
Cope	0.104675	0.12625	0.786231
Mtpap	0.363838	0.127258	0.791079
Nol6	0.198826	0.551223	1
Tmc8	0.553682	0.00339614	0.0447731
Acsl5	-0.04518	0.715653	1
Ndufa1	0.177506	0.00191784	0.0270421
Ube2f	0.130905	0.474467	1
Mrpl35	-0.0793846	0.604332	1
Prkcd	0.529357	0.0444025	0.369904
Srrm1	0.389507	1.54685e-08	5.65347e-07
Phpt1	0.460307	0.00014132	0.0026917
Nemf	0.0498305	0.595465	1
Atp5j2	0.214472	6.34462e-08	2.12755e-06
Sra1	0.0392909	0.70967	1
Pum1	0.241732	0.0640751	0.492108
Irf2bp2	-0.126777	0.599868	1
Sf3b1	0.515013	1.68471e-21	1.59531e-19
Qdpr	0.11145	0.471389	1
Rab3gap1	0.218782	0.130349	0.803998
Minpp1	0.550646	0.0781061	0.570678
Trnau1ap	-0.00348765	0.969259	1
Ncoa3	0.214587	0.258692	1
Pdk3	0.907442	0.036371	0.316037
Hgh1	0.124756	0.780729	1
Dhx30	0.335648	0.0295507	0.267514
Mrpl3	0.566397	0.0030744	0.0409249
5430416N02Rik	0.065184	0.88391	1
Rpia	0.559947	0.0976437	0.66698
Skiv2l2	0.495915	0.00700961	0.0829703
Eri1	0.145828	0.344474	1
Nvl	0.335756	0.0400069	0.340702
Tmem185b	0.425726	0.0884892	0.622787
Opa3	0.503695	0.161909	0.931231
Mrgbp	0.332668	0.0867948	0.614878
Mphosph8	0.339693	0.0158272	0.162124
Fen1	0.565676	0.0594022	0.46457
Cluh	0.667456	0.21063	1
Gm42047	0.508074	0.23358	1
Ankrd17	0.127567	0.360683	1
Tnfsf11	5.94425	0.0139727	0.146274
Plrg1	0.182057	0.390683	1
Ccnt1	0.262002	0.0733161	0.545241
Surf6	0.124545	0.480509	1
Lactb	1.45934	0.00653305	0.0779383
Mboat7	0.499198	0.018471	0.183894
Sar1b	0.0683966	0.544788	1
Chd1l	0.291442	0.178202	0.985699
Gtpbp6	0.266106	0.258883	1
Cks2	0.605067	0.268428	1
Med1	0.0514915	0.735509	1
Tpst2	0.0507895	0.742944	1
Chrac1	0.140822	0.122338	0.773241
Rnf149	0.970786	0.0180771	0.180728
Traf6	0.219159	0.366588	1
Colgalt1	0.417803	0.253971	1
Yme1l1	0.463106	0.000138804	0.00264984
Ap2s1	0.453746	1.09489e-05	0.000261051
Tfg	0.0513625	0.748246	1
Gusb	0.476079	0.115818	0.745839
Prps1l3	0.0467146	0.77072	1
Srek1	-0.0152934	0.968859	1
Scarb1	0.582489	0.26382	1
Trbv29	3.01521	0.000231027	0.00424041
Rdx	0.223364	0.101666	0.685703
Diexf	0.325528	0.408641	1
Ogdh	0.177677	0.0949404	0.653834
Lmna	2.51987	0.0468471	0.385939
Tpm4	0.51073	9.27163e-06	0.000224921
Kdm2a	-0.137012	0.35471	1
Atg4b	0.228493	0.235023	1
H2-Q7	-0.816631	1.77957e-15	1.22555e-13
Nudt9	0.26507	0.481986	1
Odc1	0.938504	0.0977298	0.66698
Mrps25	0.377111	0.0790583	0.576119
Nus1	0.320221	0.199757	1
Tomm6	0.0426498	0.73563	1
Arl5b	0.0952451	0.95487	1
Map3k8	0.814401	0.383249	1
Exosc4	0.0129924	0.897238	1
Urb2	0.487137	0.360569	1
Nae1	0.100577	0.389005	1
Nol10	0.415208	0.283089	1
Tfdp1	0.173539	0.481256	1
Mgat2	0.0807007	0.550566	1
Rap1gds1	0.0271493	0.769687	1
Wdr3	0.115282	0.520394	1
Rhot2	0.563049	0.0450382	0.373994
Pfas	0.31027	0.607904	1
Mrpl49	0.170158	0.403737	1
Mtch2	0.282518	0.0146882	0.152805
Ptpn11	0.424709	0.217271	1
Cdt1	-0.213285	0.502852	1
Pet100	0.1237	0.230361	1
Polr2c	0.179014	0.119367	0.759882
Rbm27	0.434187	0.0180338	0.180403
Dnajc15	-0.0601791	0.861551	1
Clcn4	0.273421	0.0723247	0.539554
Pou2af1	2.3483	0.0276347	0.254453
Cpsf6	0.330518	0.00377466	0.0491473
Rbm22	0.157361	0.222577	1
B230307C23Rik	0.271141	0.172048	0.96792
Ift20	0.480652	0.00024368	0.00444329
Tmed7	0.563408	0.00497795	0.0622374
Rasal1	2.2945	0.00781396	0.0905616
Cd40lg	-0.477919	9.69182e-09	3.65439e-07
Gtf2h5	0.428858	2.32288e-05	0.000516864
Atp2b1	0.313658	0.0478509	0.392849
Ascc3	0.213142	0.112743	0.734263
Glrx2	0.23407	0.114847	0.742466
Ptrhd1	0.346057	0.235695	1
Cops8	0.186512	0.20694	1
Lrrfip1	0.20509	0.0071404	0.0840409
Polr3k	0.318917	0.0866296	0.614444
Carm1	1.0662	0.112035	0.730947
Nfe2l1	0.267409	0.46585	1
Tnpo1	0.0933246	0.615243	1
Hdac3	0.405215	0.0282312	0.258375
Clint1	-0.292828	0.131794	0.81111
Lta4h	0.236278	0.0510622	0.413108
Mre11a	0.468172	0.137942	0.835069
Raver1	0.373169	0.206988	1
Cd160	2.67081	0.0651183	0.497827
Faim	0.50051	0.0222099	0.213836
Eef1d	-0.0933042	0.325439	1
AC125141.3	0.801002	0.389531	1
Ddx47	0.217378	0.0543501	0.433189
Ahctf1	-0.0357416	0.821119	1
Cers2	0.00725424	0.974309	1
Ndufaf8	0.0306784	0.720925	1
Ahi1	0.687195	0.175888	0.979402
Dera	0.429174	0.0128828	0.136841
Srp19	0.361209	9.66202e-05	0.00189444
Zcchc7	0.162062	0.0772963	0.567173
Tex10	-0.0108286	0.979224	1
Gm20275	1.45083	0.0023572	0.0323334
Cltc	0.39821	0.00668437	0.0794591
Surf2	0.0857159	0.719334	1
Rap1b	0.0818843	0.607706	1
Cd81	0.782183	5.77457e-05	0.00118961
Smc2	0.723502	0.0275149	0.25363
Rasl11b	1.7546	0.0014079	0.0206732
Psmg3	0.0841873	0.630198	1
Arfrp1	0.122244	0.311153	1
Klf16	0.903701	0.111172	0.72801
Fas	0.455352	0.00547374	0.0672754
Rpp14	0.0222441	0.866137	1
Mapkapk3	0.374347	0.1947	1
Telo2	0.228171	0.385336	1
Zfp62	0.177555	0.49158	1
Mesd	0.143164	0.33681	1
Med19	0.144045	0.362952	1
Zbtb1	0.509975	0.00985767	0.11026
Dhx29	0.304435	0.302154	1
Seh1l	0.234326	0.349295	1
Fip1l1	0.28787	0.00304519	0.0405809
Plk3	-0.246901	0.699681	1
Ydjc	0.392081	0.381575	1
Rgs16	25.6226	0.043139	0.362377
Ppm1g	-0.00838765	0.836806	1
Wdr70	0.426092	0.0458077	0.378686
Pcgf6	0.259419	0.410047	1
Qsox1	0.844699	0.00369593	0.0481598
Htatsf1	0.518022	0.0121824	0.131196
Tcf3	0.555906	0.0253983	0.238607
Nktr	0.410937	3.22587e-05	0.000693707
Dnajc11	0.497614	0.104525	0.699323
Bap1	0.308701	0.209475	1
Lypla2	0.0703588	0.343751	1
Zfp622	0.0657116	0.846742	1
Foxn3	0.891458	4.25713e-06	0.000109999
1110032F04Rik	3.34877	0.0152041	0.156996
Naa35	0.484054	0.0326655	0.290194
Tex30	0.373122	0.157847	0.915247
Tial1	0.353204	0.0111714	0.122387
Cd4	-0.202045	0.000756837	0.0121167
Trappc3	0.117137	0.412749	1
Chpf	0.375609	0.408898	1
Mrps2	0.45987	0.149177	0.883818
Srp54a	0.229773	0.432787	1
Pole3	0.304216	0.300549	1
Luc7l3	0.325914	0.000913299	0.0142921
Esco1	0.299433	0.0321271	0.286633
Uba6	0.543096	0.156801	0.911493
Cstb	0.322987	0.0110385	0.121111
Map2k2	0.361225	0.00766051	0.0889686
Xrcc5	0.186066	0.581692	1
Naa20	0.334149	0.0565007	0.446487
Zfp318	0.705747	0.172714	0.969175
Car12	0.859343	0.235728	1
Dcun1d1	0.221998	0.118495	0.756352
Insig1	-0.172639	0.573045	1
Tfap4	0.1262	0.627768	1
Cwc22	0.312256	0.181565	0.997848
Vps36	0.463493	0.00304612	0.0405809
Lmbrd1	0.266593	0.233877	1
Peak1	-0.317541	0.254842	1
Fam206a	-0.162834	0.73548	1
Ecm1	0.382477	0.111946	0.730947
Cbx3	0.528273	0.000123657	0.00237975
Rbm17	0.128181	0.481745	1
Gpbp1	0.0615091	0.558992	1
Slc25a1	0.0138276	0.821134	1
Tmed2	-0.0430749	0.837743	1
Iws1	0.301529	0.0933132	0.645829
Ap2b1	0.209663	0.220918	1
Vti1b	0.00481519	0.900605	1
Pus3	0.0624923	0.70219	1
Krr1	0.243832	0.42685	1
Eif4ebp1	1.12073	0.0388361	0.332439
Dimt1	0.0293804	0.957091	1
Mrpl38	-0.142808	0.409848	1
Ninj1	0.435335	0.291411	1
Gfod1	1.89988	0.0986927	0.671078
Bmi1	0.184067	0.684577	1
Cenpc1	0.354663	0.420748	1
Otub1	0.169238	0.120465	0.765412
Fcho1	0.711558	0.000929494	0.0144911
Cetn3	0.287832	0.00540834	0.0666682
Pmf1	0.18465	0.548045	1
Cs	0.387291	0.000492472	0.00829883
1110004E09Rik	0.304921	0.108284	0.716132
Fasn	0.461639	0.164726	0.941794
Ccdc59	0.176586	0.171879	0.967748
Katna1	0.18053	0.36395	1
Mthfsl	0.579017	0.0178985	0.179372
Mettl13	0.16677	0.618238	1
Nsun5	0.0797729	0.795131	1
Sdf2l1	-0.218209	0.398082	1
Sec23b	0.219221	0.372609	1
Prpf3	0.234645	0.295817	1
Rnmt	0.195845	0.275095	1
Arcn1	0.214543	0.107579	0.713286
Rnf44	0.178886	0.358932	1
Adck5	0.624727	0.101463	0.684886
Crybg1	0.426204	0.0689246	0.519416
Ppme1	0.883296	0.00869522	0.0991886
Rbm45	0.419621	0.0115433	0.125657
Nfyc	0.140694	0.398457	1
Polr1b	0.288091	0.471476	1
Mrpl2	-0.138475	0.630742	1
Uspl1	0.0130183	0.963931	1
Acsl4	0.196084	0.453621	1
Yaf2	0.348169	0.436032	1
Riok2	0.0226267	0.847838	1
Emg1	-0.0397759	0.784025	1
Elovl1	0.0317446	0.666214	1
Safb2	0.311884	0.0232185	0.221372
Copa	0.196214	0.161272	0.929125
Trpm1	25.5064	0.0409771	0.347014
Ubash3b	1.39649	0.00200149	0.0279604
Ints13	0.198956	0.464481	1
Cstf2	0.263246	0.446172	1
Fam207a	0.279026	0.252801	1
Zfp664	0.257104	0.385046	1
Surf4	0.154131	0.214207	1
Spin2c	0.337326	0.740051	1
Rpl35	-0.176523	1.49566e-20	1.36212e-18
Gfm1	0.126386	0.565502	1
Btla	-0.0411761	0.920623	1
Nelfa	0.167294	0.287418	1
Riox2	0.221574	0.320345	1
Ndufaf2	0.260978	0.392962	1
Bclaf1	0.0511853	0.321022	1
Mrpl41	-0.00465127	0.871039	1
Gsap	0.918092	0.189227	1
Ptp4a2	0.0493004	0.561557	1
Brcc3	0.139137	0.562654	1
Rtn3	0.384847	0.00272458	0.0367377
Rpp30	0.298627	0.298572	1
Itgb1bp1	0.178983	0.215469	1
Bzw2	-0.0719541	0.430821	1
Zfp106	0.341068	0.0913559	0.637043
Tbce	0.312791	0.113729	0.737679
Nbn	-0.0741095	0.855531	1
Tinf2	0.302219	0.236764	1
Hnrnpul2	0.370072	0.00409855	0.0527463
Sin3b	0.114442	0.236558	1
Copg1	0.18863	0.159002	0.919308
Timm10b	-0.0876438	0.325071	1
Ccdc25	0.262083	0.217899	1
Trrap	0.402329	0.0652906	0.498915
Srrt	0.263953	0.0447969	0.372362
Clptm1l	0.258087	0.328181	1
Tmem33	-0.0925245	0.601078	1
Wac	0.206136	0.0386028	0.331285
Fdx1	0.215541	0.303103	1
Sptan1	0.669063	1.30137e-07	4.17088e-06
Myd88	-0.0459218	0.76379	1
Alad	-0.0156134	0.949095	1
Cstf1	0.347818	0.189747	1
Slc22a2	25.9618	0.0067857	0.0805488
Dus1l	0.0897269	0.676643	1
Klhdc3	0.719925	0.00742951	0.0869524
Pex14	0.222267	0.248295	1
Znhit1	0.279897	0.0862792	0.613189
Igflr1	1.31214	4.72045e-05	0.000985192
Usp39	0.356841	0.102314	0.688827
Inip	0.41585	0.102378	0.688827
Nmt2	1.06276	0.00803042	0.0928121
Becn1	0.150476	0.109368	0.721015
Ezh2	1.39344	0.0108892	0.119868
Mrpl27	0.670193	0.00153614	0.0222813
Naa40	0.180331	0.43876	1
Bms1	0.170448	0.348216	1
Rnf10	0.265383	0.064738	0.495373
Pold2	0.22813	0.368876	1
Trnt1	0.0110355	0.836761	1
Plagl2	0.355137	0.476203	1
Cd9	0.642626	6.63794e-08	2.21699e-06
Suox	1.35529	0.000197383	0.00366732
Gls	0.133194	0.685939	1
Mrps24	0.000261586	0.865653	1
Urb1	-0.0957719	0.831545	1
Vma21	-0.185706	0.559354	1
Snrpd3	-0.0490918	0.831891	1
Dusp5	0.773935	0.335751	1
Gmppb	0.202469	0.483549	1
Vti1a	0.0424151	0.73291	1
Nop9	0.0875415	0.553315	1
Malsu1	0.128621	0.44115	1
Ubap2	0.423297	0.0726314	0.541115
Jpt2	0.360473	0.347827	1
Afg3l1	0.565387	0.00724013	0.0849747
Taf10	0.514417	0.0940627	0.649143
Nup98	-0.120821	0.828221	1
Yrdc	0.534835	0.293513	1
Sac3d1	0.310438	0.350455	1
Ccdc88b	0.131821	0.495583	1
Prpf4	-0.0496701	0.96537	1
Exosc1	0.0636828	0.723453	1
Dnajc5	0.286897	0.0118879	0.128735
Oxsr1	0.485709	0.131962	0.81184
Ptcd3	0.318582	0.20537	1
Ikzf4	2.92166	0.00136447	0.0201598
Spred2	0.032303	0.949276	1
Mplkip	0.39593	0.0146732	0.152745
Commd2	0.467405	0.00358134	0.0468498
Ranbp3	0.179478	0.315444	1
Scaf4	0.410054	0.10685	0.711165
Mtx1	0.0503559	0.869112	1
Rpsa	-0.304704	1.54031e-75	5.46187e-73
Txnrd2	0.755664	0.0525579	0.422338
Cab39	0.0293014	0.845373	1
Slc39a1	0.0046925	0.902364	1
Sdhaf2	0.541369	0.00525504	0.0650672
Rif1	-0.0295534	0.964647	1
Idh3g	0.412046	0.00636454	0.0763104
Atp6v1b2	0.273923	0.032277	0.287509
Hmga1	0.0434683	0.958153	1
Mapk8	0.271638	0.472449	1
Lmnb2	0.483548	0.331037	1
Cd3e	0.0526969	0.0092273	0.104189
Abi2	1.07021	0.208759	1
Smg1	0.117053	0.247564	1
Atp5g2	0.0256199	0.0350169	0.307154
Srebf2	0.106976	0.522992	1
Ncoa4	0.303401	0.0811192	0.587537
Cox4i1	0.119678	0.00102209	0.0157723
2310033P09Rik	-0.255355	0.0655254	0.499793
Chka	0.498953	0.148167	0.879304
Mrpl46	0.285009	0.164107	0.938895
Xpot	0.438776	0.445975	1
Ncln	0.708949	0.0611205	0.474707
Dlst	0.220491	0.159296	0.920219
Gid4	0.297794	0.275911	1
Scyl2	0.77092	0.0110376	0.121111
Atp6v1h	0.0773149	0.560589	1
Snrnp27	0.238546	0.0647215	0.495373
Txndc17	0.255863	0.0248612	0.234354
Tnpo3	0.0513164	0.745533	1
Ggct	0.460656	0.143818	0.861565
Lrrc42	0.565283	0.10954	0.721291
Supv3l1	0.766834	0.0854373	0.608503
Hmgb3	1.16485	0.153904	0.903159
Ptrh2	0.0711688	0.681053	1
Slc35b2	0.138165	0.731822	1
Xpo6	0.594432	0.00219611	0.0303737
Ddx49	0.0672137	0.648055	1
[truncated: 7,454 more rows]

## Sheet: SKG_High_v_WT_High_all_cells
gene	logfoldchange	p_value	adj_p_value
Ypel3	1.53171	0	0
Pcbp2	1.47281	0	0
Arf5	2.08051	0	0
Ppp1cc	1.74157	0	0
Rnaset2a	1.17411	0	0
Ndfip1	1.03572	0	0
Raly	1.86977	0	0
Igfbp4	1.22081	0	0
Il6ra	1.38644	0	0
Fam105a	1.14424	0	0
H2-Q6	1.13379	0	0
Foxo1	1.20504	0	0
Rpl28	0.262844	0	0
Rac1	1.45836	0	0
Phf20l1	1.12919	0	0
Lrp10	1.27727	0	0
Map2k2	1.71811	0	0
Jund	1.09391	0	0
Rnf187	1.89725	0	0
Socs3	1.78533	0	0
Ppm1g	1.21693	0	0
C1qbp	1.62781	0	0
Limd2	0.444473	0	0
Junb	0.829872	0	0
AI467606	0.889231	0	0
Rab2a	1.61175	0	0
Mrps24	1.09261	0	0
Stk24	1.0293	0	0
Iscu	2.57037	0	0
Arf6	1.00988	0	0
Rflnb	0.920897	0	0
Bcl2	0.910449	0	0
Fam104a	1.31592	0	0
Hspa4	0.896803	2.02005e-293	7.65141e-291
Peli1	0.666644	2.50118e-290	9.26325e-288
Ifi27l2a	0.634003	6.05184e-281	2.19261e-278
Socs1	2.46972	6.1537e-277	2.18208e-274
Zfp36l2	0.908551	4.5385e-269	1.54365e-266
Gnb2	0.71509	6.97133e-269	2.32368e-266
Ybx1	0.664437	2.99034e-268	9.77195e-266
Anp32b	1.05796	3.92415e-265	1.25769e-262
Gnai2	0.801542	4.25063e-264	1.33662e-261
Hspa8	0.387521	9.71887e-262	2.99953e-259
Rps18	0.228646	1.0743e-257	3.1972e-255
Gnas	0.945436	6.14985e-255	1.79813e-252
Dock10	0.964291	1.57621e-253	4.52917e-251
Btg1	0.32315	8.85666e-247	2.41976e-244
Eif5	0.660437	2.2288e-238	5.99116e-236
Ubald2	1.81182	6.29921e-234	1.64035e-231
Tmem123	1.07166	1.02033e-227	2.5765e-225
Eif3f	0.418327	1.85187e-222	4.47294e-220
Ccnl2	0.762286	2.64921e-220	6.3074e-218
Glo1	0.680202	4.10551e-218	9.50312e-216
Marc2	1.19038	6.16249e-217	1.4069e-214
Rftn1	1.29478	2.2587e-215	5.08696e-213
Dnajc3	0.815853	2.47627e-212	5.5026e-210
Ywhab	0.831965	2.76979e-211	6.07385e-209
Srrm2	0.520175	4.84294e-208	1.04821e-205
Dcun1d5	0.942236	5.49379e-206	1.17384e-203
March2	1.48186	7.94355e-205	1.67579e-202
Dnah8	0.774972	8.06559e-201	1.68026e-198
Tmed2	1.4018	9.82893e-201	2.02233e-198
Rtf1	0.770807	6.90856e-197	1.40412e-194
B3gnt2	1.84501	4.91605e-190	9.75367e-188
Pak2	0.599843	1.22444e-183	2.40077e-181
Ikzf3	1.12203	1.16389e-182	2.2555e-180
Prkca	1.00387	8.63088e-181	1.65336e-178
Hnrnpab	0.578075	2.10015e-178	3.97739e-176
1110008F13Rik	1.88966	2.16413e-174	3.96344e-172
Il21r	0.654888	1.27159e-172	2.30351e-170
Ndufa3	0.44099	6.77158e-171	1.2135e-168
Fbxw2	1.05889	4.03258e-167	7.14969e-165
Ssbp4	2.16744	4.95339e-166	8.6898e-164
Tpr	0.517962	5.99689e-164	1.04108e-161
Ube2j2	1.49541	2.83312e-160	4.86772e-158
Sdhaf1	1.85825	8.14021e-160	1.38433e-157
Fmnl1	0.661259	3.39112e-159	5.70872e-157
Wdr1	0.513784	1.87572e-156	3.12607e-154
Glud1	0.982076	9.95556e-156	1.64277e-153
Yipf4	1.12457	3.15309e-154	5.1519e-152
Med30	1.73772	2.89378e-153	4.6823e-151
Il17ra	0.916566	3.8417e-152	6.15632e-150
Chtf8	1.52462	1.33174e-147	2.11379e-145
Saraf	0.507615	6.84552e-147	1.06624e-144
Rap1b	0.807103	9.96736e-147	1.53811e-144
Adipor1	1.14031	1.36265e-144	2.06454e-142
Trpc4ap	1.27124	6.15902e-144	9.24741e-142
Rwdd1	0.796065	1.81826e-143	2.70563e-141
Nsun2	1.37671	8.00421e-143	1.18051e-140
Noct	3.30688	2.58103e-142	3.77329e-140
Tpm3-rs7	1.20664	7.30718e-140	1.05897e-137
Vapa	0.690943	8.18433e-139	1.17586e-136
Dtx1	0.635843	1.07591e-137	1.53257e-135
Sesn3	0.888515	1.30096e-135	1.83744e-133
Ifi203	0.447699	1.53386e-135	2.14818e-133
Srsf6	0.983963	1.78564e-134	2.47995e-132
Ighm	1.04733	3.65009e-134	5.02747e-132
AW112010	0.54731	5.82083e-132	7.7608e-130
Fam177a	1.77784	9.90267e-132	1.30983e-129
Pim1	1.41987	1.85367e-131	2.43062e-129
Nsd3	0.561204	1.86679e-131	2.43062e-129
Pdcd6ip	0.764745	2.18321e-131	2.82057e-129
Thy1	0.5067	7.89863e-131	1.00487e-128
Slfn2	0.436531	2.89577e-129	3.65613e-127
H2-Ke6	0.740209	3.72702e-129	4.67026e-127
Dusp2	0.745682	4.32485e-129	5.37896e-127
Ttc39b	1.08835	5.96758e-129	7.36709e-127
B230219D22Rik	1.72827	1.02674e-128	1.25821e-126
Scand1	0.450795	4.02246e-127	4.89331e-125
Capg	1.13198	1.02869e-126	1.24232e-124
Ttc14	0.657436	1.3477e-126	1.61589e-124
Ssh2	0.564556	1.67809e-126	1.99765e-124
Slamf6	0.743944	2.05239e-125	2.42589e-123
1700097N02Rik	0.710211	1.07345e-124	1.25987e-122
Irf7	0.925892	1.81462e-119	2.10017e-117
Rexo2	0.573604	3.09976e-119	3.5628e-117
Rtp4	1.21649	6.16931e-119	7.04231e-117
Usf2	1.00518	6.83862e-116	7.64915e-114
Vps37b	0.607613	5.17666e-115	5.75161e-113
Hdac2	1.35505	1.30922e-109	1.42611e-107
Atp1a1	0.909707	2.20737e-109	2.38883e-107
Klf3	0.733421	3.8244e-109	4.11209e-107
1600014C10Rik	0.836144	3.3402e-108	3.54571e-106
Zfp292	0.642597	7.81408e-108	8.24237e-106
Chd1	0.906824	2.16349e-107	2.26772e-105
Grasp	1.071	1.7065e-106	1.76649e-104
Gm8797	0.643884	2.93563e-106	3.01525e-104
Bst2	0.716896	2.94903e-106	3.01525e-104
Dek	0.676241	2.33943e-105	2.37738e-103
Ctnnb1	0.73797	1.10252e-104	1.11361e-102
Atg3	1.01488	1.27302e-103	1.27808e-101
Ctsw	0.768662	2.09481e-103	2.09055e-101
Rala	1.44275	9.02528e-103	8.95329e-101
Tcf3	1.36143	3.23482e-102	3.19003e-100
Rab24	1.81943	9.71085e-101	9.52006e-99
Stat3	0.528101	5.14951e-99	5.01882e-97
Eif3b	0.76366	2.2033e-98	2.12255e-96
Rbms1	0.742815	2.92256e-98	2.79928e-96
Sp3	0.717495	9.83664e-98	9.36785e-96
Gltp	0.42309	2.02903e-97	1.92135e-95
Klf13	0.489254	5.40677e-97	5.06232e-95
Foxn3	0.875283	5.63308e-97	5.24474e-95
Tgfb1	0.604323	5.86816e-97	5.43327e-95
Smchd1	0.533764	3.6793e-96	3.36919e-94
Osbpl8	0.868345	7.06323e-96	6.43255e-94
Prkch	0.413279	1.41919e-95	1.28545e-93
Ablim1	0.35114	1.6326e-95	1.47075e-93
Pdcd2	1.0145	1.0174e-93	9.11613e-92
Myl12b	0.20813	1.14102e-93	1.01691e-91
Pcmtd1	0.827076	1.78659e-92	1.5838e-90
Efhd2	1.61115	1.16881e-91	1.03066e-89
Gars	1.00235	3.46197e-91	3.0367e-89
Trim27	0.94221	4.72705e-91	4.12466e-89
Usp25	0.870945	1.9727e-88	1.71235e-86
Arhgef3	0.569206	5.26613e-88	4.52399e-86
Mettl9	0.714253	1.06351e-87	9.08942e-86
Dazap1	0.644857	2.3837e-87	2.02687e-85
Gm47283	2.61534	4.47919e-87	3.78935e-85
Desi2	0.95968	9.49723e-87	7.99398e-85
Arl4c	0.413428	3.52271e-86	2.95023e-84
Rab3ip	1.1546	4.14795e-86	3.45648e-84
Birc6	0.487677	5.13123e-86	4.25458e-84
Rgs1	2.20306	4.47877e-84	3.69521e-82
Sema4d	0.564016	4.71099e-84	3.86765e-82
0610012G03Rik	1.08346	1.29361e-83	1.05683e-81
Ppp3r1	0.768085	2.80515e-83	2.28052e-81
Isg15	0.95476	2.33581e-82	1.88061e-80
Nek7	0.867126	3.94325e-82	3.14441e-80
Fam13b	1.2859	5.00255e-82	3.97012e-80
Mcl1	0.648999	8.63499e-82	6.82041e-80
Pde5a	1.38764	1.64654e-81	1.2944e-79
Zbtb7a	0.763648	1.22373e-80	9.57495e-79
Phf3	0.726449	2.02442e-79	1.57659e-77
Stt3b	0.523856	2.00753e-78	1.54896e-76
Rbm17	1.64113	4.98864e-78	3.83137e-76
Susd6	0.860884	5.40782e-78	4.13425e-76
Ifi47	0.391998	6.09533e-78	4.63858e-76
Uri1	1.23086	1.04017e-77	7.87977e-76
Dip2b	1.22797	1.30132e-77	9.81345e-76
Mapk1	0.491251	5.37306e-77	4.03367e-75
Rcbtb1	1.0443	1.12168e-76	8.38293e-75
Abcg1	0.804066	2.88535e-76	2.14675e-74
Grap2	0.412606	4.36503e-76	3.21892e-74
Rdx	0.676279	6.56212e-75	4.81781e-73
Fam3c	0.623337	9.01458e-75	6.58934e-73
Tesc	2.13066	2.58377e-74	1.8804e-72
Tnfsf8	0.796897	6.71177e-74	4.8634e-72
Ccny	0.694032	7.32266e-74	5.28309e-72
Rp9	0.454272	1.79165e-73	1.28705e-71
Rnf10	0.683689	2.76429e-73	1.97724e-71
Zyx	0.625843	6.05546e-73	4.31283e-71
Elavl1	1.28047	6.19867e-73	4.39605e-71
Jak3	0.5839	1.41351e-72	9.93989e-71
Pcbd2	2.35016	3.00838e-72	2.09781e-70
Celf1	0.550346	3.04828e-72	2.11678e-70
Cbfb	0.629935	3.10527e-71	2.1474e-69
Pgs1	0.708371	3.99246e-71	2.74952e-69
Stx6	1.03576	7.96708e-71	5.46417e-69
Kbtbd11	0.430961	1.19814e-70	8.18372e-69
Taf10	1.53301	1.37423e-70	9.34816e-69
Hdac7	0.892709	1.81832e-70	1.23187e-68
Nfkbiz	0.890753	1.87684e-70	1.26638e-68
Rb1cc1	0.673071	2.10718e-70	1.41606e-68
Mthfd2	0.630489	7.73162e-70	5.17491e-68
Jun	0.513526	1.0846e-69	7.23037e-68
Stat1	0.366778	7.26314e-69	4.78449e-67
Prex1	0.840063	8.0307e-69	5.26928e-67
Psip1	0.665114	1.1278e-68	7.37096e-67
Fkbp4	0.631939	1.68963e-68	1.09998e-66
Akap13	0.335383	6.05485e-68	3.92647e-66
Rab5a	0.709561	6.52176e-68	4.21286e-66
Parp14	0.686273	1.02371e-67	6.53682e-66
Zbp1	0.538803	1.08133e-67	6.87844e-66
Lars2	0.370855	1.85064e-67	1.17273e-65
Hnrnpl	0.363385	2.03345e-67	1.28369e-65
Lfng	0.492391	3.12362e-67	1.96446e-65
Atp1b1	0.574587	7.30253e-67	4.5582e-65
Ppm1m	1.99188	7.75128e-67	4.82025e-65
Ilkap	0.948812	1.55893e-66	9.65844e-65
Lsm14a	1.06717	3.143e-66	1.94005e-64
Nfkbia	0.393505	4.03577e-66	2.48193e-64
Rae1	0.640397	2.08446e-65	1.27252e-63
Gatad2b	0.553542	3.41203e-65	2.06782e-63
Samd9l	0.448042	4.70089e-64	2.83859e-62
Zdhhc3	1.24507	2.37584e-63	1.42945e-61
Cyfip2	0.443258	1.75984e-62	1.04748e-60
Sh3bp5	0.701461	6.86784e-62	4.07329e-60
Rab6a	0.754387	1.52805e-61	9.03065e-60
Vamp2	0.96858	1.77972e-61	1.04809e-59
Plaa	0.573729	4.57045e-61	2.68208e-59
Cotl1	0.284752	8.42036e-61	4.92399e-59
Smg1	0.49965	4.85699e-60	2.82044e-58
Slc25a4	0.465366	1.34614e-59	7.78986e-58
Rpl38	0.0677181	5.11592e-59	2.94007e-57
Tmem160	1.97256	8.50248e-59	4.86949e-57
Wtap	1.3607	2.3778e-58	1.35251e-56
Ifngr2	0.803115	5.63423e-58	3.19388e-56
H2afy	0.489031	1.75512e-57	9.91555e-56
Tm9sf3	0.908314	3.40741e-57	1.91205e-55
Trim28	0.676557	4.49478e-57	2.51376e-55
Csk	0.331923	5.83706e-57	3.25353e-55
Sdccag3	1.32943	6.13945e-57	3.41067e-55
Fam49b	0.428309	9.76053e-57	5.38639e-55
Scaf11	0.625711	2.09482e-56	1.15222e-54
Retreg1	0.411094	1.39123e-55	7.57722e-54
Bod1l	0.528059	8.18318e-55	4.44237e-53
Whamm	1.84855	1.16708e-54	6.31509e-53
Ppp1r2	0.963302	1.48302e-54	7.99873e-53
Sh3glb1	0.575777	1.60266e-54	8.6161e-53
Itsn2	0.586729	2.34763e-54	1.25403e-52
Chmp4b	0.855484	3.68687e-54	1.96311e-52
Setd3	0.963727	8.03358e-54	4.2504e-52
2810474O19Rik	0.460639	8.40383e-54	4.43222e-52
Pitpna	0.747526	1.3112e-53	6.89354e-52
Mitd1	0.472934	4.13259e-53	2.16584e-51
Tgtp1	0.611725	4.85444e-53	2.53618e-51
Ankrd11	0.416001	5.54658e-53	2.88873e-51
Slfn8	0.567378	6.58582e-53	3.41929e-51
Tmem192	0.910697	7.99076e-53	4.12304e-51
Prmt3	1.48689	2.21787e-52	1.14084e-50
B2m	0.142139	3.9669e-52	2.03423e-50
Aes	0.48947	4.01342e-52	2.05177e-50
Slc25a39	0.983673	1.6472e-51	8.34415e-50
Mau2	0.732514	2.34973e-51	1.1831e-49
Tmem55b	1.78305	2.5581e-51	1.28414e-49
Mllt3	0.366974	7.05892e-51	3.53285e-49
Spsb1	1.16588	8.41516e-51	4.19902e-49
Glipr2	0.718693	1.09171e-50	5.43115e-49
Esyt1	0.392622	1.227e-50	6.08608e-49
Klhdc1	0.387273	7.56874e-50	3.73197e-48
Pkn2	0.923307	1.34339e-49	6.60439e-48
Aggf1	0.901574	6.74286e-49	3.30519e-47
Camk2d	0.42487	2.77288e-48	1.35125e-46
Arf3	0.593849	3.761e-48	1.82212e-46
Tmem128	0.472457	4.49724e-48	2.17249e-46
Rps2	0.34338	4.67121e-48	2.25001e-46
Inpp4b	0.278381	7.6158e-48	3.65778e-46
Tbc1d20	1.15526	1.15257e-47	5.51975e-46
Ppm1h	1.45476	1.53694e-47	7.33943e-46
Cggbp1	0.686173	1.57125e-47	7.48186e-46
Sun2	0.654615	1.58861e-47	7.54297e-46
Slfn1	0.318571	1.63471e-47	7.7398e-46
Golm1	1.25753	2.94161e-47	1.38881e-45
Lat	0.193716	3.3573e-47	1.58059e-45
Fnta	0.739125	3.9914e-47	1.86856e-45
Ifit1	1.71966	4.65998e-47	2.17544e-45
Gtf3c1	0.614672	5.62761e-47	2.61982e-45
Igtp	0.399962	7.80406e-47	3.62291e-45
Nfatc3	0.389197	2.27822e-46	1.05177e-44
Dennd2d	0.318804	2.84611e-46	1.31031e-44
Srsf4	1.08401	5.03437e-46	2.31137e-44
Smim10l1	0.959771	8.31948e-46	3.7987e-44
Ppp1r15a	0.647386	1.46034e-45	6.64972e-44
Gramd1a	0.313502	1.94312e-45	8.82399e-44
Btbd9	1.22135	3.01255e-45	1.36433e-43
Rnasek	0.436703	3.52465e-45	1.59192e-43
Epsti1	0.571889	5.73813e-45	2.57074e-43
Tnrc6a	0.435243	5.82165e-45	2.60117e-43
Xaf1	0.841679	6.88536e-45	3.06822e-43
Irf2bpl	0.391718	7.7794e-45	3.45737e-43
Setd5	0.643136	1.18625e-44	5.25799e-43
Rabl6	1.09264	1.85692e-44	8.18713e-43
Znrf1	0.58676	2.19749e-44	9.66317e-43
Prr13	0.517995	2.87194e-44	1.25957e-42
Skil	0.667442	6.18606e-44	2.70596e-42
Pank2	1.4547	1.20957e-43	5.27716e-42
Parp9	0.617412	1.24626e-43	5.42302e-42
Dynll2	1.09843	3.793e-43	1.6462e-41
Tgfbr2	0.293758	7.59373e-43	3.27868e-41
Keap1	0.521037	1.0487e-42	4.51617e-41
Dnaja2	0.311703	1.08608e-42	4.66512e-41
Micu2	1.56904	1.49608e-42	6.40968e-41
Ass1	0.294305	1.69328e-42	7.21744e-41
Eif2b5	1.83731	2.01973e-42	8.58694e-41
Zc3hav1	0.33977	2.99133e-42	1.26854e-40
Chchd10	0.381945	4.44715e-42	1.87636e-40
Etv6	0.94365	9.30048e-42	3.90433e-40
Acbd6	0.601028	3.50861e-41	1.46553e-39
Rpl6	0.0704503	3.70444e-41	1.54346e-39
Fam174a	1.99875	4.68209e-41	1.94593e-39
Dtx3l	0.574785	5.67278e-41	2.35181e-39
Ctss	0.303153	6.62079e-41	2.73802e-39
Prelid2	1.02601	7.16342e-41	2.94779e-39
Chic2	1.07814	7.86444e-41	3.22829e-39
Snx5	0.514403	8.04728e-41	3.29523e-39
Ppp1cb	0.498937	9.32428e-41	3.80879e-39
Usp18	1.36798	1.19909e-40	4.88609e-39
Treml2	0.405361	1.51106e-40	6.14229e-39
Eml4	0.876055	1.93589e-40	7.85002e-39
Mpp1	0.537863	2.31246e-40	9.33157e-39
Runx3	0.934577	2.46927e-40	9.94029e-39
Ddost	0.353431	3.95426e-40	1.58799e-38
Rabgap1l	0.380743	4.57249e-40	1.83185e-38
Diaph1	0.437623	5.09724e-40	2.03719e-38
Adpgk	1.05101	5.21941e-40	2.08102e-38
Rnf145	0.474275	6.52912e-40	2.597e-38
Zdhhc20	0.279193	7.10187e-40	2.81809e-38
Ubn1	0.362927	8.1219e-40	3.21519e-38
Ikbkb	0.346549	9.92161e-40	3.91833e-38
Tmed7	0.662377	1.43682e-39	5.64766e-38
Orai1	1.67809	1.52344e-39	5.97405e-38
Nsmce4a	0.932993	1.65175e-39	6.46197e-38
Bola2	0.286666	1.97481e-39	7.70778e-38
Mapk14	0.952615	2.14771e-39	8.36302e-38
Ptges3	0.299046	2.61873e-39	1.01734e-37
Cyth4	0.641275	2.98074e-39	1.15528e-37
Calm3	0.343246	5.67e-39	2.18236e-37
Scaf4	0.964484	8.07371e-39	3.10038e-37
Ptpn1	0.295224	1.21669e-38	4.66145e-37
Smad7	0.64542	1.28188e-38	4.89998e-37
Lamp1	0.890993	1.3663e-38	5.21071e-37
Pgls	0.3579	2.18196e-38	8.3024e-37
Epn1	0.985144	2.7882e-38	1.0585e-36
Ier5	0.304637	4.32822e-38	1.63569e-36
Wac	0.342707	4.54211e-38	1.71264e-36
Wipf1	0.330105	5.20625e-38	1.95863e-36
Rnf114	0.315607	1.0368e-37	3.89173e-36
Irgm1	0.658597	1.10579e-37	4.14139e-36
Mbnl1	0.225562	1.18424e-37	4.42523e-36
2210016F16Rik	0.510556	1.38627e-37	5.16857e-36
Tgtp2	0.417138	1.73942e-37	6.47081e-36
Prrc2c	0.250449	3.98672e-37	1.47979e-35
Ncf4	0.668997	4.02702e-37	1.49143e-35
Rab22a	0.960034	4.21604e-37	1.55797e-35
Chuk	1.47896	4.60972e-37	1.69593e-35
Ccnl1	0.455682	6.49009e-37	2.37723e-35
Cyth1	0.298736	8.02111e-37	2.93157e-35
Cdkn1b	0.314553	9.27158e-37	3.38118e-35
Zfp106	0.65463	9.42732e-37	3.43047e-35
Cd69	0.335987	1.07479e-36	3.90251e-35
Kif1b	0.590273	1.48812e-36	5.39151e-35
Ppp2r2a	0.472205	1.91585e-36	6.89624e-35
Gm20324	2.21706	2.06712e-36	7.4247e-35
H2afv	0.301209	2.39885e-36	8.59767e-35
Irf9	0.377742	3.47222e-36	1.2418e-34
Atp2c1	0.719878	4.01801e-36	1.43392e-34
Cars2	1.78648	5.98415e-36	2.12648e-34
Pacs1	0.715465	8.44283e-36	2.99379e-34
Gatad2a	0.731403	9.69805e-36	3.43159e-34
Secisbp2l	0.847532	1.20917e-35	4.2695e-34
Hsp90ab1	0.18456	1.21834e-35	4.29279e-34
Actn1	0.265001	1.25304e-35	4.40574e-34
Pik3cd	0.310064	1.38157e-35	4.84743e-34
Wdr82	0.446743	1.42627e-35	4.99375e-34
Pde4b	0.277484	1.52985e-35	5.34518e-34
Prelid1	0.264502	1.85826e-35	6.46551e-34
Eif4ebp2	0.396213	2.83414e-35	9.84035e-34
Senp6	0.659898	3.75907e-35	1.30247e-33
Btg2	0.254396	3.77994e-35	1.30698e-33
Nop53	0.317346	5.37593e-35	1.85497e-33
Fam78a	0.343235	5.66927e-35	1.95215e-33
Rcsd1	0.310758	6.25442e-35	2.1492e-33
Rasa2	0.490134	6.30664e-35	2.16269e-33
Capn2	0.936988	7.68385e-35	2.62955e-33
Sgpp1	0.702475	1.17458e-34	4.0114e-33
Mrps26	0.327983	1.17988e-34	4.02125e-33
Irf1	0.286406	1.24295e-34	4.22754e-33
Mink1	0.788548	1.41462e-34	4.80166e-33
Gm4070	1.24533	1.48651e-34	5.03541e-33
Bcl3	1.54998	3.04146e-34	1.02609e-32
Tram1	0.338972	3.07692e-34	1.03596e-32
Rara	0.475521	4.6893e-34	1.57247e-32
Ppp4r3a	0.472704	7.98584e-34	2.67253e-32
Ndfip2	0.329508	8.18133e-34	2.73246e-32
Mcur1	1.30369	9.08622e-34	3.02257e-32
Iars2	1.14512	9.77418e-34	3.24495e-32
Rfk	0.807089	1.1782e-33	3.90375e-32
Yy1	0.69485	1.18321e-33	3.91258e-32
Tnfaip8	0.511204	1.45014e-33	4.78576e-32
Spg7	1.30274	1.59334e-33	5.24795e-32
Itga4	0.348048	1.6074e-33	5.28381e-32
Hectd1	0.302212	1.86083e-33	6.10485e-32
Mcmbp	0.573619	2.53816e-33	8.31062e-32
Mylip	0.466025	2.64237e-33	8.63485e-32
Kpna4	0.375527	2.72018e-33	8.87172e-32
Hspe1	0.256358	2.90828e-33	9.46667e-32
Pink1	1.15211	3.46285e-33	1.12499e-31
Elf1	0.244076	3.71135e-33	1.20337e-31
Nin	0.685848	5.64418e-33	1.82652e-31
Bri3bp	0.767895	6.12447e-33	1.97811e-31
Ripk1	1.03872	7.25651e-33	2.33469e-31
Dynll1	0.234582	7.57042e-33	2.431e-31
Chd3	0.240219	8.89822e-33	2.85188e-31
Malat1	0.0950333	1.20068e-32	3.84078e-31
Ankrd12	0.288661	1.22972e-32	3.92614e-31
Cish	1.37574	1.87028e-32	5.95988e-31
Mff	0.351206	3.10937e-32	9.88946e-31
Ccnd2	0.244287	3.3238e-32	1.05513e-30
Rapgef6	0.224963	3.40818e-32	1.07986e-30
Mycbp2	0.28557	3.62507e-32	1.1464e-30
Tomm20	0.270275	4.01639e-32	1.26775e-30
Slc25a25	1.51281	4.76826e-32	1.50223e-30
Ostf1	0.271698	5.76035e-32	1.81136e-30
Acin1	0.267179	6.59028e-32	2.06843e-30
Mat2a	0.269521	6.63732e-32	2.07928e-30
Bcl11b	0.256016	7.18916e-32	2.24793e-30
Usp1	0.676624	1.01577e-31	3.17018e-30
Rhoh	0.251719	1.08272e-31	3.37284e-30
H2afz	0.241731	1.80122e-31	5.60059e-30
Auh	0.836308	2.31235e-31	7.17647e-30
Gid8	0.517207	2.43619e-31	7.54676e-30
Rnf213	0.793589	4.69866e-31	1.45284e-29
Abhd8	0.276084	4.96637e-31	1.53277e-29
Faf1	0.746982	6.62424e-31	2.04066e-29
Kras	0.755976	7.22982e-31	2.2231e-29
Rnf115	0.605052	8.54302e-31	2.62206e-29
Rpl37	0.0464542	8.63892e-31	2.64662e-29
Zfp654	0.833662	1.1431e-30	3.49557e-29
Klf6	0.412001	1.17686e-30	3.59222e-29
Iqgap2	0.712435	1.58832e-30	4.83929e-29
Tubb4b	0.260989	1.65389e-30	5.02987e-29
Abhd12	1.03219	1.94752e-30	5.91208e-29
Clptm1l	0.916606	2.20682e-30	6.68706e-29
Gbp7	0.41274	2.69117e-30	8.13992e-29
Casp8	0.303869	3.14963e-30	9.50937e-29
Fnbp4	0.437263	4.74255e-30	1.42928e-28
Trp53rka	1.09346	4.83846e-30	1.45556e-28
Il6st	0.296325	5.68564e-30	1.70733e-28
Mppe1	0.581751	8.08374e-30	2.41874e-28
Tln1	0.252115	1.76932e-29	5.27504e-28
Smarca5	0.291973	2.95119e-29	8.78297e-28
Akna	0.321534	3.32744e-29	9.86747e-28
Rps15	0.139681	3.3964e-29	1.00541e-27
Nme2	0.178901	3.40903e-29	1.00736e-27
Kcna3	1.30845	4.15944e-29	1.22692e-27
Tmpo	0.475028	4.3974e-29	1.29483e-27
Wrnip1	0.613778	4.82456e-29	1.4181e-27
Ube2d1	0.647391	7.97214e-29	2.33504e-27
2300009A05Rik	1.76717	7.99005e-29	2.33618e-27
Galnt12	1.79217	9.19712e-29	2.6844e-27
Slfn5	0.467658	9.39521e-29	2.73742e-27
Tmem251	0.789727	1.09734e-28	3.19167e-27
Selenoo	1.17711	1.10897e-28	3.21989e-27
E2f4	0.682675	1.12535e-28	3.26175e-27
March5	1.47379	1.19877e-28	3.46251e-27
Rbfa	0.480304	1.43912e-28	4.14956e-27
Rap1gds1	0.50531	1.87142e-28	5.3867e-27
Lgals9	0.243154	1.96348e-28	5.64196e-27
Tusc2	2.10557	1.99775e-28	5.73054e-27
Pced1b	0.275364	2.10538e-28	6.0289e-27
Ttc13	0.374421	2.12312e-28	6.06929e-27
Rps23	0.066285	2.13435e-28	6.09095e-27
Prf1	1.16377	2.93918e-28	8.3734e-27
Rpl23a	0.170866	3.03689e-28	8.637e-27
Fam53b	0.35998	3.36232e-28	9.54624e-27
Brf1	1.22731	4.1003e-28	1.1602e-26
Lrrc58	0.99586	4.67958e-28	1.32186e-26
Ccng2	0.678363	6.88058e-28	1.9403e-26
Coq2	2.03668	8.9147e-28	2.50967e-26
Kdm7a	0.494142	1.02397e-27	2.86816e-26
Gm2a	0.295639	1.0835e-27	3.02981e-26
Vim	0.220222	1.10875e-27	3.09523e-26
Rpl10	0.21713	1.13426e-27	3.16113e-26
Asf1a	0.970861	1.49503e-27	4.1527e-26
Akirin1	0.411603	1.64451e-27	4.5603e-26
Rpl13a	0.0590608	2.46519e-27	6.81342e-26
Chd7	0.409721	2.57819e-27	7.11392e-26
Cnot11	1.16539	2.86279e-27	7.88616e-26
Efr3a	0.300018	3.02907e-27	8.33046e-26
Azi2	0.353965	4.27344e-27	1.17333e-25
Maz	0.503682	7.29523e-27	1.99971e-25
Ralbp1	0.364778	8.42133e-27	2.3046e-25
Grsf1	1.60435	9.51743e-27	2.60029e-25
Trim30a	0.585992	1.00469e-26	2.74045e-25
Tpp2	0.278117	1.26087e-26	3.41685e-25
Rpl37a	0.071226	1.34567e-26	3.64074e-25
Mndal	0.244281	1.57362e-26	4.25055e-25
Daxx	0.385749	2.31697e-26	6.23824e-25
Zfand6	0.312253	2.84539e-26	7.63627e-25
Bcl7b	0.328083	3.41861e-26	9.15989e-25
Fyn	0.313779	4.04901e-26	1.08316e-24
Ski	0.499626	4.10938e-26	1.09755e-24
Sidt1	0.266419	4.3639e-26	1.16366e-24
Yrdc	1.93631	5.41617e-26	1.44195e-24
9930111J21Rik2	0.324578	5.98499e-26	1.59084e-24
Lgals3bp	0.601978	6.43513e-26	1.70777e-24
Gramd3	0.507502	7.50026e-26	1.98727e-24
Ap3s1	0.965601	7.82747e-26	2.07068e-24
Tnfaip3	0.943013	1.27417e-25	3.36535e-24
Ubqln1	0.992532	1.31569e-25	3.4695e-24
Dpp8	0.522713	1.44075e-25	3.78732e-24
Rc3h1	0.556322	1.60167e-25	4.2037e-24
Tspan31	1.15142	1.71952e-25	4.5059e-24
Lonp1	0.918671	1.93035e-25	5.04252e-24
Tmem173	0.307815	1.9864e-25	5.1808e-24
Vasp	0.223119	2.15701e-25	5.61698e-24
Tomm40	0.436888	2.74292e-25	7.13158e-24
Pip4k2a	0.445804	2.8041e-25	7.2793e-24
Ggnbp2	0.235545	3.67349e-25	9.52137e-24
Notch1	0.504717	4.05409e-25	1.04915e-23
Ankrd54	1.40498	4.06262e-25	1.04973e-23
Donson	0.807396	4.23739e-25	1.09319e-23
Tmem248	1.20703	4.42856e-25	1.13899e-23
Ddx21	0.280703	7.19085e-25	1.84373e-23
Adam19	1.54001	9.3788e-25	2.40103e-23
Ldlrap1	0.424495	9.44959e-25	2.41544e-23
Prpsap1	0.479066	1.03851e-24	2.6505e-23
Rpl19	0.0266115	1.19986e-24	3.05763e-23
Lrig1	1.01675	1.26611e-24	3.22153e-23
Pcbp1	0.46522	1.57039e-24	3.98358e-23
Mapk9	0.956506	1.74704e-24	4.42494e-23
Zfp706	0.225563	2.29722e-24	5.80084e-23
Tulp4	0.735383	2.52603e-24	6.36895e-23
Tprgl	0.725529	2.71514e-24	6.83542e-23
Eri1	0.472823	2.76512e-24	6.95075e-23
Agfg1	0.68821	2.96899e-24	7.452e-23
Nop9	0.731244	3.01512e-24	7.55639e-23
B4galt1	0.37897	3.23419e-24	8.09325e-23
Actn4	0.282797	3.28672e-24	8.21236e-23
Itgb7	0.195795	3.41161e-24	8.51167e-23
Gtpbp1	0.525384	4.16269e-24	1.037e-22
Rrbp1	0.626276	6.94452e-24	1.72742e-22
Ubr2	0.456737	7.2891e-24	1.80953e-22
Celf2	0.225095	7.29631e-24	1.80953e-22
D030056L22Rik	1.61755	7.73325e-24	1.9122e-22
Rabep1	0.910856	9.61969e-24	2.37514e-22
Set	0.230803	1.07398e-23	2.64777e-22
Slain1	0.807381	1.08075e-23	2.66054e-22
Get4	1.5583	1.40069e-23	3.44304e-22
Slc30a5	0.685579	1.50451e-23	3.6928e-22
Ss18	0.286077	1.56307e-23	3.83091e-22
Bckdhb	1.37175	1.83725e-23	4.49627e-22
Ppa2	0.933736	2.16805e-23	5.29806e-22
Dock2	0.224304	2.33761e-23	5.69569e-22
Ube2s	0.617156	3.38351e-23	8.23204e-22
Sash3	0.214008	3.47208e-23	8.42755e-22
Man1a2	0.385131	3.47398e-23	8.42755e-22
Vgll4	0.279742	3.52848e-23	8.54734e-22
Usp3	0.316383	3.939e-23	9.52792e-22
Sh2d2a	0.287239	4.15681e-23	1.00402e-21
Txn2	0.235711	4.38487e-23	1.05757e-21
Tspan13	0.230626	4.39666e-23	1.05888e-21
Mtx2	0.595434	4.44439e-23	1.06884e-21
Mef2a	0.957565	4.69772e-23	1.12813e-21
Rbm7	0.241905	4.7767e-23	1.14545e-21
Traf5	0.345826	4.94807e-23	1.18484e-21
Gm8369	0.230058	5.0596e-23	1.2098e-21
Cab39	0.479643	5.15589e-23	1.23106e-21
Ext2	0.686151	5.40298e-23	1.28821e-21
Ptp4a2	0.232387	7.10389e-23	1.68652e-21
Pmepa1	0.902937	7.50181e-23	1.77845e-21
Prrc2a	0.374928	7.73924e-23	1.83213e-21
Ifi35	0.297941	8.47374e-23	2.00317e-21
Polr1d	0.211653	9.64483e-23	2.27678e-21
Trim12c	0.31797	1.06576e-22	2.5123e-21
Rpl9	0.149339	1.13137e-22	2.6632e-21
Rest	0.689552	1.13555e-22	2.66925e-21
Eif4h	0.268343	1.18693e-22	2.7861e-21
Itpk1	0.967912	1.21652e-22	2.85155e-21
Plcg1	0.50768	1.26599e-22	2.96335e-21
Map2k4	0.635266	1.67397e-22	3.91282e-21
Polg	0.760059	1.92394e-22	4.49081e-21
Cyth2	0.663567	1.9327e-22	4.50494e-21
Gtf3a	0.601128	1.99748e-22	4.64944e-21
Mpv17l2	0.478454	2.1959e-22	5.10415e-21
Eif3j1	0.270856	2.86792e-22	6.64767e-21
Lpxn	0.688106	3.40485e-22	7.87034e-21
Ppif	0.644402	3.447e-22	7.95674e-21
Bag1	1.13043	4.08241e-22	9.41044e-21
Cbl	0.291557	4.13599e-22	9.52078e-21
Slc17a9	0.348192	4.86241e-22	1.11775e-20
Uck2	0.623981	5.59452e-22	1.28427e-20
Smurf2	0.84768	5.96896e-22	1.36835e-20
Lrpprc	0.995426	6.42717e-22	1.47136e-20
Etnk1	0.507939	6.44895e-22	1.47432e-20
Psen2	0.431853	6.96077e-22	1.58915e-20
Mcoln1	1.23118	7.05666e-22	1.60884e-20
Sirt7	0.269554	7.35742e-22	1.67512e-20
Tomm70a	0.371122	8.65742e-22	1.96841e-20
Relb	1.17117	9.56497e-22	2.16884e-20
Txk	0.205764	1.00418e-21	2.27386e-20
Trim56	0.572991	1.0287e-21	2.32623e-20
Gm11707	0.603676	1.03478e-21	2.33681e-20
Fbxo9	0.572498	1.05267e-21	2.374e-20
Ifi208	0.296087	1.05511e-21	2.37628e-20
Rcn1	1.32861	1.07548e-21	2.41578e-20
Avl9	0.398791	1.07555e-21	2.41578e-20
Pgp	2.18397	1.08916e-21	2.44305e-20
Cd55	0.465413	1.12231e-21	2.51403e-20
Zfand5	0.407825	1.22153e-21	2.73263e-20
Atf1	0.371129	1.38308e-21	3.08987e-20
Actr2	0.212093	1.53813e-21	3.43165e-20
Ncbp1	0.349078	1.608e-21	3.58274e-20
Susd3	0.40539	1.63549e-21	3.63913e-20
Tmem165	1.0821	1.6525e-21	3.67208e-20
Ascc3	0.30396	1.80673e-21	4.00945e-20
Lbh	0.219031	1.96338e-21	4.35129e-20
Rhob	0.622469	1.97804e-21	4.37795e-20
Tmem131l	0.498706	2.14521e-21	4.74165e-20
Rcn2	0.41261	2.3176e-21	5.10914e-20
Adnp	2.30754	2.34322e-21	5.15881e-20
Hnrnpul2	0.293632	2.47283e-21	5.43696e-20
Il16	0.200157	2.65343e-21	5.82635e-20
Arid5a	0.37197	2.84157e-21	6.23126e-20
Dnajb1	0.315791	2.89972e-21	6.35044e-20
Crlf3	0.202755	3.13931e-21	6.8571e-20
Rlim	0.340166	3.4084e-21	7.43512e-20
Cry1	0.942945	3.81745e-21	8.30569e-20
Srsf11	0.211482	3.83413e-21	8.33111e-20
Kmt2a	0.344253	3.86124e-21	8.37909e-20
Card19	0.430829	4.1019e-21	8.88976e-20
Ripk2	1.65837	4.41768e-21	9.5617e-20
Sfpq	0.220051	4.72091e-21	1.01915e-19
Gclm	0.741259	6.37401e-21	1.37425e-19
Slc6a6	0.466789	6.55424e-21	1.41128e-19
Ier2	0.21224	6.77684e-21	1.45733e-19
Tes	0.208502	7.69232e-21	1.65206e-19
Cul1	0.543103	7.80766e-21	1.67468e-19
Slc16a5	0.805192	7.88045e-21	1.68812e-19
Dnaja1	0.203855	8.16587e-21	1.74701e-19
Rps10	0.0316207	8.18408e-21	1.74866e-19
Commd8	0.253036	9.88757e-21	2.10994e-19
Pdcd4	0.199971	1.12245e-20	2.39217e-19
Rheb	0.25394	1.31475e-20	2.79486e-19
Itgb1	0.821448	1.50979e-20	3.20538e-19
Commd7	0.289577	1.56335e-20	3.31485e-19
Cox7a2l	0.184471	1.88276e-20	3.97745e-19
Scaf8	0.448095	1.883e-20	3.97745e-19
Pura	0.353563	1.99383e-20	4.20622e-19
Zcrb1	0.281588	2.21506e-20	4.66703e-19
Map2k5	0.885606	2.27088e-20	4.77859e-19
Zfp36	0.195461	2.31917e-20	4.87407e-19
Klhl6	0.223914	2.43612e-20	5.1134e-19
Gm20275	0.905037	2.60008e-20	5.45068e-19
Gmcl1	0.463624	2.72189e-20	5.69888e-19
Fam122a	2.11701	2.8284e-20	5.91445e-19
Tapbp	0.199324	2.87426e-20	6.00282e-19
Arrb2	0.206374	2.90812e-20	6.06593e-19
Fam102a	0.225388	3.15999e-20	6.58306e-19
Ogfr	0.36122	3.3286e-20	6.92566e-19
Lime1	0.380728	3.34722e-20	6.95571e-19
Casc3	0.605953	3.38199e-20	7.0192e-19
Nucks1	0.411858	3.42489e-20	7.09939e-19
Rps17	0.164642	4.13486e-20	8.56045e-19
Htatsf1	0.483655	4.24218e-20	8.76087e-19
Cyc1	0.238721	5.118e-20	1.05565e-18
Afg3l2	1.00822	5.30838e-20	1.09357e-18
Arpc5l	0.211712	5.49667e-20	1.13096e-18
Hnrnpa0	0.604923	5.59616e-20	1.15001e-18
Mark2	0.253589	6.20632e-20	1.27382e-18
Psmb10	0.211133	6.40071e-20	1.31211e-18
Nfatc1	0.340862	7.27335e-20	1.48733e-18
Prpf38b	0.21448	7.39747e-20	1.51086e-18
Myo9b	0.554681	8.08887e-20	1.65005e-18
Tsc22d3	0.207803	8.22814e-20	1.67641e-18
Grk2	0.357899	8.4971e-20	1.72909e-18
Imp3	0.230614	8.65604e-20	1.75929e-18
Myh9	0.181085	9.6441e-20	1.95772e-18
Ppp2r5a	0.314499	1.01291e-19	2.05366e-18
Lpcat4	0.824147	1.10535e-19	2.23836e-18
Tra2a	0.228722	1.1131e-19	2.25133e-18
Med25	0.653382	1.31971e-19	2.66597e-18
Elk4	0.35818	1.44596e-19	2.91748e-18
Pithd1	1.64652	1.6234e-19	3.27153e-18
Ifngr1	0.267162	1.76542e-19	3.55345e-18
Styx	0.609764	1.79906e-19	3.61678e-18
Ptpn7	0.25778	2.12119e-19	4.25925e-18
Pml	0.570707	2.27704e-19	4.56669e-18
Gm20186	0.597232	2.29701e-19	4.6012e-18
Thap11	0.736408	3.43684e-19	6.8679e-18
Trappc6b	0.253473	3.44359e-19	6.87317e-18
Cdk11b	0.229801	3.54412e-19	7.06534e-18
Limd1	0.491315	3.71965e-19	7.40641e-18
Tor1aip2	0.346331	3.88209e-19	7.72063e-18
Isg20l2	1.25442	4.45219e-19	8.84389e-18
Camk1d	0.538384	4.49706e-19	8.92237e-18
Foxj3	1.08158	5.07157e-19	1.00383e-17
Herc6	0.561548	5.09588e-19	1.00745e-17
Sp110	0.211547	5.45514e-19	1.0772e-17
Xpa	0.380706	5.92459e-19	1.16851e-17
Rsf1	0.306505	7.36243e-19	1.45038e-17
Max	0.2145	8.99054e-19	1.76902e-17
Pip4k2b	0.797132	1.04406e-18	2.05193e-17
Il2rb	0.638723	1.07422e-18	2.10871e-17
Sit1	0.223777	1.31521e-18	2.57874e-17
Cd2ap	0.530415	1.37351e-18	2.68988e-17
Mgat2	0.329993	1.6059e-18	3.13762e-17
Mtmr2	0.840036	1.6831e-18	3.28461e-17
Tmem184b	0.81965	1.74611e-18	3.40358e-17
Adar	0.46683	1.94133e-18	3.77528e-17
Srm	1.37415	2.14364e-18	4.16386e-17
Arl5c	0.302397	2.15878e-18	4.18838e-17
Tbc1d1	0.22011	2.348e-18	4.55022e-17
Mfsd5	0.436983	2.36741e-18	4.58249e-17
Alkbh5	0.340666	2.52962e-18	4.89079e-17
Rpl5	0.0919226	2.54705e-18	4.91878e-17
Isg20	0.740113	2.79593e-18	5.39316e-17
Lrch1	0.319177	3.15073e-18	6.07053e-17
Pbrm1	0.276481	3.17202e-18	6.10449e-17
Nenf	1.68185	3.25954e-18	6.26568e-17
Myd88	0.392549	3.35772e-18	6.44481e-17
Uqcrfs1	0.201063	3.44547e-18	6.60025e-17
Pxk	0.50002	4.2377e-18	8.09926e-17
Sp140	0.273029	4.32743e-18	8.26127e-17
Esyt2	0.404297	4.55026e-18	8.67674e-17
Me2	0.226604	5.6476e-18	1.07569e-16
Batf	0.383464	6.13682e-18	1.16754e-16
Polr2a	0.199799	6.29153e-18	1.19561e-16
D1Ertd622e	1.17195	6.64098e-18	1.26058e-16
Larp4b	0.341715	6.99151e-18	1.3256e-16
Itpr2	0.222709	7.08578e-18	1.34195e-16
Etv3	0.606647	7.19835e-18	1.36172e-16
Ddx58	0.287982	7.79878e-18	1.47363e-16
Bcl10	0.227776	7.82353e-18	1.47664e-16
Msl1	0.424822	7.9645e-18	1.50154e-16
Edem1	0.384385	8.85026e-18	1.66665e-16
Lax1	0.525045	1.04716e-17	1.96975e-16
Ubl3	0.413151	1.06343e-17	1.99719e-16
Rad23b	0.271305	1.13059e-17	2.11712e-16
Mob1a	0.345094	1.17472e-17	2.19728e-16
Plekhf2	1.14291	1.32947e-17	2.48117e-16
Vars	0.647003	1.35046e-17	2.51753e-16
Rps9	0.0441984	1.40768e-17	2.62127e-16
Rpl18	0.0357041	1.46832e-17	2.73115e-16
Atp2b1	0.296629	1.62019e-17	3.01027e-16
Akr1a1	0.203638	1.63194e-17	3.02872e-16
Med14	0.545724	1.87076e-17	3.46809e-16
Ube2j1	0.503737	1.94818e-17	3.6076e-16
Sorl1	0.439396	2.04834e-17	3.78886e-16
Golgb1	0.347346	2.1033e-17	3.88622e-16
Hsd11b1	0.332243	2.1435e-17	3.9561e-16
Kctd5	1.98385	2.15261e-17	3.96852e-16
Specc1l	0.854971	2.25528e-17	4.15321e-16
Ehd3	0.269845	2.28268e-17	4.19902e-16
Letm1	0.294716	2.3268e-17	4.27545e-16
Xpo6	0.363224	2.57981e-17	4.73515e-16
Ifnar2	0.281075	2.61794e-17	4.79984e-16
H13	0.20401	2.84944e-17	5.21855e-16
Endog	1.26042	3.56389e-17	6.51269e-16
Nr3c1	0.324157	3.87195e-17	7.06017e-16
Tbxa2r	0.30034	3.8913e-17	7.0877e-16
Atg101	0.233708	4.77867e-17	8.69447e-16
Cdc42ep3	0.559177	4.81887e-17	8.75804e-16
Ube2d2a	0.184174	4.86712e-17	8.83611e-16
Dennd6a	1.22639	4.90982e-17	8.90392e-16
Ddx6	0.214054	5.2072e-17	9.42271e-16
Ccdc92	2.05308	5.74259e-17	1.03803e-15
BC005537	0.354003	5.93004e-17	1.07075e-15
Ccni	0.216407	6.43622e-17	1.16089e-15
Arid4b	0.213969	6.63559e-17	1.19426e-15
Aak1	0.352005	6.78784e-17	1.22035e-15
Bclaf1	0.194538	6.87859e-17	1.23533e-15
Il10rb	0.460882	7.07167e-17	1.26864e-15
Asxl2	0.275197	7.74047e-17	1.38713e-15
Tomm5	0.21641	7.8745e-17	1.40963e-15
Pten	0.520189	8.03326e-17	1.43651e-15
Hdgf	0.356233	8.10277e-17	1.44738e-15
Itga6	0.329949	1.21564e-16	2.1599e-15
Eif4g3	0.278609	1.283e-16	2.27715e-15
Stat5b	0.240012	1.30097e-16	2.3066e-15
Bola3	0.259345	1.3537e-16	2.39753e-15
Ccdc88c	0.239188	1.55113e-16	2.74428e-15
Birc3	0.31317	1.62953e-16	2.87688e-15
Lats2	1.06386	1.72526e-16	3.04266e-15
Ppp2r5c	0.268179	1.92813e-16	3.39686e-15
Bloc1s4	0.836143	1.95766e-16	3.44524e-15
Ttc7	0.53686	1.97792e-16	3.47722e-15
Usp48	0.31724	2.52187e-16	4.42415e-15
Gm11127	0.489355	2.74183e-16	4.80498e-15
Pou2f2	0.387186	2.81016e-16	4.91955e-15
Itgav	1.08279	2.93993e-16	5.14132e-15
Dnajc1	0.291221	3.02334e-16	5.28165e-15
Ctla4	0.918322	3.10391e-16	5.41673e-15
Noa1	1.4754	3.1345e-16	5.46439e-15
Zmiz1	0.444067	3.15267e-16	5.49032e-15
Vsir	0.210301	3.15752e-16	5.49302e-15
Ldb1	0.278009	3.36984e-16	5.85628e-15
Papd4	0.447533	3.39653e-16	5.89652e-15
Tmem234	0.18164	3.44906e-16	5.98149e-15
Smarca2	0.279556	3.47734e-16	6.02425e-15
Exoc5	0.423871	4.24086e-16	7.33937e-15
Rpl4	0.113957	4.70216e-16	8.12085e-15
Cd47	0.177129	4.78999e-16	8.26397e-15
Dnajc2	0.220826	5.30912e-16	9.14068e-15
Arhgap30	0.179642	6.35175e-16	1.09245e-14
Abhd17a	1.00525	6.50422e-16	1.11752e-14
Cflar	0.219151	7.08078e-16	1.21533e-14
Prep	1.44433	7.18276e-16	1.23156e-14
Arf4	0.197339	7.35381e-16	1.25959e-14
Fbxw11	0.835992	7.40266e-16	1.26666e-14
Ubxn2a	1.106	7.49396e-16	1.28097e-14
Chmp1a	0.231874	7.89923e-16	1.34886e-14
Tuba1b	0.169667	7.9491e-16	1.35599e-14
Man2a1	0.716186	8.90423e-16	1.51736e-14
Pcnp	0.231766	9.10709e-16	1.55034e-14
Scd2	0.73779	9.30319e-16	1.58211e-14
Tex261	0.280255	1.05857e-15	1.79838e-14
Plbd2	1.64126	1.06883e-15	1.81396e-14
Mrpl9	0.257786	1.20158e-15	2.03719e-14
Sgk1	0.229034	1.20666e-15	2.04371e-14
Slc28a2	0.392241	1.27213e-15	2.15241e-14
Fam76b	0.348851	1.33906e-15	2.26337e-14
Trim14	0.342474	1.61997e-15	2.73264e-14
Aldoa	0.176582	1.73955e-15	2.93138e-14
Traf1	0.297004	1.84648e-15	3.10528e-14
Zfp622	0.316219	2.03801e-15	3.42394e-14
Mfsd6	0.804102	2.26415e-15	3.7924e-14
Eed	0.232043	2.37329e-15	3.97122e-14
Xbp1	0.410116	2.40964e-15	4.02395e-14
Dmxl1	0.762456	2.47009e-15	4.11665e-14
Sec24b	0.745159	2.54697e-15	4.24054e-14
Spock2	4.95678	2.76909e-15	4.60575e-14
Cds2	0.478184	3.2139e-15	5.33494e-14
Syt11	0.489929	3.38629e-15	5.61551e-14
Fance	0.94854	3.88096e-15	6.42944e-14
Sumo1	0.178431	3.92706e-15	6.49934e-14
Zcchc11	0.413665	4.06912e-15	6.72778e-14
Dock11	0.27413	4.51525e-15	7.458e-14
Prpf6	0.287988	4.63583e-15	7.64958e-14
Hectd3	0.886967	4.81353e-15	7.92711e-14
Adi1	0.24786	5.01547e-15	8.24337e-14
Cers4	0.442203	5.3216e-15	8.73791e-14
Midn	0.230067	5.58858e-15	9.16725e-14
Grina	0.299168	6.43476e-15	1.05242e-13
1810037I17Rik	0.181317	7.16712e-15	1.1699e-13
Tbc1d10a	0.333547	8.54389e-15	1.39327e-13
Nfkb1	0.357806	8.70417e-15	1.41664e-13
Rnf44	0.354324	8.89591e-15	1.44643e-13
Fam111a	0.764418	9.52833e-15	1.54775e-13
D830025C05Rik	0.582694	9.81404e-15	1.59261e-13
Trbv3	1.0779	1.01513e-14	1.64574e-13
Zbtb1	0.387093	1.03091e-14	1.6682e-13
Pag1	0.241524	1.03099e-14	1.6682e-13
Gbp4	0.207376	1.09188e-14	1.7633e-13
Elovl5	0.200626	1.18083e-14	1.90511e-13
Nap1l1	0.193906	1.22376e-14	1.97246e-13
Rbbp6	0.304917	1.26281e-14	2.03342e-13
Nup210	0.227827	1.28575e-14	2.06837e-13
Riox1	1.90956	1.32384e-14	2.12758e-13
Rnf166	0.584862	1.40641e-14	2.25811e-13
Sh2b1	1.0151	1.51713e-14	2.43354e-13
Kxd1	0.2344	1.65152e-14	2.64656e-13
Rps3a1	0.0138969	1.78737e-14	2.85876e-13
Ankrd10	0.200361	1.81024e-14	2.89257e-13
Lipa	0.237099	1.93059e-14	3.08192e-13
Bzw2	0.180248	1.97552e-14	3.15063e-13
Rassf1	0.296111	1.98362e-14	3.16051e-13
Ppp3ca	0.644948	2.23534e-14	3.5514e-13
Npepl1	0.692043	2.32982e-14	3.69799e-13
Zhx2	1.36653	2.78685e-14	4.41498e-13
Usp7	0.42124	2.81496e-14	4.45529e-13
Rabac1	0.170235	2.92437e-14	4.62406e-13
Rbck1	0.181888	2.95474e-14	4.66764e-13
Tcf12	0.455637	3.01884e-14	4.7625e-13
Fbxl14	0.564446	3.0205e-14	4.7625e-13
Chka	0.72715	3.11838e-14	4.91218e-13
Atp9b	0.374726	3.12772e-14	4.92225e-13
Cep290	3.50684	3.30586e-14	5.19769e-13
Zfp91	0.48246	3.39223e-14	5.32845e-13
Lrrfip1	0.167665	3.50291e-14	5.49713e-13
Ap2a1	0.623683	3.6949e-14	5.79297e-13
Kdm5b	0.313728	4.22579e-14	6.61909e-13
Ocel1	0.237276	4.32669e-14	6.77076e-13
Sbno2	0.507072	4.48827e-14	7.01703e-13
Sssca1	0.220735	5.15988e-14	8.05192e-13
Tor1aip1	0.243792	5.62641e-14	8.77172e-13
Gapdh	0.168291	5.71292e-14	8.89827e-13
Slc7a5	1.13704	6.12021e-14	9.52376e-13
Mrpl24	0.212562	6.36843e-14	9.90077e-13
Acap2	0.252079	6.77731e-14	1.05266e-12
Aff4	0.645497	7.02036e-14	1.0894e-12
Dbf4	0.88063	7.42835e-14	1.15057e-12
Wbp4	0.260423	7.52057e-14	1.16377e-12
Ei24	1.60599	8.01478e-14	1.23909e-12
Adcy7	0.215312	8.13299e-14	1.2562e-12
Prdm2	0.391264	8.73626e-14	1.34813e-12
Smarcd2	0.212796	9.1828e-14	1.41442e-12
Pex6	0.679278	9.95919e-14	1.53259e-12
Sugt1	0.209127	1.00209e-13	1.54066e-12
Golga4	0.443401	1.10379e-13	1.69546e-12
Ak3	0.769657	1.11197e-13	1.70646e-12
Sqstm1	0.167385	1.1278e-13	1.72915e-12
Rnf149	0.834889	1.14532e-13	1.7544e-12
Ubac1	1.20701	1.15623e-13	1.7695e-12
Glg1	0.228954	1.16403e-13	1.7798e-12
Kdm5a	0.221007	1.17579e-13	1.79612e-12
Atic	0.234814	1.17927e-13	1.79978e-12
Adprhl2	0.445515	1.22405e-13	1.86643e-12
Gna13	0.440448	1.25852e-13	1.91724e-12
Mfsd14a	0.29967	1.29988e-13	1.97843e-12
Fam208a	0.26026	1.67378e-13	2.54055e-12
Ptpra	0.451375	1.74629e-13	2.6482e-12
Rps6	0.0932425	1.8366e-13	2.78009e-12
Tiparp	1.23503	1.93154e-13	2.92115e-12
E330009J07Rik	0.759089	1.96997e-13	2.97387e-12
Atxn2l	0.205865	2.27937e-13	3.43161e-12
Jak1	0.162281	2.31588e-13	3.48343e-12
Pip5k1c	0.498798	2.33469e-13	3.50856e-12
Mpnd	0.57091	2.46593e-13	3.70245e-12
Zbtb2	0.840807	2.55852e-13	3.83455e-12
Cblb	0.215269	2.67225e-13	4.00141e-12
Hist1h2ap	0.446507	2.70609e-13	4.04844e-12
Taok3	0.195716	2.87235e-13	4.29304e-12
Stk17b	0.141725	2.87474e-13	4.29304e-12
Plekhj1	0.167091	2.88768e-13	4.3085e-12
Jmjd1c	0.290381	3.07775e-13	4.58799e-12
Ptms	0.685162	3.16893e-13	4.71969e-12
Lrif1	0.225579	3.19282e-13	4.75103e-12
Ifit3	2.53956	3.47798e-13	5.17074e-12
Apol9b	2.2621	3.871e-13	5.74992e-12
Zc3h14	0.750159	3.9656e-13	5.88518e-12
Rpl17	0.10219	4.15527e-13	6.16119e-12
Vipr1	0.434275	4.32528e-13	6.40757e-12
Nsa2	0.147031	4.36726e-13	6.46401e-12
Sbds	0.235776	4.38578e-13	6.48566e-12
Samd10	1.45924	4.42203e-13	6.53347e-12
Ercc6l2	1.11248	4.44068e-13	6.55521e-12
Ngly1	0.246645	4.45162e-13	6.56555e-12
Nsmce3	0.423288	4.49934e-13	6.63007e-12
Gtpbp2	0.276384	4.50371e-13	6.63064e-12
Pdlim4	0.443833	4.51719e-13	6.64462e-12
Rbm38	0.154245	4.55486e-13	6.69412e-12
Epb41	0.389286	4.57306e-13	6.71495e-12
Eif1a	0.327972	4.58086e-13	6.72047e-12
Rtf2	0.168139	4.79149e-13	7.02331e-12
Med7	0.638396	4.84203e-13	7.09115e-12
Tmem55a	0.441131	4.86884e-13	7.12416e-12
Tbl1xr1	0.531022	4.93474e-13	7.21424e-12
Ccz1	0.425164	4.96744e-13	7.25569e-12
Tle3	0.254406	4.98803e-13	7.27938e-12
Fbxo28	1.2064	6.19305e-13	9.03005e-12
Csnk1d	0.249252	6.37292e-13	9.28419e-12
Caap1	0.457777	6.77066e-13	9.8464e-12
Arih2	0.332941	6.81166e-13	9.89739e-12
Ptpn11	0.633781	7.19987e-13	1.04523e-11
Washc3	0.224863	7.39198e-13	1.07219e-11
Elf2	0.183936	7.89175e-13	1.14369e-11
Jakmip1	0.191091	8.47253e-13	1.22679e-11
Uqcr11	0.165354	9.07512e-13	1.3129e-11
Sf1	0.162915	9.23025e-13	1.33418e-11
Rbm42	0.167225	9.44364e-13	1.36385e-11
Hist2h2aa1	0.528311	9.67393e-13	1.39589e-11
Smim14	0.184169	9.75079e-13	1.40577e-11
mt-Nd6	0.204273	1.06107e-12	1.52841e-11
Zbtb11os1	1.11768	1.10588e-12	1.59158e-11
Mrpl33	0.162023	1.13568e-12	1.63025e-11
Vps13a	0.20303	1.15396e-12	1.65506e-11
Colgalt1	1.07031	1.2607e-12	1.80661e-11
Ppp1r16b	0.555849	1.34121e-12	1.92033e-11
Btbd6	0.920536	1.35484e-12	1.93817e-11
Minpp1	0.607637	1.43679e-12	2.05364e-11
Rinl	0.163532	1.49002e-12	2.12791e-11
Tob2	0.373333	1.52677e-12	2.17852e-11
Mob3a	0.160545	1.71146e-12	2.43997e-11
Ppp2r5e	0.335006	1.79881e-12	2.5623e-11
Srp9	0.160635	1.80044e-12	2.56244e-11
Stat2	0.483944	1.8408e-12	2.61764e-11
Tnks2	0.437744	1.925e-12	2.73505e-11
Sntb1	0.299915	2.01709e-12	2.86344e-11
Adss	0.193199	2.05893e-12	2.92035e-11
Wnk1	0.189032	2.13119e-12	3.02027e-11
Ppp2ca	0.476849	2.14736e-12	3.04061e-11
Grk6	0.242786	2.24161e-12	3.17136e-11
Prkacb	0.19908	2.35392e-12	3.32743e-11
Ralgapa2	0.717905	2.4933e-12	3.51849e-11
Fbxo17	0.242018	2.51031e-12	3.5395e-11
Phf11c	0.527804	2.59051e-12	3.64949e-11
Amd1	0.274573	2.75895e-12	3.88023e-11
Rpia	0.921347	2.91252e-12	4.09275e-11
Smarcc1	0.284945	2.92268e-12	4.10357e-11
Pstpip1	0.182757	2.99891e-12	4.20706e-11
Zc3h13	0.223447	3.05496e-12	4.28208e-11
Cd4	0.15799	3.21861e-12	4.50767e-11
Clip1	0.216182	3.28206e-12	4.58856e-11
Ppp1r9b	0.508776	3.28462e-12	4.58856e-11
Sec22b	0.270693	3.30061e-12	4.60703e-11
Arhgap27os3	0.333274	3.31064e-12	4.61716e-11
Phf12	0.336551	3.35715e-12	4.67639e-11
Prkcq	0.158321	3.35872e-12	4.67639e-11
Gopc	0.586031	3.41943e-12	4.75695e-11
Txndc17	0.196631	3.51758e-12	4.8894e-11
Ddx60	0.528298	3.71624e-12	5.15693e-11
St8sia1	0.303278	3.82631e-12	5.30526e-11
Sik2	0.567248	3.84391e-12	5.32524e-11
Strn4	1.01961	3.89322e-12	5.38907e-11
Herpud2	0.875039	3.90213e-12	5.39693e-11
Arhgap10	1.43156	3.90616e-12	5.39802e-11
Ostm1	0.368187	3.97432e-12	5.48766e-11
Fbxl3	0.605863	4.09547e-12	5.65026e-11
Cdk19	0.656512	4.17366e-12	5.75336e-11
1700123O20Rik	0.247391	4.29202e-12	5.91164e-11
Rasal3	0.15817	4.90429e-12	6.7438e-11
Map3k2	0.260477	5.11158e-12	7.01845e-11
Rel	0.321218	5.11244e-12	7.01845e-11
Mical1	0.295867	5.17594e-12	7.09977e-11
Ctcf	0.289589	5.32343e-12	7.29009e-11
Mfng	0.221142	5.62317e-12	7.69423e-11
Ccdc124	0.188242	5.64651e-12	7.71984e-11
Klhdc2	0.251991	5.71824e-12	7.81149e-11
Acvr1b	0.39297	5.83855e-12	7.96931e-11
Pon2	0.277045	5.85512e-12	7.98539e-11
Pcgf5	0.298842	5.94838e-12	8.10595e-11
Aaed1	1.87791	6.14626e-12	8.36876e-11
Uvrag	0.261233	6.96175e-12	9.47139e-11
Flot2	0.510192	7.37559e-12	1.00262e-10
Dusp11	0.156997	7.64593e-12	1.03853e-10
Atad2b	0.488461	8.05236e-12	1.09195e-10
Rps14	0.0281584	8.32942e-12	1.1286e-10
Kansl1	0.277437	8.37467e-12	1.1337e-10
Abca1	1.43962	8.38061e-12	1.1337e-10
Gm4316	1.46328	8.41082e-12	1.13686e-10
Zdhhc7	0.869738	9.27542e-12	1.25271e-10
Sike1	0.24595	9.28366e-12	1.2528e-10
Ubr4	0.298381	9.36612e-12	1.26266e-10
Ppp1r12a	0.161623	9.53728e-12	1.28391e-10
Csrnp1	0.611676	9.92271e-12	1.33364e-10
Ubtf	0.19978	1.03999e-11	1.39553e-10
Herc3	0.442699	1.05962e-11	1.42072e-10
Cdk16	0.804911	1.0896e-11	1.45976e-10
Stim1	0.181242	1.09675e-11	1.46815e-10
Clta	0.155387	1.29609e-11	1.7336e-10
Gorasp2	0.222797	1.3136e-11	1.75561e-10
P4ha1	0.27744	1.34083e-11	1.79056e-10
Zufsp	0.24417	1.34202e-11	1.79072e-10
Rps27l	0.176873	1.34545e-11	1.79386e-10
Tmem9b	0.157164	1.35877e-11	1.81017e-10
Idnk	0.164096	1.37857e-11	1.83508e-10
Stard3nl	0.413677	1.51407e-11	2.01341e-10
Xrn2	0.153348	1.51495e-11	2.01341e-10
Ddx24	0.152968	1.52802e-11	2.02916e-10
Mbd3	0.504221	1.55062e-11	2.05753e-10
Tsnax	0.226508	1.57906e-11	2.0936e-10
Habp4	1.38987	1.74803e-11	2.31579e-10
Fyb	0.149223	1.78184e-11	2.35871e-10
H2-T23	0.15551	1.80316e-11	2.38504e-10
Klf7	0.235796	1.85135e-11	2.44683e-10
Fam107b	0.155506	1.86045e-11	2.45692e-10
Eif3a	0.15629	1.89126e-11	2.49562e-10
Wipi2	0.641553	2.00492e-11	2.64351e-10
Ahcyl2	0.361007	2.01821e-11	2.65894e-10
Tmed5	0.178731	2.17945e-11	2.86683e-10
Sypl	0.311819	2.23929e-11	2.9409e-10
Polr2m	0.742684	2.55447e-11	3.34692e-10
Rbm5	0.159626	2.71094e-11	3.54635e-10
Jtb	0.187031	2.87312e-11	3.75556e-10
Nmi	0.174096	2.92469e-11	3.81997e-10
Eif2s2	0.148462	2.93797e-11	3.83431e-10
Hk1	0.20062	2.9824e-11	3.88926e-10
Esco1	0.199177	2.98864e-11	3.89434e-10
Nars	0.206519	3.08433e-11	4.0159e-10
Bag6	0.22896	3.40231e-11	4.423e-10
Cdk17	0.608311	3.56157e-11	4.62644e-10
2310011J03Rik	0.217486	3.57838e-11	4.64464e-10
Sys1	0.58668	3.61898e-11	4.69369e-10
Bcl9l	0.545618	3.69764e-11	4.79198e-10
Elmsan1	0.406744	4.14436e-11	5.36673e-10
Samhd1	0.150621	4.14925e-11	5.36889e-10
Nufip2	0.341985	4.23785e-11	5.47929e-10
Picalm	0.420367	4.37988e-11	5.65853e-10
Zfp1	0.37308	4.51779e-11	5.83219e-10
Klhl24	0.210025	4.77392e-11	6.15806e-10
Gnb1	0.405357	4.83896e-11	6.2332e-10
Rev3l	0.207995	4.83965e-11	6.2332e-10
Nf2	1.21146	4.99973e-11	6.4344e-10
Rab5c	0.172469	5.11439e-11	6.57689e-10
Becn1	0.176986	5.20275e-11	6.68436e-10
H2-T24	0.373007	5.20599e-11	6.68436e-10
Rassf2	0.176973	5.23969e-11	6.72245e-10
Nubp1	0.252639	5.75578e-11	7.37892e-10
Ep400	0.178214	5.90746e-11	7.56755e-10
Strap	0.170761	5.99779e-11	7.67146e-10
Gspt1	0.173715	6.04719e-11	7.72872e-10
Agap2	0.227476	6.07926e-11	7.76375e-10
Ccm2	0.152143	6.16676e-11	7.86946e-10
Fmnl3	0.460854	6.91021e-11	8.81144e-10
Otud5	0.275067	7.08498e-11	9.0274e-10
Uba7	0.315378	7.29811e-11	9.29185e-10
Inpp5d	0.246112	7.44352e-11	9.46975e-10
Rnf138	0.173573	8.0375e-11	1.02098e-09
Zc3h12d	0.401179	8.15904e-11	1.03563e-09
Gpr180	1.53841	8.39415e-11	1.06466e-09
Ankle2	0.507478	8.8486e-11	1.12145e-09
Ndrg3	0.148448	8.8745e-11	1.12388e-09
Stim2	0.726487	8.95403e-11	1.13309e-09
March6	0.388773	9.53289e-11	1.20543e-09
Sart1	0.260522	9.79892e-11	1.23813e-09
Purb	0.411252	9.85832e-11	1.24469e-09
Slbp	0.241665	1.07904e-10	1.36031e-09
Mgea5	0.233692	1.11044e-10	1.39884e-09
Hipk1	0.352627	1.15509e-10	1.45399e-09
Ccnt1	0.209211	1.24088e-10	1.5608e-09
Ccdc117	0.545534	1.27356e-10	1.60069e-09
Foxk1	0.463607	1.28811e-10	1.61776e-09
Rela	0.188992	1.29216e-10	1.62162e-09
Txndc11	0.477963	1.30149e-10	1.63211e-09
Rrp1b	0.43482	1.30665e-10	1.63734e-09
Hccs	0.742187	1.38494e-10	1.73414e-09
Crtc3	0.456714	1.45721e-10	1.82327e-09
Ppp1r15b	0.332982	1.54392e-10	1.93031e-09
Ppp4r3b	0.149695	1.56211e-10	1.95159e-09
Ctdsp1	0.432494	1.65325e-10	2.06389e-09
Pgrmc2	0.722368	1.80823e-10	2.254e-09
Wapl	0.325046	1.85626e-10	2.31214e-09
Aim2	0.361938	1.96051e-10	2.43886e-09
Dhx16	0.362982	1.96093e-10	2.43886e-09
Trim8	0.304429	2.013e-10	2.50176e-09
Card6	0.2256	2.02843e-10	2.51906e-09
Mcm9	0.86609	2.04674e-10	2.53991e-09
Slamf1	0.419518	2.07014e-10	2.56703e-09
Nup153	0.290683	2.13359e-10	2.64374e-09
Dgkd	0.223066	2.2879e-10	2.83285e-09
Naa50	0.24668	2.32865e-10	2.88117e-09
Unc45a	0.25037	2.35181e-10	2.90766e-09
Tmem256	0.323777	2.37516e-10	2.93435e-09
Fzr1	0.694199	2.455e-10	3.03075e-09
Dnajc5	0.164876	2.48062e-10	3.0601e-09
Tcof1	0.147016	2.5381e-10	3.12407e-09
Arhgap25	0.291011	2.57696e-10	3.16956e-09
Ppp1r18	0.143851	2.68789e-10	3.30357e-09
Pdcd7	0.480061	2.80689e-10	3.44728e-09
Zpr1	0.267065	2.89085e-10	3.54778e-09
Cib1	0.162947	2.91244e-10	3.57165e-09
Gsk3b	0.147028	2.96968e-10	3.6365e-09
Smarca4	0.267573	3.04799e-10	3.72964e-09
Kmt5b	0.274535	3.05776e-10	3.73885e-09
Ifih1	0.77564	3.07528e-10	3.75753e-09
Mrpl30	0.146842	3.09908e-10	3.78383e-09
Mettl23	0.156231	3.13403e-10	3.8237e-09
Nr1h2	0.195005	3.1459e-10	3.83537e-09
Zrsr1	0.541837	3.16694e-10	3.8582e-09
Ip6k1	0.675028	3.22241e-10	3.92291e-09
Clasp2	0.612543	3.50696e-10	4.26621e-09
Eif6	0.151267	3.52559e-10	4.28417e-09
Itpkb	0.166326	3.71946e-10	4.51482e-09
Mknk2	0.303116	3.79303e-10	4.60078e-09
Eef2	0.0681685	4.01432e-10	4.86342e-09
Uhrf1bp1l	0.423192	4.0154e-10	4.86342e-09
Gm32633	0.719241	4.09431e-10	4.9554e-09
Ltb	0.099248	4.37477e-10	5.28716e-09
Dnajb9	0.403869	4.69971e-10	5.67575e-09
Gm42743	1.0401	4.73864e-10	5.71862e-09
Nlrc5	0.215243	4.79168e-10	5.77844e-09
Pex7	1.27905	4.90744e-10	5.91376e-09
Ylpm1	0.258807	4.91324e-10	5.91648e-09
Tbrg1	0.159825	4.96501e-10	5.9745e-09
Arhgap5	0.571189	5.1887e-10	6.23917e-09
Brd4	0.171819	5.24293e-10	6.29984e-09
Vti1b	0.148739	5.26759e-10	6.32478e-09
Twistnb	0.161874	5.27128e-10	6.32478e-09
Acadl	0.649227	5.47249e-10	6.56147e-09
Mta2	0.152406	5.56305e-10	6.66527e-09
Jaml	1.50801	5.60277e-10	6.70253e-09
Fam53a	0.210704	5.60622e-10	6.70253e-09
Tapbpl	0.250154	5.64979e-10	6.74978e-09
Galnt11	1.06512	5.69417e-10	6.79793e-09
Cpox	0.632631	5.94583e-10	7.09328e-09
Siva1	0.536806	6.09419e-10	7.26508e-09
Kat2b	0.457358	6.35582e-10	7.57156e-09
Rnf19a	0.258572	6.54473e-10	7.79103e-09
Mlec	0.191923	6.55527e-10	7.79801e-09
Coro7	0.191315	6.6765e-10	7.93656e-09
Pbxip1	0.207295	6.69608e-10	7.94899e-09
Slc48a1	0.48075	6.73068e-10	7.98389e-09
Cdc5l	0.167221	6.82988e-10	8.09579e-09
Hnrnph3	0.151634	7.93508e-10	9.39915e-09
Mast3	0.429496	7.98338e-10	9.44964e-09
Supt5	0.1623	8.06143e-10	9.53526e-09
Gls	0.388561	8.18647e-10	9.67629e-09
Tmem30a	0.170643	8.39938e-10	9.92091e-09
Atp8a1	0.590568	9.14811e-10	1.079e-08
Taf1d	0.143267	9.16441e-10	1.08016e-08
Mta3	0.34817	9.21117e-10	1.0849e-08
Rnf6	0.206985	9.23797e-10	1.08729e-08
Lsm12	0.168933	9.34355e-10	1.09739e-08
Golga5	0.346945	9.38666e-10	1.10132e-08
Trib2	0.139579	9.39027e-10	1.10132e-08
Sqor	0.585239	9.46766e-10	1.10962e-08
Trip12	0.168786	9.53613e-10	1.11686e-08
Ap2a2	0.393237	9.67203e-10	1.13119e-08
Endod1	1.65316	9.686e-10	1.13203e-08
Helz2	0.335297	1.0601e-09	1.23809e-08
Mob4	0.152094	1.06875e-09	1.24699e-08
Iqgap1	0.138702	1.06921e-09	1.24699e-08
Zfp644	0.208266	1.07035e-09	1.24744e-08
Krcc1	0.146511	1.07214e-09	1.24866e-08
Zfp664	0.560777	1.12355e-09	1.30673e-08
Fam208b	0.177493	1.12357e-09	1.30673e-08
Ash2l	0.372815	1.19329e-09	1.38492e-08
Gapvd1	0.225287	1.20932e-09	1.40255e-08
Ago2	0.215083	1.28461e-09	1.48779e-08
Gpr146	0.329471	1.28617e-09	1.48856e-08
Smarcd1	0.36955	1.29938e-09	1.5028e-08
Mrps15	0.167711	1.32777e-09	1.53458e-08
Snx18	0.781956	1.35023e-09	1.55945e-08
Arid1a	0.147917	1.39377e-09	1.60863e-08
Nol7	0.138465	1.43103e-09	1.65049e-08
Lpp	0.33403	1.454e-09	1.67582e-08
Prelid3b	0.243729	1.55184e-09	1.78735e-08
Rock1	0.162265	1.61806e-09	1.86233e-08
Rnf31	0.358997	1.6356e-09	1.88122e-08
Slc30a9	0.632112	1.64153e-09	1.88674e-08
Zfp451	0.586197	1.69565e-09	1.94761e-08
Eef1d	0.139576	1.7285e-09	1.98397e-08
Srrt	0.189504	1.78817e-09	2.05104e-08
Lamtor3	0.210274	1.88757e-09	2.16357e-08
Hsp90aa1	0.137424	2.00164e-09	2.29274e-08
Cldnd1	0.431122	2.0328e-09	2.32683e-08
Gbp2	0.210826	2.11132e-09	2.41504e-08
Kctd13	0.72211	2.17407e-09	2.48512e-08
Nudt9	0.786156	2.19434e-09	2.50657e-08
Rpl7a	0.0998401	2.28067e-09	2.6034e-08
Crebbp	0.180544	2.32834e-09	2.656e-08
Cdc42se2	0.13933	2.3657e-09	2.69677e-08
Rnf7	0.142967	2.41528e-09	2.7514e-08
Spg21	0.175568	2.54968e-09	2.90055e-08
Panx1	0.216425	2.56e-09	2.9103e-08
Syngr2	0.300458	2.569e-09	2.91854e-08
Hivep2	0.284572	2.65517e-09	3.01438e-08
Dut	0.20394	2.66451e-09	3.02292e-08
Epc1	0.147969	2.67086e-09	3.02807e-08
Csnk1g3	0.351419	2.68376e-09	3.04062e-08
Nop58	0.144412	2.83752e-09	3.21264e-08
Txndc5	0.955159	2.89458e-09	3.27502e-08
Ddx27	0.188876	2.90471e-09	3.28425e-08
Maf	1.02605	2.9148e-09	3.29343e-08
Pde4d	0.720796	2.9439e-09	3.32406e-08
Hmgb2	0.143182	3.16747e-09	3.57407e-08
Dctn3	0.150403	3.25001e-09	3.66472e-08
Phc3	0.273966	3.34705e-09	3.7716e-08
Ubash3a	0.179773	3.3838e-09	3.81043e-08
Fli1	0.145446	3.50522e-09	3.94183e-08
Utp3	0.148058	3.73932e-09	4.20225e-08
Itm2c	0.140405	3.79859e-09	4.26599e-08
Mrpl20	0.155206	3.83066e-09	4.29911e-08
Ust	1.55878	3.86066e-09	4.32986e-08
Raf1	0.214551	4.0647e-09	4.55257e-08
Ctdp1	0.573432	4.51006e-09	5.048e-08
Dhx15	0.135051	4.81753e-09	5.38852e-08
Ptbp3	0.14048	5.16457e-09	5.76895e-08
Rab10	0.135607	5.25039e-09	5.86088e-08
Baz1b	0.223802	5.52672e-09	6.16522e-08
1600020E01Rik	0.36247	5.61128e-09	6.25536e-08
Tpst2	0.150235	5.62234e-09	6.26349e-08
Kdm2a	0.250469	5.64655e-09	6.28252e-08
Sbno1	0.142939	5.64695e-09	6.28252e-08
Cnot10	0.215816	5.75055e-09	6.3935e-08
Rack1	0.0834264	5.7574e-09	6.39685e-08
Cracr2a	0.551282	5.76513e-09	6.40118e-08
Bnip2	0.195304	5.79563e-09	6.43075e-08
Sh2b3	0.840206	5.83118e-09	6.4659e-08
Rsbn1l	0.140491	6.1167e-09	6.77798e-08
Bccip	0.146246	6.18471e-09	6.8488e-08
H2-Q1	0.630774	6.34116e-09	7.01738e-08
Atp6v0a2	0.210658	6.56862e-09	7.26427e-08
F2r	0.843189	6.58699e-09	7.27976e-08
CAAA01118383.1	0.502879	6.6421e-09	7.3358e-08
Rps6ka3	0.304422	6.66488e-09	7.35608e-08
Msl2	0.379227	6.75161e-09	7.44688e-08
Tra2b	0.141394	6.79904e-09	7.49423e-08
Rab21	0.558898	6.85088e-09	7.54639e-08
Clint1	0.298256	7.03923e-09	7.73851e-08
Pdlim2	0.153093	7.04787e-09	7.7429e-08
Nlrc3	0.304327	7.09306e-09	7.78741e-08
Aimp1	0.134745	7.14531e-09	7.83446e-08
Ubxn4	0.133081	7.1664e-09	7.85242e-08
Cog8	0.23266	7.26689e-09	7.9573e-08
Cnot6	0.393013	7.3143e-09	8.00395e-08
Kri1	0.176241	7.40447e-09	8.0973e-08
Atrn	0.578846	7.46919e-09	8.16272e-08
Chd2	0.141356	7.48444e-09	8.17403e-08
Desi1	0.335195	7.99736e-09	8.72849e-08
Dhx40	0.228592	8.18664e-09	8.92339e-08
Adrm1	0.139839	8.20777e-09	8.94056e-08
Mospd3	0.182863	8.2477e-09	8.97819e-08
Zbtb20	0.146427	8.50842e-09	9.25597e-08
Mier1	0.139172	8.68371e-09	9.44049e-08
Eif3c	0.131914	8.98507e-09	9.75539e-08
Mfap1a	0.138009	9.06512e-09	9.83589e-08
Fip1l1	0.135949	9.50777e-09	1.03095e-07
Tab2	0.319434	1.00139e-08	1.08513e-07
Prrc2b	0.266764	1.00926e-08	1.09293e-07
Gtf2a2	0.142725	1.02797e-08	1.11248e-07
Mef2d	0.448253	1.03251e-08	1.11666e-07
Hnrnpd	0.170036	1.08481e-08	1.17095e-07
Nus1	0.474088	1.11227e-08	1.19981e-07
Borcs8	0.132974	1.11698e-08	1.20411e-07
Tmem260	0.777827	1.1202e-08	1.2068e-07
Ppp4r2	0.38601	1.13549e-08	1.22249e-07
Ubc	0.199548	1.13822e-08	1.22464e-07
Snw1	0.135151	1.15568e-08	1.24262e-07
Guk1	0.195307	1.19038e-08	1.2791e-07
Abi3	0.250546	1.19389e-08	1.28205e-07
Stat4	0.186006	1.23766e-08	1.32819e-07
Pafah1b1	0.131767	1.2462e-08	1.3365e-07
2610507B11Rik	0.422557	1.24875e-08	1.33837e-07
Shmt2	0.282039	1.29265e-08	1.38453e-07
Caprin1	0.127857	1.35802e-08	1.45361e-07
Morc3	0.181194	1.35965e-08	1.45443e-07
Dgka	0.118701	1.37887e-08	1.47403e-07
Zfp281	0.187815	1.39331e-08	1.48852e-07
Ets1	0.109464	1.45558e-08	1.55404e-07
G3bp2	0.132395	1.48826e-08	1.58792e-07
Ddx17	0.176488	1.49621e-08	1.59538e-07
Zdhhc18	0.317308	1.5374e-08	1.63616e-07
Zc3h15	0.130401	1.53877e-08	1.63658e-07
Arl8b	0.198724	1.58041e-08	1.67979e-07
Tspan3	0.844014	1.58867e-08	1.68749e-07
Dpp9	0.365445	1.60302e-08	1.70165e-07
Kdm4b	0.927276	1.67496e-08	1.77462e-07
Nxpe3	0.138133	1.69042e-08	1.78873e-07
Tob1	0.487527	1.74112e-08	1.84121e-07
Ppp6r1	0.550577	1.74695e-08	1.8462e-07
Appbp2	0.323149	1.81352e-08	1.91534e-07
Fam189b	0.126225	1.94633e-08	2.05301e-07
Slx1b	1.09138	2.00393e-08	2.1111e-07
Ipcef1	0.159705	2.02445e-08	2.13137e-07
Rbm33	0.572297	2.03448e-08	2.13943e-07
Vdac2	0.13457	2.04987e-08	2.15377e-07
Pde7a	0.86898	2.0509e-08	2.15377e-07
Top1	0.128522	2.09539e-08	2.1991e-07
AI314180	0.376259	2.13534e-08	2.23962e-07
Cln5	0.699222	2.16661e-08	2.27099e-07
Pdcd11	0.260234	2.16967e-08	2.27277e-07
Pum2	0.135809	2.18501e-08	2.2874e-07
Seh1l	0.396112	2.27303e-08	2.37805e-07
Cpne3	0.253843	2.32531e-08	2.4297e-07
Sh3bgrl	0.412429	2.33313e-08	2.43634e-07
Wasl	0.177416	2.47116e-08	2.57886e-07
Dcaf12	0.238052	2.49345e-08	2.60049e-07
Kpnb1	0.14586	2.54767e-08	2.65537e-07
Pa2g4	0.11913	2.57901e-08	2.68636e-07
Sec31a	0.208235	2.70193e-08	2.81089e-07
Psmg4	0.163828	2.71567e-08	2.82341e-07
Ube2i	0.130394	2.75362e-08	2.86109e-07
Nol9	0.438265	2.76071e-08	2.86667e-07
Tnrc6c	0.346912	2.78577e-08	2.89088e-07
Ythdc1	0.13253	2.81172e-08	2.916e-07
Chordc1	0.145783	2.88972e-08	2.99131e-07
Cep83	0.569852	2.902e-08	3.00029e-07
Zc3h12a	0.595862	3.02858e-08	3.12729e-07
Bsg	0.128552	3.07643e-08	3.17472e-07
Tmem167	0.126684	3.17245e-08	3.27178e-07
Tcea1	0.128006	3.18164e-08	3.27923e-07
Eif4b	0.131133	3.18555e-08	3.28124e-07
Usp22	0.617654	3.195e-08	3.28894e-07
Mrpl3	0.27534	3.31545e-08	3.41082e-07
Dbnl	0.128877	3.34995e-08	3.44419e-07
Epb41l4aos	0.265836	3.3848e-08	3.47787e-07
Slc38a2	0.131495	3.57209e-08	3.66579e-07
Eif4g2	0.133803	3.57739e-08	3.66897e-07
Ankhd1	0.224624	3.63663e-08	3.72514e-07
Dync1h1	0.174722	3.65716e-08	3.74387e-07
Foxp4	0.329391	3.70599e-08	3.79153e-07
Ddx3x	0.21031	3.77158e-08	3.85229e-07
Vcpip1	0.288181	3.77231e-08	3.85229e-07
Bcor	0.263198	3.86133e-08	3.94078e-07
Sltm	0.133329	3.92409e-08	4.00238e-07
Arhgap39	1.2691	4.01914e-08	4.09682e-07
Use1	0.184984	4.04107e-08	4.11665e-07
Ubap2l	0.136406	4.24436e-08	4.32111e-07
Cbx7	0.724503	4.28031e-08	4.35504e-07
Fam168b	0.370543	4.37174e-08	4.44536e-07
Ppp1r14b	0.846291	4.44812e-08	4.52027e-07
Uba5	0.366411	4.55219e-08	4.62038e-07
Mrpl18	0.127371	4.59335e-08	4.65933e-07
Ccdc50	0.811547	4.61195e-08	4.67535e-07
Samsn1	0.242065	4.62901e-08	4.68979e-07
Mirt1	0.695365	4.63347e-08	4.69146e-07
Vezf1	0.169074	4.71218e-08	4.76826e-07
Smpdl3a	0.156918	4.75569e-08	4.80936e-07
AW011738	0.499378	4.8092e-08	4.86053e-07
Cdk2ap2	0.124992	4.95167e-08	5.00148e-07
Retreg2	0.748831	5.007e-08	5.05125e-07
Ppa1	0.273611	5.04622e-08	5.08774e-07
Bri3	1.73065	5.07019e-08	5.10881e-07
Ehmt2	0.564123	5.07485e-08	5.11042e-07
Bcl2a1b	0.417093	5.10102e-08	5.13367e-07
Hnrnpul1	0.129517	5.11498e-08	5.14462e-07
Ifi214	0.184938	5.20913e-08	5.23327e-07
Cpt1a	0.645024	5.2094e-08	5.23327e-07
Fam220a	0.450621	5.2483e-08	5.26917e-07
Cyld	0.151053	5.4909e-08	5.50941e-07
Lrrfip2	0.893544	5.76734e-08	5.78331e-07
Ppp3cc	0.972249	5.92218e-08	5.935e-07
Pdpk1	0.208095	5.94112e-08	5.9504e-07
Tap2	0.126646	5.95195e-08	5.95767e-07
P2ry10	0.62631	6.07177e-08	6.07395e-07
Mapkap1	0.219735	6.23028e-08	6.22879e-07
Cited2	0.278326	6.29486e-08	6.28958e-07
Mybbp1a	0.169242	6.37682e-08	6.36765e-07
Pik3c2a	0.263079	6.42839e-08	6.41531e-07
Prkce	0.702245	6.4363e-08	6.41935e-07
Anapc16	0.145254	6.45728e-08	6.43642e-07
Fntb	0.197168	6.54036e-08	6.51534e-07
Igf2r	0.158733	6.68653e-08	6.653e-07
Snhg12	0.171601	6.77703e-08	6.73902e-07
Kti12	0.267241	6.92598e-08	6.88303e-07
Crk	0.852925	7.01017e-08	6.96254e-07
Emc4	0.186797	7.15236e-08	7.09954e-07
Nub1	0.143373	7.34079e-08	7.28224e-07
Snf8	0.20956	7.43742e-08	7.36932e-07
Ppm1b	0.16341	7.46467e-08	7.39194e-07
Plec	0.152222	7.47624e-08	7.399e-07
Uhrf2	0.407557	7.72046e-08	7.63616e-07
Wdtc1	0.399711	7.98679e-08	7.89489e-07
Numa1	0.138789	8.05193e-08	7.95456e-07
Vrk3	0.153364	8.46782e-08	8.35994e-07
Cdv3	0.643901	8.4723e-08	8.35994e-07
Timm13	0.12145	8.69734e-08	8.57691e-07
Tsc22d2	0.435133	8.85506e-08	8.72729e-07
Slc25a30	0.500407	8.92948e-08	8.79544e-07
Ssr3	0.146637	9.05576e-08	8.91455e-07
Creb1	0.219139	9.06463e-08	8.91802e-07
Gstp3	0.141006	9.20078e-08	9.04662e-07
Rpl14	0.0705887	9.31001e-08	9.14323e-07
Atxn7l3b	0.131277	9.60648e-08	9.42883e-07
Ankrd17	0.245731	9.79439e-08	9.60761e-07
Oxa1l	0.157826	1.00726e-07	9.87473e-07
Klhl12	0.496755	1.01937e-07	9.98753e-07
4930453N24Rik	0.127472	1.02982e-07	1.0084e-06
Vps26b	0.246139	1.04326e-07	1.02096e-06
Chchd7	0.229257	1.05771e-07	1.03449e-06
Prpf8	0.153666	1.06027e-07	1.03639e-06
Srrm1	0.127719	1.08338e-07	1.05836e-06
Trbv16	1.23172	1.09154e-07	1.06509e-06
Rabif	0.225844	1.0956e-07	1.06842e-06
Lsm1	0.147327	1.10746e-07	1.07873e-06
Usp16	0.163626	1.12448e-07	1.09402e-06
Ppid	0.201641	1.15771e-07	1.12569e-06
Nfatc2	0.354196	1.16889e-07	1.13591e-06
Phf11b	0.194616	1.18942e-07	1.15518e-06
Supt6	0.176305	1.23365e-07	1.19744e-06
Hnrnph2	0.141314	1.23533e-07	1.19837e-06
Matk	0.524648	1.23661e-07	1.19891e-06
Ly9	0.130188	1.2419e-07	1.20335e-06
Golph3	0.158777	1.27354e-07	1.23329e-06
Serp1	0.123183	1.27456e-07	1.23356e-06
Csnk2a1	0.126175	1.28154e-07	1.23959e-06
Ube2r2	0.312582	1.28743e-07	1.24456e-06
Kcnab2	0.122893	1.28911e-07	1.24547e-06
Ndufa8	0.125721	1.3105e-07	1.2654e-06
Dhrs7	0.278917	1.33174e-07	1.28516e-06
Sod1	0.445635	1.36751e-07	1.31816e-06
Rere	0.210336	1.4079e-07	1.3563e-06
Adipor2	0.799881	1.41172e-07	1.3592e-06
Klc1	0.642405	1.41628e-07	1.3628e-06
Pdk1	0.689261	1.42899e-07	1.37424e-06
Mlf2	0.123401	1.51471e-07	1.45416e-06
Rpl23	0.0243676	1.54606e-07	1.4834e-06
1810013L24Rik	0.710933	1.55013e-07	1.48645e-06
Cops8	0.164543	1.55264e-07	1.488e-06
Pop5	0.125212	1.57308e-07	1.50673e-06
Actr10	0.120937	1.58933e-07	1.52142e-06
Kdm3b	0.447567	1.6322e-07	1.55977e-06
Arhgap27	0.236183	1.63782e-07	1.56423e-06
Atp13a1	0.346322	1.67969e-07	1.60331e-06
Ctbp1	0.436924	1.68808e-07	1.61039e-06
Larp1	0.437753	1.70577e-07	1.62563e-06
Stat6	0.142829	1.706e-07	1.62563e-06
Wwp1	1.16948	1.70956e-07	1.62808e-06
Sf3a2	0.126862	1.71763e-07	1.63484e-06
Cntrl	0.155274	1.74639e-07	1.66126e-06
Nt5c	0.124753	1.75868e-07	1.672e-06
Fchsd2	0.23087	1.76523e-07	1.67727e-06
E130309D02Rik	1.34539	1.7739e-07	1.68455e-06
Mlycd	1.32717	1.78009e-07	1.68946e-06
Brd7	0.312108	1.81617e-07	1.72273e-06
Asap1	0.405659	1.82606e-07	1.73112e-06
Sfr1	0.118555	1.88059e-07	1.78079e-06
Arl2bp	0.389665	1.92033e-07	1.81635e-06
Kat6a	0.190827	1.92204e-07	1.81694e-06
Lamtor4	0.137015	1.95982e-07	1.85161e-06
Tmem71	0.116769	2.00157e-07	1.8898e-06
Reep3	0.980489	2.00251e-07	1.8898e-06
Rps8	0.0151396	2.00441e-07	1.89052e-06
Ddx54	0.126896	2.04663e-07	1.92829e-06
Cdk13	0.273402	2.04677e-07	1.92829e-06
Tnpo3	0.208737	2.09622e-07	1.97376e-06
Tpd52	0.433217	2.16096e-07	2.03358e-06
Tcp1	0.120148	2.17283e-07	2.04359e-06
Sbf1	0.236084	2.18167e-07	2.05074e-06
Fam76a	0.353998	2.26613e-07	2.12894e-06
Rcan3	0.447013	2.31843e-07	2.17684e-06
Akt2	0.136777	2.35634e-07	2.21013e-06
Cndp2	0.259227	2.35653e-07	2.21013e-06
Herc1	0.172784	2.36205e-07	2.21405e-06
Baz2a	0.134908	2.40215e-07	2.25038e-06
Itk	0.121537	2.41599e-07	2.26207e-06
Adam10	0.177977	2.44635e-07	2.28922e-06
Gns	1.01121	2.47637e-07	2.316e-06
Hlcs	0.730523	2.49917e-07	2.33602e-06
Cul3	0.309829	2.53087e-07	2.36432e-06
Trp53i11	0.815004	2.58672e-07	2.41514e-06
Rai1	0.573513	2.61909e-07	2.444e-06
Ncor1	0.118446	2.64413e-07	2.46493e-06
Ube2h	0.310918	2.64449e-07	2.46493e-06
Ndel1	0.182759	2.6507e-07	2.46934e-06
Psd4	0.234873	2.66584e-07	2.48159e-06
Aebp2	0.39967	2.66683e-07	2.48159e-06
Mov10	0.433229	2.67096e-07	2.48405e-06
Orai2	0.152236	2.67946e-07	2.49057e-06
Armc7	0.165841	2.69419e-07	2.50286e-06
2410015M20Rik	0.123817	2.72453e-07	2.52963e-06
Apol9a	2.05427	2.80068e-07	2.59889e-06
Acsl5	0.18087	2.80668e-07	2.60302e-06
Myb	0.764891	2.93712e-07	2.72096e-06
Nfkbib	0.187977	3.0452e-07	2.81795e-06
Hbs1l	0.195805	3.05348e-07	2.82404e-06
Cd2bp2	0.237838	3.08785e-07	2.85425e-06
Capn7	0.237745	3.09225e-07	2.85673e-06
Il18r1	0.515484	3.11135e-07	2.87278e-06
Thra	0.672888	3.11757e-07	2.87694e-06
Tlk1	0.274963	3.17112e-07	2.92473e-06
Ergic1	0.566486	3.17909e-07	2.93046e-06
Mapk1ip1l	0.22994	3.18765e-07	2.93672e-06
Lamtor1	0.12228	3.26071e-07	3.00072e-06
Pin4	0.139534	3.30002e-07	3.03522e-06
Mocs3	1.3325	3.44887e-07	3.16862e-06
Cox17	0.112286	3.49513e-07	3.20936e-06
Ppm1l	0.570154	3.49919e-07	3.21132e-06
Cdc37l1	0.19514	3.50967e-07	3.21916e-06
Setd7	0.337033	3.55648e-07	3.26031e-06
Fam120b	0.157532	3.62299e-07	3.31945e-06
Taf5l	0.693553	3.63559e-07	3.32828e-06
Zcchc6	0.15195	3.63662e-07	3.32828e-06
Ythdf2	0.134174	3.64304e-07	3.33232e-06
Got2	0.177729	3.64615e-07	3.33333e-06
App	1.3318	3.67824e-07	3.36083e-06
St3gal4	0.524989	3.7615e-07	3.43502e-06
Vav1	0.11866	3.79561e-07	3.46428e-06
Mark3	0.386307	3.89705e-07	3.55491e-06
Tomm34	0.144446	3.94053e-07	3.5926e-06
Icam1	0.505765	3.95954e-07	3.60797e-06
Anxa11	0.11707	4.00208e-07	3.64474e-06
Ncl	0.12393	4.06137e-07	3.69671e-06
Aph1a	0.140414	4.15938e-07	3.78386e-06
Ggact	0.523481	4.165e-07	3.7869e-06
Aars	0.326817	4.1971e-07	3.81401e-06
Drap1	0.222591	4.2448e-07	3.85525e-06
Polr3e	0.507318	4.27835e-07	3.88361e-06
Gnai3	0.113666	4.28406e-07	3.88667e-06
Ppp2r5d	0.463393	4.29311e-07	3.89276e-06
Nfe2l2	0.156147	4.34536e-07	3.938e-06
Ar	0.555852	4.3787e-07	3.96605e-06
Lsm2	0.149206	4.44437e-07	4.02335e-06
Zzz3	0.526033	4.58223e-07	4.1459e-06
Dcaf6	0.626108	4.61304e-07	4.17151e-06
Herc2	0.199568	4.68608e-07	4.23526e-06
Gm9856	0.4468	4.75843e-07	4.29832e-06
Fam98c	0.323454	4.84438e-07	4.37359e-06
Rcc2	0.242236	4.85441e-07	4.38027e-06
Impdh2	0.126051	5.00621e-07	4.5148e-06
Tor2a	0.207412	5.02619e-07	4.5286e-06
Gemin7	0.17622	5.02695e-07	4.5286e-06
Xiap	0.199081	5.05869e-07	4.55474e-06
Snd1	0.159266	5.09356e-07	4.58365e-06
Lrrc59	0.919233	5.16763e-07	4.6478e-06
Ube2f	0.212335	5.23918e-07	4.70961e-06
Timm23	0.114164	5.27333e-07	4.73775e-06
Lactb	0.581756	5.30466e-07	4.76333e-06
Api5	0.152924	5.4131e-07	4.85809e-06
Malsu1	0.190743	5.44977e-07	4.88837e-06
Ebag9	0.398708	5.4585e-07	4.89356e-06
Clcf1	0.319963	5.4654e-07	4.89711e-06
Pnpla8	0.396828	5.59461e-07	5.0102e-06
Clic4	0.557081	5.66881e-07	5.07392e-06
Plpp6	1.32228	5.71606e-07	5.11347e-06
Zer1	0.49037	5.72541e-07	5.11908e-06
Parvg	0.13713	5.73097e-07	5.12131e-06
Carnmt1	1.11388	5.87378e-07	5.24611e-06
Spata13	0.158126	5.88992e-07	5.25771e-06
Gnl2	0.214784	5.95383e-07	5.31192e-06
Csde1	0.118073	6.02345e-07	5.37116e-06
Ptpre	0.262123	6.08125e-07	5.4198e-06
Tmem127	0.20434	6.13333e-07	5.46328e-06
Fkbp8	0.112693	6.16674e-07	5.49012e-06
Als2cl	0.232737	6.25939e-07	5.56962e-06
Cyth3	0.243625	6.27717e-07	5.58246e-06
Nop14	0.221084	6.36101e-07	5.654e-06
Slc25a40	0.291683	6.36988e-07	5.65887e-06
Fnbp1	0.144416	6.51379e-07	5.78363e-06
Rhot1	0.32104	6.53645e-07	5.80067e-06
Ctu2	0.219247	6.64438e-07	5.89331e-06
Chd8	0.176887	6.69352e-07	5.93058e-06
Myef2	0.939591	6.77883e-07	6.00298e-06
Grb2	0.394096	6.83815e-07	6.05229e-06
Bfar	0.15767	7.0045e-07	6.19246e-06
Eprs	0.138585	7.00766e-07	6.19246e-06
Huwe1	0.14335	7.05559e-07	6.2315e-06
Mtmr12	0.43448	7.25031e-07	6.40009e-06
Parp10	0.274618	7.30787e-07	6.44749e-06
2410004B18Rik	0.285151	7.51082e-07	6.61953e-06
Ddhd2	0.236591	7.55393e-07	6.65401e-06
Map2k1	0.171574	7.59689e-07	6.68831e-06
Mgat1	0.324226	7.64045e-07	6.72311e-06
Dcp2	0.188348	7.68439e-07	6.75821e-06
Pdcd10	0.11474	7.68904e-07	6.75873e-06
Rnf4	0.160007	7.74606e-07	6.80526e-06
Pik3r1	0.118032	7.84835e-07	6.88787e-06
Nampt	0.77451	7.93997e-07	6.96461e-06
Tle4	0.19093	7.96549e-07	6.98332e-06
N4bp1	0.716898	8.04107e-07	7.04587e-06
Fcho1	0.203248	8.08016e-07	7.0764e-06
Tial1	0.14437	8.2806e-07	7.24814e-06
Srsf1	0.142066	8.32994e-07	7.28367e-06
Heca	0.368422	8.76129e-07	7.65281e-06
Sec16a	0.271651	8.78226e-07	7.66711e-06
Egr1	0.541668	8.79742e-07	7.67632e-06
Igflr1	0.258109	8.81402e-07	7.68678e-06
Dag1	0.797766	8.82362e-07	7.68857e-06
Galnt1	0.327076	8.82529e-07	7.68857e-06
Cbx4	0.386639	8.91513e-07	7.76278e-06
Ptpa	0.151329	8.94423e-07	7.78405e-06
Vmp1	0.177349	8.96332e-07	7.79659e-06
Erbin	0.151367	9.07547e-07	7.89002e-06
Cebpb	1.74389	9.17893e-07	7.97581e-06
Nudcd3	0.119689	9.19609e-07	7.98655e-06
Myo6	1.86878	9.71577e-07	8.43349e-06
Timm44	0.193076	1.00675e-06	8.73424e-06
Trim59	0.813458	1.03302e-06	8.95283e-06
Pvt1	0.430671	1.053e-06	9.12126e-06
Utp18	0.174934	1.0831e-06	9.37715e-06
Nmt1	0.148172	1.09314e-06	9.45911e-06
Rgmb	0.463099	1.10044e-06	9.51732e-06
Mmgt2	0.270705	1.10399e-06	9.54308e-06
Slc25a16	1.0441	1.11046e-06	9.59401e-06
Acbd3	0.507829	1.1693e-06	1.00972e-05
Zfp148	0.13144	1.17615e-06	1.01511e-05
Frat2	1.39205	1.17792e-06	1.01611e-05
Traf3ip2	0.24197	1.19248e-06	1.02814e-05
Fam214a	0.604272	1.20502e-06	1.03841e-05
Crbn	0.157069	1.21647e-06	1.04774e-05
Mrps30	0.29762	1.22082e-06	1.05094e-05
Emc6	0.112929	1.25563e-06	1.08035e-05
Irgm2	0.683264	1.26311e-06	1.08577e-05
Trafd1	0.628931	1.26323e-06	1.08577e-05
Nfkbie	0.313446	1.29812e-06	1.11518e-05
Ythdf3	0.223976	1.30722e-06	1.12241e-05
Zmynd11	0.22501	1.31429e-06	1.12791e-05
Rab1b	0.107558	1.32359e-06	1.1353e-05
Eloa	0.374357	1.33038e-06	1.14054e-05
Wbp11	0.127996	1.33474e-06	1.14342e-05
Wdr41	1.2925	1.33511e-06	1.14342e-05
Jpt1	0.123017	1.34984e-06	1.15544e-05
Tanc1	0.688161	1.35653e-06	1.16057e-05
Med16	0.479611	1.36135e-06	1.16409e-05
Ezh2	0.53381	1.38963e-06	1.18767e-05
Slain2	0.242086	1.4055e-06	1.20062e-05
Smg5	0.185991	1.41546e-06	1.2085e-05
Tacc1	0.166122	1.44045e-06	1.22921e-05
Trp53inp1	0.1623	1.44268e-06	1.23048e-05
Pde12	0.328985	1.46071e-06	1.24486e-05
Cisd1	0.325362	1.46103e-06	1.24486e-05
Rc3h2	0.403218	1.46723e-06	1.2495e-05
Nfkb2	0.44746	1.53042e-06	1.30216e-05
Mvb12a	0.193015	1.53062e-06	1.30216e-05
BC017643	0.150545	1.54492e-06	1.31366e-05
Rap2b	0.192422	1.56984e-06	1.33416e-05
Kif5b	0.114991	1.57244e-06	1.33569e-05
Pgam5	0.149451	1.62717e-06	1.38077e-05
P2rx7	0.327309	1.63218e-06	1.38432e-05
Ets2	0.421116	1.69304e-06	1.43448e-05
Snx3	0.116817	1.69946e-06	1.43918e-05
Bmyc	0.176835	1.71827e-06	1.45438e-05
Map4k2	0.145865	1.72411e-06	1.45858e-05
Ap3m1	0.175454	1.73157e-06	1.46415e-05
Tbc1d4	0.771766	1.74327e-06	1.4733e-05
Uhmk1	0.48785	1.75095e-06	1.47903e-05
Nudc	0.112997	1.75248e-06	1.47957e-05
Naa38	0.116335	1.75845e-06	1.48378e-05
Ola1	0.115342	1.75925e-06	1.48378e-05
Pik3r5	0.220003	1.78692e-06	1.50636e-05
Rab8b	0.259016	1.81314e-06	1.52769e-05
Pias2	0.771548	1.82632e-06	1.53802e-05
Med28	0.118347	1.82787e-06	1.53855e-05
Nudt4	1.25902	1.84348e-06	1.5509e-05
Btaf1	0.525798	1.8628e-06	1.56637e-05
Rsl24d1	0.12453	1.88005e-06	1.57928e-05
Arap2	0.299994	1.90367e-06	1.59751e-05
Sgf29	0.179294	1.9451e-06	1.63146e-05
Tdg	0.382174	1.94832e-06	1.63333e-05
Pus7	0.794598	1.95032e-06	1.63419e-05
Rab14	0.106021	1.96786e-06	1.64749e-05
Crtap	1.03166	1.96817e-06	1.64749e-05
Iigp1	0.528997	1.97729e-06	1.6543e-05
Ric8a	0.162114	1.98353e-06	1.65868e-05
Smc1a	0.108208	1.99445e-06	1.66698e-05
Txnip	0.111883	2.04521e-06	1.70854e-05
Yeats4	0.118101	2.04984e-06	1.71156e-05
Gramd4	0.301755	2.06658e-06	1.72467e-05
Ppp1r35	0.181861	2.07047e-06	1.72705e-05
Ddx50	0.111119	2.10839e-06	1.7578e-05
Vmac	0.761453	2.12134e-06	1.76771e-05
Egln2	0.152278	2.12423e-06	1.76924e-05
Nob1	0.169635	2.13867e-06	1.78037e-05
Lpin2	0.94475	2.15803e-06	1.79559e-05
Suds3	0.67463	2.17072e-06	1.80525e-05
Nckap1l	0.178107	2.19066e-06	1.82093e-05
Zfp592	0.430389	2.19313e-06	1.82207e-05
AY036118	0.0877214	2.21066e-06	1.83572e-05
Nudt19	0.225954	2.21213e-06	1.83603e-05
Mllt6	0.216218	2.22544e-06	1.84566e-05
A230050P20Rik	0.434519	2.22596e-06	1.84566e-05
Rnpepl1	0.457791	2.22803e-06	1.84646e-05
Fbl	0.104008	2.25233e-06	1.86568e-05
Nsun6	0.299129	2.29143e-06	1.89712e-05
Tfam	0.134248	2.29921e-06	1.90261e-05
Casp8ap2	0.218631	2.31853e-06	1.91765e-05
Copb2	0.134112	2.39305e-06	1.97732e-05
Dync1li1	0.17612	2.4875e-06	2.05231e-05
Pygo2	0.305158	2.58964e-06	2.13552e-05
Med10	0.122824	2.62071e-06	2.16008e-05
Ifrd1	0.171811	2.62256e-06	2.16054e-05
St13	0.102615	2.64197e-06	2.17545e-05
Dnajb12	0.402525	2.70268e-06	2.22434e-05
Crebrf	0.18874	2.78903e-06	2.29314e-05
Mrpl12	0.12196	2.80847e-06	2.30798e-05
Tap1	0.107688	2.81595e-06	2.31299e-05
Dapp1	0.23423	2.82428e-06	2.31869e-05
Chd4	0.108342	2.85485e-06	2.34263e-05
Map7d1	0.435559	2.87713e-06	2.35976e-05
Znhit2	0.326008	2.88313e-06	2.36351e-05
Trim26	0.138114	2.89056e-06	2.36844e-05
Dpp4	0.236859	2.90123e-06	2.37602e-05
Arfgef1	0.273567	2.97008e-06	2.43001e-05
Copg1	0.149285	2.97904e-06	2.43614e-05
Spen	0.413562	2.98544e-06	2.44018e-05
Rab1a	0.175939	3.00357e-06	2.45376e-05
Usp24	0.292085	3.00499e-06	2.45376e-05
Chpf	0.769668	3.00923e-06	2.45601e-05
Rps20	0.0168681	3.04279e-06	2.48219e-05
Mfsd14b	0.350837	3.06498e-06	2.49907e-05
Hnrnpm	0.10214	3.10463e-06	2.53016e-05
Soat1	0.330842	3.13416e-06	2.55298e-05
Cactin	0.319148	3.23929e-06	2.63732e-05
Qars	0.139833	3.24229e-06	2.63848e-05
Bag3	0.748162	3.29034e-06	2.67627e-05
Taf3	0.200877	3.31776e-06	2.69726e-05
Arglu1	0.222746	3.32307e-06	2.70026e-05
Art4	1.08577	3.35864e-06	2.72783e-05
Rab18	0.115264	3.47339e-06	2.81966e-05
Cant1	0.17036	3.53702e-06	2.86992e-05
Pdap1	0.119108	3.55295e-06	2.88143e-05
Inpp5k	0.138801	3.57586e-06	2.89719e-05
Ywhag	0.149693	3.60155e-06	2.91659e-05
Trnau1ap	0.204289	3.62804e-06	2.93662e-05
Eif4a2	0.110664	3.91311e-06	3.16582e-05
Sp4	0.253408	3.96928e-06	3.20971e-05
Dda1	0.117177	4.01952e-06	3.24875e-05
Gfer	0.330914	4.15137e-06	3.3537e-05
Pkn1	0.26225	4.17068e-06	3.36766e-05
Fgfr1op2	0.10184	4.20984e-06	3.39764e-05
Stap1	0.254835	4.2672e-06	3.4406e-05
Ubr5	0.33005	4.39835e-06	3.54292e-05
Eipr1	0.22386	4.44582e-06	3.57942e-05
Ifit2	0.334162	4.5155e-06	3.63377e-05
Noc2l	0.427693	4.64175e-06	3.73176e-05
Cnot6l	0.120254	4.65966e-06	3.74436e-05
Tnip1	0.129762	4.69508e-06	3.77099e-05
Arl4a	0.284563	4.71575e-06	3.78395e-05
Suco	0.199607	4.81325e-06	3.85847e-05
Etf1	0.114919	4.8938e-06	3.92116e-05
Zfp12	1.11428	4.91067e-06	3.93278e-05
Isca1	0.127839	4.94211e-06	3.95606e-05
Sharpin	0.114222	4.9709e-06	3.97719e-05
Fermt3	0.105294	5.12068e-06	4.09311e-05
Eif2s3x	0.107111	5.16297e-06	4.12493e-05
Pdlim5	0.222235	5.1933e-06	4.14718e-05
Rps6ka1	0.100087	5.29877e-06	4.22937e-05
Cnp	0.112452	5.34742e-06	4.26616e-05
Tmx3	0.149339	5.36789e-06	4.28045e-05
Fbxo21	0.514836	5.40098e-06	4.30477e-05
Svbp	0.127145	5.41334e-06	4.31256e-05
Plekha1	0.320416	5.4265e-06	4.32098e-05
Tvp23b	0.186709	5.54171e-06	4.41061e-05
Tbc1d22b	0.294456	5.62821e-06	4.47732e-05
Mum1	0.172084	5.65767e-06	4.49861e-05
Pmm2	0.216462	5.71263e-06	4.54014e-05
Acd	0.182997	5.71921e-06	4.5432e-05
Senp1	0.218145	5.77663e-06	4.58663e-05
Nbn	0.486209	5.82302e-06	4.62126e-05
Cdc16	0.404227	5.88635e-06	4.66929e-05
Creld2	0.413177	5.97164e-06	4.73245e-05
Map4	0.13038	6.08778e-06	4.82219e-05
Acaa2	0.127356	6.10482e-06	4.83339e-05
Trim35	0.152033	6.13534e-06	4.85344e-05
Mrpl32	0.150676	6.13597e-06	4.85344e-05
Csnk1g2	0.342069	6.15598e-06	4.86696e-05
Sertad1	0.150773	6.19362e-06	4.8944e-05
Sptlc2	0.151061	6.23533e-06	4.92503e-05
Ing1	0.170888	6.27178e-06	4.95147e-05
Sppl2a	0.154182	6.36402e-06	5.02191e-05
Slc4a7	0.444787	6.43865e-06	5.076e-05
Srek1	0.157538	6.48376e-06	5.10673e-05
Rassf5	0.109742	6.58917e-06	5.1873e-05
Tfg	0.19965	6.68068e-06	5.25686e-05
Wdr43	0.121601	6.71254e-06	5.27943e-05
Arrdc1	0.143881	6.72499e-06	5.28673e-05
Gngt2	0.21459	6.81612e-06	5.35584e-05
Mak16	0.125727	6.9459e-06	5.45524e-05
Gpr68	2.02953	6.98545e-06	5.48373e-05
Gpr65	0.218598	7.09142e-06	5.5643e-05
Sec24c	0.140796	7.11993e-06	5.58403e-05
Flywch1	0.693985	7.18032e-06	5.62875e-05
Rasa1	0.247998	7.24739e-06	5.67865e-05
Snrpb2	0.123738	7.27511e-06	5.69769e-05
Inpp5f	0.233958	7.4355e-06	5.81784e-05
Atg16l1	0.290443	7.47689e-06	5.84474e-05
Arfrp1	0.115406	7.60033e-06	5.93845e-05
Cnot7	0.154795	7.76324e-06	6.0629e-05
Zcchc9	0.130571	7.81627e-06	6.10145e-05
Zbtb11	0.312678	7.88527e-06	6.15243e-05
Ddx47	0.113992	7.93083e-06	6.18508e-05
Apobec3	0.345702	7.97214e-06	6.21439e-05
Fcf1	0.134549	8.01224e-06	6.24097e-05
Xpo7	0.299768	8.01372e-06	6.24097e-05
Mlx	0.122549	8.04839e-06	6.26504e-05
Rchy1	0.0997038	8.25973e-06	6.42355e-05
Cog3	0.800823	8.28819e-06	6.44267e-05
Mrpl51	0.151655	8.32004e-06	6.46442e-05
Fxr1	0.157868	8.33363e-06	6.47196e-05
Creb3	0.144162	8.3609e-06	6.49011e-05
Luc7l2	0.110958	8.39721e-06	6.51526e-05
Exosc4	0.129744	8.41703e-06	6.52761e-05
Vps13c	0.154154	8.44701e-06	6.54781e-05
Sp3os	0.256474	8.59955e-06	6.66295e-05
Ints11	0.134852	8.76153e-06	6.7853e-05
Tnks	0.498842	8.7668e-06	6.78623e-05
Ddrgk1	0.0966136	8.86527e-06	6.85927e-05
Snx17	0.100502	8.95011e-06	6.92169e-05
Patz1	0.23669	8.96976e-06	6.93368e-05
Twf2	0.102805	9.01779e-06	6.96757e-05
Relt	0.407649	9.12818e-06	7.04959e-05
Smim12	0.139439	9.14001e-06	7.05546e-05
Arpc1a	0.114071	9.19382e-06	7.09371e-05
Ino80d	0.32961	9.34773e-06	7.20913e-05
Emc3	0.132043	9.56272e-06	7.36811e-05
Fdx1l	0.189334	9.57105e-06	7.37112e-05
Etfbkmt	0.458296	9.60021e-06	7.39017e-05
Btbd19	0.283418	9.73912e-06	7.49364e-05
Dhx58	0.987692	9.7492e-06	7.49793e-05
Eif3g	0.103167	9.83758e-06	7.56241e-05
Prkd2	0.0939368	1.00012e-05	7.68463e-05
Mpc2	0.097534	1.01666e-05	7.80812e-05
Usp36	0.193427	1.02923e-05	7.901e-05
Anapc5	0.0935406	1.03151e-05	7.91489e-05
Ndufa10	0.09831	1.03878e-05	7.96703e-05
Tpd52l2	0.126904	1.04933e-05	8.0442e-05
Cpsf4	0.29048	1.05958e-05	8.11905e-05
Surf4	0.105663	1.0844e-05	8.3054e-05
Git2	0.0988032	1.09347e-05	8.37106e-05
Bptf	0.102551	1.10679e-05	8.46522e-05
Tpm1	0.17441	1.11036e-05	8.48479e-05
Rbm6	0.119949	1.11152e-05	8.4897e-05
Ivns1abp	0.17881	1.1358e-05	8.67124e-05
Tfb2m	0.360531	1.15052e-05	8.77954e-05
Ahctf1	0.205236	1.16655e-05	8.89779e-05
Ggps1	0.108427	1.18774e-05	9.05529e-05
Dido1	0.171571	1.19852e-05	9.13333e-05
Slc3a2	0.11757	1.2122e-05	9.23335e-05
Trim25	0.282395	1.23221e-05	9.37716e-05
Lypla2	0.0945457	1.24483e-05	9.46887e-05
Ttc9c	0.300398	1.24762e-05	9.48575e-05
Nrbf2	0.190029	1.25187e-05	9.51372e-05
Cebpz	0.105902	1.28671e-05	9.77377e-05
Znfx1	0.445227	1.28726e-05	9.77377e-05
Gpaa1	0.36175	1.29107e-05	9.79826e-05
Safb	0.111617	1.31183e-05	9.9422e-05
Sec13	0.0970169	1.32713e-05	0.000100536
Ythdf1	0.634373	1.35355e-05	0.000102491
Gabpb2	0.205361	1.36172e-05	0.000103063
Traf6	0.266096	1.36603e-05	0.000103342
Psmd3	0.106586	1.38031e-05	0.000104375
Poldip3	0.122286	1.40516e-05	0.000106158
Fam96b	0.109307	1.4113e-05	0.000106573
Atp11b	0.0979314	1.42855e-05	0.000107778
Crim1	0.738739	1.43756e-05	0.000108409
Cnih1	0.180312	1.43891e-05	0.000108462
Oas1a	1.71867	1.46594e-05	0.000110449
Irak4	0.252909	1.47977e-05	0.00011144
Coq10b	0.304755	1.48349e-05	0.00011167
Usp10	0.278003	1.49456e-05	0.000112453
E2f2	0.541238	1.52686e-05	0.000114832
Snip1	0.278813	1.5372e-05	0.000115557
Dr1	0.125923	1.54211e-05	0.000115848
Ppwd1	0.177846	1.54247e-05	0.000115848
Eci2	0.163321	1.54444e-05	0.000115944
Trim34a	0.468314	1.56778e-05	0.000117643
Pcgf6	0.382677	1.57639e-05	0.000118237
Pim3	0.753217	1.57754e-05	0.00011827
Plekhb2	0.420196	1.59368e-05	0.000119426
Epc2	0.449373	1.61556e-05	0.000121011
Pmpcb	0.191006	1.62764e-05	0.000121861
Ngrn	0.125747	1.63321e-05	0.000122223
Ddx41	0.154313	1.66271e-05	0.000124319
Gm49396	0.275017	1.67222e-05	0.000124974
Actr1b	0.226107	1.69559e-05	0.000126664
Ankrd13a	0.305484	1.72268e-05	0.00012863
Rab37	0.119434	1.77091e-05	0.000132113
Arl6ip4	0.111372	1.77452e-05	0.000132278
Nolc1	0.117677	1.77472e-05	0.000132278
Hspa9	0.101421	1.80027e-05	0.000134063
Smim27	0.105234	1.82277e-05	0.000135678
Slc25a1	0.5233	1.83528e-05	0.000136548
Mrps9	0.163124	1.84486e-05	0.000137199
Rtn4	0.0942053	1.88015e-05	0.000139761
Usp47	0.201654	1.90294e-05	0.000141393
Pcf11	0.217014	1.96345e-05	0.000145759
Mtdh	0.0996301	1.9647e-05	0.000145787
Hid1	0.498836	1.96816e-05	0.000145978
Sla	0.135803	1.97252e-05	0.000146236
Hdlbp	0.180161	1.97927e-05	0.000146672
Snx20	0.134836	1.98359e-05	0.000146927
Suz12	0.211612	1.98548e-05	0.000147001
Traf7	0.192506	2.01402e-05	0.000149048
Ddx42	0.120476	2.02076e-05	0.000149481
Rilpl2	0.352774	2.036e-05	0.000150541
Vac14	0.749376	2.04533e-05	0.000151164
Mfn1	0.860955	2.07106e-05	0.000152998
Stk4	0.106501	2.07366e-05	0.000153122
Ppp4c	0.113709	2.08219e-05	0.000153683
Zfp740	0.418649	2.08882e-05	0.000154105
Ebpl	0.134684	2.15363e-05	0.00015874
Gba2	0.419501	2.15451e-05	0.00015874
Mrps17	0.108065	2.156e-05	0.00015878
Ipo7	0.211292	2.17041e-05	0.000159715
Pds5a	0.217047	2.17062e-05	0.000159715
Osbpl2	0.343249	2.17271e-05	0.000159799
Spty2d1	0.2974	2.19121e-05	0.000161088
Psmd13	0.0930609	2.23567e-05	0.000164284
Elf4	0.203151	2.25289e-05	0.000165476
Dennd1b	0.404561	2.26257e-05	0.000166114
Tuba1c	0.10982	2.27902e-05	0.000167249
Sec61a1	0.0925669	2.30498e-05	0.000169079
Tmem219	0.226606	2.3534e-05	0.000172555
Asxl1	0.282246	2.36761e-05	0.000173521
Wdr3	0.256304	2.43052e-05	0.000177974
Abcf1	0.103943	2.43202e-05	0.000178007
Papola	0.091792	2.44323e-05	0.000178748
Triobp	0.230933	2.44655e-05	0.000178913
Mapkapk2	0.701303	2.45829e-05	0.000179693
Acsl3	0.869987	2.50387e-05	0.000182944
Phf23	0.140872	2.5474e-05	0.000186043
Gnl3	0.137544	2.57057e-05	0.000187653
Sec24a	0.30647	2.57369e-05	0.000187798
Maf1	0.0906223	2.58609e-05	0.00018862
Tgoln1	0.119075	2.59041e-05	0.000188853
Uqcrh	0.100168	2.60259e-05	0.000189658
Map3k5	0.737393	2.6148e-05	0.000190464
Srpr	0.0960883	2.61728e-05	0.000190561
Erf	0.777839	2.65417e-05	0.000193163
Agpat3	0.158396	2.66924e-05	0.000194175
Vps16	0.15602	2.68358e-05	0.000195133
Cnot1	0.124456	2.70275e-05	0.000196441
Cdc37	0.106766	2.71753e-05	0.000197418
Parg	0.189562	2.71856e-05	0.000197418
Mia2	0.30789	2.77394e-05	0.000201353
Zscan26	0.201639	2.78038e-05	0.000201732
Nktr	0.094886	2.78614e-05	0.000202062
Rpl12	0.0406397	2.87579e-05	0.000208383
Nfat5	0.252219	2.88855e-05	0.000209216
Utrn	0.0976535	2.90329e-05	0.000210192
Rab10os	0.142699	2.94882e-05	0.000213307
Rpn2	0.0942448	2.94888e-05	0.000213307
Nup214	0.23127	2.95067e-05	0.000213344
Psmd6	0.106214	2.95844e-05	0.000213813
Pum3	0.160252	2.9659e-05	0.000214259
Fbxl20	0.62032	2.96751e-05	0.000214283
Ubqln2	0.186005	2.99703e-05	0.000216321
[truncated: 14,667 more rows]
