# Supplementary material for: Endogenous antigens shape the transcriptome and TCR repertoire in an autoimmune arthritis model
Source: J Clin Invest. 2024 Nov 26;135(2):e174647. doi: 10.1172/JCI174647 (PMC11735108; doi:10.1172/JCI174647)
Supplement: Supplemental data set 6 [file jci-135-174647-s220.xlsx]

## Sheet: 3C_Tnfrsf9_pos_v_Egr2_pos
gene	logfoldchange	upd_adj_p_value
Egr2	-9.12083	0
Egr1	-4.82002	1.61e-219
Cd69	-2.65585	1e-141
Zfp36	-2.26233	4.54e-154
Ier2	-2.15508	8.62e-128
Egr3	-3.37673	6.7e-40
Dgka	-1.49116	3.02e-89
Btg2	-1.71456	2.47e-76
Junb	-1.61961	1.21e-79
Selplg	-1.59688	4.95e-68
Rapgef6	-1.33126	1.14e-78
Itgb7	-1.52135	2.02e-67
Vim	-1.77981	5.76e-53
Sell	-1.47928	3.96e-57
Rasgrp2	-1.74669	1.91e-44
Tmsb4x	-0.711568	1.45e-110
Gmfg	-1.41143	3.37e-54
Npc2	-1.12982	6.7e-67
Igfbp4	-1.83729	2.5e-40
Myl12b	-0.995333	6.17e-72
Nfkbiz	-2.19084	1.38e-31
Fxyd5	-0.931961	2.49e-70
Pnrc1	-1.13155	3.39e-57
Ripor2	-1.36476	1.6e-46
Txk	-1.49537	2.13e-41
Tespa1	-1.37812	5.99e-45
Cytip	-1.01639	5.06e-59
Myc	-1.8257	2.46e-32
Coro1a	-0.734544	5.47e-78
Nfkbid	-1.65754	7.73e-30
Saraf	-1.40372	4.71e-35
Atp1b3	-1.07831	8.93e-46
Arhgdib	-0.767752	1.35e-63
Ifi203	-1.252	3.2e-38
Stk17b	-0.888041	3.36e-53
Tspo	-1.26026	2.57e-35
Btg1	-0.779709	1.81e-56
Selenop	-1.75633	4.67e-24
Gm45552	-2.11437	4.82e-19
Tagap	-1.53268	5.22e-26
Dusp2	-1.1497	8.79e-33
Itm2b	-0.805197	8.16e-47
Ppp1r18	-0.954101	1.42e-37
Cd40lg	-1.30582	3.5e-27
Tmem9b	-1.39637	3.09e-24
Emp3	-1.11174	2.21e-29
Csrnp1	-2.52003	1.57e-11
Ass1	-1.20944	2.55e-24
Arhgap15	-0.975444	6.68e-30
Thy1	-1.20271	4.72e-24
Prkd2	-1.46224	2.98e-19
Zfp36l1	-0.872562	1.68e-32
Mob3a	-1.13896	2.9e-24
Sp100	-0.905971	1.45e-30
Pde4b	-1.20958	1.52e-22
Cnp	-1.18172	2.57e-22
Il7r	-1.66766	1.74e-14
Emb	-1.1477	3.1e-20
Actn1	-1.11596	1.5e-20
Cd47	-0.879302	1.47e-25
Samhd1	-1.08363	1.8e-20
Cdkn2d	-1.2135	1.04e-17
Rflnb	-1.50064	3.48e-14
Tes	-0.986833	2.03e-21
Smc6	-0.744172	5.49e-28
Tmem50a	-0.761404	1.33e-25
Scml4	-1.2987	1.44e-14
Acp5	-1.09109	2.22e-17
Skap1	-0.681334	5.24e-28
Rasa3	-1.1873	1.27e-15
Gpsm3	-0.833388	2.02e-22
Cd52	-0.573076	1.53e-31
Fos	-1.70807	4.72e-10
Arrb2	-1.03208	1.64e-16
Cdc42se1	-0.90558	2.32e-18
1-Sep	-0.620249	3.29e-26
Pdlim4	-2.15115	3.56e-07
Cd37	-0.737868	2.08e-21
Srgn	-0.846158	3.53e-18
Crip1	-1.60097	2.41e-09
S100a10	-0.888814	4.63e-17
Scg5	-1.33608	5.41e-11
Irf1	-1.04633	8.32e-14
Gimap6	-0.633795	8.04e-23
Ddx5	-0.439064	9.38e-32
Selenok	-0.762094	5.76e-18
Ifi208	-1.40545	2.97e-09
Actg1	-0.448084	4.6e-30
Gpr132	-1.08021	6.73e-12
Slc9a3r1	-0.737262	1.26e-17
Stk4	-0.836762	5.78e-15
Hcst	-0.65606	3.95e-19
Ppp1r15a	-1.33287	4.59e-09
Itpkb	-1.00131	4.19e-12
Ms4a6b	-0.607204	3.05e-20
Ypel3	-0.916349	8.68e-13
Tnf	-1.55736	3.21e-07
Jakmip1	-1.26542	7.76e-09
Dok2	-0.945816	9.74e-12
Pglyrp2	-1.07525	4.99e-10
Gpx4	-0.701299	1.92e-15
Lef1	-0.560874	2.64e-19
1810037I17Rik	-0.832751	9.4e-13
Treml2	-1.40525	2.96e-07
Fam102a	-1.01221	3.3e-10
Rnf167	-0.735487	4.23e-14
Add3	-0.750177	9.89e-14
Actr3	-0.48554	2.41e-21
H2-D1	-0.351388	3.49e-29
Slfn1	-0.88198	8.56e-11
Sgk1	-1.49273	3.24e-06
Mndal	-0.866788	7.83e-11
Cd3d	-0.428452	3.97e-22
Gpr171	-1.84141	8.16e-05
Klhl6	-0.948382	1.64e-09
Hexb	-1.50309	8.46e-06
Atp2a3	-1.2094	3.01e-07
Tmem71	-1.00909	9.76e-09
Phf1	-1.22807	4.26e-07
Ctse	-0.853466	2.74e-10
S100a13	-0.906437	1.16e-09
Commd8	-1.13493	1.45e-07
Cnn2	-0.531685	1.44e-16
Dnajb1	-1.00503	1.88e-08
Fli1	-1.06628	7.47e-08
Mgst2	-1.37304	6.02e-06
Rinl	-0.713613	1.12e-11
Msn	-0.455845	2.03e-18
Arhgef1	-0.487241	4.93e-17
Med7	-1.54709	4.06e-05
Midn	-0.963103	2.37e-08
Sidt1	-1.07844	2.36e-07
S1pr1	-0.720164	5.88e-11
Cd7	-1.47519	3.71e-05
Cox7a2l	-0.555145	4.21e-14
Gimap3	-0.539739	1.67e-14
Actb	-0.264208	2.98e-30
Atp1b1	-0.989112	1.15e-07
Gm2a	-1.1197	1.03e-06
Sytl1	-1.85111	0.000574943
Cyfip2	-0.949352	7.94e-08
Tpm4	-0.878197	2.2e-08
Sptbn1	-0.766241	1.4e-09
Lbh	-0.74898	9.77e-10
Ighm	-1.53523	0.000144224
Stim1	-1.03659	8.21e-07
Arhgap45	-0.48586	1.28e-14
Sh2d2a	-0.778703	7.53e-09
Lbr	-0.802221	1.83e-08
Gimap4	-0.504635	1.11e-13
Ankrd44	-0.701573	1.04e-09
Nxpe3	-1.10497	5.26e-06
Cd48	-0.752217	6.25e-09
Plk3	-2.56144	0.0161774
Themis	-1.03338	2.13e-06
AB124611	-1.54685	0.000375906
Bcl10	-0.724019	8.27e-09
Bcl11b	-0.692803	4.51e-09
Lsp1	-0.52308	4.11e-12
Cd55	-1.75833	0.00197781
Gpr18	-0.811561	1.41e-07
Tcp11l2	-0.99221	5.24e-06
Ctsa	-0.837059	3.8e-07
Gm8369	-0.783141	1.26e-07
Slfn2	-0.60232	5.75e-10
Thada	-1.38917	0.000401511
Runx1	-0.846449	7.71e-07
Prf1	-2.23512	0.0162692
Crlf3	-0.676325	1.31e-08
Gm26740	-0.951329	5.54e-06
Rabac1	-0.578379	5.46e-10
Limd2	-0.382774	3.82e-15
Psmb9	-0.559379	4.83e-10
Dnah8	-0.808012	9.56e-07
Sh3gl1	-0.810396	1.05e-06
Cdipt	-0.768351	5.14e-07
S100a11	-1.11483	9.18e-05
Grcc10	-0.412017	2.33e-13
Dnm2	-0.680358	7.52e-08
Casp8	-0.903425	7.76e-06
Etv3	-1.47224	0.00182794
Lat	-0.399595	3.36e-13
Klhdc2	-1.21149	0.000365154
Smad7	-1.28418	0.000633583
Ssh2	-0.752134	8.43e-07
Ncoa7	-0.960929	2.88e-05
Rps27	-0.215497	1.36e-24
Tspan13	-0.669066	1.7e-07
Gabarapl2	-0.524395	1.38e-09
Madd	-1.11021	0.000248111
Srpk2	-0.724316	9.92e-07
Tagln2	-0.5477	6.14e-09
Klhdc1	-0.891182	2.57e-05
Kcnab2	-0.874081	2.04e-05
Arl5c	-1.23527	0.000875453
Mbnl1	-0.395989	2.76e-12
Frmd8	-0.709426	1.11e-06
Sertad1	-0.905734	4.22e-05
Gch1	-1.69044	0.0109607
Psap	-0.564303	2.49e-08
Rasal3	-0.583345	5.39e-08
Apbb1ip	-0.510023	3.37e-09
Rsu1	-0.982139	0.000132622
Ms4a4b	-0.374356	1.82e-12
Arl5b	-1.39154	0.00349572
Tecpr1	-0.718865	2.92e-06
Sit1	-0.82329	2.05e-05
Trib2	-0.828499	2.58e-05
Tmsb10	-0.236043	1.79e-19
Ubn1	-0.78538	1.43e-05
Ywhaz	-0.32972	1.05e-13
Stk38	-0.588042	1.87e-07
St8sia6	-0.996645	0.000300413
Flna	-0.648248	1.25e-06
Kif21b	-0.805891	2.87e-05
Pla2g16	-0.812301	3.74e-05
Myl12a	-0.370688	1.22e-11
Macf1	-0.651691	2.31e-06
Cap1	-0.397593	1.68e-10
Evl	-0.512894	4.75e-08
Atp8b4	-1.75509	0.0287143
Lcp2	-0.493488	2.57e-08
4932438A13Rik	-0.699795	1.09e-05
Selenoh	-0.910542	0.000253516
Rac2	-0.324231	1.24e-12
Tsc22d4	-0.50772	7.01e-08
Chd2	-0.72386	2.06e-05
Phf6	-0.833362	0.000119592
Hsd11b1	-0.883204	0.00024837
Tor1aip1	-0.896793	0.000299212
Arhgap4	-0.658161	8.34e-06
Fth1	-0.241565	2.43e-16
Prkab1	-1.04897	0.00153085
Prkcq	-0.553808	8.15e-07
Zbtb20	-0.851692	0.000232851
Cmah	-0.85237	0.00024866
Clip1	-0.980415	0.000939859
Pitpnc1	-0.672328	1.74e-05
Klf13	-0.704744	4.04e-05
Gm47015	-0.959318	0.00100329
Tbc1d1	-0.701631	4.05e-05
Pdcd10	-0.530038	8.3e-07
Ampd1	-2.54876	0.224033
Pstpip1	-0.851255	0.000453389
Dusp6	-1.40985	0.0202681
mt-Co1	-0.200114	4.47e-18
Rilpl2	-0.821232	0.000375338
Fyb	-0.456284	1.5e-07
Laptm5	-0.322813	8.17e-11
Cd3e	-0.272941	7.81e-13
Zgpat	-0.637983	2.68e-05
H2-M3	-0.916991	0.00125809
Pik3r5	-1.4746	0.0317416
Arid4a	-0.775481	0.000280166
H2-T23	-0.573479	9.12e-06
Ccnl1	-0.75807	0.000280041
Elmsan1	-1.18827	0.0109607
Ptpre	-1.3349	0.0220442
Stat1	-0.520515	4.15e-06
Tuba1a	-0.753523	0.000366608
Rapgef4	-1.5938	0.061298
Ablim1	-0.392206	4.13e-08
Clk1	-0.697498	0.000209792
Slc38a2	-0.584085	2.96e-05
Tmem59	-0.528783	9.12e-06
Gmip	-0.76046	0.000635327
Pced1b	-0.646066	0.000132622
Rbms1	-0.840027	0.00162874
Anxa6	-0.472946	3.45e-06
Retreg1	-0.639793	0.000183924
Card19	-1.18309	0.0229563
Lipa	-0.966934	0.00669856
Arl4c	-0.662702	0.000295035
Atp6ap2	-0.765469	0.001134
Pcmtd2	-1.20284	0.0271627
Gnb2	-0.473459	6.5e-06
Cklf	-0.765668	0.00142141
Nsd3	-0.583137	0.000109322
Rbm38	-0.385891	3.56e-07
Def6	-0.519674	3.02e-05
Neat1	-0.81947	0.00282523
Irf7	-0.943057	0.00817452
Clic1	-0.345209	6.16e-08
Acap1	-0.549801	7.54e-05
Mark2	-0.751156	0.00180935
Glipr1	-0.914579	0.00792391
Hpcal1	-0.805504	0.00320958
Malt1	-0.795727	0.00296151
Slc2a1	-1.21837	0.0416975
Orai2	-0.988593	0.0144325
Rgs14	-0.806762	0.00364474
Stk24	-0.597096	0.000268282
Gimap9	-0.540031	0.000100397
Rnaset2a	-0.470499	1.91e-05
Fam78a	-0.804649	0.00420595
Senp7	-0.828295	0.00551251
Crybg1	-0.880495	0.00841222
Ctsd	-0.60082	0.000437823
Fermt3	-0.477348	3.54e-05
Sec11a	-0.389182	2.32e-06
Ltb	-0.336575	2.19e-07
Itga6	-0.934591	0.0144379
Tgtp1	-0.858571	0.00869206
Sri	-0.366208	1.06e-06
Malat1	-0.250148	7.05e-10
Lime1	-0.857874	0.0103798
Tnfaip8l2	-0.525117	0.000184654
Slc17a9	-0.906915	0.0161774
Il6ra	-0.607409	0.000853885
Atg101	-0.614885	0.00099353
Dazap2	-0.368348	2.54e-06
Spn	-0.557513	0.000411466
Arid5a	-0.868022	0.0133349
Sema4d	-0.671274	0.00226052
Atp11b	-0.600199	0.000895766
Gm2682	-0.515412	0.000224614
Dnajc3	-0.555447	0.000522077
Pafah1b1	-0.42693	3.15e-05
Pecam1	-0.624366	0.00153076
Rabgap1l	-0.736106	0.00563319
Cfap43	-0.864437	0.0166326
Lysmd3	-1.29652	0.113693
Bcl2	-0.528529	0.000400303
Stk10	-0.535147	0.000491357
Chd3	-0.405679	2.29e-05
Hmgb2	-0.589309	0.00120077
Glipr2	-1.0284	0.045474
Tap2	-0.416076	3.54e-05
Tbxa2r	-1.112	0.0675351
Hspb11	-0.937778	0.0315727
4930523C07Rik	-0.458758	0.00013186
Twf2	-0.574519	0.00116477
A430078G23Rik	-0.748082	0.00865713
Ube2b	-0.410711	3.95e-05
Fmnl1	-0.577121	0.00129764
Pde5a	-1.68281	0.295316
Fau	-0.142188	2.35e-15
Ddx58	-0.81078	0.0156999
Rap1b	-0.601935	0.00200261
Ccnl2	-0.503594	0.000418957
Camk4	-0.610529	0.00227804
Dennd1c	-0.698697	0.00628664
Abhd8	-0.548478	0.00100583
Myh9	-0.308433	1.03e-06
Grap2	-0.540888	0.001004
Nfkbia	-0.414212	7.08e-05
Zcchc6	-0.658009	0.00491997
1700097N02Rik	-0.692283	0.0070574
Tgoln1	-0.623371	0.00329206
Satb1	-0.412521	6.98e-05
Znrf1	-0.961877	0.0471428
Pld3	-0.708469	0.00877072
Atg4d	-0.926624	0.0423356
Ggt5	-1.37189	0.196945
Smpdl3a	-0.721911	0.0109701
Il18r1	-1.78455	0.39802
9930111J21Rik2	-0.744062	0.0146443
Ngly1	-0.764653	0.0180648
Sh3bgrl3	-0.283486	9.78e-07
Rgs1	-1.28434	0.185473
Cdc42se2	-0.571073	0.00287795
Zc3h12a	-0.876449	0.0437955
Rab37	-0.777875	0.0239945
Ifi27	-0.490899	0.000960324
Fam49a	-1.27448	0.192679
Mlx	-0.656242	0.00931138
Vps37b	-0.595618	0.00483093
Tap1	-0.501144	0.00126118
Iqgap2	-1.12479	0.131784
Zyx	-0.672082	0.0117251
Ostf1	-0.471038	0.000819984
Slpi	-3.70479	1
Ier5	-0.401225	0.000190218
Gm10260	-0.374964	0.000100832
Slfn5	-0.94464	0.0761594
Ppdpf	-0.421261	0.000354239
Add1	-0.603855	0.00720014
Tmem173	-0.593142	0.00652268
Dock8	-0.526448	0.00273851
Aqp3	-1.89942	0.56808
Osbpl9	-0.507557	0.00222929
Cotl1	-0.324589	2.46e-05
Hvcn1	-0.647924	0.0127312
Itgb3	-1.64348	0.440791
Glmp	-0.596259	0.00781222
Bin2	-0.359598	9.5e-05
Churc1	-0.386246	0.000215805
Nlrc5	-0.71556	0.0258507
Oxct1	-0.542231	0.00460232
Gramd3	-0.886031	0.0735689
Me2	-0.63078	0.0144898
St8sia4	-1.08863	0.170888
Gnai2	-0.486543	0.00287115
Rab4b	-0.557995	0.00781222
Idh2	-0.751371	0.0443727
Srsf5	-0.316641	5.38e-05
Bnip3l	-0.399335	0.000623565
Igtp	-0.63811	0.0204465
Cd84	-0.458913	0.00220131
Dram2	-0.817481	0.0697493
Cd3g	-0.220243	3.36e-07
Acss1	-1.52243	0.461045
Rhoh	-0.397939	0.000686482
Polr3gl	-1.20037	0.266617
Samd9l	-0.542137	0.00821871
Trim8	-0.852351	0.0897219
Cd247	-0.276946	1.49e-05
Irf9	-0.684556	0.0364098
Fbxo17	-0.848027	0.0941914
Slfn8	-0.798187	0.0741584
Rnf145	-0.757902	0.0602038
Lyst	-0.964676	0.16416
Tbcel	-1.11257	0.251829
Slc14a1	-1.34552	0.415502
Itpr2	-0.534245	0.0111628
Tmem154	-1.04772	0.222532
Fam69a	-0.751008	0.0706317
Srpk1	-0.354769	0.000539599
Tob2	-0.724152	0.06239
Ctsw	-0.558034	0.0166525
Cpne4	-1.50192	0.559544
Cd1d1	-0.890663	0.151729
Nrros	-0.635675	0.0376801
AL590144.2	-1.72234	0.698452
E430024P14Rik	-1.77769	0.735542
Wsb1	-0.631731	0.0372737
Mob3b	-1.41521	0.5077
BC031181	-0.45247	0.00526189
Iqgap1	-0.426981	0.00353156
Pik3cd	-0.495978	0.010367
Evi2a	-1.49636	0.578192
H2-T22	-0.330536	0.000434179
Ap3m2	-1.35092	0.48572
Kmt2e	-0.338013	0.000578908
Anapc11	-0.47401	0.00842354
Arid4b	-0.504968	0.0134979
Acss2	-1.37657	0.516357
Gsn	-0.792973	0.120709
Psen2	-0.817608	0.135782
Cmc1	-0.538572	0.0211267
Kiz	-1.29515	0.472069
Lgals1	-0.512132	0.0161087
Lrrc8c	-0.597336	0.037388
Slc44a2	-0.371509	0.00171597
Ubac2	-0.426232	0.00510498
Adgre5	-0.433363	0.00582954
Grk2	-0.76963	0.116299
Maf	-1.80889	0.832777
Mif4gd	-0.705649	0.0847076
Kdm7a	-0.775658	0.124076
Cbx4	-1.13441	0.375679
Lck	-0.208058	3.36e-06
Cirbp	-0.353573	0.00136494
Tbc1d10c	-0.343168	0.00108975
Cyp2s1	-2.56361	1
Ptbp3	-0.321221	0.000647021
Dhrs7	-0.912315	0.222813
Sh3bp5	-0.695263	0.0882428
Was	-0.43479	0.00744248
Dapl1	-0.629279	0.0592481
Ddx60	-1.12286	0.387318
Lgals9	-0.374797	0.00273324
Tgtp2	-0.583404	0.0430972
Helz2	-0.776402	0.139804
Baz2a	-0.574009	0.0412788
A630023P12Rik	-1.0702	0.360587
Lonp2	-0.487575	0.0185655
Prrc2c	-0.274841	0.000210112
Mpdu1	-0.679228	0.0924776
Usp38	-0.667699	0.0888662
Sgms1	-0.961856	0.295296
Rrm2b	-1.08939	0.39802
Dock2	-0.398152	0.00566218
Atp6v0d1	-0.541495	0.0358087
Utrn	-0.380999	0.00432798
Igsf23	-1.01363	0.345814
Inpp5d	-0.609443	0.0660828
Rbm7	-0.433861	0.0110718
Als2cl	-0.889785	0.248021
Smchd1	-0.462145	0.0163794
Cd96	-0.487786	0.0224902
Eva1b	-0.868609	0.235264
Stat3	-0.413208	0.00877072
Traf5	-0.758019	0.165118
A930024E05Rik	-1.26705	0.576484
Lrrfip1	-0.351609	0.003062
Ccndbp1	-0.509936	0.0330255
Phf11b	-0.637685	0.0911142
Smarca2	-0.670232	0.111441
Stat4	-0.720974	0.1476
S1pr4	-0.602298	0.076305
F2r	-1.36754	0.684306
Mfap1a	-0.479657	0.0285848
Cyth2	-0.894393	0.305308
Arrdc1	-0.686995	0.139696
Akap13	-0.303574	0.00135834
Pgs1	-0.720736	0.166281
Sla	-0.552404	0.0610002
Irf2	-0.347117	0.00425076
Arhgap1	-0.564092	0.0689932
Rnf32	-2.49385	1
D16Ertd472e	-0.629142	0.108653
Scp2	-0.303909	0.00161016
Inpp5k	-0.681241	0.145491
Gltp	-0.359511	0.00614194
Ldlrap1	-0.769033	0.22231
Gm4070	-1.49585	0.83886
Irf4	-1.0704	0.498293
Tnrc6b	-0.413052	0.0165841
H2afv	-0.422864	0.0201803
Card9	-1.60932	0.939022
Nacc2	-1.68123	0.984999
Icos	-0.735933	0.212764
Pitpnm1	-0.77703	0.249911
Ttc13	-0.610764	0.118813
Dusp11	-0.338335	0.00564375
Trappc6b	-0.518234	0.06239
mt-Atp6	-0.152952	1.02e-06
Flot2	-1.05002	0.519107
Ccpg1	-0.685819	0.184283
Zc3hav1	-0.428679	0.0260526
Hp1bp3	-0.401516	0.0183185
Eif1	-0.179398	1.3e-05
Slc28a2	-0.769858	0.264279
Rpl18a	-0.124223	3.35e-08
Ppp1r11	-0.381637	0.0145971
Txnip	-0.388235	0.0161774
Dctn6	-0.425898	0.0275294
Serinc1	-0.605379	0.130859
Numb	-0.666698	0.182888
Nsun6	-0.792425	0.309272
Myo1g	-0.459512	0.0452594
Galnt6	-0.43416	0.0346443
Klrd1	-2.61471	1
Fam49b	-0.469413	0.0531576
Atp6v0e	-0.254378	0.00099353
Bcl7b	-0.483321	0.0619046
Man2b1	-0.381475	0.0201619
Nin	-0.789572	0.331527
Cast	-0.428655	0.0384157
Arl6ip5	-0.290077	0.0034288
Serpini1	-1.84709	1
Arf6	-0.387252	0.0232958
Rbm39	-0.187895	6.34e-05
H2-T24	-0.970725	0.530325
Ppt2	-1.02771	0.589389
Slamf6	-0.547713	0.117804
Chd7	-0.5653	0.134648
Pvr	-1.08076	0.663567
Gm30054	-1.25501	0.824205
Rgl2	-0.72852	0.303211
Nedd9	-0.519076	0.105066
Vipr1	-0.919188	0.504788
Rheb	-0.387425	0.0289966
Pxylp1	-1.68945	1
Itga4	-0.521444	0.111043
Rcbtb2	-0.775903	0.363644
Pdlim5	-0.703579	0.292811
Rab3d	-1.51963	1
Auh	-0.892396	0.499577
Wnt5b	-2.59978	1
Grasp	-0.499459	0.100056
Adrb2	-0.799883	0.404179
Trbc2	-0.2603	0.00269459
Pag1	-0.523025	0.124264
Slc16a5	-1.44776	1
Tmc6	-0.522453	0.126422
Ccnd3	-0.291309	0.0065208
Slc9a9	-0.726859	0.337312
Dnaja1	-0.239374	0.00147577
Vrk3	-0.544045	0.1494
Mindy3	-0.647354	0.252966
Ntrk3	-1.215	0.85171
Fam3c	-0.473972	0.0920063
Rassf2	-0.542565	0.15215
Atox1	-0.338509	0.0185135
Ptpn2	-0.430347	0.0634107
Pqlc3	-0.837042	0.479238
Leprotl1	-0.242612	0.00194087
Ikbkb	-0.404254	0.0480521
Cdc42	-0.191773	0.00023644
AI413582	-0.517086	0.134701
Nmb	-1.29318	0.937091
Mob4	-0.412943	0.056977
Gtpbp2	-0.574312	0.196496
Jak1	-0.223321	0.00111316
Calm1	-0.166689	5.82e-05
Rhob	-0.779153	0.430201
Sla2	-0.776726	0.428772
Gng2	-1.20403	0.880202
Cers6	-1.06067	0.744861
Cr1l	-0.501972	0.134813
Prkce	-1.2305	0.915107
Tpp2	-0.412226	0.06239
Plekhg2	-0.5849	0.220911
Kin	-0.620141	0.259809
Rnf125	-1.7982	1
Cers4	-0.740837	0.420859
Wipf1	-0.44171	0.0922417
Gm42722	-0.814486	0.521468
Ifnar2	-0.505137	0.156687
Card6	-0.738652	0.432342
Ppp1r3b	-2.60486	1
Ctsc	-0.521844	0.1748
Tdrp	-0.723424	0.421634
Herc2	-0.589677	0.260993
Jun	-0.470759	0.132183
Hint3	-0.5551	0.22448
Tmbim6	-0.192427	0.000628794
Iigp1	-1.21398	0.977047
Atp6v1e1	-0.523021	0.200181
Herc6	-0.762152	0.499304
Elmo1	-0.359689	0.0489188
Dtx1	-0.401685	0.0810961
Rnasel	-0.966055	0.751298
Agap2	-0.55583	0.248021
Hjurp	-0.706673	0.445208
Grk6	-0.57325	0.272481
Mta3	-0.751603	0.504788
Zscan29	-0.7853	0.552227
Tspan14	-0.514589	0.20685
Crem	-1.20365	1
H2-Ob	-1.21501	1
Ube2d3	-0.173559	0.000365154
Ppp1ca	-0.211991	0.00226226
Gsk3b	-0.374003	0.0709015
Fam173a	-0.428163	0.123557
Ccdc92	-1.55884	1
Zmynd8	-0.547418	0.266617
Tob1	-0.876253	0.696219
Fam117a	-1.49445	1
Birc3	-0.467368	0.170666
Sqor	-1.00654	0.855699
Gm20069	-0.753807	0.561755
Irgm1	-0.694874	0.483514
Ivd	-0.818673	0.662284
Gucd1	-0.772968	0.602269
Tbc1d30	-1.20194	1
Sp3os	-0.837725	0.689575
2810403A07Rik	-0.563014	0.323726
Gimap8	-0.327573	0.0506739
Akap12	-1.61894	1
Ap5m1	-0.782277	0.636059
Cbr1	-0.595556	0.379096
Kctd10	-0.668973	0.48572
Mctp2	-1.33238	1
Zbp1	-0.490212	0.235855
Arhgef18	-0.817	0.695159
Gab3	-1.261	1
Fam105a	-0.344601	0.0714739
Calcrl	-0.782837	0.664294
Cdk2ap2	-0.232544	0.00944815
Dda1	-0.461113	0.213307
Chmp5	-0.486028	0.247015
Taok3	-0.408075	0.1476
Enpp4	-0.900727	0.832777
Ctdsp1	-0.744665	0.632563
Esyt1	-0.38073	0.116593
Manf	-0.299655	0.0421621
Dcun1d3	-1.38844	1
Ccdc186	-0.945307	0.889802
Kbtbd11	-0.367243	0.104487
Mef2a	-0.77537	0.684166
Ppp2r5a	-0.534631	0.333241
Sema4f	-1.73918	1
Ifngr1	-0.498316	0.280834
Slc2a9	-0.883287	0.831217
Abhd16a	-0.688859	0.569766
Pxmp4	-0.621333	0.472483
Ndrg3	-0.325466	0.0670618
Mindy2	-0.6207	0.47461
Ate1	-0.559388	0.381956
St3gal6	-1.10763	1
Flt3l	-1.17915	1
C2cd2l	-1.29245	1
Cep97	-0.834224	0.782367
Rcbtb1	-0.588071	0.432235
Khk	-1.28284	1
Fut11	-0.90375	0.875077
Fam120b	-0.495321	0.297481
Arpc5	-0.187377	0.00296544
Rnf2	-0.546202	0.378266
Map3k14	-0.615833	0.488026
Arhgef6	-0.510118	0.325048
Gpr183	-0.342353	0.0932638
1600014C10Rik	-0.546263	0.385886
Prr7	-0.892071	0.87836
Ldb1	-0.533811	0.367023
Eef2	-0.13469	0.000169463
Spsb1	-0.938778	0.936751
Hspa4l	-0.575707	0.437462
Tmem191c	-0.926996	0.925013
Smap2	-0.568139	0.428772
Zcchc11	-0.654889	0.568372
Washc3	-0.495484	0.31675
Lrif1	-0.50466	0.334008
Herc3	-0.822227	0.821347
N4bp2l1	-0.680049	0.619487
Shoc2	-0.55691	0.430812
Arap2	-0.617841	0.529192
Arpc2	-0.148894	0.000627213
Ifit1	-1.30183	1
Cep164	-0.682682	0.638185
Sord	-2.83236	1
Kif5b	-0.269422	0.0403711
Aak1	-0.585587	0.498293
Tmem63a	-0.875667	0.919421
Elovl7	-2.25161	1
Capn1	-0.420468	0.23367
Vamp8	-0.361372	0.147563
Cldnd1	-0.653733	0.624604
Lair1	-1.62192	1
Gm9889	-1.39697	1
2810474O19Rik	-0.419661	0.238876
Gngt2	-0.726973	0.742127
Inpp4b	-0.202975	0.00986031
Tlr6	-1.76954	1
Arid3b	-0.71225	0.725752
Camk2g	-0.671904	0.66885
Tet1	-1.35963	1
Socs3	-0.705031	0.724752
Mut	-0.957637	1
Gm16124	-1.2974	1
Sh3kbp1	-0.255658	0.0431059
5830468F06Rik	-1.44129	1
Ptpn7	-0.351053	0.159212
Eif4e3	-0.814583	0.909565
Ssbp2	-0.496645	0.412477
Tmod3	-0.362516	0.178867
Degs1	-0.466733	0.362257
Ndufs1	-0.520838	0.461078
Acpp	-1.5291	1
Naga	-0.886424	1
Mylip	-0.536594	0.499034
Ccser2	-0.703068	0.777946
Emc9	-0.646426	0.689575
Rfxank	-0.780644	0.893453
Ifi209	-0.567037	0.560448
Zdhhc20	-0.262681	0.0597673
Rab10	-0.3017	0.106905
Zscan26	-0.633888	0.684359
Trpv2	-0.650184	0.713764
Arpc3	-0.168491	0.00491855
Sipa1	-0.381516	0.235855
Cab39l	-0.486668	0.432804
Aff4	-0.758273	0.885264
Nlk	-0.56538	0.576826
Mad2l1bp	-0.618732	0.672492
Ifit1bl1	-1.34298	1
Slc43a2	-0.658966	0.744068
Rps16	-0.0770723	1.13e-06
Samsn1	-0.430867	0.34026
Rspry1	-0.499487	0.47941
Pdlim2	-0.404107	0.298142
Ubald1	-0.490583	0.4677
Ndfip2	-0.360062	0.22191
Paxx	-0.528131	0.543182
Stt3b	-0.3986	0.29837
Zfp831	-1.32719	1
Ethe1	-0.665107	0.7914
Myd88	-0.489016	0.481437
Cyth1	-0.330075	0.178243
Cuta	-0.348032	0.210168
Rnpc3	-0.504456	0.513273
Ddx50	-0.311108	0.1494
Ing3	-0.630224	0.744861
Cdc14b	-1.43446	1
Mfap1b	-0.373606	0.265583
Atp6v1d	-0.438641	0.397244
Mynn	-0.675618	0.833003
Spin2c	-1.00856	1
Prr14	-0.563053	0.641152
Ramp3	-0.936737	1
Gramd1a	-0.253776	0.0744282
Snx20	-0.560871	0.644362
Rela	-0.404294	0.337279
Abtb1	-0.664769	0.832777
9930012K11Rik	-1.58331	1
Slc46a3	-1.69179	1
Ubc	-0.436768	0.416583
Sdcbp	-0.272863	0.106605
Prkacb	-0.437842	0.420105
Ggps1	-0.431753	0.412477
L1cam	-0.849657	1
Abca7	-0.671389	0.858215
Foxo1	-0.348232	0.241707
Wbp2	-0.363187	0.272481
Tnfaip3	-0.502456	0.5656
Cdc42ep3	-0.772624	1
Sde2	-0.427293	0.415757
Marf1	-0.56762	0.69195
Hadhb	-0.35877	0.27562
Fam13b	-0.638155	0.825811
Ddb2	-0.551454	0.669827
Ctla4	-0.71055	0.939022
Mindy1	-1.10707	1
Zfp36l2	-0.381093	0.325927
Selenot	-0.336568	0.235078
Parp4	-0.533013	0.640832
4921524J17Rik	-0.469596	0.513273
Map3k2	-0.489891	0.561755
Klf6	-0.547583	0.673938
Eml2	-0.840433	1
Car2	-1.76431	1
Notch1	-0.468957	0.519107
Myo6	-1.60637	1
Abhd17b	-1.21666	1
Rph3al	-1.1301	1
Csgalnact1	-1.53019	1
Glul	-0.534841	0.661852
Trim36	-2.27422	1
Gabrr2	-0.661761	0.887912
Gpx1	-0.214554	0.0471428
Filip1l	-0.848087	1
Trav14d-3-dv8	-0.450761	0.496156
Bcl9l	-0.866585	1
Armc3	-1.65934	1
Mrpl58	-0.356052	0.298617
Sntb1	-0.633146	0.858774
Esyt2	-0.577354	0.761029
Spata6	-0.532096	0.679716
Ccnt2	-0.404275	0.415757
Peak1	-0.63494	0.875077
Dzip1	-0.91384	1
9-Sep	-0.267365	0.134709
Uba52	-0.0743869	7.83e-06
Nek7	-0.516335	0.665301
Med30	-0.593075	0.814338
Il4ra	-0.317797	0.234753
Akap8l	-0.385074	0.38594
Vav1	-0.322913	0.247874
Tsc22d2	-0.634406	0.893453
Flot1	-0.850061	1
Lhfpl3	-1.0421	1
Aaed1	-1.3289	1
Jmjd6	-0.516141	0.677931
Fam234b	-0.694286	0.992924
Il2rg	-0.175692	0.0225245
Nfatc2	-0.599204	0.842095
Tmem184b	-0.653512	0.937091
Mob3c	-0.852692	1
Tln1	-0.25551	0.127829
Amdhd2	-0.676197	0.979101
Kif1b	-0.485096	0.632563
Rpl39	-0.0809005	3.55e-05
D930028M14Rik	-1.06165	1
Top2b	-0.250955	0.122489
Edem1	-0.47769	0.619487
Ppm1m	-0.862567	1
Ptgir	-1.45385	1
Dynlt1b	-0.378707	0.401132
Bmp2k	-1.76219	1
Slco3a1	-1.00398	1
Tra2b	-0.183564	0.0322807
Man2c1	-0.744832	1
Rnf13	-0.522586	0.722756
Akr1b10	-0.914295	1
Gprc5b	-1.50416	1
Kmt2d	-0.597231	0.870715
Irf3	-0.380864	0.41832
Abcb1a	-2.21078	1
Vrk1	-0.411079	0.488384
Plcl2	-0.801033	1
Arhgap5	-0.786486	1
Setx	-0.276702	0.183606
Tmem128	-0.39998	0.472069
Zc3h6	-0.751899	1
Tpt1	-0.0764671	2.96e-05
Sike1	-0.488972	0.683564
Xrcc4	-0.544171	0.802393
Ric8b	-0.84766	1
Kmt2c	-0.385243	0.453097
Fosl2	-1.04947	1
Tnfaip8	-0.432312	0.56808
Hs3st3b1	-1.08624	1
Arhgap9	-0.302998	0.260993
Cd9	-0.314079	0.292755
Pfn1	-0.0956124	0.000437673
Pik3c2a	-0.590188	0.90781
Ostm1	-0.560629	0.858084
Ptpn18	-0.131772	0.00644712
Actn2	-1.81366	1
Stx5a	-0.396811	0.50851
Klf2	-0.215381	0.0911925
Rnf213	-0.615338	0.967919
Gpr108	-0.507955	0.764314
Kif23	-1.41728	1
Gm26771	-1.72167	1
Rchy1	-0.306349	0.291676
Mapre3	-1.26907	1
Ifi204	-1.39443	1
B2m	-0.111609	0.00209181
Acbd4	-0.809822	1
Sdf2	-0.403391	0.539686
Trp53i13	-0.84909	1
Elf2	-0.322508	0.338658
Nfic	-0.853369	1
Trav16n	-0.951854	1
Hipk1	-0.628353	1
Fbxl12	-0.508432	0.783483
St8sia1	-0.481975	0.728999
Scand1	-0.175864	0.0424886
Bscl2	-0.489423	0.756767
Pdlim1	-0.476711	0.731083
Rel	-0.358939	0.448617
Ypel5	-0.460412	0.704382
Bphl	-0.666486	1
Rtp4	-0.557541	0.914191
Phf21a	-0.632624	1
Rad21	-0.352751	0.451241
Map4k1	-0.437371	0.668204
Golm1	-0.801247	1
Atn1	-1.06124	1
Cisd2	-0.287472	0.284543
Vamp5	-0.653063	1
Tnks	-0.783128	1
Psenen	-0.179642	0.0549014
Fam189b	-0.304627	0.337286
mt-Co3	-0.0843065	0.000303411
Herc1	-0.416922	0.638803
Ift27	-0.53675	0.905425
Eif4a2	-0.212996	0.120606
Bin1	-0.282688	0.291676
Fbxl4	-0.97621	1
Sppl2a	-0.439135	0.701123
Yipf3	-0.369851	0.528808
Pacs1	-0.666792	1
Susd3	-0.584559	1
Pcsk7	-0.59549	1
Slc35b3	-0.393274	0.595059
Tmem55a	-0.650614	1
Sun2	-0.428661	0.689788
Cntrl	-0.395726	0.610285
Pkd1	-0.757808	1
Lrba	-0.522443	0.903093
Fgd3	-0.815642	1
Ublcp1	-0.560132	0.979356
G430095P16Rik	-0.960309	1
Nipbl	-0.258211	0.242901
Stx1a	-1.06276	1
Acyp1	-0.37914	0.578531
Rpa3	-0.432657	0.715505
Gm28809	-0.970607	1
Hspa5	-0.165501	0.0489188
Cflar	-0.290061	0.337312
Rabif	-0.472597	0.818987
Gdi1	-0.303243	0.38013
Zc3h7a	-0.389992	0.623103
Ly9	-0.334388	0.474107
Tbc1d23	-0.653324	1
Sqstm1	-0.219988	0.161005
Pigv	-0.725714	1
Smim15	-0.369609	0.576802
Cnst	-0.776129	1
Stard3	-0.52244	0.944371
Pcmtd1	-0.417082	0.706343
Arhgef3	-0.273804	0.315004
4930453N24Rik	-0.350987	0.545979
Zfp467	-1.02213	1
Iqce	-0.957666	1
Gbp7	-0.39973	0.683156
Stard4	-0.759202	1
Tnfaip8l1	-0.455397	0.825748
AC147041.1	-1.37596	1
Rab1a	-0.411031	0.716147
Mgst3	-0.938655	1
Cacna2d4	-0.878935	1
Ankrd50	-1.22856	1
Trim14	-0.514892	0.960816
Rab18	-0.347825	0.552725
Ski	-0.464852	0.863553
Gm19705	-1.01911	1
Wnk1	-0.279244	0.368146
Nab2	-0.291073	0.406076
Epsti1	-0.433405	0.804844
Tanc1	-1.10358	1
Cat	-0.382569	0.672765
Ckb	-0.454914	0.861419
Tra2a	-0.243617	0.268589
Exosc3	-0.31727	0.501596
Apobec1	-1.46272	1
Fhod1	-1.00904	1
Bloc1s1	-0.275559	0.380891
Pim1	-0.507778	0.996091
Tmem108	-1.23414	1
Arpc1b	-0.13446	0.0300831
Ddx3x	-0.365527	0.658509
Spice1	-0.764618	1
Zfp800	-0.436164	0.852724
Cmas	-0.873514	1
1810006J02Rik	-1.03129	1
Mettl27	-1.1241	1
Bptf	-0.31245	0.50851
Patj	-0.634203	1
Ubqln2	-0.504921	1
Ripk1	-0.56386	1
Avl9	-0.403599	0.777552
1110034G24Rik	-0.430358	0.852789
Tmx1	-0.380866	0.725752
Gt(ROSA)26Sor	-0.427955	0.854034
Mturn	-0.764963	1
Hectd4	-1.01957	1
Picalm	-0.439778	0.886262
Tm2d1	-0.30632	0.509074
Sh3bp1	-0.337746	0.608202
Smim14	-0.303699	0.502409
Tle4	-0.419556	0.843253
Syne1	-0.732287	1
Gdap2	-0.612485	1
Sdcbp2	-1.38248	1
Hsd17b11	-0.898854	1
Arih2	-0.420781	0.856243
Chic1	-0.931647	1
Fam76b	-0.42464	0.875077
6-Sep	-0.210256	0.22191
Slc12a7	-0.519385	1
Aldh2	-0.769743	1
Ctps2	-0.479888	1
Abhd15	-1.89214	1
Ipo11	-0.616313	1
Scarb2	-0.464637	0.980961
Diaph2	-0.710333	1
Sipa1l1	-0.395955	0.822137
Rragd	-1.36039	1
Chd1	-0.325873	0.617969
Washc4	-0.489552	1
Uba7	-0.464431	0.993831
Leng9	-0.795071	1
Xlr	-1.08061	1
Fchsd2	-0.410216	0.8712
Cd164	-0.262739	0.421714
Dcaf12	-0.440443	0.949465
Cfl1	-0.0938803	0.00605503
Ccdc82	-0.443985	0.964668
Cggbp1	-0.392792	0.841434
Trappc9	-0.527355	1
Plec	-0.355653	0.742127
Adh1	-1.13154	1
Gm20186	-0.543623	1
Gpbp1l1	-0.367269	0.782895
Fam46a	-1.44098	1
Tmem176b	-1.92345	1
Rbm18	-0.402538	0.885155
Rab8a	-0.207145	0.253065
Wdr26	-0.374621	0.818603
Galnt10	-0.857538	1
Rab27a	-0.700423	1
Syf2	-0.221933	0.317687
Bcl2a1b	-0.348053	0.747963
Zfp62	-0.45089	1
Zmat1	-0.862485	1
Rdh12	-1.60516	1
Ccdc28b	-0.861981	1
Zfp64	-0.56815	1
Appl2	-0.731774	1
Bad	-0.620583	1
Aven	-0.982898	1
Prkx	-0.468194	1
Gm11707	-0.435889	1
Fam177a	-0.559539	1
Vkorc1	-0.51697	1
Poc1b	-0.782809	1
Lpar6	-0.506425	1
Arl15	-0.502095	1
Ppcdc	-0.478388	1
Ccdc125	-0.854783	1
Man2a1	-0.561589	1
Rpl19	-0.0540676	7.64e-05
Nras	-0.317604	0.677931
Kat2b	-0.558002	1
Abhd18	-0.618242	1
Rps24	-0.050942	4.08e-05
Celf2	-0.195596	0.248021
Fbxo22	-0.574105	1
Il3ra	-1.23821	1
Timp2	-0.592633	1
Dnase1l1	-0.872386	1
Pccb	-0.760806	1
Aff1	-0.606244	1
Clk4	-0.33369	0.752876
Cryl1	-0.671472	1
Prrg1	-0.893889	1
Pias1	-0.298212	0.638002
Gm4814	-1.27366	1
Fasl	-0.549529	1
Igflr1	-0.459762	1
Sdccag8	-0.82745	1
Susd6	-0.431541	1
Jaml	-1.04896	1
Smim7	-0.404591	0.96728
Micall1	-0.784265	1
Gm32633	-0.727431	1
Mgat4a	-0.957449	1
Ppp2r5c	-0.371812	0.886287
Armcx5	-1.08356	1
Ar	-0.833905	1
Slc25a24	-1.10449	1
Kri1	-0.366395	0.876839
Ccs	-0.373065	0.900456
9330175E14Rik	-0.702494	1
Limk2	-0.431758	1
Baz2b	-0.529162	1
Ubash3b	-0.526918	1
Trip11	-0.345353	0.828188
Ndufa6	-0.137161	0.0901114
Mum1	-0.47605	1
Rps21	-0.0638357	0.000810641
Lmbr1l	-0.378444	0.937091
Chil5	-1.4703	1
Ttll3	-1.15792	1
Tnrc6c	-0.489293	1
Aldh7a1	-0.781697	1
Aldh6a1	-0.782902	1
Haus4	-0.598739	1
Hebp1	-1.14862	1
Crebrf	-0.460665	1
Clint1	-0.439698	1
Tubb2a	-0.580845	1
Gm20696	-0.450967	1
Vamp3	-0.46837	1
Gm42418	-0.133581	0.0896493
Snx14	-0.572507	1
Pnpla7	-0.724879	1
Clybl	-1.44482	1
Sirt7	-0.301958	0.716605
Lzts1	-0.914871	1
Daam1	-0.817794	1
Adcy7	-0.323988	0.805425
Dpp4	-0.516952	1
Angel2	-0.358214	0.914191
Gm42742	-1.41982	1
Ncoa1	-0.800196	1
Ipcef1	-0.302412	0.740622
Klhl28	-0.545509	1
Btbd19	-0.509882	1
1810041H14Rik	-0.570716	1
Rnf146	-0.424109	1
Arl8a	-1.26329	1
Cnppd1	-0.337601	0.876411
Cyb5d2	-0.924355	1
Mapk1ip1l	-0.394918	1
Slc36a3os	-0.991709	1
Laptm4b	-1.27577	1
Rhobtb2	-0.674396	1
St6gal1	-0.277457	0.674815
Trappc6a	-0.38265	1
Nr4a3	-0.465777	1
Mcl1	-0.301529	0.764314
Tmed5	-0.242439	0.542249
Nsmce1	-0.285735	0.709618
Adi1	-0.3323	0.880202
Ocel1	-0.342799	0.911983
Ring1	-0.386852	1
B4galt3	-0.553784	1
Dpysl2	-0.565199	1
Sp2	-0.422387	1
Pfn2	-1.34377	1
Adipor1	-0.362447	0.978229
Abi3	-0.477734	1
Man2a2	-0.725102	1
Hltf	-0.500531	1
Irgm2	-0.747694	1
Uqcrfs1	-0.181343	0.304806
Polg	-0.57813	1
Col11a2	-1.4125	1
Abcg3	-1.06816	1
Trpm7	-0.346725	0.942089
2410004B18Rik	-0.453475	1
Fam8a1	-0.81024	1
Ech1	-0.271838	0.687063
Cyld	-0.328858	0.892399
Prkag1	-0.342663	0.936751
mt-Nd4	-0.108194	0.0515934
Ttll5	-0.844874	1
Dock11	-0.348327	0.956991
Ppp3ca	-0.462591	1
Acadl	-0.648372	1
Morc3	-0.349867	0.966077
Tmem175	-0.598991	1
Zbtb7b	-0.317762	0.866792
Mypopos	-0.665868	1
Pts	-0.359531	0.995799
Zfp994	-0.815221	1
Tspan32	-0.183737	0.337379
Mboat1	-0.542402	1
Ust	-1.35042	1
Casp9	-1.01071	1
Hmgcr	-0.40241	1
Cdk2	-0.624829	1
Zfp53	-0.949191	1
Ap3m1	-0.384465	1
Hinfp	-0.764974	1
Ankrd13d	-1.43951	1
Gm14966	-1.10667	1
Cbl	-0.312606	0.885155
Myl6	-0.0983902	0.040538
Rgmb	-0.589519	1
Aip	-0.218272	0.513273
E030030I06Rik	-1.17593	1
Sorl1	-0.470079	1
Trbv2	-0.505339	1
Cox17	-0.195827	0.418043
Lrrc8a	-0.818612	1
5830432E09Rik	-0.990378	1
Tmem30a	-0.326632	0.945511
Trim30a	-0.426288	1
Acvr1b	-0.482343	1
Rpl13a	-0.0628863	0.00277487
Nckap5l	-0.934823	1
Elovl5	-0.269792	0.748948
Card11	-0.329579	0.962563
Naa38	-0.285898	0.816387
Map4k5	-1.20508	1
1110008F13Rik	-0.384385	1
1810062G17Rik	-1.82109	1
Vsir	-0.246971	0.666569
Abcb9	-0.526888	1
Esco1	-0.280625	0.804068
Leprot	-0.377992	1
Ccdc12	-0.190892	0.420805
Numa1	-0.273542	0.782367
Tmbim4	-0.422894	1
Ulk3	-0.562831	1
Golph3	-0.320363	0.957284
Ttf1	-0.541171	1
Cdc25b	-1.1334	1
Gnpda2	-0.443175	1
Akt3	-0.933498	1
2810001G20Rik	-0.712201	1
Rmnd1	-0.498506	1
Oas1c	-0.907322	1
Tmem181a	-0.260789	0.75404
Epb41	-0.471339	1
Ppp1r10	-0.348138	1
Gm44148	-0.911051	1
Jkamp	-0.440186	1
Myo18a	-0.640382	1
Nck2	-1.25667	1
Trbv20	-0.565948	1
App	-0.963157	1
Cmtm6	-0.294401	0.89808
Lcp1	-0.121892	0.134573
Camkmt	-0.599248	1
Panx1	-0.313913	0.970643
Amigo2	-0.731356	1
Tm9sf3	-0.361206	1
Nbeal2	-0.913922	1
Tmem234	-0.15734	0.301452
Stk3	-0.74896	1
B3gnt2	-0.332348	1
Nfe2l2	-0.392374	1
Brwd3	-0.542314	1
Tbc1d22b	-0.497696	1
Coro7	-0.328731	1
Il17ra	-0.277456	0.858774
Limd1	-0.425451	1
Lmbrd1	-0.365683	1
Cd53	-0.12818	0.176221
Retreg3	-0.304214	0.971164
Art4	-1.07794	1
Fam122a	-0.709667	1
Ibtk	-0.41961	1
Galnt9	-1.24769	1
Izumo4	-0.364734	1
Tk2	-0.415907	1
Slc25a30	-0.578835	1
Dtx2	-0.510376	1
1810034E14Rik	-1.25306	1
Zfp512	-0.426002	1
Ccnt1	-0.306016	0.998168
Maml2	-0.443654	1
Rlim	-0.301115	0.982807
Slc25a23	-0.687459	1
Cnbd2	-0.847879	1
Abcd1	-0.726221	1
Fnip1	-0.528034	1
Wscd2	-1.15261	1
Slc30a7	-0.40302	1
Pramef8	-0.551075	1
Mrpl33	-0.168667	0.416307
Syne2	-0.845105	1
Khdrbs3	-0.905871	1
Tmlhe	-0.87537	1
Kcnh3	-1.01039	1
Rexo5	-0.772486	1
Ndel1	-0.320946	1
Sh3glb2	-0.440329	1
Nrbf2	-0.37311	1
Lats1	-0.755326	1
Kremen1	-0.902911	1
Icam2	-0.376626	1
Cyp4f13	-0.643167	1
Lrig2	-0.542337	1
Ppp1r9b	-0.506038	1
Socs4	-0.504194	1
Pibf1	-0.566631	1
Dopey1	-0.459896	1
Gnl3l	-0.511467	1
Arhgap27os3	-0.412702	1
Tshz1	-0.545264	1
Gm29243	-0.757335	1
Hnrnpf	-0.0900277	0.0671653
Spata2l	-0.934972	1
Taok2	-0.60934	1
Haus8	-0.644136	1
Zfand6	-0.26066	0.903093
Ppm1h	-0.582022	1
Gm11695	-1.646	1
Usp8	-0.413966	1
Pja2	-0.426086	1
Tmem131	-0.367158	1
Ap5b1	-0.881105	1
Mppe1	-0.432296	1
Patl1	-0.489559	1
Fam98c	-0.429035	1
Vamp2	-0.378254	1
Foxo4	-0.836798	1
Ube2h	-0.509167	1
Trbv13-3	-0.55124	1
Prrt1	-1.01764	1
Tmem251	-0.393943	1
Cd2	-0.100722	0.122489
Higd2a	-0.2034	0.680911
Hadh	-0.375517	1
D17H6S53E	-0.819341	1
Setd3	-0.443278	1
Gbp2b	-0.745564	1
P2rx4	-0.516593	1
Mfng	-0.373606	1
Dynlt1f	-1.02483	1
Krcc1	-0.229426	0.828126
Dhx40	-0.353177	1
Trav15-1-dv6-1	-0.626065	1
Nlrc3	-0.37988	1
Klf7	-0.318085	1
Rictor	-0.342974	1
Csnk1a1	-0.132206	0.308233
Zmym6	-0.994704	1
Lamtor3	-0.323204	1
Rlf	-0.323125	1
Ids	-0.729232	1
Arhgap30	-0.171058	0.541006
Dirc2	-1.23333	1
Slc20a1	-0.416427	1
Cd200r3	-0.850174	1
Os9	-0.258343	0.977047
Lax1	-0.315367	1
Rhoa	-0.103532	0.157927
Aff3	-0.533295	1
Prkch	-0.11436	0.21591
Jmjd1c	-0.338432	1
Zfp597	-0.579102	1
Acap2	-0.314223	1
Uso1	-0.373429	1
Pink1	-0.564157	1
Phf11a	-1.24458	1
Hid1	-0.779585	1
B3galt4	-0.431221	1
Bbx	-0.392746	1
Ago3	-0.364401	1
Acap3	-1.09983	1
Pcbd2	-0.627743	1
Ndufv3	-0.157	0.482203
Ttc14	-0.235676	0.900456
Srgap2	-0.615166	1
Lrpap1	-0.427801	1
Dyrk1b	-0.873905	1
Cic	-0.440026	1
Kbtbd2	-0.554378	1
Fbxw4	-0.75896	1
BC051226	-0.481313	1
Evi2b	-0.488233	1
Snx33	-1.03431	1
Tlr1	-0.419178	1
Bmt2	-0.825988	1
Nebl	-1.46019	1
Ppp6r2	-1.05874	1
Jund	-0.197018	0.73317
Prex1	-0.369871	1
Wipf2	-0.463152	1
Trim56	-0.376552	1
Zfp652	-0.539061	1
Dennd1a	-0.454974	1
1700010I14Rik	-1.12363	1
Zfp292	-0.23275	0.922404
Parp9	-0.334929	1
Zfp236	-0.605346	1
Gm13842	-0.728241	1
Crtc3	-0.484359	1
Pdpk1	-0.313898	1
Gsdmd	-0.303955	1
Vps41	-0.327613	1
Dnajb9	-0.415217	1
Gypc	-0.378627	1
Egln2	-0.32894	1
Fbxo28	-0.529565	1
Dgkd	-0.280535	1
Itpr1	-0.463227	1
Slc35a2	-0.586739	1
Rsrc2	-0.192726	0.74049
Rgs11	-1.10815	1
Map4k2	-0.333056	1
Sp4	-0.381013	1
Cd8b1	-0.495651	1
Cnot10	-0.34006	1
Nck1	-0.338253	1
Prdm10	-0.743009	1
Pkn1	-0.45447	1
Ercc5	-0.556827	1
Ythdc1	-0.220903	0.898841
Tiparp	-0.720548	1
Abca2	-0.746864	1
Rab29	-0.4301	1
Rtl8c	-0.743605	1
Map3k12	-1.0332	1
Rasgrf2	-0.723356	1
Lst1	-0.611897	1
Arhgef10	-0.454076	1
Alyref2	-0.473277	1
Ankzf1	-0.529856	1
Tmf1	-0.530627	1
Gm13546	-0.502958	1
Trim35	-0.330577	1
Fam214a	-0.546238	1
Plekhn1	-0.734246	1
Smad5	-0.449245	1
Trim34a	-0.693999	1
Nisch	-0.20196	0.841434
Osbpl11	-0.45602	1
Ddhd1	-0.621634	1
Dlgap5	-0.777273	1
Gmfb	-0.405453	1
Rps6ka5	-0.953574	1
Fem1c	-0.491489	1
Srpr	-0.236828	1
Nabp1	-0.446748	1
C1galt1c1	-0.481418	1
Fcho1	-0.336996	1
Bcr	-1.14932	1
Nudt14	-0.456493	1
Nub1	-0.263504	1
Mtch1	-0.865097	1
Fez2	-0.629791	1
Zfp410	-0.504516	1
Brap	-0.5969	1
F2rl1	-0.585685	1
Paox	-0.639722	1
Bet1l	-0.388701	1
Trmo	-0.775658	1
Pdcd6ip	-0.267798	1
Zmynd11	-0.372132	1
Gbp8	-0.379627	1
Ccdc69	-0.436296	1
Mtrf1l	-0.70279	1
Psd4	-0.355715	1
Pik3r1	-0.244729	1
Stag2	-0.236628	1
Dynlt1c	-0.445909	1
Mboat7	-0.309307	1
Gpcpd1	-0.2575	1
Pygm	-1.36106	1
Rab4a	-0.574237	1
Atp8a1	-0.507748	1
BC005537	-0.310906	1
Tmem189	-0.789377	1
Slc27a1	-0.858223	1
Pim3	-0.521372	1
Fam126a	-0.66639	1
Chaf1b	-0.583178	1
Hexa	-0.442119	1
Zfc3h1	-0.246101	1
Mus81	-0.419197	1
Slamf1	-0.368273	1
Cyb561a3	-0.562004	1
9930111J21Rik1	-0.677433	1
Pkn2	-0.387772	1
Dock10	-0.221095	1
Ubl5	-0.101017	0.264656
Rnf214	-0.465599	1
Dglucy	-0.686158	1
Wdyhv1	-0.396837	1
Kctd5	-0.701616	1
Kdm3a	-0.397213	1
AC165953.2	-1.06867	1
Atxn7l1	-0.385947	1
BC017643	-0.27076	1
Gstm4	-0.913815	1
Ano10	-0.38306	1
Ttc21b	-0.783623	1
Eml3	-0.364845	1
Csnk1g2	-0.425887	1
Pcyt1a	-0.898031	1
Fbxl14	-0.516195	1
Carns1	-0.907939	1
Oser1	-0.300628	1
Lrrc61	-0.439729	1
Thap1	-0.523158	1
Chuk	-0.523107	1
Tor1a	-0.30997	1
Stk11ip	-0.695247	1
Epm2aip1	-0.545031	1
Ubl3	-0.337394	1
Id3	-0.236428	1
Mfsd10	-0.573564	1
Pomc	-1.22895	1
Ezr	-0.105331	0.337379
Brip1os	-0.54335	1
Tbc1d16	-1.14324	1
Dck	-0.422884	1
Ndufb11	-0.100685	0.310757
Lmf1	-0.527075	1
Clta	-0.0917897	0.246772
Proser3	-0.839334	1
Tcn2	-0.813513	1
Prag1	-0.558804	1
Lrch4	-0.44055	1
Zfyve27	-0.395978	1
Cyp2d22	-0.717797	1
1700025G04Rik	-0.533365	1
Entpd5	-0.50645	1
Trappc2l	-0.246685	1
Cbx7	-0.607489	1
Cpm	-0.990368	1
Plin3	-0.513854	1
Anxa2	-0.824859	1
Tapt1	-0.715207	1
Gstp3	-0.214058	1
Abcg1	-0.321649	1
Zfp644	-0.280794	1
Lats2	-0.591456	1
Enc1	-0.594265	1
Zfp715	-0.68775	1
Slc25a36	-0.382713	1
BC147527	-0.57714	1
Nipal3	-0.490554	1
Tmx4	-0.431889	1
Fkrp	-0.534341	1
Pak2	-0.128479	0.576441
Capg	-0.30345	1
Eri2	-0.865732	1
Socs1	-0.391796	1
Slc2a3	-0.50003	1
Itch	-0.290416	1
B230219D22Rik	-0.40345	1
Erlec1	-0.374123	1
Gm6712	-1.05872	1
Xpc	-0.469753	1
Ttyh3	-0.35093	1
Rpa1	-0.218479	1
Fam208a	-0.256885	1
Mllt3	-0.205583	1
Dvl1	-0.992908	1
Vps11	-0.387528	1
Dvl3	-0.936825	1
Pxk	-0.344742	1
Rmdn1	-0.3297	1
Heca	-0.424787	1
Xaf1	-0.395421	1
P2ry10	-0.433354	1
Fmo5	-0.633162	1
Ebp	-0.26654	1
Uros	-0.519636	1
Antxr2	-0.652203	1
Smurf1	-0.675155	1
Blvrb	-0.555035	1
Trav13-1	-0.568296	1
Man2c1os	-0.797379	1
Mov10	-0.437516	1
Tcf20	-0.339684	1
Fry	-0.926424	1
Zfp658	-1.00633	1
Kbtbd3	-0.481569	1
Parp14	-0.299895	1
Clk3	-0.350287	1
Birc2	-0.288683	1
Klc4	-0.81894	1
Srd5a3	-0.371667	1
Paqr7	-0.412076	1
Hipk3	-0.510121	1
Rtl8a	-0.4473	1
Gm19261	-0.607072	1
Hs6st1	-0.962322	1
E230001N04Rik	-0.579116	1
Eif4ebp2	-0.249785	1
Ptk2	-0.903217	1
Rnf113a2	-0.364412	1
Aqr	-0.246193	1
Zfp358	-0.859332	1
Slc11a2	-0.550539	1
Pde11a	-0.585454	1
Arhgap39	-0.702046	1
Brd9	-0.269674	1
N6amt1	-0.391342	1
C2cd3	-0.322009	1
Dock9	-0.685324	1
Pan2	-0.493659	1
Zxdb	-0.691288	1
Ranbp9	-0.517404	1
Myo10	-0.463431	1
Ccdc97	-0.364578	1
Arl6ip1	-0.0927855	0.385415
Cox11	-0.375462	1
Nrd1	-0.203828	1
Ppm1k	-0.635334	1
Slc41a1	-0.391346	1
Serinc5	-0.856701	1
Acsf2	-0.79602	1
Mlec	-0.271512	1
Gm33994	-0.766329	1
Mmaa	-0.762146	1
Peli1	-0.11059	0.568414
Agtpbp1	-0.452128	1
Sertad3	-0.476704	1
Asrgl1	-0.398609	1
Pym1	-0.276417	1
Prkaa1	-0.533577	1
1810013L24Rik	-0.547288	1
Trav12-1	-0.790362	1
Cdkn2aip	-0.327658	1
Mapk1ip1	-0.463431	1
Gm34006	-0.300686	1
Jarid2	-0.162554	0.995878
Rbm5	-0.183124	1
Pik3cg	-0.385598	1
Gm39323	-0.978724	1
Slc25a25	-0.469656	1
Mcub	-0.561784	1
Clcn6	-0.83795	1
Smpd1	-0.535824	1
Xpo4	-0.32735	1
Tspyl4	-0.580697	1
E4f1	-0.407573	1
Trim12c	-0.260045	1
Sub1	-0.0896433	0.419526
Zfand2b	-0.323114	1
Borcs8	-0.171295	1
Kdm6b	-0.217574	1
Ganc	-0.520497	1
H2-DMa	-0.399342	1
Ippk	-0.571528	1
Tubd1	-0.559189	1
Fbxl8	-0.460646	1
BC043934	-0.621573	1
Cracr2a	-0.466244	1
Slc35a5	-0.43741	1
Dnajb12	-0.449017	1
Helz	-0.304819	1
Ldhb	-0.298237	1
Arhgef11	-0.820725	1
Ttll1	-0.889504	1
Rwdd2b	-0.561049	1
Sertad2	-0.276691	1
Glb1	-0.511765	1
Il10ra	-0.896573	1
Rfx3	-0.489327	1
Alkbh5	-0.270656	1
Bcat2	-0.310334	1
Pqlc2	-0.986269	1
Frg1	-0.176511	1
Gcc1	-0.569588	1
Ints12	-0.384428	1
Pea15a	-0.334843	1
Gmeb2	-0.6175	1
Fkbp1a	-0.0918655	0.483619
Son	-0.0772893	0.331527
Uqcrh	-0.0707156	0.264416
Traf4	-0.913694	1
Ppp1r12a	-0.182114	1
Habp4	-0.531243	1
Fam204a	-0.214394	1
Itih5	-0.545343	1
B4galt5	-0.818348	1
Slc25a40	-0.360815	1
Cetn2	-0.210946	1
Sigirr	-0.287256	1
Atg2a	-0.363881	1
Wdr78	-0.98328	1
Acot13	-0.327565	1
Wdr6	-0.386722	1
Tor2a	-0.274149	1
Nufip2	-0.275237	1
Inafm1	-0.81173	1
Map3k1	-0.376656	1
Mfhas1	-0.422876	1
Usp2	-0.701088	1
Ankrd13a	-0.398477	1
Ube4a	-0.299508	1
Casp7	-0.566015	1
Rcan3	-0.386866	1
Gk	-1.20403	1
Ssu72	-0.116709	0.761432
Zfp646	-0.334549	1
2810021J22Rik	-0.65053	1
Zfp266	-0.307084	1
Sec62	-0.11179	0.723291
Pgm2l1	-0.591674	1
Atg10	-0.585728	1
Cdc40	-0.202741	1
Nmi	-0.222631	1
C920021L13Rik	-0.796122	1
Ldlrad4	-0.957679	1
Dnajc9	-0.248432	1
Rp9	-0.172967	1
Eogt	-0.764237	1
Slc33a1	-0.502831	1
Tmed8	-0.506495	1
Slc15a4	-0.944668	1
Trbv12-1	-0.741226	1
Zfp945	-0.474132	1
Nipal1	-0.368795	1
Kdm8	-0.801526	1
Usp16	-0.20255	1
Tmem64	-0.48218	1
Ano6	-0.333909	1
Rundc1	-0.438397	1
Tulp3	-0.635123	1
Cst3	-0.187696	1
Dexi	-0.623991	1
Ppp3cb	-0.315377	1
Abhd5	-0.554768	1
Gm14325	-0.569518	1
Srf	-0.439143	1
Prrc2b	-0.291422	1
Triobp	-0.397505	1
Arntl2	-0.695414	1
Ncstn	-0.292552	1
Decr2	-0.671116	1
Wars2	-0.536513	1
Gpr155	-0.840625	1
Zscan21	-0.522437	1
Dmxl1	-0.396462	1
Ska2	-0.62549	1
Dand5	-0.793525	1
Phip	-0.219711	1
Rab21	-0.357853	1
Nipsnap2	-0.279697	1
Mettl15	-0.597783	1
Ly75	-0.323903	1
Pi4kb	-0.301898	1
Mpzl3	-0.427613	1
Ift46	-0.510476	1
Abtb2	-0.510998	1
Trip12	-0.199544	1
Mtss1	-0.285571	1
Xlr4b	-0.152847	1
Gpr68	-0.783909	1
Mier1	-0.186484	1
7-Mar	-0.191478	1
Arpc4	-0.07505	0.440368
Itm2c	-0.16245	1
Trav5-4	-0.602564	1
Cep120	-0.403756	1
Trbv13-2	-0.292201	1
2-Mar	-0.253131	1
4732440D04Rik	-0.398314	1
H1f0	-0.609584	1
Actr1a	-0.241508	1
Utp3	-0.184311	1
Grina	-0.240456	1
AU040320	-0.317242	1
Tollip	-0.412311	1
Tecr	-0.145052	1
Trbv14	-0.757087	1
Lca5	-0.891866	1
Ccsap	-0.449245	1
Dbf4	-0.395579	1
Tspyl1	-0.230064	1
Cyth4	-0.26627	1
Supt4a	-0.102636	0.777946
Enpp5	-1.07987	1
Rps10	-0.0332065	0.0291832
Ccdc59	-0.186498	1
Atg9a	-0.622973	1
Ikzf5	-0.445344	1
Slc25a12	-0.228348	1
Mlycd	-0.70331	1
Tmco1	-0.222845	1
Ppard	-0.449829	1
Terf1	-0.243603	1
Mllt11	-0.37655	1
Trav7d-4	-0.45045	1
Chfr	-0.2604	1
6-Mar	-0.292686	1
Rab5a	-0.239052	1
Napg	-0.275131	1
Dhrs1	-0.4579	1
Prpf38b	-0.137122	1
Abhd12	-0.378513	1
Mdm1	-0.709572	1
Gm10762	-0.775808	1
Arhgap12	-0.346252	1
Tada2b	-0.721816	1
Actr8	-0.304904	1
Rcor3	-0.493393	1
Itgb3bp	-0.369071	1
Slbp	-0.253997	1
Mroh1	-0.606565	1
Cd226	-0.420426	1
Cpne1	-0.382559	1
Trbv26	-0.898165	1
Araf	-0.272171	1
Abca1	-0.513764	1
Tasp1	-0.351104	1
Trim11	-0.240114	1
Dennd4a	-0.382233	1
Ap1b1	-0.270946	1
Gm15545	-0.684043	1
Arhgdia	-0.076647	0.554049
Gbp6	-0.589302	1
Cep350	-0.342939	1
Vwa5a	-0.757034	1
Accs	-0.636504	1
Riok1	-0.233265	1
Eya2	-0.871114	1
Nemp2	-0.359338	1
Iqsec1	-0.602662	1
Manba	-0.399962	1
Papss1	-0.341109	1
Agpat4	-0.588583	1
Hlcs	-0.438151	1
Wdr45b	-0.317925	1
Pml	-0.333369	1
Tmco6	-0.367373	1
Polr2a	-0.145764	1
Ampd3	-0.863106	1
Gtpbp1	-0.275428	1
Vps53	-0.315023	1
Mkl1	-0.198508	1
Akirin1	-0.215686	1
Siae	-0.5155	1
Usp32	-0.477488	1
Trbc1	-0.192699	1
Dclre1b	-0.563073	1
Sntb2	-0.545605	1
Hook2	-0.941886	1
Zbtb2	-0.359231	1
H2-Q4	-0.066651	0.46016
Stx7	-0.348209	1
Cacnb1	-0.634616	1
Actr2	-0.111511	0.993831
Atp6v0e2	-0.685049	1
Mical1	-0.323202	1
Mbd6	-0.395383	1
Rsrp1	-0.096444	0.855699
Neu1	-0.300064	1
Rnf115	-0.268331	1
Bnip2	-0.24191	1
Mpv17	-0.543583	1
Lypd6b	-0.769606	1
Elmod3	-0.607428	1
Slc25a11	-0.158204	1
Msrb2	-0.439422	1
Trav7-1	-0.477203	1
Mogs	-0.440056	1
Zfp68	-0.367393	1
Sec22c	-0.49728	1
Aes	-0.207342	1
Gm38394	-0.638589	1
Lppos	-0.616699	1
Acad11	-0.682507	1
Atxn7	-0.406298	1
Mtmr3	-0.384837	1
Tyro3	-0.774622	1
Insr	-0.335048	1
Sik2	-0.337635	1
Trbv19	-0.390833	1
Furin	-0.611714	1
Trbv24	-0.547723	1
Eri1	-0.236009	1
Cdt1	-0.319567	1
Acadsb	-0.458717	1
Naif1	-0.694913	1
Inafm2	-0.615489	1
Trav7-3	-0.30131	1
Tnk2	-0.480346	1
Mkrn1	-0.177991	1
Ascc1	-0.325232	1
Letm2	-0.307865	1
Ddrgk1	-0.171711	1
AC174678.1	-0.768833	1
Dag1	-0.577633	1
Dtx3l	-0.250646	1
Rnf166	-0.343736	1
Cep135	-0.418508	1
Rad9b	-0.653566	1
Abr	-0.406851	1
Klf3	-0.228243	1
Aup1	-0.114706	1
Tulp4	-0.335131	1
Pgghg	-0.42591	1
Elmo2	-0.339142	1
Pon2	-0.261433	1
Slc25a29	-0.588864	1
C1galt1	-0.429117	1
Slc4a1ap	-0.303635	1
Mospd3	-0.252138	1
Map3k3	-0.475615	1
Hmg20a	-0.255428	1
Mast3	-0.280465	1
Lrch3	-0.255772	1
Klhl18	-0.375326	1
Sun1	-0.394732	1
Ing1	-0.262666	1
Rtel1	-0.535268	1
Rnaset2b	-0.922266	1
Camk2d	-0.157115	1
Il1rl2	-0.468376	1
Uimc1	-0.215213	1
Zfp335	-0.450291	1
Bbs9	-0.522802	1
Gm20324	-0.396195	1
Cenpa	-0.346518	1
Donson	-0.271554	1
Immp1l	-0.191111	1
2-Mar	-0.236025	1
Heatr5b	-0.523398	1
Snx2	-0.238524	1
C2cd2	-0.550274	1
Pacs2	-0.484057	1
Tmem68	-0.407896	1
Znrf2	-0.282255	1
Lnpep	-0.134067	1
Lgmn	-0.823896	1
Cfap36	-0.336022	1
Akr1c13	-0.457359	1
Ehbp1l1	-0.396477	1
Auts2	-0.788353	1
Zfp707	-0.391327	1
Elk4	-0.198865	1
Sypl	-0.217341	1
Cyb5a	-0.100805	1
Vps28	-0.0861837	0.894168
Ficd	-0.600318	1
Ebpl	-0.261981	1
Trav9-2	-0.406363	1
Zc3h10	-0.408136	1
Stoml1	-0.556651	1
Pkp3	-0.195015	1
Rpl30	-0.0281533	0.0547419
Atcay	-0.602176	1
Tnfrsf13b	-0.295314	1
Cmc4	-0.397638	1
Hectd1	-0.157517	1
Zfp871	-0.233448	1
Miip	-0.255379	1
Oxnad1	-0.387367	1
Trav14-1	-0.235034	1
Dgkh	-0.484884	1
Arhgap18	-0.432624	1
Rnf6	-0.236296	1
Trbv1	-0.328023	1
Smc5	-0.286364	1
Selenos	-0.149403	1
Appbp2os	-0.776097	1
Skil	-0.171165	1
Dmtf1	-0.208244	1
Gprasp1	-0.420367	1
Hes6	-0.292689	1
Plekho2	-0.401052	1
Sh3bp2	-0.369011	1
Kmt2b	-0.403795	1
Sec63	-0.364149	1
Gpatch2l	-0.31307	1
Acox3	-0.392963	1
Slc45a4	-0.888296	1
Med11	-0.219541	1
Galnt1	-0.291928	1
L3mbtl3	-0.323153	1
Trim26	-0.191176	1
Ifit2	-0.423094	1
Ankmy2	-0.413808	1
1810062O18Rik	-0.729971	1
Nme4	-0.372588	1
Trav6-4	-0.49711	1
Ccdc71l	-0.958325	1
Smurf2	-0.383924	1
Trav14n-3	-0.527031	1
Edem3	-0.318279	1
Coro1b	-0.107244	1
Glg1	-0.197039	1
Prkdc	-0.310371	1
Tmsb15l	-0.390302	1
Ppp2cb	-0.624371	1
Fryl	-0.185265	1
Tbc1d19	-0.852079	1
Svil	-0.223233	1
Agpat2	-0.579773	1
Carhsp1	-0.533261	1
Rtf1	-0.133487	1
Ube2s	-0.242143	1
Stx17	-0.384148	1
Serpinb9	-0.406074	1
Gm5617	-0.365499	1
Zfp518a	-0.360556	1
Zfp119a	-0.505481	1
Sptlc2	-0.230884	1
Carf	-0.672292	1
Itgb2	-0.0808882	0.948995
Leng8	-0.23278	1
[truncated: 7,454 more rows]

## Sheet: SKG_High_v_WT_High_Tnfrsf9_pos
gene	logfoldchange	p_value	adj_p_value
H2-Q7	-2.81122	8.86e-33	2.95e-29
Tmem181a	-2.37806	6.91e-38	3.84e-34
Gm10260	-1.43592	5.98e-36	2.49e-32
Pfdn1	-1.22014	3.52e-12	1.43e-09
Gm3839	-1.03866	9.81e-17	7.43e-14
Tomm6	-1.01977	0.000167725	0.0150677
Nme1	-0.986855	4.11e-19	4.02e-16
Sptssa	-0.838685	3.54e-09	8.68e-07
Itm2a	-0.832773	1.54e-09	4.07e-07
Gimap7	-0.747228	3.9e-08	8.56e-06
Izumo1r	-0.724138	3.16e-07	5.8e-05
Nrip1	-0.64015	0.000674633	0.0472413
Timm10b	-0.609547	9.07e-05	0.00894384
Lef1	-0.57019	9.31e-14	5.51e-11
Cd52	-0.502385	5.09e-16	3.69e-13
Ephx1	-0.487974	1.09e-05	0.00128075
Gimap4	-0.436643	1.76e-07	3.34e-05
Cd5	-0.432654	2.62e-10	7.93e-08
mt-Atp6	-0.414004	1.05e-27	2.5e-24
Cd28	-0.405936	5.18e-07	8.99e-05
Cd3g	-0.319454	2.34e-10	7.24e-08
Gimap6	-0.311657	7.64e-05	0.00766681
Myl6	-0.311353	1.66e-11	6.16e-09
Gimap3	-0.307939	4.96e-05	0.00516468
Npc2	-0.296391	5.51e-05	0.00566474
Trbc2	-0.292735	0.000171829	0.0153139
Ms4a4b	-0.283377	6.55e-06	0.000821003
Prdx6	-0.283202	9.53e-05	0.00934393
Cd2	-0.275927	1.62e-05	0.00185286
Arpc3	-0.260167	8.82e-05	0.00875398
Sh3bgrl3	-0.256302	8.27e-06	0.00101305
Il2rg	-0.255	7.33e-06	0.000904446
Eif3i	-0.252729	0.00039512	0.030106
Tnfrsf9	-0.233923	4.96e-06	0.000635514
Ppia	-0.211456	9.55e-11	3.18e-08
H2-D1	-0.207413	1.74e-07	3.34e-05
Cd3d	-0.204656	0.0001257	0.0116384
Tmsb10	-0.202142	2.7e-08	6e-06
Cd3e	-0.192336	2.84e-06	0.000391839
mt-Nd2	-0.173051	2.87e-06	0.000392705
Serf2	-0.170913	3.68e-06	0.000494369
Ptma	-0.149487	9.82e-05	0.00951434
Rpl29	-0.149456	0.000106069	0.0101595
Ftl1	-0.1412	0.000529514	0.0381899
H2-K1	-0.134617	3.05e-05	0.00329559
Ptprcap	-0.129755	0.000657399	0.0464246
Rps13	-0.123437	1.7e-05	0.0019103
mt-Co3	-0.101775	1.3e-06	0.000200406
mt-Cytb	-0.0994161	9.62e-05	0.00937717
Ptprc	-0.0981827	0.000280902	0.022616
Rps27	-0.0880746	0.000209801	0.017931
Rps3a1	0.071262	3.68e-06	0.000494369
Rps18	0.115989	0.000399886	0.0302932
Rbm39	0.17731	0.000531625	0.0381899
Rpl28	0.19754	6.73e-18	5.91e-15
Hspa8	0.272976	1.95e-07	3.64e-05
Eif3f	0.29912	2.28e-06	0.000319896
Myl12b	0.303348	0.000118032	0.0110513
Ndufa3	0.318792	2.22e-05	0.00242939
Btg1	0.341395	8.89e-07	0.00014377
Ablim1	0.350078	0.000258394	0.0213459
Srrm2	0.353722	2.12e-05	0.00233682
Scand1	0.358748	0.000306114	0.0240646
Lrrfip1	0.372293	0.000416042	0.0312331
Ier5	0.401563	0.000313385	0.0245205
Slfn2	0.415146	0.000185364	0.0162594
Il21r	0.420415	0.000120044	0.0111768
Wdr1	0.436407	4.49e-06	0.000589658
Zfp36	0.436866	0.000168162	0.0150677
Limd2	0.44216	7.14e-13	3.31e-10
Eif3b	0.443221	0.000111634	0.0105113
Birc6	0.449178	0.00024774	0.0207479
Zdhhc20	0.453256	0.000109172	0.0103378
Tpr	0.457642	4.08e-07	7.31e-05
Fkbp4	0.464545	0.000525407	0.0380715
Peli1	0.468642	1.08e-05	0.00127363
Ifi27l2a	0.470183	1.75e-06	0.000262104
Bcl2	0.479796	0.000101503	0.00977835
Pak2	0.484468	3.75e-07	6.79e-05
Il6st	0.486865	4.23e-05	0.00446058
Wac	0.497182	0.000277528	0.0225421
Ier2	0.50032	1.89e-05	0.00209554
Ybx1	0.500926	1.82e-10	5.73e-08
Celf1	0.516988	0.00070533	0.0491842
Ttc14	0.518193	0.000497567	0.0362116
Slc38a2	0.524053	0.000189977	0.0165768
Hnrnpl	0.529001	7.84e-08	1.59e-05
Nr4a1	0.537509	2.75e-06	0.000382479
Nfkbia	0.54314	6.31e-07	0.000104111
Trim28	0.557119	0.000200413	0.0173963
Gm8797	0.572312	5.1e-05	0.00528387
Jak3	0.57469	0.000395608	0.030106
H2afv	0.576225	0.000412037	0.0310724
Vapa	0.5769	1.02e-06	0.000162408
Esyt1	0.582601	0.000451538	0.0335952
Nfatc3	0.589116	0.000157218	0.014318
Pdcd6ip	0.596063	0.000346945	0.0268939
Rara	0.603166	0.000107785	0.0102648
Vim	0.605103	0.000129414	0.0119161
Plaa	0.608621	2.48e-05	0.00269913
Hnrnpab	0.610378	1.83e-12	7.84e-10
Gatad2b	0.611437	0.000300077	0.0238147
Smchd1	0.619015	8.81e-05	0.00875398
Ndfip2	0.619105	0.000282884	0.0226661
Dazap1	0.62211	5.49e-06	0.000693113
Zfp292	0.625013	3.94e-05	0.00421155
Mllt3	0.625426	1.41e-05	0.00161891
Dek	0.629342	1.23e-05	0.00142655
Vps37b	0.629553	0.000614087	0.0437366
Aes	0.632193	0.000305675	0.0240646
Ndfip1	0.63326	1.1e-12	4.94e-10
Isg15	0.655704	0.00034381	0.0267754
Eif5	0.6613	4.38e-12	1.7e-09
Rap1b	0.682169	7.48e-05	0.00755867
Ccny	0.686779	0.000258722	0.0213459
Gnai2	0.69062	2.09e-06	0.000294731
Dcun1d5	0.692764	1.05e-07	2.08e-05
Rtf1	0.696291	5.06e-07	8.88e-05
Tgfb1	0.696568	7.83e-10	2.25e-07
Slc25a39	0.696863	0.000278631	0.0225421
Rasa2	0.697908	0.000620744	0.0440226
Ccnl2	0.714688	7e-08	1.44e-05
Dusp2	0.717582	3.08e-10	9.01e-08
Fmnl1	0.722346	4.67e-06	0.00060815
Dnah8	0.724256	0.000286319	0.0228315
Desi2	0.727461	0.000178063	0.0157015
H2-Ke6	0.727797	4.45e-06	0.000588148
Chchd10	0.730091	5.49e-09	1.31e-06
Dtx1	0.740283	5.37e-06	0.000682841
Osbpl8	0.744395	0.000664152	0.0467036
Nfatc1	0.747294	8.33e-06	0.00101305
Sesn3	0.75149	4.23e-05	0.00446058
Zyx	0.757292	0.000394772	0.030106
Hspa4	0.758487	9.59e-14	5.51e-11
Ssh2	0.759056	1.85e-06	0.000267387
Mrps24	0.759784	4.09e-11	1.48e-08
Gnb2	0.76834	8.86e-12	3.36e-09
Rwdd1	0.773543	1.04e-09	2.89e-07
Aggf1	0.780263	0.000467343	0.0344635
Jund	0.787728	8.22e-10	2.32e-07
Setd5	0.791907	0.000154943	0.0141883
Gars	0.798023	4.12e-06	0.000548919
Rnaset2a	0.801233	3.14e-12	1.31e-09
Zfp36l2	0.811549	1.76e-05	0.00196349
Junb	0.81242	4.52e-14	2.79e-11
Anp32b	0.819966	1.22e-13	6.56e-11
Pitpna	0.821272	0.000211231	0.0179611
Ttc39b	0.822044	0.000460301	0.034095
AI467606	0.833489	1.86e-06	0.000267387
Prkca	0.840569	3.63e-09	8.76e-07
Atp1b1	0.843653	0.000207273	0.0178063
Tpm3-rs7	0.844694	5.58e-05	0.00570176
Cbfb	0.850188	6.92e-08	1.44e-05
1700097N02Rik	0.853684	0.000576111	0.041208
Phf20l1	0.856901	5.47e-11	1.94e-08
Pdcd2	0.859872	0.000175049	0.0155179
Atp2c1	0.860753	0.000429554	0.0321029
Il17ra	0.862398	0.000254858	0.0212373
2-Mar	0.869976	4.6e-05	0.00482062
Fam105a	0.870609	2.58e-09	6.62e-07
Slc7a5	0.876369	0.000165061	0.0149506
Atp1a1	0.883193	1.39e-09	3.74e-07
Ctnnb1	0.883982	7.66e-07	0.000125138
Stx6	0.884217	1.6e-06	0.000242749
Rb1cc1	0.900236	0.000217719	0.0184188
Cggbp1	0.908537	0.000271285	0.0222552
Ywhab	0.914098	2.06e-13	1.07e-10
Ppm1g	0.916284	4.97e-13	2.36e-10
Gnas	0.924143	5.62e-11	1.95e-08
Rab6a	0.938982	1.04e-05	0.00124183
Fbxw2	0.943052	9.9e-08	1.99e-05
Arf6	0.948252	1.16e-13	6.45e-11
Chd1	0.948388	5.74e-08	1.23e-05
Glo1	0.951129	2.69e-17	2.16e-14
Tmem123	0.970297	1.01e-08	2.38e-06
Rnf10	0.983684	5.71e-08	1.23e-05
Skil	0.995187	1.86e-06	0.000267387
Rabl6	0.998468	0.000475065	0.0347317
Ifngr2	0.999097	1.98e-06	0.000282713
Trpc4ap	1.01168	0.000272414	0.0222552
H2-Q6	1.01347	2.11e-20	2.73e-17
Yipf4	1.02376	4.88e-06	0.00063043
Foxo1	1.03476	1.81e-10	5.73e-08
Grasp	1.04331	1.33e-10	4.35e-08
Trim27	1.08526	6.34e-08	1.34e-05
Adipor1	1.09113	1.83e-06	0.000267387
Usf2	1.10582	5.55e-07	9.4e-05
Igfbp4	1.10969	1.1e-08	2.56e-06
Stk24	1.11698	3.57e-13	1.75e-10
Fam104a	1.12132	2.77e-14	1.77e-11
Pcbp2	1.13095	5.54e-40	4.62e-36
Relb	1.1562	1.26e-09	3.45e-07
Srm	1.16206	1.15e-05	0.00134457
Atg3	1.17101	1.51e-07	2.93e-05
Rftn1	1.17725	1.69e-09	4.4e-07
Lrp10	1.18398	2.13e-20	2.73e-17
Hdac2	1.20479	5.34e-07	9.18e-05
Ube2j2	1.20963	3.18e-09	8.02e-07
Ypel3	1.22651	1.32e-15	9.17e-13
Ikzf3	1.23247	7.16e-20	8.52e-17
Srsf6	1.24537	5.87e-15	3.91e-12
Chic2	1.26825	0.000202564	0.0174919
Lag3	1.2736	1.16e-06	0.000180953
C1qbp	1.27971	4.61e-26	8.53e-23
Nsun2	1.29497	2.72e-17	2.16e-14
Tmed2	1.31247	7.25e-11	2.47e-08
Prmt3	1.34204	9.76e-07	0.000156398
Rac1	1.34301	3.09e-18	2.86e-15
Med30	1.41701	0.000475148	0.0347317
Tcf3	1.42141	5.58e-07	9.4e-05
Rbm17	1.4289	8.84e-06	0.00106044
Rab2a	1.43054	1.58e-12	6.94e-10
Ppp1cc	1.44001	2.28e-22	3.8e-19
Chtf8	1.44097	3.41e-09	8.48e-07
Btbd9	1.46255	3.12e-05	0.00335683
Rala	1.48179	1.68e-05	0.00190601
Rnf187	1.53576	3.82e-12	1.51e-09
2-Mar	1.54882	4.68e-07	8.3e-05
Taf10	1.57051	1.15e-06	0.000180144
Cnot11	1.5916	0.000220285	0.0185418
Il6ra	1.60538	8.75e-20	9.72e-17
Ubald2	1.63938	5.71e-07	9.51e-05
1110008F13Rik	1.66324	1.4e-07	2.74e-05
B230219D22Rik	1.67238	8.5e-06	0.00102663
Bcl3	1.69604	1.85e-06	0.000267387
Sdhaf1	1.80754	3.44e-13	1.74e-10
Map2k2	1.83287	1.47e-26	3.06e-23
Orai1	1.85056	1.32e-08	2.96e-06
Raly	1.85445	3.69e-31	1.03e-27
Ssbp4	1.87199	2.69e-07	4.98e-05
Arf5	1.87815	9.34e-42	1.56e-37
B3gnt2	1.89084	1.85e-19	1.93e-16
Eif2b5	1.94864	0.000372933	0.0287745
Socs1	2.05449	3e-10	8.94e-08
Gm47283	2.33367	1.15e-08	2.63e-06
Noct	2.57663	1.37e-06	0.000209196
Tesc	2.57963	6.82e-06	0.000847637
Iscu	2.84655	1.79e-20	2.71e-17
Gm4316	2.92262	5.96e-05	0.00605948
Dnajc3	0.492197	0.00072926	0.050641
Cytip	0.311691	0.00073359	0.0507303
Emp3	0.413627	0.000744581	0.0512777
eGFP	0.415485	0.000754197	0.0515468
Kras	0.997248	0.000757641	0.0515468
Klf13	0.549291	0.000757769	0.0515468
Pim1	1.29378	0.000762641	0.0516674
Cish	1.08074	0.000769615	0.0519288
Trbc1	-0.614586	0.000786912	0.0528818
Mettl9	0.657569	0.000816682	0.0546619
Arf3	0.48344	0.0008379	0.0553621
Rae1	0.527234	0.000831607	0.0553621
Stat3	0.448006	0.000837199	0.0553621
S100a10	-0.46354	0.00084043	0.0553621
Mapk1	0.426694	0.000851189	0.0558501
Efhd2	1.29163	0.00086554	0.056569
Birc3	0.647321	0.000870034	0.0566406
Dad1	-0.218655	0.000926911	0.0598756
Ascc3	0.505535	0.000924141	0.0598756
mt-Nd4l	-0.0818714	0.000944164	0.0607546
Dynlt1b	-0.628916	0.000989179	0.0634064
Rab24	1.60844	0.00108558	0.0693193
Ndufa4	-0.184628	0.0011174	0.0710787
Ctsw	0.637607	0.00112586	0.0713444
Prex1	1.03084	0.00113438	0.0715756
Rpl6	0.0713935	0.0011381	0.0715756
Eif3j1	0.38141	0.00119998	0.0751835
Glud1	0.604517	0.00123247	0.0769301
Foxp1	-0.221613	0.00125941	0.0783187
Hdac7	0.662103	0.0012765	0.0790863
Il2rb	0.541277	0.00130815	0.0807465
Tmed7	0.761742	0.00134224	0.0825456
Kdm6b	0.51938	0.00135008	0.0827221
Tpm3	-0.16992	0.00143192	0.0874152
Ly6e	-0.406646	0.00149537	0.0909559
Trib2	0.636743	0.00159416	0.0966116
Gpr146	1.23811	0.00162442	0.0980893
Cd6	-0.185196	0.00176589	0.104734
Ppp1cb	0.551998	0.00176031	0.104734
Tmem160	1.70219	0.00175447	0.104734
Fam49b	0.48518	0.00175169	0.104734
2810474O19Rik	0.533086	0.00175308	0.104734
Rpl22l1	-0.143934	0.00182748	0.107242
Foxn3	0.661589	0.00182604	0.107242
Sp3	0.615574	0.00181627	0.107242
Zfp706	0.309153	0.00185389	0.10841
Eml4	0.642298	0.00191077	0.110958
Elavl1	0.957607	0.00190627	0.110958
Rap1gds1	0.700686	0.00192192	0.111218
Tagap	0.467375	0.00195356	0.112269
Klf2	0.33271	0.0019508	0.112269
Pank2	1.50313	0.00196771	0.112694
Gadd45b	0.721725	0.00199004	0.113582
Fam3c	0.566277	0.00201292	0.114496
Tmem192	0.909288	0.00203477	0.115345
0610012G03Rik	0.770078	0.00208075	0.117552
Itpkb	0.495003	0.00209541	0.117583
Psip1	0.616642	0.00209215	0.117583
Yrdc	2.01999	0.0021247	0.118826
Id2	-0.462035	0.00216747	0.120813
Tes	0.370212	0.00218371	0.121312
Fus	-0.200607	0.0022004	0.121834
Ppp1r2	0.874604	0.00222515	0.122796
Sesn1	-0.621417	0.00225434	0.123799
Samhd1	0.447279	0.00225819	0.123799
Cyth1	0.448092	0.00227822	0.124488
Wtap	1.13997	0.00232813	0.126739
Pafah1b1	0.330915	0.00233462	0.126739
Calm3	0.400767	0.00235383	0.126954
Rdx	0.508733	0.00235237	0.126954
Pcmtd1	0.729061	0.00238714	0.128335
Nop9	0.869284	0.00246376	0.132029
Fam13b	1.53202	0.00248967	0.13299
Hdac1	0.358837	0.00253172	0.134804
Fnta	0.754698	0.00255711	0.135722
Zcrb1	0.450052	0.00260778	0.13762
Fxyd5	-0.21116	0.00260938	0.13762
Chmp4b	0.51396	0.00265327	0.139493
Cyba	-0.251856	0.00267895	0.1404
Sh3glb1	0.623612	0.00271727	0.141648
Ap3s1	1.22086	0.00271976	0.141648
Ddost	0.348082	0.00273515	0.142007
Zhx2	1.99478	0.00276156	0.142932
Etv6	0.72695	0.00279414	0.143726
Nsd3	0.449216	0.00279201	0.143726
Foxp4	0.457716	0.0028743	0.147394
Dnajb1	0.564963	0.00291207	0.148873
Myb	0.550671	0.00299803	0.152799
Nab2	0.443017	0.00304371	0.153926
D030056L22Rik	1.63862	0.00304785	0.153926
Pdia3	-0.222685	0.00304187	0.153926
Ankrd11	0.424083	0.00307189	0.154671
Dip2b	0.961129	0.00312566	0.156904
Rab5a	0.659732	0.00316833	0.158569
Ppp1r18	0.299933	0.00320623	0.159985
Zfp106	0.5663	0.00322995	0.160528
Ppib	-0.170754	0.00324357	0.160528
Casp8	0.579511	0.00324601	0.160528
Pnrc1	0.270552	0.00331495	0.163453
Tmem258	-0.209855	0.00336905	0.16563
Socs3	1.87733	0.00340148	0.166733
Dnaja1	0.262202	0.00347135	0.168669
Hnrnpul2	0.437026	0.00346721	0.168669
Susd6	0.753992	0.00346048	0.168669
Foxj3	1.29099	0.00349111	0.169136
Tmed10	-0.293349	0.00350677	0.169216
Ube2s	0.77238	0.00351306	0.169216
Rilpl2	0.668227	0.00355893	0.17044
Ifi203	0.353171	0.0035584	0.17044
Ola1	0.352643	0.0035957	0.170729
Ucp2	-0.13479	0.00359249	0.170729
Mcl1	0.5321	0.00358021	0.170729
Kbtbd11	0.485751	0.0037136	0.175826
Sdccag3	1.17888	0.00383047	0.180846
Mrpl20	0.364171	0.00386063	0.181243
Def6	0.344749	0.00385835	0.181243
Snrpg	-0.182344	0.00388698	0.181968
Lsm14a	0.915576	0.00400347	0.186896
7-Sep	-0.19075	0.00406948	0.188422
Ube2a	0.389379	0.00407008	0.188422
Irf2bpl	0.490732	0.00406649	0.188422
Ppp3r1	0.542246	0.00411646	0.190041
Actr2	0.291563	0.00414683	0.190914
Dap3	0.426361	0.00433019	0.198807
Rab3ip	0.966268	0.00438565	0.2008
Ndrg1	-1.4129	0.00448672	0.204865
Pithd1	1.80971	0.00450048	0.204932
Clptm1l	0.913338	0.00462341	0.209446
2300009A05Rik	1.89412	0.00462475	0.209446
Kri1	0.569261	0.00464025	0.209578
Bckdhb	1.71028	0.00472667	0.212905
Arhgdib	-0.144271	0.00481874	0.216466
Sypl	0.65777	0.00484955	0.217265
Tusc2	1.84241	0.00489468	0.218699
Ppp2r2a	0.445054	0.00494735	0.219873
Rcbtb1	0.912056	0.00493734	0.219873
Prep	1.49919	0.0050273	0.222832
Ptpn1	0.273586	0.00508418	0.224756
Dock10	0.444272	0.00513499	0.226401
Chchd2	-0.146144	0.00517879	0.227131
Cd53	-0.186274	0.0051706	0.227131
Tmem165	1.16737	0.00534819	0.233944
Zbtb7a	0.611349	0.0053805	0.234742
Gpr183	-0.372316	0.00544409	0.236896
Sf1	0.255577	0.00547614	0.23767
Fis1	0.243916	0.00550916	0.238482
Arid4b	0.405853	0.00564542	0.243747
Acbd6	0.490775	0.00571183	0.245978
Hectd1	0.379837	0.00575759	0.247309
Ptpn7	0.385693	0.00587594	0.251742
Rabep1	0.932605	0.005891	0.251742
Notch1	0.748761	0.00596593	0.253643
Vamp2	0.772788	0.00595916	0.253643
H2afy	0.439677	0.00599989	0.254438
Kcnn4	-0.334543	0.00602291	0.254766
Smarcd1	0.844259	0.00611146	0.257857
Apex1	-0.344801	0.00620469	0.26113
Ftl1-ps1	-0.662441	0.00646019	0.271198
Klf3	0.634418	0.00668562	0.279956
Sumo1	0.258344	0.00675632	0.282208
Mplkip	0.488521	0.00687083	0.286273
Dnaja2	0.286915	0.006921	0.287644
Tbc1d20	1.13728	0.00702231	0.291129
Mrpl52	-0.186493	0.00712992	0.294857
Ubqln1	1.11241	0.0071588	0.295318
Hivep1	0.758793	0.00735777	0.300551
Htatsf1	0.674111	0.00733123	0.300551
Rfk	0.730999	0.00733939	0.300551
Utrn	0.321879	0.00734041	0.300551
Slc25a4	0.386074	0.00747516	0.303856
mt-Co2	-0.0501021	0.0074648	0.303856
Prrc2c	0.253832	0.00758162	0.307434
R3hdm4	0.373604	0.00760476	0.307624
Rps27rt	-0.721645	0.00763219	0.307986
Slc30a5	0.746435	0.0078202	0.31481
Cotl1	0.245674	0.00791356	0.317801
Lrch1	0.505819	0.00801676	0.321171
Retreg1	0.375195	0.00809216	0.323415
6-Sep	-0.318952	0.00812227	0.323842
Mta2	0.331187	0.0081783	0.324523
Rplp0	0.0386015	0.00817268	0.324523
Hnrnpul1	0.365438	0.00827662	0.327644
H3f3b	-0.0735446	0.00876869	0.345091
Arhgef3	0.366398	0.00877947	0.345091
Sqstm1	0.279027	0.00875077	0.345091
Ncbp1	0.423501	0.00883592	0.345679
Pkn2	0.898366	0.00881667	0.345679
2700038G22Rik	-0.888274	0.00919772	0.358232
Lbh	0.372243	0.00924276	0.358232
Klhdc1	0.570269	0.00923148	0.358232
Abcg1	0.830472	0.00923524	0.358232
Chd3	0.281135	0.00944919	0.365383
mt-Nd6	0.397468	0.00961416	0.370902
Arpc2	-0.0934044	0.00970022	0.373358
Dgka	0.25378	0.00972513	0.373454
Phb	-0.243134	0.00987309	0.378264
Ramp1	-0.181791	0.0100284	0.382458
Eif4g2	0.247652	0.0100109	0.382458
Idi1	-1.42132	0.0101015	0.384364
5-Mar	1.35181	0.0102779	0.390187
Csnk2b	0.250834	0.0103332	0.390768
Sptan1	0.355527	0.0103401	0.390768
Kcna3	0.907803	0.010379	0.39135
Fam177a	1.52465	0.0104515	0.393195
Dkc1	-0.324	0.0105231	0.394108
Hnrnpf	-0.0792891	0.0105175	0.394108
Mcur1	1.34318	0.010679	0.398848
Capg	0.751803	0.0106975	0.398848
Rheb	0.32601	0.0108861	0.404973
Papd4	0.686175	0.0109428	0.406176
Eno3	0.434109	0.0111678	0.413128
Ptms	0.550572	0.0111797	0.413128
Ets1	0.191683	0.0112184	0.413641
Rpl13a	0.0723727	0.0113006	0.415752
Oaz1	0.133332	0.0113864	0.417343
Adpgk	0.825372	0.0113939	0.417343
Mlf2	0.278805	0.0114651	0.418113
Usp25	0.675999	0.011456	0.418113
Gltp	0.297345	0.0114925	0.418196
Pebp1	-0.18706	0.0117322	0.425014
Agfg1	0.616214	0.0117819	0.425014
Atxn10	-0.30119	0.0117756	0.425014
Art2b	-1.44844	0.011743	0.425014
Eif6	0.266044	0.0118536	0.42668
Ilkap	0.615997	0.0119274	0.426908
Cbl	0.466078	0.0119368	0.426908
Camk2d	0.434232	0.0118975	0.426908
Setd3	1.15354	0.0119841	0.427682
Rasa3	0.481857	0.0121303	0.431973
Snx5	0.342114	0.0123784	0.43987
Fnbp4	0.474672	0.0126659	0.449126
H2afz	0.188365	0.0127507	0.45022
Csk	0.265991	0.0127474	0.45022
Golph3	0.433357	0.0128193	0.451685
Ccnl1	0.476097	0.0130816	0.459954
Rbm3	0.187696	0.0131501	0.460418
Phf23	0.442743	0.0131244	0.460418
Fubp1	-0.174804	0.0133174	0.46143
Bcl10	0.327446	0.0132966	0.46143
Fdps	-0.550769	0.0132102	0.46143
Ubxn2a	0.974644	0.013243	0.46143
Nsmce4a	0.814463	0.0133018	0.46143
Plbd2	1.42291	0.013527	0.467719
Capzb	-0.165256	0.0136577	0.469204
Pin4	0.384617	0.0136825	0.469204
Commd7	0.404267	0.0136435	0.469204
Mapk14	0.973902	0.0136665	0.469204
Srsf2	-0.185414	0.013711	0.469214
Rest	0.674406	0.0138702	0.473689
Mff	0.375815	0.0139044	0.473886
Rflnb	0.670446	0.014144	0.48107
Larp7	-0.370331	0.0141972	0.481894
Mcmbp	0.7295	0.0144171	0.485404
Jak1	0.226361	0.0143299	0.485404
Nek7	0.755491	0.0144022	0.485404
Arhgap45	-0.129189	0.0143762	0.485404
Get4	1.65343	0.0144786	0.486492
Sfpq	0.235833	0.0147156	0.49346
D1Ertd622e	1.0198	0.0148392	0.495929
Irf1	0.393376	0.0148487	0.495929
Rab14	0.302969	0.0149329	0.497744
Elk4	0.49586	0.0151998	0.500094
Snrpd3	-0.169854	0.0151104	0.500094
Usp1	0.589973	0.0152135	0.500094
Srsf4	0.89293	0.0151901	0.500094
Tram1	0.336599	0.0151687	0.500094
Uri1	0.797893	0.0151492	0.500094
Tnrc6a	0.48709	0.0151512	0.500094
Ubl5	-0.136098	0.0152936	0.501739
Slc25a5	-0.0907238	0.0154768	0.505009
Eif4h	0.31266	0.0154689	0.505009
Acin1	0.268517	0.0155145	0.505009
Anapc5	0.281866	0.0155046	0.505009
Uhrf1bp1l	0.803734	0.0155761	0.506027
Tm9sf3	0.663946	0.015626	0.506659
Isg20l2	1.15608	0.015845	0.51177
Zdhhc3	0.757476	0.015841	0.51177
Tmem128	0.44615	0.0159342	0.51272
Lat	0.217949	0.0159667	0.51272
Eef2	0.126465	0.0159484	0.51272
Appbp2	0.596512	0.0160483	0.514209
Trbv29	-1.3323	0.016079	0.514209
Dpp9	0.804817	0.0161057	0.514209
Srgn	-0.254359	0.0162622	0.518214
Smg1	0.343406	0.0163909	0.521319
Prpsap1	0.532764	0.0164514	0.522246
Tnfaip3	0.619756	0.0165583	0.52464
Map2k4	0.781891	0.0167951	0.531134
Bri3	1.99336	0.0168869	0.533023
Atp6v0c	-0.266989	0.0170005	0.535596
Azi2	0.382223	0.0170824	0.537161
Icam1	0.872431	0.0172124	0.54023
Gtf3a	0.663942	0.017256	0.540246
Uba52	-0.0767256	0.0172778	0.540246
Lrpprc	0.739306	0.0173324	0.540939
Ccm2	0.290745	0.017833	0.555522
Pdia6	-0.254995	0.0180404	0.560934
Vgll4	0.32071	0.0180789	0.561086
Mthfd2	0.410268	0.0181153	0.561169
Mif	-0.169058	0.0183692	0.564432
Eef1b2	-0.04916	0.0183439	0.564432
Copz1	0.315899	0.0183899	0.564432
Ndufa13	-0.152741	0.0183738	0.564432
Rps14	0.0193065	0.0182842	0.564432
Golga5	0.695294	0.0194261	0.595138
Gramd1a	0.264858	0.0194939	0.596119
Cstf2	0.786419	0.0196398	0.599482
Prdx1	-0.0904815	0.019863	0.603781
Ewsr1	0.236404	0.019942	0.603781
Tmem131l	0.500534	0.0199618	0.603781
Erf	1.4314	0.0199099	0.603781
Tmem248	1.09002	0.0199395	0.603781
Chd7	0.492238	0.0202032	0.609974
Sec11a	-0.223145	0.0202934	0.61159
Abi1	0.314559	0.0204673	0.615718
Dnajb6	0.267307	0.0205992	0.617873
Celf2	0.283487	0.0206502	0.617873
Tmem234	0.218271	0.0206298	0.617873
Msl1	0.667095	0.0208524	0.622807
H3f3a	-0.105369	0.0210668	0.628085
Gspt1	0.279891	0.021578	0.641033
Vti1b	0.258246	0.0215727	0.641033
Nin	0.947125	0.0217162	0.643989
Ddx41	0.414075	0.0217615	0.644186
Tmem55b	1.59858	0.0222574	0.657698
Tgoln1	0.417322	0.0224404	0.661931
Ccdc22	0.669509	0.0226081	0.665419
Ccdc85b	-0.440963	0.0226385	0.665419
Emc6	0.283211	0.0227658	0.667985
Erh	-0.148645	0.0229692	0.672406
Bri3bp	0.611309	0.0229972	0.672406
Ccdc124	0.276422	0.0230954	0.674094
Uqcrfs1	0.24653	0.0231883	0.675623
Pgls	0.254831	0.02329	0.676222
Senp6	0.66028	0.023273	0.676222
Npm1	-0.0976401	0.0234063	0.678228
Rpl21	-0.0859157	0.0234405	0.678228
Cdk17	0.692361	0.0236721	0.683741
Rap1a	0.192025	0.0237209	0.683945
Purb	0.578153	0.0237612	0.683945
Nfkb2	0.313561	0.0238449	0.68517
Pdia4	-0.313992	0.0245116	0.703115
Galnt12	1.87954	0.024651	0.7059
Tubb4b	0.22509	0.0247374	0.705947
Srsf1	0.331376	0.0247016	0.705947
Glg1	0.445702	0.0249079	0.709599
Actn1	0.310012	0.024965	0.710011
Edem1	0.586784	0.0250523	0.711281
Srrm1	0.223678	0.0251611	0.713154
Rpn1	-0.246196	0.0253463	0.717184
Yy1	0.675979	0.0257018	0.726011
Cops6	-0.223878	0.0257636	0.726242
Nfkbiz	0.665929	0.0258812	0.726242
2210016F16Rik	0.378077	0.0258843	0.726242
Ggnbp2	0.259157	0.025875	0.726242
Fam174a	1.92299	0.0259371	0.7265
Scaf4	0.618416	0.0260336	0.727456
Akap13	0.223247	0.0260585	0.727456
Chordc1	0.312397	0.0262589	0.731823
Lcp1	-0.106632	0.0263659	0.733578
Top1	0.235654	0.0264954	0.735953
Nudt9	0.816533	0.0267784	0.741343
Avl9	0.600403	0.0267656	0.741343
Ndufb10	0.225264	0.0268263	0.741439
Stk17b	0.131717	0.0270318	0.74588
Zpr1	0.418847	0.0271189	0.747046
Whamm	1.43659	0.0271673	0.747147
Ube2i	0.190285	0.0273295	0.750368
Stat1	0.26505	0.0274925	0.753601
Rps23	0.0506951	0.0277879	0.760032
S100a11	-0.820765	0.0278606	0.760032
Tagln2	-0.216169	0.0278639	0.760032
Smad7	1.08028	0.0282965	0.770572
Phf3	0.413091	0.028414	0.772508
Vars	0.399277	0.0287995	0.781715
Ripk1	1.21693	0.029059	0.787476
Zfp281	0.382926	0.0291792	0.789177
B630019A10Rik	-0.712534	0.0293516	0.789177
Pcnp	0.313065	0.0293136	0.789177
Endog	1.30839	0.0292515	0.789177
Rps24	-0.0697712	0.0293586	0.789177
Psma5	0.245353	0.0294798	0.79116
Zfand6	0.34642	0.029598	0.793055
Mink1	0.694886	0.0297306	0.794615
Diaph1	0.394693	0.0297516	0.794615
Batf	0.410791	0.0303442	0.799109
Higd1a	-0.288097	0.0302838	0.799109
Supt16	0.27055	0.030227	0.799109
Cd40lg	-0.40209	0.0300925	0.799109
Dnaja3	0.513977	0.0303051	0.799109
Asf1a	0.792149	0.0301279	0.799109
Mtmr2	1.04271	0.0303514	0.799109
Cirbp	-0.240498	0.0299726	0.799109
Eef1a1	-0.0630849	0.0302483	0.799109
Crlf2	-0.536536	0.030587	0.800256
Actb	-0.0630975	0.0305834	0.800256
Pex6	1.0775	0.0305405	0.800256
Gbp4	-0.319087	0.0305083	0.800256
Epn1	0.736999	0.0307054	0.802095
Thrap3	0.24054	0.0308531	0.803809
Gtf3c1	0.54822	0.0308675	0.803809
Prkcq	0.263249	0.0311502	0.809906
Rpsa	-0.0585993	0.0312742	0.811861
Imp3	0.246316	0.0314058	0.814012
Marcksl1	0.654386	0.0314718	0.814456
Bccip	0.24984	0.0319559	0.825701
Ube2d2a	0.198359	0.0321498	0.829425
Hivep3	-0.587959	0.0326352	0.840647
Sltm	0.285976	0.032825	0.844231
Uck2	0.391136	0.0331154	0.850386
Atp5g1	-0.107974	0.0335317	0.856769
Usp16	0.310737	0.0335783	0.856769
Rgcc	-0.502177	0.0334852	0.856769
Prelid1	0.218118	0.033621	0.856769
Polr2a	0.266441	0.033555	0.856769
Pcbp1	0.324588	0.0336987	0.85744
Pomp	-0.165715	0.0339878	0.863477
Rbfa	0.561142	0.0340506	0.863756
Csrp1	0.355219	0.0341765	0.864317
Morf4l1	-0.121627	0.0341765	0.864317
Copa	0.364864	0.0344056	0.868679
mt-Nd4	-0.0621803	0.0344532	0.868679
Pdpk1	0.514728	0.0348038	0.875777
Nsa2	0.142574	0.0348398	0.875777
Gng5	-0.0944271	0.0349601	0.876158
Ppp2r5a	0.519277	0.034944	0.876158
Crlf3	0.260604	0.0352867	0.883016
Eif4ebp2	0.367995	0.0357386	0.892982
Gm2a	0.557041	0.0359149	0.896045
Ddx3x	0.362298	0.0361746	0.89972
Slc25a1	0.778646	0.036245	0.89972
Coq2	1.62629	0.0362782	0.89972
Rcsd1	0.279463	0.0361416	0.89972
Cab39	0.491347	0.0363445	0.900027
Med25	0.686609	0.0368373	0.908905
Wasf2	0.25769	0.0368667	0.908905
Limd1	0.727748	0.0368121	0.908905
Sin3b	0.250161	0.0369634	0.909945
Nup214	0.640429	0.0370773	0.911402
Arhgef1	0.177344	0.037183	0.912654
Sh2b1	1.19924	0.0372381	0.912662
Cdk11b	0.253258	0.0373484	0.914022
Kdm5b	0.389307	0.037425	0.914552
Rbms1	0.572818	0.0378055	0.922497
Ubxn4	0.246174	0.0379086	0.923662
Prelid2	0.444457	0.0380034	0.924215
mt-Co1	-0.0466607	0.0380422	0.924215
Kctd5	2.5804	0.0382889	0.927505
Mpp1	0.521457	0.0382586	0.927505
Slfn1	0.29566	0.0384585	0.930261
Nfkbid	0.377055	0.0387733	0.935022
Prkch	0.198571	0.0389315	0.935022
Snu13	0.205239	0.038725	0.935022
Mapkapk2	0.820625	0.0388479	0.935022
Rcn1	0.893234	0.0389359	0.935022
Irf7	0.828776	0.0389931	0.93505
2310011J03Rik	0.324463	0.0393293	0.941757
Ccdc88c	0.393741	0.0393916	0.941893
Nol7	0.214388	0.0394538	0.942031
Ddx49	0.591392	0.0396949	0.94643
Sh2d2a	0.29043	0.0399822	0.951918
Pcbd2	1.95483	0.0400452	0.95206
Fam122a	2.69044	0.0401219	0.952525
Golgb1	0.47297	0.0402169	0.95342
Metap2	0.222793	0.0406167	0.958512
Klf10	0.663593	0.0407767	0.958512
Ptpn11	0.665795	0.0406715	0.958512
Cep83	0.753823	0.0405757	0.958512
Parp14	0.505108	0.0405483	0.958512
Stt3b	0.37453	0.0407767	0.958512
Tln1	0.234109	0.0413293	0.970132
Ankrd44	0.251542	0.0414823	0.970989
Cdc42se2	0.317916	0.0414266	0.970989
Hnrnpa1	-0.171423	0.0419303	0.973274
Fabp5	-0.443992	0.0418554	0.973274
Eif3d	-0.190437	0.0418086	0.973274
Rbm25	0.197091	0.0416685	0.973274
Mindy3	0.62321	0.0417572	0.973274
Lgals1	0.366832	0.0418928	0.973274
Phgdh	-0.310785	0.0425482	0.984873
Aebp2	0.6167	0.042534	0.984873
Slbp	0.41608	0.0427194	0.986096
Slc39a1	1.03006	0.0427099	0.986096
Iars2	1.01652	0.0429724	0.990565
Grsf1	1.4682	0.0431354	0.992948
Hmgcs1	-0.732696	0.0433326	0.996113
Hsp90ab1	-0.0313542	0.835982	1
Eif5a	-0.0955652	0.202637	1
Ptpn6	-0.101478	0.220961	1
Id3	-0.197652	0.247844	1
Hspa5	-0.0818772	0.0889463	1
Ncl	-0.0598593	0.177006	1
B4galnt1	-0.120202	0.0639303	1
Set	-0.0401424	0.308076	1
Atp5g3	-0.0273665	0.338856	1
Zfp36l1	-0.00243698	0.992726	1
Eif4a1	-0.0957416	0.121735	1
Tuba1b	0.162557	0.0517586	1
Ran	-0.0519705	0.218967	1
Cd69	0.236108	0.0701282	1
Egr1	0.728485	0.0453673	1
Hnrnpa2b1	-0.041679	0.213559	1
Tubb5	-0.0518144	0.513417	1
Pfn1	-0.0616472	0.110323	1
Pa2g4	-0.06589	0.419251	1
Hspe1	-0.0221534	0.437777	1
Hsp90aa1	0.0493287	0.741245	1
Ranbp1	-0.146608	0.0469844	1
Hnrnpa3	-0.0395064	0.192557	1
Fbl	-0.0975548	0.172279	1
Cycs	-0.0238794	0.618759	1
Rpl41	-0.0425796	0.556228	1
Sms	-0.139287	0.218548	1
Rgs10	-0.0889348	0.210645	1
Serbp1	-0.0246573	0.20305	1
Hspd1	-0.181745	0.0506273	1
Eif1	0.0662443	0.440998	1
Rbbp7	0.0867967	0.49011	1
Gimap5	-0.20111	0.142803	1
Clec2d	-0.068024	0.409965	1
Hnrnpu	-0.0415316	0.397266	1
Tnfrsf4	-0.342392	0.0840787	1
Lcp2	0.145639	0.203744	1
Phb2	-0.134454	0.0576999	1
Egr2	0.913609	0.782536	1
St13	-0.0526445	0.632002	1
Snrpf	-0.0242818	0.515518	1
Bcl2a1b	0.240255	0.167104	1
Nop58	-0.155267	0.115251	1
Cd200	0.302829	0.0447447	1
Ddx21	0.0919955	0.402604	1
Bzw1	0.06242	0.557228	1
Jarid2	-0.0486357	0.889609	1
Snrpd1	0.0801905	0.435036	1
Nhp2	-0.0572536	0.558228	1
G3bp1	0.0987858	0.336536	1
Ldha	0.0681018	0.485472	1
Cct3	-0.13265	0.125569	1
Ccnd2	0.00450826	0.949967	1
Snrpe	-0.0661631	0.226252	1
Impdh2	0.0910446	0.405408	1
Eif2s2	0.0544868	0.77736	1
Cct8	-0.0387543	0.685512	1
Syncrip	-0.0719707	0.502714	1
Mrps6	-0.123101	0.496803	1
Trac	-0.0471636	0.228958	1
Rgs3	-0.015568	0.901089	1
Mrto4	-0.0737893	0.603464	1
Cd82	-0.210768	0.300934	1
Hnrnpdl	0.0878292	0.597381	1
Prmt1	-0.137607	0.0959816	1
Mat2a	0.178731	0.161823	1
Nolc1	-0.00873279	0.954228	1
Gnl3	0.0458313	0.664743	1
Cct5	-0.0957802	0.179782	1
Rnf19a	0.246111	0.111009	1
Hmgn1	0.0286325	0.757432	1
Gar1	-0.235276	0.0631669	1
Pgam1	0.0106379	0.945375	1
Ppan	-0.116682	0.484018	1
Nfkb1	0.235593	0.0521122	1
Eif3c	0.186262	0.084757	1
Sumo2	0.00439378	0.973209	1
Snx3	0.0959083	0.442046	1
Atp5b	0.0530226	0.79934	1
Tox	-0.274902	0.0761539	1
Psma7	0.0252727	0.510603	1
Pabpc1	0.0393824	0.27667	1
Slc3a2	0.0995789	0.339491	1
Eef1g	-0.0112449	0.264713	1
Srsf3	0.0203057	0.47342	1
Shmt2	0.0719034	0.514197	1
Cct2	0.0494626	0.913363	1
Uqcrq	0.0554492	0.66843	1
Timm8a1	-0.13939	0.385443	1
Gramd1b	-0.20819	0.328345	1
Nutf2	-0.159132	0.139198	1
Slc29a1	-0.177398	0.362598	1
Ak2	-0.135002	0.229787	1
Rel	0.29771	0.0756546	1
Gtpbp4	0.137093	0.252693	1
Usmg5	0.0293779	0.546222	1
Tcp1	-0.0280708	0.574569	1
Snrpb	0.0706358	0.664338	1
Zap70	0.11259	0.276177	1
Rps17	0.0246507	0.901531	1
Cct4	0.0546905	0.613522	1
Atp5d	-0.0547359	0.166106	1
Hspa9	-0.00394966	0.919712	1
Egr3	0.859173	0.184845	1
Eif1ax	-0.172177	0.158323	1
Psma4	-0.125365	0.158873	1
Hnrnpk	0.00949796	0.472044	1
Calr	-0.108387	0.228724	1
Pgk1	-0.141016	0.0735869	1
Ssb	0.0341961	0.679504	1
U2af1	-0.0165241	0.930057	1
Hmgn2	-0.0324733	0.59551	1
Nop16	-0.157196	0.368018	1
Eif5b	0.0551898	0.663797	1
Trp53	-0.0133949	0.840853	1
Banf1	0.05249	0.67678	1
Mettl1	-0.270742	0.0645465	1
Nfkbib	0.221841	0.12808	1
Timm23	-0.0955167	0.394832	1
Edf1	0.00263293	0.607621	1
Cnbp	-0.0598755	0.065814	1
Mybbp1a	0.00719922	0.97358	1
Fam162a	-0.0568628	0.634022	1
Pou2f2	0.137438	0.360542	1
Isyna1	-0.123197	0.418635	1
Psat1	-0.23527	0.282774	1
Khdrbs1	0.0210535	0.814144	1
Cox5a	0.0461506	0.949041	1
Glrx3	-0.173865	0.104953	1
Stat6	0.18281	0.138912	1
Eif2s1	-0.124134	0.26002	1
Slc1a5	-0.293682	0.0629492	1
Slc25a3	0.0706472	0.637339	1
Rsl1d1	-0.0281335	0.839835	1
Ttc3	0.172094	0.167963	1
P4hb	-0.165049	0.15919	1
Abracl	-0.0363937	0.386616	1
Ddx39	-0.190272	0.0737893	1
Kdm2b	0.325561	0.0969325	1
Snrpd2	0.0929598	0.31708	1
Prkar1a	0.169303	0.142524	1
Eif4g1	-0.0986544	0.276814	1
Ppa1	-0.0112736	0.937824	1
Mrpl12	-0.0203824	0.797868	1
Nop56	-0.181389	0.139572	1
Rpl7l1	0.0337347	0.800239	1
Chd4	-0.0302578	0.644462	1
Tuba1c	-0.109086	0.689482	1
Npm3	-0.0235545	0.631075	1
Nme2	-0.0807243	0.0837703	1
Psma6	0.0410233	0.570013	1
Shisa5	-0.0513695	0.233106	1
Magoh	0.11806	0.26892	1
Ndufa11	0.0800513	0.579907	1
Ebna1bp2	-0.0637788	0.709357	1
Cox7b	-0.0672631	0.454799	1
Polr2l	-0.0440369	0.459867	1
Bcl2l11	-0.183969	0.4352	1
Rcl1	0.0396364	0.594028	1
Itgb2	-0.117756	0.130831	1
Psme3	0.0580802	0.633657	1
Polr2h	-0.069687	0.789869	1
Lsm7	-0.116088	0.132343	1
Tnfrsf25	-0.146555	0.44329	1
Tank	0.0122772	0.562331	1
Anp32e	-0.126426	0.235026	1
Eprs	-0.195943	0.0886758	1
Eif3a	0.15757	0.167533	1
Snrpa	-0.012141	0.927322	1
Tra2b	0.131676	0.210188	1
Pacsin1	-0.0736444	0.681823	1
Wdr43	-0.1317	0.319923	1
Cacybp	-0.159293	0.102934	1
mt-Nd1	-0.0578537	0.0836705	1
Mdn1	-0.0800368	0.634983	1
Mdh2	-0.0923875	0.134352	1
Traf1	0.110512	0.432686	1
Tkt	-0.120646	0.160724	1
Snrpa1	0.0124067	0.763312	1
Etf1	0.253188	0.061063	1
Atp5e	-0.0565585	0.046114	1
Tcerg1	-0.0202182	0.975175	1
Eif4e	-0.272713	0.0490709	1
Tufm	-0.081225	0.598188	1
Eloc	0.0795473	0.57892	1
Ptbp1	0.0640784	0.57587	1
Nars	0.0338863	0.749871	1
Skp1a	-0.065219	0.267312	1
Elp5	0.00803855	0.717267	1
Mbd3	0.2602	0.121131	1
Rnps1	-0.086694	0.37554	1
Bax	-0.0945038	0.291578	1
U2af2	-0.135786	0.123029	1
Prpf19	-0.057004	0.719249	1
Hspa4l	0.0575738	0.576441	1
Rcc2	0.0519918	0.602167	1
Smarca5	0.068181	0.633127	1
Timm17b	-0.0744291	0.751812	1
Adk	-0.0400508	0.85375	1
Ikzf1	0.0328409	0.840344	1
Canx	-0.0839618	0.305544	1
Srsf7	0.0189042	0.646766	1
Serp1	0.139073	0.240424	1
Gm10076	-0.0627889	0.103465	1
Isy1	-0.158882	0.212414	1
Tomm40	0.223669	0.0904943	1
Sub1	-0.106064	0.0569806	1
Nab1	0.331244	0.153188	1
9130401M01Rik	0.102299	0.407986	1
Polr1d	0.130941	0.247616	1
Mapk11	0.0768863	0.581405	1
Nr4a3	0.516157	0.102219	1
Lad1	0.226509	0.212823	1
Llph	-0.0223138	0.734367	1
Stip1	0.126958	0.346713	1
Polr2e	-0.092043	0.39859	1
Psmb6	-0.0148189	0.780643	1
Gapdh	0.132858	0.20188	1
Umps	0.111713	0.425519	1
Psmb5	-0.145284	0.0809551	1
Cct7	-0.00532527	0.811943	1
Wdr83os	-0.0936108	0.172162	1
Dnajc2	0.101996	0.407564	1
Rrp1	-0.11043	0.142258	1
Nop10	-0.0946458	0.0960374	1
Psmd11	-0.15078	0.102385	1
Pkm	-0.0054549	0.254899	1
Cdc37	0.0664861	0.702824	1
Mea1	-0.0506747	0.905657	1
Eif3l	0.12158	0.232196	1
Gps1	-0.053191	0.82405	1
Elob	0.0632464	0.860359	1
Ube2n	-0.108967	0.368935	1
Rbmxl1	-0.110911	0.441963	1
Ndufaf4	-0.036381	0.965384	1
Stat5a	0.0400442	0.541808	1
Lsm2	0.0219209	0.791231	1
Psmd8	0.0474955	0.643462	1
Smarcc1	0.312012	0.0468195	1
Txn2	-0.011543	0.711713	1
Sox4	0.0903256	0.70424	1
Rpl10a	-0.0520706	0.155218	1
Dnmt3a	0.221319	0.27358	1
Cfdp1	-0.0869343	0.502062	1
Atad3a	-0.0742168	0.701996	1
Sf3b3	-0.0357224	0.673109	1
Samsn1	0.132224	0.423819	1
Pdcd1	0.29461	0.232014	1
Pdap1	0.12798	0.248473	1
Ddx54	0.110447	0.353549	1
Ilf3	0.0557449	0.661907	1
Ywhae	-0.0782744	0.308937	1
Amd1	-0.0383638	0.922667	1
Mapre1	0.0614681	0.653161	1
Grap	-0.0404351	0.805311	1
Ssr2	-0.164562	0.179752	1
Tnf	0.460022	0.136226	1
Rrs1	-0.0926972	0.751989	1
Psmc5	0.0575199	0.624772	1
Sar1a	-0.128619	0.411685	1
Tnfrsf18	-0.0597296	0.745572	1
Acot7	-0.0663136	0.995732	1
Nap1l1	0.0363084	0.783286	1
Sbno1	0.0911146	0.432195	1
1810022K09Rik	-0.10979	0.221874	1
Atp5o-1	-0.0391763	0.313426	1
Ddit4	0.0580536	0.744375	1
Cdk4	-0.105785	0.245908	1
Hif1a	0.0121125	0.926472	1
Pno1	-0.224294	0.193926	1
Ndufb2	0.0183826	0.849155	1
Mrpl17	0.0304795	0.624805	1
Atp5j	0.0741891	0.577998	1
Cox7c	-0.0374294	0.272481	1
Plgrkt	-0.240299	0.239623	1
Pdcd5	-0.0336536	0.847005	1
Nip7	0.0916126	0.3046	1
Dynll1	0.127223	0.196009	1
Strap	0.111672	0.346975	1
Hnrnpc	0.0192133	0.964643	1
Lyar	-0.144768	0.501115	1
Shmt1	-0.471867	0.147932	1
Ndufa5	-0.0836151	0.30331	1
Ap2m1	-0.0245186	0.751141	1
Srsf10	-0.107821	0.304141	1
Ndufb6	0.194729	0.0629163	1
Slc38a1	-0.141839	0.423873	1
Eif1b	-0.113262	0.499607	1
Cebpz	-0.0924753	0.480452	1
Rrp15	-0.059618	0.738962	1
Lax1	0.289318	0.250519	1
Atf4	0.184625	0.166533	1
Timm13	-0.0288329	0.735594	1
Gnpnat1	-0.125781	0.403704	1
Ruvbl1	-0.116193	0.55022	1
Dctpp1	-0.0524299	0.763986	1
Vasp	-0.0161463	0.664203	1
Ddx27	0.148004	0.211307	1
Akt2	0.160583	0.192493	1
Tuba4a	0.0991893	0.376543	1
Lap3	-0.203041	0.516329	1
Psmb2	-0.0294606	0.489467	1
Wdr36	-0.0291099	0.924477	1
Hprt	-0.0358675	0.878556	1
Rps2	0.155594	0.181965	1
Eef1e1	-0.231219	0.182896	1
Adss	0.0663731	0.590202	1
Aprt	-0.145543	0.100908	1
Abce1	-0.198415	0.269021	1
Utp18	0.120713	0.276875	1
Taf1d	0.131831	0.202703	1
Med11	0.267603	0.158612	1
Stap1	-0.273857	0.227701	1
2010107E04Rik	0.0500252	0.312601	1
Ube2d3	0.130159	0.231053	1
Eif1a	0.23047	0.143145	1
Ifrd1	0.297015	0.0833136	1
Rbm38	0.12302	0.229156	1
Ftsj3	-0.0923988	0.811365	1
Ptges3	0.117924	0.257235	1
Slc19a1	-0.1172	0.700686	1
Tomm70a	0.161249	0.252307	1
Pcna	0.178502	0.178683	1
Pole4	0.0186609	0.958489	1
Pes1	-0.0477547	0.959935	1
Timm10	-0.26555	0.192081	1
Tsr1	-0.118676	0.616269	1
Tcof1	0.0829281	0.450851	1
Naa50	0.151381	0.269202	1
Txnl1	0.0958846	0.395634	1
Btf3l4	0.100844	0.378857	1
Nifk	-0.02202	0.921595	1
Ddx39b	-0.0214212	0.592226	1
Noc4l	-0.13162	0.626123	1
Gpr174	-0.173349	0.547151	1
Eif4a3	-0.054236	0.605574	1
Nop2	0.0280986	0.750048	1
Erbin	0.0313319	0.672091	1
Ndufa12	-0.135444	0.128185	1
Lsm12	0.134718	0.250461	1
Alkbh1	0.0371142	0.782857	1
Mak16	0.0525364	0.685204	1
Psmc4	0.0887794	0.510932	1
Zfp593	-0.04364	0.986751	1
Caprin1	0.0541662	0.765548	1
Kpnb1	0.0490282	0.551712	1
Ssrp1	-0.0239449	0.685238	1
Ifrd2	-0.269873	0.263758	1
Mrpl15	-0.101111	0.481581	1
Rsl24d1	0.117593	0.224277	1
Btf3	-0.0545528	0.268015	1
Pbdc1	-0.13165	0.55829	1
Cox5b	0.0291889	0.850394	1
Tnfrsf14	-0.260862	0.161573	1
Timm9	0.0747006	0.520456	1
Il27ra	-0.0556907	0.460601	1
Prkcsh	-0.289051	0.199621	1
Lsm4	-0.15369	0.0730046	1
Cnih4	0.192277	0.181813	1
Tbl1x	-0.0362423	0.935198	1
Arf1	0.102551	0.761717	1
Lta	0.281279	0.207241	1
Dhx15	-0.00624905	0.97499	1
Zc3h15	0.0917374	0.313047	1
Cd274	0.521669	0.0696329	1
Rpl7a	0.0327374	0.681516	1
Ak6	0.104664	0.393	1
Nle1	-0.0402146	0.838381	1
Grwd1	-0.14256	0.655646	1
Myc	0.286067	0.129532	1
Wdr18	-0.150842	0.436734	1
Ivns1abp	0.0467442	0.7384	1
Rab8b	0.230016	0.421531	1
Cbx1	0.0167054	0.779786	1
Brix1	0.105158	0.402317	1
Ccdc86	0.232466	0.249408	1
Hnrnpr	0.0614659	0.557978	1
Psmd2	-0.0651264	0.656116	1
Ipo5	-0.0560008	0.909491	1
Ube2l3	0.180367	0.109012	1
Aamp	-0.0206592	0.893691	1
Cox6b1	-0.0663033	0.113046	1
Ahsa1	-0.0150049	0.931684	1
Icos	-0.111591	0.855136	1
Atp5a1	0.0300818	0.641696	1
Heatr1	-0.193883	0.344809	1
Zc3h12a	0.292078	0.403992	1
Hsbp1	-0.150086	0.196718	1
Smc4	-0.158376	0.142195	1
Ghitm	0.03653	0.833114	1
Pdcd11	0.198801	0.199002	1
Fyttd1	-0.0219667	0.803979	1
Tars	-0.0948495	0.729188	1
Atp5k	0.0293946	0.988273	1
Nasp	-0.023687	0.914397	1
Eif3g	-0.184902	0.152386	1
Psme2	0.0899472	0.293669	1
Imp4	-0.0243196	0.94819	1
Gm28285	-0.206332	0.386845	1
Bop1	-0.278022	0.193241	1
Mrpl21	-0.0932776	0.540945	1
Pum3	-0.136667	0.508185	1
Kpna2	-0.226358	0.694766	1
Nudc	0.0751669	0.552334	1
Lsm3	0.0329914	0.699583	1
Psmd1	0.0879919	0.443761	1
Ubap2l	0.0853806	0.525875	1
Rbm8a	-0.0918948	0.455164	1
Dph3	0.0949511	0.596929	1
Itgal	-0.0441909	0.949967	1
Tbl3	-0.261229	0.337121	1
Ndufab1	0.0297908	0.752871	1
Gpr65	0.164518	0.259332	1
Psmd14	0.0960659	0.471442	1
Ltv1	0.141755	0.325202	1
Txnl4a	-0.237691	0.229355	1
Exosc3	-0.217163	0.310333	1
Nudt21	0.113043	0.32024	1
Ndufs8	0.118279	0.307767	1
Mapk6	0.484775	0.0622151	1
Hat1	0.122881	0.332947	1
Ythdf2	0.0903734	0.445451	1
Mrps17	-0.0144117	0.871372	1
Sat1	-0.0750679	0.496067	1
Phlda1	0.0209311	0.699652	1
Denr	-0.0928931	0.693461	1
Sf3b4	0.0704731	0.506011	1
Psmd12	-0.238903	0.14442	1
Tusc3	0.103704	0.563053	1
Ddx18	-0.117029	0.321782	1
Arpc4	0.15944	0.145781	1
Eftud2	0.221428	0.092577	1
Hivep2	0.179637	0.222121	1
Morf4l2	-0.194094	0.454181	1
Arf4	0.0807468	0.469526	1
Rars	-0.0932023	0.650882	1
Wdr75	0.0571181	0.536766	1
Psma3	-0.056467	0.21949	1
Ppig	-0.102544	0.430779	1
Wdr61	-0.0962304	0.654806	1
Mrfap1	0.0647035	0.642628	1
Ubb	0.0377943	0.38552	1
Far1	0.201081	0.351501	1
Cyc1	0.152675	0.177021	1
Thoc7	0.119273	0.326989	1
Ssr4	0.0137926	0.892183	1
Fkbp1a	0.0607829	0.679299	1
Bcl2a1d	0.283534	0.279328	1
Dennd2d	0.191902	0.0969887	1
Tomm5	0.0431925	0.642828	1
Xlr4b	-0.277932	0.0870327	1
Vcp	0.127455	0.168121	1
Arpp19	-0.0194613	0.767039	1
Sdad1	-0.0248891	0.923627	1
Mars	-0.0538723	0.9892	1
Lars	0.179985	0.398746	1
Snd1	-0.0620348	0.796216	1
Dtymk	-0.171936	0.38631	1
Tada1	0.192763	0.390608	1
Rps27l	0.117661	0.237973	1
Smarcb1	-0.0293113	0.985935	1
Gabpb1	0.251313	0.191732	1
Pak1ip1	0.0286205	0.797221	1
Trappc4	0.088785	0.408935	1
Lsm6	-0.16278	0.20602	1
Uqcrc1	-0.144781	0.122128	1
Tardbp	0.0707458	0.59651	1
Map3k11	0.529005	0.0519211	1
Wsb1	0.316137	0.122792	1
Stt3a	-0.105763	0.53502	1
Baiap2	-0.313611	0.335438	1
2310001H17Rik	-0.00283886	0.856268	1
Cox6c	0.000776981	0.893249	1
Rpl31	0.00417643	0.364613	1
Mrpl54	-0.0088542	0.98972	1
Rrad	0.0994865	0.734963	1
Wdr12	-0.351393	0.112097	1
Rrp9	-0.207952	0.31877	1
Farsa	0.0486647	0.686435	1
Uqcc2	0.0386991	0.780322	1
Tgif1	0.358269	0.279328	1
Ehd1	0.584282	0.0767488	1
Psme1	-0.073065	0.161935	1
Fam96b	0.0557187	0.558603	1
Ms4a4c	-0.58757	0.0735195	1
Sf3b6	-0.055452	0.279266	1
Hsd17b12	-0.266545	0.246173	1
Esf1	-0.0776334	0.583351	1
Spcs1	-0.0223883	0.53404	1
Zc3h12d	0.21919	0.193225	1
Ppp4c	0.154151	0.144395	1
Brk1	-0.0164146	0.83413	1
Ywhah	-0.0301131	0.704171	1
Smyd5	-0.362764	0.235301	1
Ostc	0.090778	0.404437	1
Creb1	0.25226	0.146323	1
Trmt61a	0.0602812	0.611824	1
Vcpkmt	0.0540992	0.591808	1
Mthfd1l	0.0233641	0.669886	1
Hbs1l	0.120813	0.522572	1
Snrnp40	-0.162854	0.212311	1
Ppip5k2	0.231319	0.226752	1
Tomm20	0.151316	0.124631	1
Ddb1	0.0726732	0.632266	1
Tcea1	-0.0245	0.634718	1
Polr2f	0.0269064	0.749413	1
Fdx1l	0.0151968	0.61712	1
Zfp330	0.0518475	0.579143	1
Rps25	-0.0772419	0.142815	1
Igf2r	0.112189	0.348551	1
Uqcr10	-0.031967	0.522602	1
Bcor	0.257612	0.174232	1
Ppid	0.0202639	0.870932	1
Gart	0.0377741	0.746417	1
Ung	-0.136532	0.780393	1
Psmc3	0.109411	0.31131	1
Aimp2	-0.482137	0.0449133	1
Twistnb	0.109345	0.360689	1
Znrd1	0.110172	0.344263	1
Rbbp4	-0.110424	0.163125	1
Gcsh	-0.0499542	0.962381	1
Gadd45g	-0.0558931	0.80704	1
Gnl2	0.285403	0.141438	1
Ccnh	-0.247023	0.226859	1
Galk1	-0.350935	0.114075	1
Psmd7	-0.0193433	0.888139	1
Ndufc2	-0.105662	0.308429	1
Spint2	-0.0745407	0.597188	1
Emd	0.161238	0.226091	1
Hsd17b10	-0.062422	0.705518	1
Slc7a6	-0.127317	0.683427	1
Mrps28	0.00653758	0.823942	1
Adsl	-0.290944	0.0705974	1
Aatf	0.0142512	0.707592	1
Nt5c3b	0.0407403	0.541253	1
Tfe3	-0.574425	0.164575	1
Pus7	0.421913	0.084757	1
Sap18	-0.00477601	0.418716	1
Grpel1	0.0935622	0.357229	1
Timm50	-0.0686191	0.948041	1
Pin1	0.0329071	0.567331	1
Clpp	-0.112043	0.528366	1
Med14	0.441669	0.0627979	1
Mthfd1	-0.140291	0.633326	1
Polr2k	0.104299	0.382673	1
Klhdc4	0.10653	0.802288	1
Nol12	-0.0165826	0.94793	1
Metap1	0.0519216	0.592837	1
11-Sep	-0.193749	0.555792	1
Litaf	-0.384261	0.422634	1
Nol11	-0.0503689	0.952375	1
Fyn	0.252602	0.0916158	1
Tgif2	0.212648	0.453733	1
Idh3a	0.141982	0.309889	1
Dgkz	0.0581565	0.667347	1
Ndufv2	0.023278	0.819311	1
Spcs3	-0.040425	0.839108	1
Tma16	-0.0454922	0.99614	1
Irf8	0.571957	0.121232	1
Clns1a	-0.145548	0.34225	1
Polr1c	-0.0211072	0.98267	1
Phf6	0.0912019	0.538639	1
Tnik	-0.0641947	0.781571	1
Rpf2	-0.325572	0.278358	1
Snhg12	0.0653178	0.609803	1
Mphosph10	0.119621	0.317102	1
Mrpl4	-0.201332	0.123743	1
Matr3	0.0670985	0.536613	1
Rps12	-0.0582449	0.0592489	1
Spg21	0.111293	0.475432	1
Timm8b	-0.176304	0.432331	1
Hnrnpd	0.00377086	0.805419	1
Fundc2	0.094322	0.398824	1
Abcf1	-0.0958018	0.600775	1
Ift80	0.287187	0.0463584	1
Pwp1	-0.0285965	0.86204	1
Sec61a1	0.20042	0.0952227	1
Phf5a	-0.103197	0.483002	1
Cd3eap	-0.161747	0.548266	1
Psmb7	0.021563	0.71678	1
9530068E07Rik	-0.0494759	0.974545	1
Mfsd5	0.242229	0.143425	1
Dhx9	0.102553	0.42425	1
Smndc1	0.150635	0.172557	1
Ddx10	0.0823717	0.396799	1
Traf2	0.151925	0.402866	1
Utp4	0.1062	0.576949	1
Ppat	-0.03558	0.966793	1
Ago2	0.318682	0.0473468	1
Papola	0.0729336	0.446783	1
Ywhag	0.180627	0.163012	1
Dars	-0.0419363	0.702065	1
Fmc1	-0.0422161	0.890786	1
Utp15	0.265027	0.193878	1
C1d	0.117905	0.326989	1
Irf4	0.168341	0.788652	1
Mrpl36	-0.208292	0.143349	1
Eny2	0.0751642	0.508961	1
2410002F23Rik	0.0377985	0.89119	1
Ddx56	0.0158213	0.78654	1
Srfbp1	-0.0823156	0.913622	1
Kansl2	0.10392	0.346999	1
Eif4b	0.141135	0.173511	1
Trap1	-0.117749	0.728943	1
Psmc2	-0.000967059	0.889278	1
Arl1	0.0149233	0.765654	1
Ipo7	-0.0113564	0.868442	1
Nat10	-0.108666	0.795283	1
Nop14	-0.143793	0.521514	1
Hsph1	-0.0316176	0.860798	1
Ilf2	-0.0505716	0.89737	1
Rhog	0.0246522	0.888727	1
Tma7	0.00753101	0.477217	1
Sae1	-0.115254	0.525935	1
Mrpl23	0.0861018	0.47892	1
Arhgef2	0.0242733	0.859372	1
Psmb4	-0.130556	0.190832	1
Cops7a	-0.00860209	0.864051	1
Rps6	0.0244509	0.558728	1
Polr2d	-0.0702944	0.679265	1
Tpi1	-0.212764	0.43962	1
Ppp2r1b	-0.128514	0.664878	1
Uba1	0.158257	0.176901	1
H2afx	0.138591	0.380977	1
Kti12	-0.00164542	0.804951	1
Rps19bp1	-0.0126714	0.988755	1
Utp14a	-0.141062	0.436186	1
Nubp1	0.0549905	0.679061	1
Rab10	0.205516	0.0905918	1
Ssbp1	0.0470544	0.643228	1
Chchd4	0.142045	0.533062	1
Vps29	0.260461	0.0493499	1
Psma2	-0.0685433	0.152373	1
Utp20	0.0132904	0.912699	1
Hsp90b1	-0.0964677	0.206906	1
Sec13	-0.00177353	0.880061	1
Timm44	0.0211817	0.764164	1
Dcps	-0.0674109	0.796503	1
Ppp1r11	0.0763547	0.492571	1
Arid5b	0.344425	0.23764	1
Zranb2	-0.103477	0.655679	1
Pisd	0.141833	0.483002	1
Dnajb11	-0.179327	0.198986	1
Adrm1	0.219709	0.0708802	1
Minos1	-0.0704455	0.473793	1
Cd320	-0.628838	0.104485	1
Hypk	0.0612948	0.533276	1
Tmem11	0.0917284	0.394522	1
Agpat3	-0.189787	0.482422	1
Meaf6	-0.0230483	0.983449	1
Smu1	0.022725	0.710985	1
Tmed5	0.11176	0.388993	1
Uqcrc2	0.00133418	0.975917	1
Ddx1	0.108566	0.521725	1
Aen	-0.0600696	0.94719	1
Ptk2b	-0.173559	0.472732	1
Api5	0.191877	0.140935	1
Pop5	0.0115715	0.863539	1
Prpf40a	0.16318	0.132883	1
Sdcbp	-0.1567	0.261934	1
Nol8	-0.269804	0.30759	1
Pdcd1lg2	0.621537	0.0968202	1
Timm17a	-0.0948483	0.647334	1
Eapp	-0.106064	0.616105	1
2810004N23Rik	-0.112301	0.806896	1
Ubtf	0.0286913	0.758954	1
Aars	0.164267	0.342841	1
Exosc8	-0.283912	0.0442714	1
Csnk1d	0.239154	0.114331	1
Uba2	0.0668234	0.482915	1
Tox4	0.024036	0.740085	1
Ube2v2	-0.136593	0.470869	1
Hnrnpm	0.140507	0.185957	1
Clec2i	-0.306836	0.262052	1
Trmt6	-0.156915	0.494273	1
Naa15	0.0458414	0.819817	1
Noc2l	-0.0306389	0.974804	1
Nfkbie	0.383324	0.0506603	1
Rad23b	0.228245	0.0581672	1
Cisd2	0.0835033	0.375264	1
Plcxd2	0.112013	0.546284	1
Ubl4a	-0.143215	0.574125	1
Sf3a3	0.100784	0.391276	1
Larp4	0.316395	0.169822	1
Stoml2	0.0714792	0.563556	1
Slc35a4	0.0931317	0.440281	1
Zmat2	0.0288847	0.931204	1
Fam208b	0.0954055	0.557509	1
Mrps36	0.0849405	0.436652	1
Znhit6	-0.12458	0.574189	1
Pitrm1	-0.238826	0.35297	1
Chchd1	-0.100019	0.527241	1
Psmd13	-0.056424	0.688215	1
Paics	-0.00361658	0.875329	1
Slc7a1	0.442966	0.135299	1
Mbp	-0.0438537	0.820576	1
Hdgf	0.130161	0.453985	1
Iars	-0.0261325	0.978514	1
Psma1	0.048232	0.773334	1
Cdca7	0.034404	0.780714	1
Mrps7	0.0449202	0.661975	1
Ctps	-0.106011	0.785467	1
Dnajc19	0.0051237	0.97358	1
U2surp	-0.0149493	0.952153	1
Rps6ka1	0.218086	0.137712	1
Gpr83	0.194658	0.612346	1
Prpf8	0.208949	0.186778	1
Nup153	0.205589	0.375239	1
Prdx3	-0.0723025	0.458822	1
Nsfl1c	-0.077575	0.699136	1
Gtf3c6	-0.29123	0.1133	1
Gorasp2	-0.0303979	0.87951	1
Acot9	-0.120029	0.885567	1
Pus1	-0.20832	0.563053	1
Wdr77	-0.0140625	0.901936	1
Mir155hg	-0.210513	0.742475	1
Msi2	-0.173102	0.515037	1
Mcm5	0.0608274	0.766649	1
Rrp1b	-0.162331	0.407064	1
Nob1	-0.0276133	0.8702	1
Yars	-0.354061	0.179782	1
Ptpn2	0.187631	0.171724	1
Ube2g1	-0.0614488	0.990425	1
Ncoa7	-0.156408	0.642895	1
Ssr1	-0.00804116	0.919084	1
Irak2	0.220225	0.324813	1
Tbrg4	-0.00289699	0.854552	1
Ppie	-0.110078	0.727546	1
H13	0.0504915	0.623192	1
Prrc2a	0.191634	0.149003	1
Rcc1	0.147572	0.520396	1
Memo1	0.0439733	0.719458	1
Hmgcr	-0.237861	0.635712	1
Eif3m	0.0227683	0.953635	1
Gtf2f2	0.258557	0.137712	1
Mrps18b	-0.204165	0.338833	1
D8Ertd738e	-0.0379836	0.490783	1
Szrd1	0.234639	0.168322	1
Ahcy	-0.0274036	0.975101	1
Eif4e2	0.238857	0.106205	1
Prmt7	-0.0450794	0.936751	1
Bdp1	0.166518	0.449177	1
Rpl15	-0.0182743	0.48219	1
Stmn1	-0.673223	0.0752571	1
Rrp7a	-0.0235258	0.871738	1
Romo1	0.0421381	0.826079	1
Wdr26	0.17674	0.422338	1
Nptn	0.0167324	0.800275	1
Prdx5	-0.0139424	0.99614	1
Tm2d3	-0.112031	0.577108	1
Sem1	0.0594119	0.768567	1
Ppif	0.343219	0.072626	1
Ranbp2	0.0125255	0.845657	1
Thumpd1	-0.0792384	0.785717	1
Nudt5	-0.0111739	0.931832	1
St6galnac4	-0.0887223	0.858751	1
Ergic1	0.369632	0.134716	1
Mapre2	-0.132796	0.723986	1
Csnk2a1	0.072457	0.503337	1
Cyth3	-0.172338	0.443622	1
Ctu2	0.0850398	0.428795	1
Jpt1	-0.0905489	0.150094	1
Hdlbp	0.0924028	0.602492	1
Vmp1	0.191166	0.183615	1
Fam136a	-0.049956	0.986158	1
Psmb3	-0.0584629	0.188774	1
Ikzf2	0.412676	0.22754	1
St3gal1	0.1052	0.477967	1
Nucks1	0.219653	0.14492	1
Cmss1	-0.119794	0.632333	1
Gtf2f1	0.2813	0.11962	1
Sf3a1	0.186821	0.129145	1
Rab11b	-0.0885058	0.269525	1
Rhoa	-0.0236051	0.38552	1
Senp3	0.20803	0.359273	1
Plekhg2	0.191515	0.424088	1
Fh1	0.0515818	0.767572	1
Uqcrb	-0.130565	0.12233	1
Prelid3b	0.172087	0.262845	1
Sf3a2	0.0616752	0.563681	1
Uchl3	0.07554	0.491633	1
Nol9	0.212587	0.402814	1
Smarce1	0.238903	0.0917143	1
Rnf2	-0.106401	0.726673	1
Aimp1	0.113845	0.287448	1
Elk3	0.112124	0.4797	1
Qrich1	0.18059	0.230203	1
Ubxn1	0.132957	0.169273	1
Psmg2	-0.111694	0.660458	1
Hspbp1	-0.147382	0.591841	1
Sla	-0.0348425	0.905989	1
Psmc1	0.0214034	0.762036	1
Erp29	-0.111552	0.432768	1
Nufip1	-0.0302713	0.876503	1
Sft2d1	-0.0224412	0.852692	1
Azin1	0.0705447	0.560575	1
Eif4g3	0.224156	0.144382	1
Actl6a	-0.00209593	0.863576	1
Eif2s3x	0.13267	0.293669	1
Mydgf	-0.128148	0.605346	1
Gsto1	0.30794	0.250653	1
Copb2	0.088657	0.433396	1
Tdg	0.29168	0.278234	1
Ruvbl2	-0.325483	0.136153	1
Atp6v1f	-0.0741707	0.328184	1
Panx1	0.165013	0.416178	1
Cdca4	0.0474352	0.745994	1
Wdr4	-0.176642	0.723289	1
Idh3b	0.0436791	0.689551	1
Traf3	0.364461	0.382395	1
M6pr	0.0698073	0.473765	1
Ndufs6	0.00135878	0.978774	1
Prpf4b	0.125876	0.325476	1
Nmt1	-0.195301	0.415405	1
Cox16	0.100689	0.389992	1
Tomm22	0.108094	0.3509	1
Usp34	-0.00820828	0.891705	1
Csnk1a1	0.0911545	0.39654	1
Got2	0.192499	0.191305	1
Diablo	-0.0367639	0.960454	1
Tpd52l2	-0.0225852	0.914655	1
Ptger4	0.238306	0.50917	1
Nxt1	0.00301025	0.802324	1
Mob3a	0.189691	0.130559	1
Tnip2	0.123241	0.556822	1
Pabpc4	-0.0218731	0.904957	1
Cse1l	0.103103	0.550531	1
Nap1l4	0.109092	0.404123	1
Tmem147	-0.0273698	0.997254	1
Fam96a	-0.00940199	0.997217	1
Mrpl43	0.028207	0.720049	1
Dld	0.0519529	0.703791	1
Rexo2	0.200711	0.0823078	1
Gpr18	0.085694	0.432768	1
Gm43352	0.459566	0.115542	1
Dnajc1	0.127765	0.273214	1
Snrpc	0.155497	0.180583	1
Thumpd3	-0.349299	0.120318	1
Stat5b	0.229498	0.101402	1
Psmd6	0.186084	0.150371	1
Pam16	0.149688	0.300456	1
Herpud1	0.121892	0.373114	1
BC003965	-0.292182	0.116394	1
Cltb	-0.118706	0.641829	1
Drg1	-0.158061	0.386233	1
Cstf3	-0.166484	0.714037	1
Usp14	0.0768276	0.582904	1
Mrps10	-0.163454	0.482886	1
Puf60	-0.0172851	0.771625	1
Ddx50	0.0104722	0.855319	1
Xrn2	0.0708589	0.571561	1
Mrps18a	-0.105775	0.793776	1
Fcf1	0.212387	0.153174	1
Ube2e1	-0.173986	0.30076	1
Chmp2a	-0.0421398	0.755522	1
Cyb5r3	0.0758394	0.595929	1
Bola3	-0.031633	0.951671	1
Syngr2	0.135712	0.415964	1
Nmd3	-0.043086	0.92625	1
Hspa14	-0.206883	0.286312	1
Ptpa	0.0180402	0.800455	1
Bysl	0.0468002	0.652088	1
Tnfrsf1b	0.140754	0.448675	1
Txn1	0.0426953	0.532024	1
Ttc27	0.0863808	0.769776	1
Bcap29	-0.468238	0.0520559	1
Mcm3	0.150188	0.526877	1
Dusp1	0.176862	0.444841	1
Mrrf	-0.243433	0.56541	1
Wdr74	0.28058	0.33895	1
Cars	-0.223568	0.675147	1
Psmd3	0.0243136	0.710777	1
Pmpcb	-0.0796359	0.934458	1
Rbm28	0.250972	0.130334	1
Rbm26	0.0475088	0.700858	1
Pprc1	-0.212958	0.648505	1
Trmt1	-0.135446	0.629291	1
Smc1a	0.0604929	0.627574	1
Eif1ad	0.0638693	0.587637	1
Cdc5l	0.0382642	0.702238	1
Mtf2	-0.0770448	0.994656	1
Nfyb	-0.29317	0.235816	1
Smg6	0.215307	0.261874	1
Fmnl3	0.33977	0.232778	1
Snx12	-0.129318	0.704585	1
Mfsd14a	0.181043	0.311043	1
Gm19585	-0.218823	0.670293	1
Dnlz	0.262452	0.251825	1
Gpatch4	-0.0308241	0.810103	1
Pgd	-0.378107	0.197461	1
Immt	0.105617	0.361814	1
Mrpl42	-0.0398663	0.890014	1
Slc10a3	-0.50598	0.134461	1
Rangrf	0.241291	0.44473	1
Sssca1	0.149851	0.171258	1
Utp11	0.115888	0.292217	1
Rangap1	0.171569	0.236441	1
Rps26	-0.0130255	0.700376	1
Prpf38a	-0.0941145	0.76974	1
Prpf31	-0.196576	0.41976	1
Ctsc	0.211039	0.279039	1
Luc7l2	0.167	0.126849	1
Atp5f1	0.0512394	0.782607	1
Ndufb7	-0.0395208	0.652993	1
Xpnpep1	-0.0897986	0.816202	1
Ufm1	0.026866	0.657966	1
Wars	0.332475	0.0706626	1
Pcmt1	-0.0393207	0.941895	1
Exoc6	0.31208	0.143361	1
Cks1b	0.234113	0.587541	1
Asna1	-0.0427582	0.99807	1
Mettl16	0.194382	0.152907	1
D10Wsu102e	-0.15308	0.811365	1
Ubqln4	-0.320089	0.412454	1
Supt4a	-0.0897164	0.36582	1
Cops5	0.019791	0.653094	1
Dcaf13	0.0169538	0.733912	1
Mcm2	-0.105703	0.595671	1
Naa25	-0.101621	0.751671	1
Baz1a	0.0593875	0.728838	1
Kpna1	0.184737	0.412215	1
Thoc2	0.173298	0.122488	1
Ripk3	-0.044559	0.957674	1
Tfrc	-0.226237	0.761469	1
Yeats4	0.00261795	0.753472	1
Slirp	-0.0506244	0.792127	1
Amd2	-0.189791	0.683803	1
Gypc	-0.0178931	0.977995	1
Gnl1	0.396413	0.203264	1
Eef1akmt4	-0.0104333	0.913142	1
Cnot7	-0.0376197	0.891741	1
Nubp2	0.194162	0.217922	1
Spen	0.272558	0.36228	1
Fam118b	-0.0126042	0.694354	1
Med7	0.752418	0.0808499	1
Nrros	0.0654022	0.659818	1
Hpf1	0.144805	0.313248	1
Wdr5	0.451427	0.0485753	1
Hadha	-0.0383514	0.964495	1
Lsg1	0.0644104	0.671141	1
Ube2v1	0.0756616	0.412932	1
Sde2	0.0870449	0.600257	1
Rnf4	0.17879	0.166619	1
Timeless	-0.129413	0.704274	1
Map7d1	0.464516	0.140885	1
Gt(ROSA)26Sor	0.0235126	0.776469	1
Usp36	-0.211028	0.344073	1
Ezr	-0.139525	0.059525	1
Rpl3	-0.0722963	0.108663	1
1810032O08Rik	-0.155312	0.689482	1
Thyn1	-0.0483842	0.971837	1
Polr3d	-0.279809	0.577045	1
Atf1	0.276591	0.111667	1
Sec61g	-0.0344698	0.262627	1
Ost4	0.00978504	0.955117	1
Nelfe	-0.0408159	0.998812	1
Cblb	0.141294	0.306709	1
Eif2b3	-0.111353	0.822349	1
Gm7879	0.0734518	0.552613	1
Arpc5	0.0439057	0.947708	1
1190007I07Rik	0.209688	0.335531	1
Hars	-0.102564	0.753719	1
Mrpl51	-0.171743	0.498632	1
Sf3b2	0.0235766	0.890933	1
Hacd3	-0.280241	0.219857	1
Sigmar1	-0.169806	0.521211	1
Atf6b	-0.0183893	0.816817	1
Hyou1	0.118021	0.49875	1
1810009A15Rik	-0.0838953	0.652692	1
Ube2k	-0.144253	0.463008	1
Wdr55	0.207506	0.283212	1
Ecd	-0.0345296	0.944079	1
Stambpl1	0.0239673	0.7087	1
Psmg4	0.0930778	0.43984	1
Cul5	0.0463381	0.716676	1
Jak2	0.0453921	0.824159	1
1110004F10Rik	-0.0480077	0.737768	1
Pigp	-0.240886	0.26639	1
Farsb	0.112585	0.456991	1
Cad	0.219542	0.591712	1
Pfdn2	-0.126735	0.155882	1
1700037H04Rik	0.0702359	0.698309	1
Tra2a	0.176792	0.135982	1
Taf15	0.061583	0.580958	1
Usp4	0.228754	0.0891124	1
Eomes	-0.27529	0.275296	1
Noc3l	0.195962	0.478313	1
Bud23	-0.273855	0.211936	1
Nup62	-0.297025	0.420967	1
Hcls1	0.0141931	0.831009	1
Rasa1	0.104637	0.524086	1
Hnrnpll	0.108777	0.585108	1
Cnot2	0.154441	0.269021	1
Nudcd3	-0.0178425	0.990462	1
Dis3	0.313733	0.326232	1
Txndc9	0.0673683	0.445007	1
Tnip1	-0.0919792	0.684999	1
Erap1	-0.0621148	0.721616	1
Spata5	-0.170929	0.648471	1
Swi5	-0.0311	0.649207	1
Mcm6	-0.297215	0.42398	1
Smarca4	0.340541	0.0614558	1
Psmg1	-0.341819	0.157679	1
Kpna3	-0.455123	0.206588	1
Nr2c2ap	0.0664101	0.537472	1
Yars2	0.00128854	0.980332	1
Naa10	-0.0831162	0.371991	1
Zrsr2	0.188459	0.229138	1
Nucb1	-0.027693	0.988755	1
Abcf2	0.0456906	0.62339	1
Wbp4	0.14747	0.29111	1
Pfkp	0.103186	0.478284	1
Cyp51	-0.653393	0.108858	1
Atic	0.115098	0.378227	1
Pigx	-0.0238958	0.959379	1
Gm47015	-0.619996	0.047067	1
Tmem167	-0.031145	0.805023	1
Scamp2	0.000104439	0.799484	1
Trir	-0.0148653	0.604502	1
Bcl2l1	-0.235069	0.624904	1
Cmpk1	-0.228289	0.336512	1
Gm45716	0.183024	0.721268	1
Xbp1	0.259613	0.202753	1
Mtap	-0.366445	0.0868526	1
Sars	-0.150072	0.224987	1
Aco2	-0.0527041	0.812267	1
Slc38a10	-0.0106137	0.871372	1
Mtx2	0.296267	0.127742	1
Sh2b3	0.720243	0.0509358	1
Usp10	-0.119038	0.850649	1
Polr2j	0.0576684	0.592998	1
Sertad1	0.279133	0.177858	1
Comtd1	-0.204619	0.699859	1
Nedd8	0.189607	0.0622151	1
Uchl5	-0.00306845	0.798406	1
Bag6	0.105102	0.399709	1
Exosc10	0.0349644	0.744093	1
Ndufb4	-0.0216378	0.814361	1
Fkbp2	0.23431	0.326989	1
Snrnp48	-0.157847	0.195318	1
Tsnax	-0.0208926	0.814288	1
Lsm5	-0.133264	0.309601	1
Suclg1	0.0550268	0.639466	1
Zfp207	-0.0406355	0.828833	1
Anapc15	0.193063	0.425492	1
Mrpl16	0.133534	0.407196	1
Tespa1	0.0271798	0.768141	1
Samm50	-0.0146813	0.943376	1
Bsg	0.116502	0.327517	1
Fasl	-0.304884	0.93468	1
Srsf11	0.0828675	0.522965	1
Rab7	-0.0258572	0.882189	1
Ikbke	-0.0410969	0.969018	1
Wnk1	0.060037	0.576918	1
Pop7	0.0675355	0.651083	1
Parp1	0.141148	0.445312	1
Npepl1	0.45174	0.0781306	1
Isca2	-0.144397	0.658605	1
Kars	-0.128118	0.630447	1
Thoc5	-0.0542683	0.993283	1
Reep5	0.139633	0.204738	1
Sh3bp2	-0.0384267	0.850175	1
Nup43	-0.20448	0.565096	1
Cdip1	0.36113	0.158131	1
Cfl1	-0.0616488	0.0834961	1
Rarg	-0.0012559	0.925068	1
Hnrnph2	-0.0242759	0.883621	1
Utp3	0.074731	0.548328	1
Bclaf3	0.0516092	0.804879	1
Lman2	-0.111945	0.481436	1
Sart1	0.147608	0.386539	1
Ubfd1	0.08996	0.784752	1
Mcm7	-0.0973332	0.762639	1
Mrpl32	0.278306	0.10116	1
Tmed9	-0.0668582	0.293583	1
Emc10	-0.0238444	0.729432	1
Mad2l2	-0.152869	0.720711	1
Man1a	0.00842279	0.818696	1
Mtdh	0.0603923	0.598835	1
Csde1	0.145907	0.190958	1
Comt	-0.636074	0.0748614	1
2610524H06Rik	-0.154673	0.709773	1
Vdac1	-0.0551364	0.775079	1
Crnkl1	0.311996	0.0806964	1
Cd83	0.344824	0.486345	1
Yif1b	0.188326	0.28543	1
Tbcb	0.298349	0.123959	1
Tmpo	0.363755	0.0522813	1
Prmt5	-0.290185	0.40596	1
Bud31	0.144638	0.416765	1
Selenok	-0.0629446	0.634452	1
BC005561	0.570631	0.0928388	1
Bid	-0.320237	0.658269	1
Cinp	-0.0207967	0.978737	1
Hmces	0.195604	0.413118	1
Bloc1s2	0.0591904	0.572384	1
Nup54	0.0797838	0.591712	1
Cnn3	0.136809	0.434872	1
Ciapin1	0.00253851	0.781428	1
Knop1	-0.141914	0.620104	1
Gskip	0.221015	0.238121	1
Prps1	0.135178	0.382192	1
Sf3b5	0.0917975	0.413118	1
Chtop	-0.0634363	0.808337	1
Ntmt1	0.0253879	0.710396	1
Parl	0.18991	0.206638	1
Nadk	-0.136101	0.579175	1
Cenpx	0.164093	0.174483	1
Gm26532	-0.247477	0.938824	1
Kat2a	0.104727	0.690407	1
Ddit3	-0.378126	0.231942	1
Clptm1	-0.219507	0.42363	1
Abcc1	0.277285	0.530803	1
Bola2	0.202275	0.0471549	1
Atad1	0.0819905	0.604015	1
Blmh	-0.0727631	0.97206	1
Snrpb2	0.147649	0.295941	1
Srp72	0.123334	0.290218	1
Tsfm	0.199313	0.330837	1
Sdhb	0.00434019	0.984488	1
Abhd11	0.00917822	0.697724	1
Atg16l2	0.576929	0.127626	1
Etfa	-0.00965349	0.831299	1
Hmg20b	-0.0730667	0.895273	1
Dusp6	-0.046708	0.95671	1
Rrp8	-0.0433127	0.909196	1
Tmem97	-0.484721	0.334365	1
Ndufb8	0.197634	0.0870671	1
Cdv3	0.336843	0.287343	1
Smarcad1	0.194326	0.434079	1
Aasdhppt	-0.0901948	0.885935	1
Hmgb1	0.0241127	0.801965	1
Mettl2	0.217519	0.144446	1
Ndufv1	0.267838	0.0586811	1
Mrps5	-0.0398	0.880574	1
Tmem183a	0.224977	0.280031	1
Snw1	0.139236	0.208685	1
Tnfrsf19	0.123103	0.882997	1
Ankrd39	-0.0719237	0.993357	1
Ets2	0.416785	0.181782	1
Alg3	-0.457185	0.250423	1
Cox6a1	-0.00903241	0.545944	1
Polb	-0.188443	0.538301	1
Mrpl50	-0.123781	0.779001	1
Srpr	0.094653	0.47739	1
Rap2c	0.12694	0.570107	1
Atp9b	0.329484	0.167362	1
Ppil1	-0.280434	0.549413	1
Pspc1	0.107028	0.583574	1
Dut	0.233931	0.186174	1
Rc3h1	0.351474	0.130618	1
4921524J17Rik	0.264495	0.228796	1
Thoc3	-0.0209655	0.647635	1
Naf1	0.359836	0.378504	1
Lzic	0.151567	0.318341	1
Ankrd46	0.327423	0.187587	1
Mvp	0.150301	0.584692	1
Polr3h	-0.140769	0.652256	1
Bach2	-0.142981	0.733842	1
Ints11	0.0914261	0.456963	1
Ogfr	0.273381	0.158873	1
Gosr2	-0.0788023	0.859555	1
Irf3	0.0355297	0.577458	1
Eed	-0.0815771	0.574664	1
Gadd45gip1	-0.0189808	0.80704	1
Xist	-0.15673	0.0650456	1
Trav3-3	-0.507797	0.291578	1
Nup93	0.0389746	0.734087	1
Nfx1	0.106233	0.453144	1
Mrpl13	-0.253326	0.28627	1
Pphln1	0.110199	0.479064	1
Kdelr2	-0.0924646	0.937195	1
Pfdn6	0.190125	0.175252	1
Thoc1	-0.213041	0.491574	1
Dnttip2	0.0276974	0.818298	1
Utp6	-0.104663	0.786075	1
Mrps14	-0.129181	0.0705106	1
Ddx46	0.0588239	0.561516	1
R3hdm1	0.158032	0.332877	1
Pknox1	-0.181122	0.780464	1
Per1	-0.290078	0.651217	1
Alkbh6	-0.275122	0.406669	1
Mrps21	0.110479	0.322032	1
Fam133b	0.13723	0.269263	1
Acadvl	0.259366	0.18698	1
Fam60a	0.135818	0.530895	1
Rex1bd	-0.0701471	0.594189	1
C2cd5	-0.283877	0.464001	1
Pelp1	-0.184827	0.7087	1
Pmpca	0.0585693	0.788186	1
Camta1	0.0257811	0.820178	1
Pwp2	0.00351545	0.881308	1
Letm1	0.163314	0.301282	1
Tipin	0.0806866	0.570455	1
Ifnar1	-0.0158284	0.986566	1
Arpc1b	-0.0171078	0.475144	1
Nans	0.0697585	0.467984	1
Pdrg1	-0.0265031	0.890786	1
Hirip3	-0.200123	0.548979	1
Thop1	0.445585	0.362231	1
Mtrr	-0.358482	0.389531	1
Midn	0.360197	0.0537256	1
Zbtb7b	-0.0490515	0.862991	1
Scaf11	0.296925	0.0913389	1
0610037L13Rik	-0.155696	0.554731	1
Slc41a1	1.03981	0.060749	1
Atg101	0.181594	0.176827	1
Cog2	-0.0273377	0.932091	1
Sod2	-0.15858	0.518285	1
Vps4b	0.125187	0.335368	1
Hnrnpa0	0.335444	0.142372	1
Hsf1	-0.119364	0.620793	1
Cox19	0.0564406	0.712164	1
Aifm1	-0.0336057	0.937861	1
Rpf1	-0.0996311	0.621023	1
Usp38	0.21891	0.410679	1
Gch1	0.209546	0.69051	1
Psmc6	-0.0818021	0.654873	1
Ptpn22	-0.0268317	0.744304	1
Tob2	0.454696	0.101995	1
Gmps	0.0634823	0.639632	1
Mpdu1	0.169132	0.469697	1
3110082I17Rik	-0.203335	0.725486	1
Rab11a	0.0198724	0.809382	1
Ankrd49	-0.273277	0.20887	1
Atf2	0.209215	0.241132	1
Polr1a	0.144965	0.512159	1
Ppp6c	0.222231	0.146815	1
Itk	-0.0405068	0.453873	1
Jmjd6	0.334679	0.209562	1
Ncbp2	-0.19871	0.490432	1
Rbx1	-0.0472839	0.307943	1
Pigt	-0.0650718	0.686811	1
Tapbp	-0.00974153	0.738856	1
Usp9x	0.262395	0.146116	1
Smn1	0.223665	0.240386	1
Mrpl11	-0.0207496	0.976325	1
Ppp2r5d	0.380511	0.169316	1
Eif3e	0.0241452	0.652423	1
Zmiz2	0.337194	0.318815	1
Dnajc8	0.10805	0.308407	1
Rbbp8	0.193571	0.600063	1
Gm10282	-0.247192	0.658336	1
Ctdnep1	0.514351	0.155977	1
Rrp12	-0.104777	0.837181	1
Dapk3	0.02955	0.747544	1
Coa5	0.276542	0.143145	1
Capns1	-0.0705202	0.665318	1
Smim13	0.343008	0.390762	1
Slc16a1	-0.340338	0.512249	1
Timm22	0.0108457	0.83003	1
Zc3h18	0.179579	0.278564	1
Agpat5	0.245008	0.34348	1
Mmd	0.23857	0.598835	1
Luc7l	-0.0868244	0.533704	1
Srsf9	0.497302	0.300174	1
Psph	-0.0574016	0.842781	1
Cops2	-0.110814	0.69824	1
Gcn1l1	0.00504715	0.862479	1
Park7	-0.114505	0.0448438	1
Fxr1	0.0577313	0.726463	1
Pitpnm2	-0.143643	0.569634	1
Mrps12	-0.0991316	0.737032	1
Appl1	0.0915008	0.364982	1
Ppp1r16b	0.586174	0.0535584	1
Trmt11	-0.14342	0.844346	1
Prr14l	0.380922	0.0457192	1
Sart3	0.330265	0.139709	1
Sarnp	-0.0039022	0.917608	1
Vamp4	-0.0496985	0.926176	1
Atpif1	0.176733	0.253639	1
Gnai3	0.144721	0.179194	1
Nudt19	0.23286	0.207677	1
Sfxn1	-0.121208	0.782179	1
[truncated: 7,454 more rows]

## Sheet: SKG_High_v_WT_High_Egr2_pos
gene	logfoldchange	p_value	adj_p_value
Nr4a1	1.08583	1.1503e-07	7.10036e-05
Ptma	-0.134356	0.176458	1
Cd5	-0.424469	0.00108308	0.141021
Hsp90ab1	0.0551633	0.465015	1
Eif5a	0.0668581	0.860356	1
eGFP	1.14689	3.85138e-07	0.000194507
Ptpn6	0.173803	0.30617	1
Id3	-0.769624	0.00058724	0.0866102
Cd6	-0.594852	8.2098e-07	0.000380068
Tnfrsf9	1.04645	0.790735	1
Nfkbia	0.467803	0.00900436	0.714603
Dusp2	0.646491	8.0868e-05	0.0168468
Sept7	-0.0697762	0.401295	1
Hspa5	-0.0179855	0.64767	1
Ncl	0.128186	0.579643	1
B4galnt1	-0.000708045	0.975225	1
Set	0.0449467	0.746586	1
Atp5g3	-0.0915573	0.226421	1
Zfp36l1	0.0681624	0.715103	1
Eif4a1	-0.155021	0.078275	1
Nab2	0.371096	0.0747793	1
Tuba1b	-0.0549864	0.70588	1
Ran	0.278039	0.115385	1
Ephx1	-0.202015	0.392314	1
Cd69	0.13528	0.350378	1
Ptprc	0.00741771	0.319456	1
Slc25a5	-0.136874	0.211758	1
Itm2a	-0.938681	4.70589e-05	0.0105984
Egr1	0.591506	4.21932e-05	0.00976656
Npm1	0.17018	0.281326	1
Hnrnpa2b1	-0.0688237	0.24132	1
Tubb5	-0.182755	0.0501226	1
H3f3a	-0.301834	0.000381409	0.0629362
Pfn1	-0.109214	0.0665224	1
Ybx1	0.887278	1.28349e-08	1.12583e-05
Mif	-0.0855898	0.323871	1
Rap1a	-0.0650161	0.468626	1
Id2	0.0193424	0.896469	1
Ptprcap	-0.394304	6.45074e-06	0.00206746
Cd2	-0.333172	0.00167905	0.189324
Pa2g4	0.0859262	0.690171	1
Hspe1	0.443232	0.00942712	0.741096
Hsp90aa1	0.0592773	0.798012	1
Ranbp1	-0.0303513	0.888699	1
Nfkbid	0.233097	0.244253	1
Tagap	0.435636	0.0245852	1
Hspa8	0.435173	2.58219e-07	0.000143449
Hnrnpa3	-0.104341	0.11475	1
Tgfb1	0.798108	9.71559e-05	0.0192762
Hnrnpa1	-0.254332	0.0597743	1
Fbl	-0.053163	0.706318	1
Cycs	0.0324585	0.905495	1
Erh	0.0372236	0.784988	1
Izumo1r	-0.756712	0.00533562	0.485645
Rpl41	0.134304	0.348354	1
Sms	-0.0936927	0.905651	1
Grasp	1.27125	5.00873e-08	3.33902e-05
Srgn	0.334499	0.0701553	1
Rgs10	0.035418	0.73782	1
Gpr183	-0.197417	0.457127	1
Prkch	0.0933845	0.586117	1
Serbp1	0.174051	0.338244	1
Srsf2	-0.198174	0.0554568	1
Hspd1	-0.0350995	1	1
Ier5	0.217795	0.292354	1
Eif1	-0.051535	0.163792	1
Rbbp7	-0.0782302	0.752398	1
Gimap5	-0.0108609	0.947969	1
Clec2d	0.0243302	0.761518	1
Hnrnpu	-0.188992	0.0589261	1
Tnfrsf4	-0.422229	0.855726	1
Lcp2	0.23033	0.195885	1
Ndfip1	1.06585	7.51183e-11	1.25192e-07
Hnrnpab	0.526539	0.0019627	0.207028
Sfpq	0.0149392	0.916561	1
Phb2	0.0684215	0.719068	1
Egr2	-0.0523681	0.252062	1
St13	0.0450504	0.80561	1
Snrpf	0.414357	0.0408927	1
Bcl2a1b	0.447765	0.0448675	1
Nop58	0.0838515	0.768116	1
Cd200	0.250616	0.238412	1
Ier2	-0.126123	0.146232	1
Ddx21	0.293094	0.12866	1
Fubp1	0.185708	0.523196	1
Bzw1	-0.130609	0.235916	1
Il2rg	-0.226851	0.00341413	0.327632
Jarid2	0.00918727	0.876134	1
Ppia	-0.212288	1.31199e-06	0.000575409
Apex1	0.094735	0.717452	1
Kdm6b	0.720368	0.00447678	0.41221
Snrpd1	-0.0272952	0.793765	1
Nhp2	-0.0911855	0.84879	1
G3bp1	0.102423	0.653048	1
Il6st	0.637293	0.00363399	0.34608
Ldha	0.0608318	0.342225	1
Cct3	-0.24983	0.374721	1
Ccnd2	0.342922	0.0480639	1
Snrpe	0.119533	0.412974	1
Impdh2	0.27215	0.26121	1
Relb	0.646883	0.141117	1
Nme1	-1.04245	0.000576256	0.0857489
Phb	0.17515	0.514915	1
Eif2s2	0.141837	0.440528	1
Nfkb2	0.693551	0.161779	1
Cct8	0.267685	0.162428	1
Syncrip	-0.334436	0.232746	1
Mrps6	-0.25984	0.699319	1
Trac	0.312048	0.0555822	1
Rgs3	-0.0531473	0.978673	1
Mrto4	-0.00507017	0.8548	1
Larp7	0.256725	0.33666	1
Cd82	0.0744865	0.747628	1
Hnrnpdl	-0.0179198	0.721274	1
Prmt1	-0.338397	0.186737	1
Mat2a	0.34715	0.0729383	1
Nolc1	0.285534	0.147766	1
Gnl3	0.0804132	0.668716	1
Cct5	0.221993	0.225291	1
Rilpl2	1.11469	6.76319e-05	0.0146384
Rnf19a	0.916378	0.000823823	0.113792
Hmgn1	-0.0187032	0.784988	1
Gar1	0.275047	0.245929	1
Atp5g1	-0.122773	0.383241	1
Anp32b	0.725082	0.00827147	0.669186
Pgam1	0.0204457	0.864373	1
Ppan	0.69413	0.0424293	1
Cd28	-0.375968	0.0295761	1
Nfkb1	0.547955	0.0917404	1
Eif3c	0.208298	0.255743	1
Sumo2	-0.0271853	0.497813	1
Snx3	0.163134	0.379393	1
Atp5b	-0.0398114	0.261878	1
Zfp36	0.0772903	0.531673	1
Tox	-0.320242	0.137593	1
Psma7	-0.0457294	0.740194	1
Prdx1	-0.0843038	0.415333	1
Pabpc1	0.0362158	0.535161	1
Slc3a2	0.235469	0.266587	1
Eef1g	0.2896	0.172466	1
Pebp1	-0.215019	0.216251	1
Srsf3	-0.129839	0.286093	1
Shmt2	1.09226	0.0710116	1
Cct2	0.211658	0.264309	1
Dad1	-0.0967831	0.353021	1
Uqcrq	-0.262381	0.0567724	1
Timm8a1	-0.246163	0.635847	1
Gramd1b	-0.113364	0.948282	1
Phgdh	0.00105224	0.637671	1
Rpl22l1	-0.0363028	0.543344	1
Sh2d2a	0.402019	0.0704907	1
Nutf2	-0.117668	0.725989	1
Slc29a1	0.631653	0.190305	1
Ak2	-0.0547171	0.830045	1
Rel	0.368411	0.178162	1
Dnaja1	0.113922	0.711584	1
Gtpbp4	0.392864	0.0730956	1
Usmg5	-0.0346482	0.568395	1
Tcp1	-0.0916842	0.683375	1
Snrpb	0.0954788	0.658301	1
Zap70	-0.327565	0.042932	1
Rps17	0.324811	0.013211	0.90393
Cct4	0.00618197	0.869476	1
Atp5d	0.151426	0.52422	1
Hspa9	-0.170502	0.670721	1
Bcl10	0.281678	0.115703	1
Egr3	0.320861	0.165404	1
Ikzf3	1.51747	1.24628e-05	0.00358112
Snu13	-0.0510243	0.610551	1
Snrpg	0.129547	0.750459	1
Eif1ax	-0.106676	0.783326	1
Psma4	-0.155952	0.454633	1
Hnrnpk	-0.186626	0.0091189	0.720263
Calr	-0.361985	0.0508406	1
Pgk1	0.109983	0.518347	1
Chchd10	0.0801478	0.726136	1
Chchd2	0.150787	0.761518	1
C1qbp	1.79882	4.82885e-09	4.73398e-06
Cops6	-0.0347579	0.910948	1
Ssb	0.212239	0.262966	1
Batf	0.793848	0.0213179	1
U2af1	0.108623	0.617595	1
Rbm3	0.0644767	0.758973	1
Hmgn2	-0.363075	0.0292104	1
Nop16	0.126225	0.62106	1
Eif5b	-0.164211	0.593849	1
Trp53	-0.100961	0.573069	1
Banf1	-0.204332	0.240295	1
Foxp4	0.084889	0.700921	1
Mettl1	-0.048967	0.954856	1
Nfkbib	0.167765	0.492717	1
Timm23	-0.0728658	0.84125	1
Edf1	-0.0433875	0.647387	1
Cnbp	-0.113918	0.442394	1
Mybbp1a	-0.0385562	0.884818	1
Fam162a	0.513311	0.0605518	1
Pou2f2	0.433063	0.212623	1
Isyna1	0.465947	0.127085	1
Stk17b	0.211713	0.161132	1
Psat1	0.0957536	0.793917	1
Eif3b	0.629636	0.0270423	1
Khdrbs1	0.0758798	0.809112	1
Il2rb	0.230709	0.774732	1
Gspt1	-0.163445	0.661718	1
Cox5a	0.0630495	0.964568	1
Arpc2	-0.0192912	0.197863	1
Glrx3	-0.233535	0.378434	1
Stat6	0.0206991	0.804697	1
Eif2s1	0.311253	0.124462	1
Pomp	0.0309245	0.971776	1
Slc1a5	-0.0836186	0.946717	1
Slc25a3	0.232947	0.0696395	1
Rsl1d1	0.145743	0.441927	1
Ttc3	-0.0224946	0.968328	1
P4hb	0.0672536	0.727169	1
Abracl	0.178827	0.558573	1
Ddx39	0.33863	0.151431	1
Kdm2b	0.388356	0.406942	1
Snrpd2	0.00295542	0.895536	1
Prkar1a	-0.414363	0.00725279	0.613579
Csnk2b	-0.0811346	0.547394	1
Junb	0.393595	0.00248424	0.249412
Eif4g1	0.0533256	0.727907	1
Ppa1	0.684001	0.143146	1
Mrpl12	0.0286718	0.702815	1
Nop56	0.201798	0.486663	1
Rpl7l1	0.23311	0.474071	1
Chd4	0.0920536	0.704712	1
Eno3	-0.0567519	0.789827	1
Tuba1c	0.0508999	0.755235	1
Npm3	-0.259259	0.319838	1
Nme2	0.278232	0.129056	1
Psma6	-0.0717282	0.838023	1
Shisa5	0.00581141	0.9439	1
Magoh	-0.0133296	0.995766	1
Ndufa11	0.390573	0.0391411	1
Ebna1bp2	-0.114236	0.759721	1
Hivep3	-1.08932	0.382277	1
Cox7b	-0.136029	0.271954	1
Polr2l	-0.00399957	0.922022	1
Bcl2l11	0.64372	0.127723	1
Rcl1	0.64777	0.0870348	1
Itgb2	-0.0471407	0.436926	1
Psme3	0.0736935	0.631787	1
Polr2h	0.181108	0.510611	1
Lsm7	-0.16616	0.430807	1
Myb	0.955728	0.269474	1
Tnfrsf25	-0.516409	0.233208	1
Tank	-0.205757	0.730714	1
Dkc1	-0.255414	0.629412	1
Anp32e	-0.27528	0.37377	1
Eprs	0.175513	0.457127	1
Eif3a	0.318931	0.0979573	1
Snrpa	-0.311635	0.506075	1
Fabp5	-0.284656	0.874895	1
Tra2b	0.190985	0.292534	1
Pacsin1	-0.250759	0.543214	1
Nfatc1	0.58103	0.0251934	1
Wdr43	-0.0889967	0.828053	1
Cacybp	0.262452	0.235994	1
mt-Nd1	0.0466871	0.886525	1
Mdn1	-0.034153	0.900047	1
Mdh2	-0.0316191	0.55501	1
Traf1	0.312587	0.229758	1
Metap2	0.227848	0.299163	1
H2afz	0.288186	0.0900875	1
Tkt	-0.202152	0.392096	1
Snrpa1	0.370306	0.205357	1
Etf1	0.110231	0.52794	1
Atp5e	0.083594	0.332133	1
Tcerg1	0.17144	0.440179	1
Eif3d	0.108319	0.612757	1
Eif4e	0.0445401	0.842173	1
Tufm	0.14453	0.536586	1
Top1	-0.00263952	0.968798	1
Eloc	-0.0158204	0.966134	1
Ptbp1	0.284843	0.132006	1
Nars	0.403701	0.0971227	1
Skp1a	-0.172285	0.0837141	1
Elp5	-0.397738	0.62523	1
Mbd3	0.68947	0.327063	1
Rnps1	-0.282789	0.292084	1
Ly6e	-0.203021	0.647387	1
Bax	-0.0333498	0.764665	1
U2af2	0.194534	0.276874	1
Prpf19	0.0494341	0.790584	1
B3gnt2	1.61939	2.53125e-07	0.000143449
Hspa4l	0.62588	0.0900875	1
Rcc2	0.935443	0.0404487	1
Ramp1	-0.296011	0.0602828	1
Smarca5	0.634074	0.00239844	0.24523
Rheb	0.0256283	0.909701	1
Ptpn7	0.128053	0.566664	1
Timm17b	-0.572353	0.106794	1
Adk	0.0682501	0.737375	1
Nrip1	-0.356663	0.732044	1
Ikzf1	0.0427151	0.843557	1
Gadd45b	1.19433	0.0350219	1
Canx	-0.201379	0.31812	1
Srsf7	-0.0182755	0.457841	1
Serp1	-0.117209	0.559631	1
Gm10076	0.0204295	0.485925	1
Isy1	0.113215	0.490736	1
Tomm40	0.631364	0.0868174	1
Sub1	-0.0412515	0.621338	1
Btg1	0.266059	0.00760132	0.630266
Nab1	0.697619	0.0623248	1
9130401M01Rik	0.345481	0.376734	1
Polr1d	0.0691872	0.782873	1
Mapk11	0.0735427	0.738117	1
Nr4a3	0.346911	0.199511	1
Lad1	-0.00143062	0.917029	1
Llph	0.0734251	0.633746	1
Tpm3	-0.0958759	0.200822	1
Stip1	-0.0611723	0.881249	1
Polr2e	-0.0267513	0.964881	1
Psmb6	0.128681	0.593169	1
Gapdh	0.373159	0.0261301	1
Umps	-0.407177	0.583551	1
Psmb5	-0.177859	0.277569	1
Pdia6	-0.176708	0.636408	1
Cct7	0.0588066	0.782873	1
Wdr83os	-0.00826831	0.94171	1
Mrpl52	-0.0619586	0.6019	1
Dnajc2	0.201998	0.389492	1
Rrp1	-0.0843819	0.741827	1
Lrp10	1.39225	3.37309e-09	4.10751e-06
Nop10	-0.437987	0.000464324	0.073004
Psmd11	-0.0289405	0.966134	1
Pkm	-0.0634973	0.156024	1
Emc6	0.26983	0.22499	1
Cdc37	0.0314916	0.830965	1
Mea1	0.00518611	0.929674	1
Ftl1	-0.202625	0.0023078	0.237419
Chd1	1.09736	1.68283e-05	0.00467434
Eif3l	0.170847	0.38217	1
Gps1	0.0644486	0.703399	1
Ptpn1	0.177999	0.331447	1
Elob	-0.106225	0.191438	1
Fus	-0.400449	0.000863811	0.118002
Cyba	-0.423363	0.00133454	0.16598
Ube2n	0.108274	0.588554	1
Rbmxl1	-0.149309	0.666285	1
Ndufaf4	0.269209	0.275833	1
Stat5a	0.0952439	0.838484	1
Lsm2	-0.288719	0.600805	1
Psmd8	0.244186	0.251818	1
Bccip	0.38775	0.122308	1
Smarcc1	0.164666	0.576285	1
Txn2	0.409006	0.0718765	1
Sox4	-0.251213	0.853258	1
Rpl10a	0.0470941	0.184907	1
Dnmt3a	0.104819	0.788465	1
Cfdp1	0.018662	0.813837	1
Atad3a	1.01389	0.183543	1
Sf3b3	0.348985	0.106069	1
Samsn1	0.0327798	0.769618	1
Pcbp1	0.0476293	0.836641	1
Pdcd1	0.535979	0.190904	1
Pdap1	-0.374378	0.307473	1
Ddx54	-0.495103	0.10847	1
Ilf3	-0.134055	0.908767	1
Ywhae	-0.095658	0.604366	1
Amd1	0.459467	0.137021	1
Hnrnpf	-0.2386	0.0117914	0.854416
Mapre1	-0.0881397	0.534127	1
Grap	-0.243117	0.216909	1
Ssr2	0.16708	0.401405	1
Tnf	0.092783	0.798619	1
Rrs1	0.34661	0.336561	1
Psmc5	0.185314	0.38679	1
Sar1a	0.20032	0.353837	1
Arf3	0.893617	0.0109506	0.81346
Tnfrsf18	-0.274523	0.286538	1
Acot7	0.928215	0.562545	1
Nap1l1	0.0849687	0.710413	1
Hspa4	0.993826	1.81089e-06	0.000754509
Sbno1	0.0271333	0.831118	1
1810022K09Rik	0.196135	0.342825	1
Psma5	-0.0830575	0.799074	1
Atp5o-1	-0.322039	0.0272061	1
Ddit4	0.0653222	0.906118	1
Cdk4	0.237669	0.324643	1
Hif1a	0.487026	0.0711963	1
Pno1	0.259918	0.567196	1
Ndufb2	0.150702	0.439132	1
Mrpl17	-0.153827	0.939208	1
Atp5j	0.0435444	0.869321	1
Cox7c	0.117049	0.446962	1
Plgrkt	-0.0661712	0.99357	1
Pdcd5	0.363702	0.0894553	1
Nip7	0.108172	0.570529	1
Dynll1	0.0696064	0.818264	1
Slc7a5	1.84848	0.0749076	1
Strap	0.228215	0.320413	1
Hnrnpc	0.0147407	0.765115	1
Ccdc124	-0.0624385	0.875049	1
Lyar	-0.0631052	0.839099	1
Shmt1	-0.383525	0.80485	1
Ndufa5	-0.283412	0.112196	1
Ap2m1	0.0446876	0.836181	1
Srsf10	-0.0109789	0.999216	1
Ndufb6	0.0492567	0.704858	1
Slc38a1	-0.19991	0.692925	1
Eif1b	-0.229214	0.363199	1
Cebpz	0.433732	0.0682595	1
Rrp15	-0.304292	0.748671	1
Lax1	0.419657	0.182445	1
Atf4	-0.120214	0.899892	1
Timm13	-0.0035449	0.995922	1
Gnpnat1	-0.288207	0.625926	1
Ruvbl1	0.131448	0.822238	1
Dctpp1	0.622996	0.333801	1
Vasp	0.228077	0.168299	1
Ddx27	0.511802	0.0905733	1
Tnfaip3	0.935894	0.0187302	1
Akt2	0.0309851	0.886215	1
Tuba4a	-0.115502	0.747032	1
Higd1a	-0.228127	0.581259	1
Lap3	0.522537	0.57709	1
Psmb2	-0.380112	0.0393096	1
Wdr36	0.0870912	0.590995	1
Nsun2	1.48685	0.000504189	0.07709
Hprt	0.34204	0.102796	1
Rps2	0.711836	0.000601028	0.087866
Eef1e1	-0.0777729	0.915781	1
Adss	0.0578726	0.74257	1
Aprt	0.0080326	0.907676	1
Abce1	-0.281197	0.743313	1
Utp18	0.0679081	0.827441	1
Taf1d	0.119903	0.427937	1
Med11	0.447946	0.142343	1
Stap1	0.188793	0.481507	1
Cd53	-0.180912	0.157058	1
2010107E04Rik	0.0805292	0.953134	1
Ube2d3	0.0943432	0.843864	1
Dnaja2	0.35382	0.054759	1
Eif1a	0.384878	0.227025	1
Eef1b2	0.0947784	0.0725621	1
Ifrd1	0.497669	0.0864921	1
Rbm38	-0.277385	0.0137895	0.919266
Ftsj3	-0.0242604	0.808959	1
Eif3j1	-0.123224	0.834953	1
Ptges3	0.429481	0.0288342	1
Mlf2	-0.0458694	0.874585	1
Slc19a1	0.397577	0.706026	1
Tomm70a	0.0722547	0.715983	1
Pcna	0.0880111	0.602311	1
Pole4	0.120577	0.705442	1
Pes1	0.0715918	0.78665	1
Timm10	0.950011	0.0238917	1
Tsr1	0.503101	0.251168	1
Tcof1	-0.0212754	0.951256	1
Naa50	0.470194	0.236072	1
Txnl1	0.419957	0.0592695	1
Birc3	0.373029	0.162192	1
Btf3l4	0.30042	0.193181	1
Nifk	-0.280848	0.687565	1
Chmp4b	1.00885	0.0158915	1
Ddx39b	-0.0515487	0.54087	1
Noc4l	0.226373	0.397008	1
Gpr174	-0.154082	0.944996	1
Eif4a3	0.068951	0.733968	1
Tubb4b	0.162819	0.432188	1
Nop2	0.0720473	0.725694	1
Erbin	0.350645	0.160428	1
Ndufa12	-0.252727	0.292715	1
Lag3	1.91033	0.0396296	1
Lsm12	0.326382	0.164686	1
Alkbh1	-0.0395484	0.934987	1
Mak16	-0.296783	0.490488	1
Psmc4	0.198079	0.376734	1
Zfp593	0.313798	0.391118	1
Caprin1	0.0553549	0.725546	1
Kpnb1	0.102863	0.620505	1
Ssrp1	-0.115763	0.673158	1
Ifrd2	0.246374	0.844018	1
Mrpl15	-0.116455	0.760769	1
Rsl24d1	-0.0410578	0.993727	1
Btf3	0.032914	0.809416	1
Cd3g	-0.272644	1.65174e-05	0.00466574
Pbdc1	-0.0378168	0.91469	1
Cox5b	0.274575	0.203814	1
Tnfrsf14	-0.0499404	0.932642	1
Ola1	0.195521	0.428625	1
Timm9	-0.335381	0.495945	1
Il27ra	0.104535	0.590045	1
Csrp1	-0.161606	0.998902	1
Prkcsh	-0.506935	0.39025	1
Ube2i	-0.0502538	0.414321	1
Lsm4	0.0767209	0.731009	1
Cnih4	-0.0249055	0.820862	1
Tbl1x	0.115367	0.702232	1
Arf1	0.233118	0.162842	1
Stx6	1.53356	0.000778329	0.109005
Lta	0.222947	0.505069	1
Dhx15	0.311096	0.10912	1
Zc3h15	0.109857	0.605464	1
Cd274	0.231248	0.430692	1
Rpl7a	0.259251	0.0351581	1
Ak6	-0.435721	0.23144	1
Nle1	-0.0745954	0.845864	1
Grwd1	0.230025	0.643719	1
Myc	0.0942792	0.736486	1
Wdr18	-0.396363	0.635847	1
Ivns1abp	0.0655605	0.702086	1
Rab8b	0.885452	0.0198987	1
Cbx1	-0.178861	0.636268	1
Brix1	0.28597	0.225743	1
Ccdc86	-0.0483583	0.875049	1
Hnrnpr	0.182786	0.446257	1
Psmd2	0.393802	0.134291	1
Ipo5	0.417891	0.466217	1
Ube2l3	-0.0532005	0.805762	1
Aamp	0.0221309	0.841711	1
Cox6b1	0.050295	0.972717	1
Dcun1d5	0.537175	0.0234068	1
Ahsa1	-0.088203	0.847096	1
Icos	0.346791	0.251899	1
Atp5a1	-0.0403337	0.500934	1
Heatr1	0.891481	0.109512	1
Zc3h12a	0.374483	0.237317	1
Hsbp1	-0.189587	0.260127	1
Smc4	-0.0151246	0.996236	1
Ghitm	0.0583385	0.854337	1
Icam1	0.746899	0.136917	1
Pdcd11	0.433061	0.273587	1
Fyttd1	0.330397	0.388626	1
Tars	0.111797	0.610827	1
Atp5k	-0.0411218	0.511496	1
Nasp	0.399548	0.190771	1
Eif3g	0.0666555	0.709827	1
Psme2	0.10515	0.874585	1
Nfkbiz	0.328353	0.138167	1
Imp4	0.210073	0.383456	1
Gm28285	-0.173018	0.956579	1
Bop1	0.135996	0.649649	1
Mrpl21	0.106483	0.630389	1
Pum3	-0.355541	0.438551	1
Kpna2	-0.308536	0.77895	1
Rpn1	-0.43049	0.133119	1
Nudc	-0.218417	0.323871	1
Lsm3	-0.185144	0.634726	1
Psmd1	0.412147	0.129801	1
Ubap2l	-0.0749164	0.838945	1
Rbm8a	-0.101638	0.772926	1
Cd52	-0.483038	1.79785e-11	3.32921e-08
Marcksl1	0.841809	0.32852	1
Dph3	0.860066	0.0019627	0.207028
Itgal	-0.131275	0.682365	1
Tbl3	0.360228	0.367886	1
Ndufab1	-0.100656	0.714516	1
Gpr65	0.167937	0.636408	1
Vars	0.974517	0.107909	1
Psmd14	0.108509	0.562943	1
Ltv1	0.0598765	0.65688	1
Txnl4a	-0.328455	0.465256	1
Hnrnpl	0.413151	0.0213956	1
Exosc3	-0.0195321	0.842634	1
Nudt21	-0.100399	0.646258	1
Ube2a	-0.207587	0.582337	1
Ndufs8	0.00188399	0.821932	1
Mapk6	0.418726	0.296518	1
Hat1	-0.347811	0.620228	1
Ythdf2	-0.159464	0.722305	1
Mrps17	-0.173219	0.732044	1
Sat1	-0.0184661	0.678475	1
Gramd1a	0.514762	0.0039768	0.372345
Phlda1	-0.033791	0.84371	1
Gng5	0.11552	0.764515	1
Pnrc1	-0.136538	0.37451	1
Denr	-0.143459	0.85696	1
Rbm25	0.00204181	0.951099	1
Sf3b4	0.117478	0.630809	1
Psmd12	0.531755	0.0223931	1
Tusc3	-0.539024	0.148593	1
Ddx18	-0.0379096	0.958145	1
Arpc4	-0.280282	0.0144849	0.954168
Klf10	0.777101	0.277221	1
Eftud2	0.115054	0.606425	1
Slc38a2	0.312365	0.109861	1
Hivep2	1.15931	0.00376398	0.356423
Morf4l2	-0.209184	0.681644	1
Itpkb	0.191041	0.356291	1
Arf4	-0.0953899	0.583551	1
Rars	0.336048	0.285118	1
Srrm2	0.646444	2.183e-05	0.00575988
Wdr75	0.0532928	0.717158	1
Pak2	0.419979	0.0273983	1
Psma3	0.165608	0.389059	1
Tmed10	-0.141668	0.425764	1
Ppig	0.193092	0.387329	1
Wdr61	0.146346	0.502937	1
Mrfap1	0.0636049	0.721127	1
Ubb	0.0509634	0.237006	1
Far1	0.0358032	0.752249	1
Cyc1	0.158872	0.403725	1
Orai1	1.65798	0.000765142	0.108067
Supt16	-0.022203	0.914846	1
Thoc7	0.0590201	0.672584	1
Ssr4	0.0980155	0.676461	1
Fkbp1a	-0.0124783	0.701358	1
Bcl2a1d	0.811018	0.41331	1
Mta2	0.473994	0.0280521	1
Dennd2d	0.128956	0.513268	1
Tomm5	-0.0633955	0.922178	1
Xlr4b	-0.288431	0.209466	1
Vcp	0.112889	0.542693	1
Arpp19	0.437222	0.0173243	1
Ptms	1.08999	0.13911	1
Atp1a1	0.963705	0.00594397	0.532593
Sdad1	0.0319143	0.743759	1
Mars	0.203461	0.659297	1
Lars	0.107848	0.677036	1
Snd1	-0.077962	0.90067	1
Dtymk	-0.46194	0.185755	1
Tada1	-0.25283	0.751205	1
Rps27l	-4.5392e-05	0.737227	1
Smarcb1	0.0327231	0.824685	1
Gabpb1	-0.385559	0.580047	1
Pak1ip1	-0.0524613	0.836181	1
Trappc4	-0.172242	0.518856	1
Lsm6	0.159379	0.52486	1
Mrpl20	0.416442	0.0823178	1
Uqcrc1	-0.116017	0.590995	1
Tardbp	-0.136743	0.717158	1
Map3k11	-0.133516	0.966918	1
Wsb1	0.0220189	0.762416	1
Stt3a	0.295473	0.308125	1
Baiap2	-0.185941	0.805458	1
Lcp1	-0.175681	0.0260509	1
Prdx6	-0.363679	0.0146594	0.961867
2310001H17Rik	-0.0327039	0.912663	1
Cox6c	-0.160431	0.123933	1
Rpl31	0.283653	0.00665351	0.580562
Mrpl54	0.101154	0.653331	1
Rrad	0.421094	0.488389	1
Wdr12	0.104057	0.692635	1
Rrp9	0.269039	0.544519	1
Vapa	0.544529	0.0230606	1
Farsa	0.117339	0.635427	1
Uqcc2	-0.39178	0.383134	1
Tgif1	1.32188	0.0198466	1
Dazap1	0.867157	0.000452148	0.0717666
Ehd1	0.691152	0.336759	1
Psme1	0.0550536	0.886215	1
Fam96b	0.181989	0.48691	1
Ms4a4c	-0.113565	0.92171	1
Sf3b6	0.0322439	0.919057	1
Rpl29	0.137104	0.71657	1
Hsd17b12	0.0882587	0.614552	1
Esf1	-0.143977	0.832958	1
Spcs1	-0.0111461	0.799074	1
Zc3h12d	0.908756	0.10899	1
Ppp4c	0.0786462	0.810331	1
Brk1	-0.178648	0.371872	1
Ywhah	0.0451063	0.965038	1
Smyd5	0.169477	0.84125	1
Ostc	0.0144434	0.995766	1
Creb1	-0.166706	0.753144	1
Trmt61a	0.176866	0.846788	1
Vcpkmt	-0.416048	0.569995	1
Mthfd1l	0.680645	0.303576	1
Hbs1l	0.329288	0.402951	1
Snrnp40	-0.15663	0.642874	1
Ppip5k2	-0.102105	0.967231	1
Ifngr2	1.44879	7.22532e-05	0.0154381
Tomm20	0.338907	0.0763313	1
Ddb1	-0.0662738	0.914378	1
Tcea1	-0.00708485	0.859121	1
Polr2f	-0.00577503	0.896158	1
Fdx1l	0.33693	0.436926	1
Zfp330	-0.287805	0.471889	1
Rps25	0.195487	0.110518	1
Igf2r	-0.167425	0.705442	1
Uqcr10	-0.280466	0.0458412	1
Bcor	0.487566	0.250925	1
Ppid	0.000942218	0.842173	1
Gars	0.774853	0.0773147	1
Trim28	0.453182	0.270499	1
Isg15	0.906409	0.0278559	1
Gart	0.054498	0.85295	1
Ung	0.277589	0.81399	1
Psmc3	0.608931	0.01168	0.852893
Aimp2	0.0355062	0.990747	1
Twistnb	0.343892	0.125865	1
Ewsr1	0.00625999	0.889631	1
Znrd1	0.127505	0.502561	1
Sumo1	-0.130797	0.357009	1
Rbbp4	-0.167392	0.227631	1
Gcsh	1.09885	0.275227	1
Gadd45g	0.00214385	0.861128	1
Eif4g2	0.0418209	0.755384	1
Gnl2	-0.196908	0.874585	1
Ccnh	-0.4011	0.53206	1
Hivep1	0.89984	0.24625	1
Galk1	0.292572	0.547656	1
Psmd7	0.0173599	0.696264	1
Ndufc2	0.0845895	0.675599	1
Spint2	-0.0925761	0.802721	1
Emd	0.0725502	0.625369	1
Hsd17b10	-0.349953	0.325126	1
Slc7a6	-0.565226	0.477354	1
Mrps28	0.14709	0.731305	1
Adsl	-0.187329	0.788616	1
Aatf	-0.214016	0.826675	1
Nt5c3b	-0.249187	0.669861	1
Tfe3	0.251175	0.537493	1
Pus7	0.391659	0.662146	1
Sap18	-0.0705902	0.465977	1
Grpel1	-0.0731547	0.999843	1
Eif6	0.0690418	0.673445	1
Timm50	0.421286	0.37886	1
Snx5	0.665637	0.0298715	1
Pin1	0.257377	0.482732	1
Srm	2.02701	0.11897	1
Crlf2	0.470046	0.282909	1
Clpp	0.292725	0.377583	1
Med14	0.48602	0.253694	1
Mthfd1	-0.209589	0.939677	1
Polr2k	-0.249434	0.426221	1
Prkca	1.10967	0.000271708	0.0471697
Klhdc4	0.320842	0.601216	1
Nol12	0.148376	0.514281	1
Metap1	0.946533	0.0686472	1
Sept11	0.219124	0.859429	1
Litaf	-0.583891	0.785139	1
Nol11	-0.336749	0.671294	1
Fyn	0.284695	0.184907	1
Tgif2	0.291397	0.438318	1
Idh3a	0.0952333	0.677036	1
Dgkz	0.514398	0.175704	1
Ndufv2	-0.0618689	0.775936	1
Usp16	0.295265	0.218008	1
Spcs3	-0.423989	0.387006	1
Tma16	0.116181	0.826828	1
Irf8	0.592354	0.479062	1
Clns1a	0.170209	0.468747	1
Polr1c	0.146072	0.854183	1
Phf6	-0.251473	0.417701	1
Eif3i	0.175739	0.409616	1
Tnik	-0.234145	0.418831	1
Arf6	1.09888	2.12184e-08	1.60739e-05
Rpf2	0.0356427	0.880164	1
Snhg12	0.417515	0.123885	1
Mphosph10	0.416037	0.223641	1
Mrpl4	-0.138444	0.655033	1
Matr3	0.023094	0.98714	1
Rps12	0.214423	0.059058	1
Spg21	0.00877141	0.92452	1
Timm8b	0.105764	0.612895	1
Hnrnpd	0.445374	0.0868898	1
Fundc2	0.408425	0.0958617	1
Abcf1	0.248313	0.327742	1
Ift80	0.0659201	0.860974	1
Pwp1	0.158804	0.703982	1
Sec61a1	0.0381249	0.829892	1
Phf5a	-0.156379	0.643155	1
Cd3eap	0.00506176	0.981966	1
Psmb7	-0.412974	0.369351	1
9530068E07Rik	-0.570087	0.272383	1
Mfsd5	0.229296	0.53542	1
Dhx9	0.446471	0.062463	1
Smndc1	0.147937	0.394166	1
Ddx10	0.0817428	0.694521	1
Traf2	0.106758	0.644001	1
Utp4	0.110504	0.607936	1
Ppat	0.36818	0.37886	1
Ago2	-0.0457706	0.90067	1
Papola	0.2908	0.174703	1
Ywhag	0.389763	0.187197	1
Dars	0.066651	0.746884	1
Fmc1	-0.0693596	0.906897	1
Utp15	-0.477285	0.53931	1
C1d	0.0443156	0.654466	1
Irf4	1.62045	0.011031	0.81346
Uck2	0.692804	0.275227	1
Mrpl36	-0.300856	0.54478	1
Eny2	0.224415	0.415671	1
2410002F23Rik	0.104316	0.588012	1
Ddx56	0.178922	0.666142	1
Srfbp1	-0.312375	0.658017	1
Kansl2	0.110166	0.692925	1
Eif4b	-0.0894528	0.595618	1
H3f3b	-0.249634	7.67924e-05	0.0162003
Trap1	-0.0504328	0.890874	1
Psmc2	-0.0653086	0.950629	1
Arl1	0.111701	0.626762	1
Ipo7	0.639296	0.115385	1
Sf1	-0.33957	0.0428109	1
Nat10	0.658405	0.630809	1
Nop14	0.428057	0.203954	1
Hsph1	0.967147	0.0877992	1
Ilf2	-0.333675	0.378434	1
Rhog	-0.0985995	0.451555	1
Tma7	-0.0626975	0.292174	1
Sae1	0.295738	0.240531	1
Pcbp2	1.39509	3.65911e-13	1.21966e-09
Mrpl23	-0.0445674	0.883266	1
Arhgef2	-0.462631	0.374298	1
Psmb4	0.197794	0.28814	1
Cops7a	-0.146649	0.944683	1
Rps6	0.252816	0.00012775	0.0241941
Polr2d	0.168087	0.586523	1
Tpi1	-0.248893	0.840943	1
Ppp2r1b	-0.251275	0.742273	1
Uba1	0.0203258	0.759721	1
H2afx	0.551067	0.116204	1
Kti12	0.103809	0.754488	1
Fkbp4	0.896134	0.00810033	0.661765
Ppp1cc	1.43521	1.02953e-08	9.5323e-06
Rps19bp1	0.085075	0.815516	1
Utp14a	0.0271365	0.834186	1
Sdhaf1	1.84543	0.000972125	0.130339
Nubp1	0.655399	0.0690968	1
Rab10	-0.0659975	0.850484	1
Ssbp1	-0.138946	0.646681	1
Chchd4	0.148958	0.909546	1
Vps29	0.0186444	0.851871	1
Psma2	-0.0198033	0.793917	1
Utp20	-0.292475	0.969582	1
Hsp90b1	-0.262867	0.0720319	1
Sec13	0.203449	0.359992	1
Timm44	0.549467	0.118923	1
Dcps	0.559523	0.0506545	1
Ppp1r11	-0.262412	0.253775	1
Arid5b	0.457212	0.224465	1
Zranb2	-0.204135	0.620783	1
Pisd	0.27132	0.598482	1
Dnajb11	0.343585	0.148427	1
Adrm1	0.213789	0.367259	1
Minos1	0.259725	0.211758	1
Sypl	0.06559	0.683086	1
Cd320	0.98676	0.571464	1
Hypk	0.231736	0.307752	1
Tmem11	0.233243	0.505321	1
Tmem258	-0.0478242	0.393402	1
Agpat3	-0.174175	0.79695	1
Meaf6	0.0704487	0.6983	1
Smu1	-0.0384048	0.913286	1
Tmed5	-0.403369	0.112908	1
Uqcrc2	-0.164898	0.456651	1
Cbfb	0.462388	0.113714	1
Ddx1	0.451829	0.263217	1
Aen	0.209519	0.713343	1
Slc25a39	0.658547	0.177846	1
Ptk2b	-0.31467	0.371662	1
Tmem131l	0.609142	0.11131	1
Api5	0.0121513	0.748075	1
Pop5	-0.0895922	0.734412	1
Prpf40a	-0.180546	0.473949	1
Sdcbp	-0.0893323	0.622171	1
Nol8	-0.161556	0.761068	1
Pdcd1lg2	-0.126138	0.873655	1
Timm17a	-0.15875	0.838484	1
Eapp	0.0798819	0.597936	1
2810004N23Rik	-0.348672	0.495199	1
Ubtf	0.280936	0.328228	1
Aars	0.242474	0.709974	1
Exosc8	-0.36293	0.329884	1
Csnk1d	0.23796	0.41917	1
Uba2	-0.125423	0.768867	1
Tox4	0.0657302	0.76032	1
Ube2v2	-0.233447	0.605738	1
Hnrnpm	0.108758	0.570396	1
Clec2i	-0.482422	0.225592	1
Trmt6	0.0429556	0.675886	1
Naa15	-0.0321258	0.950473	1
Noc2l	0.297419	0.471526	1
Nfkbie	0.601434	0.302469	1
Rad23b	0.400719	0.173955	1
Cisd2	0.0759554	0.717598	1
Plcxd2	-0.0487863	0.958458	1
Ubl4a	-0.0211316	0.841096	1
Sf3a3	0.431734	0.180262	1
Larp4	0.07002	0.782118	1
Stoml2	0.0331933	0.826369	1
Slc35a4	0.198279	0.434958	1
Zmat2	0.112956	0.652056	1
Fam208b	0.0817307	0.649083	1
Mrps36	-0.404333	0.328325	1
Znhit6	-0.484789	0.637811	1
Srsf6	0.969714	0.00432459	0.402646
Pitrm1	-0.249285	0.851717	1
Chchd1	0.106672	0.5397	1
Psmd13	0.253951	0.277482	1
Paics	0.057707	0.67445	1
Slc7a1	-0.244209	0.87025	1
Mbp	0.00725009	0.89134	1
Hdgf	-0.0552741	0.90643	1
Iars	0.635801	0.359271	1
Psma1	-0.400961	0.191037	1
Cdca7	-0.0703392	0.976949	1
Mrps7	-0.168029	0.936237	1
Ctps	-0.378818	0.761967	1
Dnajc19	0.42241	0.107823	1
U2surp	0.0275063	0.8548	1
Rps6ka1	0.0319229	0.793765	1
Gpr83	0.358177	0.515931	1
Arpc3	-0.135266	0.22096	1
Prpf8	0.0128458	0.87381	1
Nup153	0.492817	0.268708	1
Prdx3	-0.144492	0.672584	1
Nsfl1c	0.296979	0.24529	1
Gtf3c6	0.173035	0.418718	1
Gorasp2	0.269611	0.352206	1
Jund	1.17801	1.89612e-08	1.58004e-05
Acot9	-0.308606	0.708657	1
Pus1	0.393461	0.467421	1
Wdr77	0.128684	0.88218	1
Mir155hg	0.736495	0.670291	1
Msi2	-0.499548	0.451673	1
Mcm5	0.384883	0.626901	1
Rrp1b	0.0761685	0.634586	1
Nob1	0.551119	0.111885	1
Yars	-0.416692	0.521534	1
Arhgef3	0.747909	0.000492123	0.0766516
Ptpn2	-0.251442	0.337452	1
Ube2g1	-0.112886	0.952664	1
Ncoa7	-0.473393	0.215012	1
Ssr1	-0.381371	0.405498	1
Skil	0.907106	0.00242358	0.246289
Kdm5b	0.0447943	0.743759	1
Irak2	-0.667124	0.330079	1
Tbrg4	-0.0293776	0.917965	1
Ppie	0.0132548	0.75419	1
H13	-0.0126263	0.934987	1
Prrc2a	0.4138	0.24513	1
Rcc1	-0.199467	0.968172	1
Memo1	0.0737612	0.872107	1
Rwdd1	1.20789	1.06406e-05	0.00316672
Hmgcr	0.339805	0.354756	1
Eif3m	0.0444635	0.934674	1
Gtf2f2	0.116945	0.694376	1
Mrps18b	0.352212	0.37377	1
Rara	0.712026	0.0513788	1
D8Ertd738e	-0.0546372	0.601626	1
Szrd1	0.203574	0.543084	1
Ahcy	0.200019	0.505069	1
Ndrg1	-2.27544	0.0602022	1
Eif4e2	-0.0336025	0.842173	1
Prmt7	-0.0721722	0.901292	1
Bdp1	0.0509007	0.793765	1
Rpl15	0.126153	0.0155102	1
Stmn1	-1.53594	0.0484654	1
Rrp7a	-0.202475	0.728055	1
Kras	0.520284	0.17259	1
Romo1	-0.140333	0.505069	1
Wdr26	0.16384	0.498561	1
Nptn	0.516571	0.23167	1
Prdx5	-0.1108	0.653473	1
Tm2d3	-0.0803059	0.899114	1
Sem1	-0.0665166	0.394166	1
Ppif	0.422463	0.364549	1
Ranbp2	0.4009	0.185951	1
Pfdn1	-0.989228	0.018377	1
Thumpd1	0.0740656	0.587064	1
Nudt5	-0.0383416	0.932642	1
St6galnac4	-0.293997	0.897558	1
Ergic1	0.411549	0.557384	1
Mapre2	-0.339816	0.571197	1
Csnk2a1	-0.175638	0.605738	1
Cyth3	0.53854	0.268198	1
Ctu2	0.555204	0.223941	1
Zfp281	0.283951	0.242427	1
Jpt1	-0.347444	0.00772229	0.637127
Hdlbp	0.110151	0.645834	1
Vmp1	-0.107736	0.902849	1
Cdk17	0.785703	0.234443	1
Fam136a	-0.249994	0.868857	1
Myl6	-0.237918	4.48847e-05	0.0102472
Psmb3	0.0910921	0.656738	1
Ikzf2	0.772611	0.663144	1
St3gal1	-0.111746	0.949534	1
Nucks1	0.144952	0.641044	1
Cmss1	-0.0364807	0.919681	1
Plaa	0.111826	0.581932	1
Gtf2f1	0.220601	0.617733	1
Sf3a1	0.0522979	0.670721	1
Rab11b	-0.119338	0.492841	1
Rhoa	-0.0134384	0.249548	1
Thrap3	0.0834813	0.713489	1
Senp3	-0.490132	0.55897	1
Plekhg2	0.250476	0.397775	1
Fh1	-0.0999606	0.984475	1
Uqcrb	-0.219055	0.230369	1
Prelid3b	0.269846	0.399423	1
Sf3a2	0.154898	0.453803	1
Agfg1	0.846524	0.0788759	1
Uchl3	0.169297	0.434495	1
Nol9	0.162305	0.713636	1
Smarce1	-0.178289	0.648518	1
Rnf2	0.140994	0.453093	1
Aimp1	0.186107	0.326093	1
Elk3	-0.0149986	0.933268	1
Qrich1	0.358477	0.171171	1
Ubxn1	-0.14615	0.410398	1
Psmg2	-0.41676	0.442044	1
Hspbp1	0.178605	0.644565	1
Sla	-0.181589	0.502436	1
Psmc1	0.0832592	0.664428	1
Erp29	-0.0699684	0.807893	1
Nufip1	0.20498	0.611378	1
Sft2d1	-0.0584703	0.944996	1
Azin1	-0.262779	0.661291	1
Eif4g3	0.118324	0.543605	1
Bcl3	1.51582	0.128215	1
Actl6a	0.0049305	0.704712	1
Eif2s3x	0.5965	0.0133425	0.90393
Ddx3x	0.229159	0.318883	1
Mydgf	-0.709589	0.23144	1
Gsto1	0.837482	0.653331	1
Copb2	-0.0405808	0.967388	1
Tdg	0.643169	0.27905	1
Ruvbl2	0.520429	0.325222	1
Atp6v1f	-0.0143148	0.519621	1
Panx1	0.203416	0.42851	1
Cdca4	-0.347658	0.36237	1
Wdr4	-0.675433	0.634446	1
Capzb	-0.0724795	0.590045	1
Idh3b	-0.248602	0.362577	1
Traf3	-0.0149341	0.928893	1
M6pr	0.0202421	0.965508	1
Ndufs6	-0.19644	0.523708	1
Prpf4b	0.136816	0.487649	1
Nmt1	0.430511	0.176018	1
Cox16	0.264277	0.189972	1
Etv6	1.16928	0.086024	1
Tomm22	0.223817	0.385067	1
Usp34	-0.0277638	0.972246	1
Csnk1a1	-0.0221218	0.527041	1
Got2	-0.0311258	0.851563	1
Diablo	-0.122388	0.820097	1
Tpd52l2	0.0223778	0.885749	1
Ptger4	0.923887	0.0867089	1
Nxt1	-0.0524916	0.976479	1
Mob3a	-0.18892	0.188317	1
Tnip2	0.379625	0.546609	1
Pabpc4	0.835365	0.506578	1
Cse1l	0.372619	0.448608	1
Nap1l4	-0.305156	0.171048	1
Tmem147	-0.283561	0.74733	1
Fam96a	-0.112256	0.778498	1
Mrpl43	0.00148562	0.916093	1
Dld	-0.0599183	0.771271	1
Rexo2	0.542485	0.0195263	1
Ubl5	-0.124438	0.202906	1
Gpr18	-0.0111089	0.990433	1
Gm43352	0.0240597	0.840635	1
Eif4h	0.0638661	0.714076	1
Dnajc1	0.0923217	0.599302	1
Rest	1.08967	0.0253603	1
Cish	1.06196	0.0677256	1
Snrpc	0.292206	0.197931	1
Thumpd3	-0.2474	0.6488	1
Stat5b	-0.125919	0.918589	1
Eml4	1.19496	0.0685874	1
Psmd6	0.0266387	0.934049	1
Pam16	0.556881	0.0998462	1
Herpud1	-0.136359	0.80698	1
BC003965	-0.161778	0.847712	1
Cltb	0.114736	0.660578	1
Drg1	-0.498275	0.181672	1
Cstf3	-0.12296	0.953447	1
Usp14	0.086403	0.598482	1
Mrps10	-0.206265	0.832652	1
Puf60	-0.0375944	0.887922	1
Ddx50	0.33584	0.140375	1
Xrn2	0.153284	0.511496	1
Mrps18a	-0.0799687	0.950003	1
Fcf1	0.490298	0.131201	1
Ube2e1	-0.300253	0.595891	1
Chmp2a	-0.293798	0.10556	1
Fdps	-0.393632	0.545563	1
Cyb5r3	0.098569	0.747032	1
Bola3	0.0767208	0.641606	1
Abi1	0.106227	0.634306	1
Syngr2	0.0178657	0.859275	1
Oaz1	-0.238009	0.00159429	0.189324
Nmd3	0.265762	0.330372	1
Hspa14	-0.526107	0.251899	1
Ptpa	0.446218	0.187065	1
Bysl	-0.600139	0.503313	1
Tnfrsf1b	0.045184	0.836641	1
Txn1	-0.111577	0.919993	1
Ttc27	-0.654659	0.680347	1
Bcap29	0.565638	0.263133	1
Mcm3	0.223462	0.632346	1
Dusp1	0.128605	0.631228	1
Mrrf	-0.461458	0.622727	1
Wdr74	-0.123504	0.963471	1
Cars	0.144692	0.806067	1
Psmd3	0.136343	0.536715	1
Pmpcb	0.0792477	0.589096	1
Rbm28	0.0480816	0.907209	1
Rbm26	0.373397	0.419736	1
Pprc1	-0.000785361	0.826216	1
Trmt1	0.392481	0.303114	1
Smc1a	0.291106	0.223791	1
Eif1ad	-0.0958055	0.904405	1
Cdc5l	-0.343162	0.388626	1
Mtf2	0.0926904	0.719803	1
Nfyb	-0.262228	0.659155	1
Smg6	-0.811864	0.164328	1
Fmnl3	0.0632472	0.720097	1
Snx12	-0.190881	0.883111	1
Mfsd14a	0.725088	0.0330969	1
Gm19585	0.804218	0.165584	1
Dnlz	0.254726	0.531415	1
Gpatch4	0.19767	0.628854	1
Pgd	0.145561	0.670291	1
Slbp	0.0392071	0.777141	1
Immt	0.590659	0.106027	1
Mrpl42	-0.38636	0.289481	1
Slc10a3	-0.538996	0.568662	1
Rangrf	0.368475	0.854183	1
Sssca1	0.578545	0.055532	1
Utp11	-0.0592597	0.963628	1
Rangap1	0.298493	0.488389	1
Rps26	0.116729	0.010083	0.770841
Prpf38a	0.191302	0.541781	1
Prpf31	0.120582	0.633186	1
Ctsc	-0.248669	0.492221	1
Luc7l2	-0.0774841	0.462737	1
Atp5f1	-0.139371	0.215012	1
Ndufb7	0.0364113	0.880629	1
Xpnpep1	0.128193	0.774882	1
Ufm1	-0.135876	0.860665	1
Wars	0.169197	0.651631	1
Copz1	0.326123	0.188779	1
Pcmt1	0.0986244	0.619673	1
Exoc6	0.270537	0.453803	1
Cks1b	-0.411679	0.910948	1
Asna1	0.114066	0.694521	1
Mettl16	0.528793	0.235373	1
D10Wsu102e	-0.0253931	0.914846	1
Ubqln4	0.127783	0.733968	1
Supt4a	-0.389144	0.00748643	0.625309
Cops5	-0.0252089	0.885749	1
Dcaf13	0.627561	0.0584795	1
Mcm2	0.608831	0.327742	1
Naa25	-0.187872	0.964098	1
Baz1a	-0.709729	0.451437	1
Kpna1	0.258647	0.553693	1
Tgoln1	-0.0736596	0.888854	1
Thoc2	-0.0771946	0.924051	1
Ripk3	-0.132956	0.864373	1
Tfrc	0.56939	0.657306	1
Notch1	0.394403	0.276353	1
Yeats4	0.0196232	0.69133	1
Raly	1.813	2.00476e-08	1.59102e-05
Slirp	0.131572	0.6983	1
Amd2	0.182324	0.723778	1
Gypc	-0.0290509	0.989806	1
Ncbp1	0.333438	0.262212	1
Gnl1	0.920511	0.452501	1
Eef1akmt4	-0.0612859	0.929049	1
Cnot7	-0.0542923	0.935456	1
Nubp2	-0.31363	0.79695	1
Spen	1.11938	0.132916	1
Fam118b	-0.39954	0.663286	1
Med7	0.389046	0.220442	1
Sesn3	1.00198	0.000992049	0.131218
Nrros	-0.0806325	0.932174	1
Hpf1	0.132914	0.603407	1
Wdr5	-0.370947	0.645129	1
Hadha	-0.0161603	0.870095	1
Lsg1	0.0530119	0.815973	1
Ube2v1	0.0644214	0.694521	1
Sde2	-0.0300934	0.986199	1
Rnf4	0.422799	0.127036	1
Timeless	0.711899	0.461899	1
Gm8797	0.769	0.00226886	0.234863
Map7d1	0.304159	0.716864	1
Gt(ROSA)26Sor	-0.48382	0.338343	1
Usp36	0.22896	0.519238	1
Ezr	-0.299605	0.0250147	1
Rpl3	0.156883	0.00172585	0.190483
1810032O08Rik	-0.108688	0.988238	1
Thyn1	0.94858	0.14261	1
Purb	0.541429	0.24513	1
Polr3d	-0.372883	0.75658	1
B630019A10Rik	-0.466861	0.532964	1
Atf1	0.289405	0.370085	1
Sec61g	0.0361043	0.851254	1
Dnajb6	-0.0120954	0.965978	1
Ost4	-0.316917	0.00750401	0.625309
Nelfe	0.398435	0.68771	1
Cblb	0.283318	0.256155	1
Eif2b3	0.437036	0.503187	1
Srsf1	0.268685	0.255579	1
Gm7879	-0.120063	0.853258	1
Arpc5	-0.0765819	0.276353	1
1190007I07Rik	-0.097968	0.99012	1
Hars	0.119357	0.536586	1
Mrpl51	0.138153	0.494826	1
Sf3b2	0.189868	0.428396	1
Hacd3	-0.0162565	0.913442	1
Sigmar1	-0.255901	0.747479	1
Atf6b	-0.263357	0.678907	1
Phf23	0.0159837	0.778196	1
Hyou1	0.464903	0.434033	1
Rasa2	0.579147	0.107393	1
Mapk1	0.0980116	0.717158	1
1810009A15Rik	-0.136754	0.823155	1
Ube2k	-0.138198	0.750459	1
Wdr55	-0.65422	0.394057	1
Ecd	0.12621	0.530127	1
Stambpl1	0.199805	0.325319	1
Ddost	0.279842	0.193922	1
Psmg4	0.195631	0.447314	1
2210016F16Rik	0.37627	0.26718	1
Cul5	0.258994	0.426564	1
Jak2	-0.213936	0.878924	1
1110004F10Rik	-0.0403879	0.942805	1
Pigp	-0.129363	0.857577	1
Lrch1	0.105501	0.643719	1
Farsb	0.146191	0.550145	1
Cad	0.816247	0.561219	1
Ppp1cb	0.454015	0.131855	1
Pfdn2	0.0235414	0.972403	1
1700037H04Rik	0.206239	0.549227	1
Tra2a	0.208424	0.325706	1
Jak3	0.229216	0.34684	1
Taf15	-0.204165	0.439713	1
Usp4	-0.514858	0.102589	1
Eomes	0.824615	0.892583	1
Noc3l	0.712832	0.375144	1
Bud23	0.33282	0.234985	1
Nup62	0.101696	0.789676	1
Hcls1	-0.234682	0.358344	1
Rasa1	0.315871	0.505446	1
Hnrnpll	0.0587105	0.816126	1
Cnot2	0.100561	0.669145	1
Nudcd3	0.0763246	0.572801	1
Dis3	0.157648	0.762566	1
Txndc9	0.2259	0.33874	1
Tnip1	0.0960145	0.636408	1
Erap1	-0.117237	0.917653	1
Spata5	0.253196	0.564536	1
Swi5	-0.436196	0.0317914	1
Mcm6	0.268256	0.725399	1
Ube2s	0.303917	0.356598	1
Pgls	0.0482893	0.718039	1
Smarca4	-0.308304	0.639497	1
Psmg1	-0.149985	0.957519	1
Fam104a	1.27696	4.24701e-06	0.00141561
Kpna3	-0.418318	0.694231	1
Nr2c2ap	0.409076	0.383778	1
Yars2	-0.147558	0.972246	1
Elk4	0.841323	0.0104142	0.782698
Naa10	0.264653	0.241478	1
Ppp2r2a	0.137106	0.557912	1
Zrsr2	0.121092	0.593441	1
Ddx41	0.0451125	0.842173	1
Nucb1	0.323309	0.418153	1
Abcf2	0.211826	0.472737	1
2700038G22Rik	-0.756187	0.568262	1
Wbp4	-0.179707	0.652764	1
Pfkp	-0.273251	0.717892	1
Cyp51	-1.13973	0.444616	1
Atic	0.25078	0.284852	1
Pigx	0.148637	0.352817	1
Gm47015	-0.0403767	0.963158	1
Tmem167	0.0654128	0.78665	1
Scamp2	-0.329206	0.377477	1
Trir	-0.00288065	0.852333	1
Bcl2l1	0.879765	0.52422	1
Cmpk1	-0.243902	0.573872	1
Gm45716	0.77896	0.687999	1
Xbp1	0.714912	0.0740766	1
Mtap	0.201228	0.520513	1
Sars	0.24318	0.22059	1
Aco2	-0.202807	0.689591	1
Slc38a10	-0.00510177	0.756879	1
Mtx2	1.07793	0.0802587	1
Sh2b3	0.527831	0.43438	1
Usp10	0.283001	0.450729	1
Polr2j	-0.219859	0.438086	1
Sertad1	-0.402729	0.176081	1
Comtd1	0.108207	0.777895	1
Nedd8	0.267236	0.129304	1
Uchl5	0.147725	0.633326	1
Bag6	-0.112644	0.978673	1
Exosc10	0.010644	0.876909	1
Uqcrfs1	0.368246	0.0554568	1
Ndufb4	-0.158955	0.364237	1
Fkbp2	0.0873221	0.738117	1
Snrnp48	-0.0515728	0.800441	1
Tsnax	-0.577921	0.164268	1
Lsm5	-0.177621	0.561087	1
Suclg1	-0.106329	0.88637	1
Zfp207	-0.209297	0.613861	1
Anapc15	-0.577322	0.617456	1
Mrpl16	0.383547	0.376204	1
Tespa1	-0.0703851	0.389708	1
Samm50	-0.0922873	0.9439	1
Bsg	0.138631	0.417588	1
Fasl	0.0417949	0.77052	1
Srsf11	0.508657	0.00646644	0.57021
Rab7	0.0813679	0.706903	1
Ikbke	-0.223966	0.663857	1
Wnk1	0.339945	0.165165	1
Pop7	0.495325	0.155794	1
Parp1	0.288163	0.527041	1
Npepl1	0.336506	0.669575	1
Tm9sf3	1.06981	0.00444651	0.411697
Isca2	-0.019817	0.831578	1
Kars	-0.00787718	0.915313	1
Thoc5	-0.393707	0.721569	1
Reep5	0.0248408	0.870869	1
Sh3bp2	-0.51865	0.82392	1
Nup43	0.197946	0.758524	1
Mapkapk2	2.11374	0.19271	1
Cdip1	-0.139523	0.930455	1
Golph3	-0.00329085	0.787104	1
Cfl1	-0.0810684	0.030621	1
Rarg	-0.917518	0.596572	1
Hnrnph2	-0.0115257	0.877529	1
Utp3	0.0531613	0.748075	1
Ccnl1	0.492453	0.045331	1
Bclaf3	0.593372	0.309153	1
Lman2	0.0969163	0.585982	1
Sart1	0.596594	0.111531	1
Ubfd1	0.354729	0.645129	1
Morf4l1	-0.143296	0.0273021	1
Mcm7	-0.496731	0.47955	1
Mrpl32	0.119652	0.609725	1
Tmed9	-0.205916	0.229149	1
Emc10	-0.272361	0.23545	1
Atxn10	-0.136738	0.614138	1
Mad2l2	0.517102	0.429084	1
Man1a	0.234668	0.306263	1
Mtdh	0.0978469	0.706757	1
Csde1	0.113018	0.610276	1
Comt	0.410681	0.476137	1
2610524H06Rik	-0.579647	0.698155	1
Vdac1	-0.0733479	0.89958	1
Crnkl1	0.308647	0.365694	1
Cd83	-0.152772	0.956579	1
Yif1b	-0.00521128	0.857577	1
Tbcb	-0.108707	0.840943	1
Tmpo	0.932968	0.0314177	1
Csk	0.149061	0.483836	1
Aebp2	0.318639	0.56693	1
Prmt5	-0.0617448	0.97256	1
Bud31	0.0453682	0.756281	1
Setd5	0.762163	0.0391598	1
Selenok	-0.112476	0.28716	1
BC005561	0.525966	0.385928	1
Prmt3	1.08867	0.159785	1
Bid	-0.714414	0.711877	1
Cinp	-0.46429	0.796191	1
Hmces	0.683763	0.325126	1
Bloc1s2	-0.423298	0.455463	1
Nup54	0.112794	0.779402	1
Cnn3	-0.915454	0.251737	1
Ciapin1	0.130892	0.594801	1
Knop1	0.73782	0.119809	1
Gskip	-0.0798778	0.987611	1
Prps1	-0.234698	0.706026	1
Sf3b5	-0.0931557	0.643578	1
Chtop	-0.185671	0.605738	1
Acbd6	0.751446	0.048555	1
Rac1	1.25183	2.85648e-06	0.00103492
Ntmt1	-0.00930773	0.879854	1
Parl	-0.240702	0.672584	1
Nadk	-0.542822	0.431497	1
Cenpx	-0.0614045	0.926081	1
Gm26532	0.298554	0.696119	1
Kat2a	0.175484	0.78242	1
Ddit3	-0.700121	0.359992	1
Clptm1	-0.436382	0.329299	1
Abcc1	-0.129161	0.838484	1
Bola2	0.726605	0.000180353	0.0330304
Atad1	-0.301998	0.732784	1
Chordc1	0.530798	0.0396107	1
Blmh	0.264839	0.452264	1
Snrpb2	0.256616	0.4045	1
Srp72	-0.252342	0.370821	1
Tsfm	-0.26228	0.911572	1
Sdhb	-0.182358	0.446962	1
Abhd11	0.0925887	0.676749	1
Atg16l2	0.148426	0.579643	1
Etfa	0.0553588	0.6237	1
Hmg20b	0.168663	0.505069	1
Dusp6	-0.555248	0.394493	1
Rrp8	-0.146011	0.884042	1
Ube2j2	1.61267	0.00037603	0.0629362
Tmem97	0.217485	0.918277	1
Ndufb8	0.187123	0.401185	1
Cdv3	1.00548	0.341526	1
Smarcad1	-0.314585	0.764965	1
Aasdhppt	-0.17359	0.854183	1
Hmgb1	-0.214903	0.0334222	1
Mettl2	0.471756	0.547656	1
Ndufv1	0.0446192	0.633606	1
Mrps5	0.0778317	0.696119	1
Tmem183a	0.109642	0.611378	1
Snw1	-0.0576485	0.936237	1
Tnfrsf19	2.78091	0.112819	1
Ankrd39	0.0409925	0.823155	1
Ets2	0.193167	0.699464	1
Dek	0.10002	0.649507	1
Alg3	-0.496684	0.579374	1
Cox6a1	-0.0550406	0.408835	1
Polb	-0.472246	0.445319	1
Mrpl50	-0.0943896	0.790887	1
Srpr	0.142416	0.507962	1
Rap2c	-0.749235	0.349163	1
Atp9b	0.555392	0.216689	1
Ppil1	-0.144663	0.961591	1
Pspc1	-0.314965	0.691765	1
Dut	-0.190443	0.747926	1
Rc3h1	1.36333	0.00178693	0.193383
4921524J17Rik	-0.114156	0.868857	1
Thoc3	-0.253708	0.797253	1
Naf1	0.290025	0.795281	1
Lzic	0.296134	0.581528	1
Ankrd46	-0.0554851	0.965038	1
Mvp	-0.343017	0.903783	1
Rae1	0.23724	0.375992	1
Polr3h	-0.00887702	0.963158	1
Bach2	-0.166495	0.748224	1
Ints11	0.158495	0.49906	1
Ogfr	0.418564	0.265826	1
Gosr2	-0.106084	0.920618	1
Irf3	-0.00852134	0.896936	1
Eed	0.55866	0.0607948	1
Gadd45gip1	-0.425537	0.480773	1
Xist	-0.272614	0.0296939	1
Gnas	1.4114	4.05683e-09	4.22569e-06
Trav3-3	-0.0899865	0.938739	1
Nup93	0.392327	0.834186	1
Ubxn4	0.211886	0.309059	1
Nfx1	-0.316792	0.521407	1
Mrpl13	-0.0155009	0.953134	1
Pphln1	-0.404415	0.650215	1
Kdelr2	0.583728	0.199649	1
Pfdn6	0.07198	0.641184	1
Thoc1	0.123771	0.702232	1
Dnttip2	0.293691	0.321275	1
Utp6	0.218158	0.644847	1
Aggf1	1.2264	0.00866342	0.694157
Mrps14	-0.0977681	0.505195	1
Ddx46	0.385123	0.144656	1
R3hdm1	0.0245553	0.85295	1
Pknox1	0.319374	0.493089	1
Kcna3	1.79234	0.0496411	1
Per1	-0.432646	0.729236	1
Alkbh6	0.439733	0.283085	1
Mrps21	0.153486	0.463576	1
Fam133b	0.13066	0.533351	1
Hmgcs1	-0.843548	0.238646	1
Acadvl	-0.136915	0.989493	1
Fam60a	0.746266	0.236772	1
Desi2	0.621446	0.12792	1
Chic2	1.32498	0.0473351	1
Rex1bd	0.0822332	0.679771	1
C2cd5	-0.207606	0.796343	1
Pelp1	0.156351	0.785139	1
Hdac1	0.0863905	0.668001	1
Pmpca	-0.0841406	0.943118	1
Camta1	-0.214002	0.809112	1
Pwp2	-0.269849	0.899114	1
Letm1	0.124964	0.670004	1
Tipin	0.149313	0.65475	1
Ifnar1	0.0081724	0.77895	1
Arpc1b	-0.0306698	0.737375	1
Appbp2	0.00927804	0.803329	1
Nans	-0.218924	0.755235	1
Pdrg1	-0.179741	0.755384	1
Hirip3	0.599918	0.710998	1
Thop1	0.823935	0.770069	1
Mtrr	-0.37898	0.802721	1
Midn	0.401108	0.0800551	1
Zbtb7b	-0.588593	0.147876	1
Scaf11	0.389965	0.197384	1
0610037L13Rik	-0.17592	0.968485	1
Slc41a1	0.658071	0.292354	1
Atg101	0.0418105	0.827288	1
Cog2	0.483173	0.471405	1
Sod2	-0.161281	0.784685	1
Vps4b	0.159931	0.489747	1
Hnrnpa0	0.728308	0.174828	1
Hsf1	0.0646996	0.749416	1
Cox19	-0.127879	0.976792	1
Aifm1	-0.297002	0.847404	1
Rpf1	0.259306	0.374193	1
Usp38	0.104087	0.511622	1
Gch1	0.866752	0.0515436	1
Psmc6	-0.133572	0.864991	1
Ptpn22	0.320648	0.338046	1
Mindy3	-0.144656	0.933736	1
Tob2	0.286642	0.325609	1
Gmps	-0.0914855	0.968642	1
Mpdu1	-0.189506	0.690026	1
3110082I17Rik	-1.32746	0.869476	1
Rab11a	-0.481662	0.137802	1
Rftn1	1.17397	0.00186236	0.200246
Ankrd49	0.531852	0.267349	1
Atf2	0.294814	0.493833	1
Polr1a	0.197324	0.651772	1
Ppp6c	0.28562	0.266333	1
Itk	-0.531527	0.000423314	0.0684425
1110008F13Rik	1.7684	2.68898e-05	0.00683738
Jmjd6	-0.601804	0.295791	1
Zpr1	0.299175	0.489623	1
Ncbp2	0.63733	0.187657	1
Rbx1	-0.245485	0.0344648	1
Pigt	0.0948904	0.708657	1
Tapbp	-0.0139806	0.700484	1
Usp9x	0.113916	0.719215	1
Smn1	0.348337	0.481752	1
Mrpl11	-0.144115	0.845711	1
Ppp2r5d	0.505187	0.556592	1
Eif3e	0.106521	0.418153	1
Trim27	1.00816	0.00707145	0.602709
Zmiz2	1.13409	0.219186	1
Dnajc8	0.185958	0.328617	1
Rbbp8	0.347702	0.664428	1
Gm10282	-0.197299	0.929517	1
Ctdnep1	0.0886526	0.742719	1
Rrp12	0.409743	0.661291	1
Dapk3	0.0436539	0.746139	1
Coa5	0.466464	0.324836	1
Capns1	-0.0337318	0.984788	1
Smim13	0.542471	0.502185	1
Pdia4	-0.261977	0.321563	1
Slc16a1	0.764648	0.561352	1
Timm22	-0.0178695	0.928424	1
Zc3h18	-0.490832	0.445553	1
Gm3839	-1.1764	9.84122e-06	0.00303729
Hdac2	1.46274	0.00843607	0.679206
Agpat5	-0.103355	0.978987	1
Mmd	-0.0922001	0.938113	1
Luc7l	-0.382197	0.675312	1
Srsf9	0.0345794	0.944057	1
Psph	0.765982	0.0913249	1
Cops2	-0.459972	0.412189	1
Gcn1l1	0.0957469	0.796039	1
Park7	-0.0564865	0.523068	1
Fxr1	0.190547	0.482977	1
Pitpnm2	0.327134	0.604503	1
Mrps12	0.190528	0.538012	1
Appl1	-0.216067	0.668573	1
Ppp1r16b	0.383042	0.335081	1
Trmt11	-0.303738	0.767666	1
Prr14l	0.0892579	0.679195	1
Sart3	0.222281	0.576956	1
Sarnp	0.102337	0.53996	1
Vamp4	-0.153262	0.889476	1
Atpif1	0.233256	0.430232	1
Gnai3	-0.245661	0.395913	1
Nudt19	-0.164788	0.89336	1
Sfxn1	-0.393526	0.712756	1
Polr1e	-0.676741	0.609587	1
Larp1	0.305574	0.762267	1
Dcaf7	0.0924053	0.674881	1
D16Ertd472e	0.0336847	0.769468	1
Nefh	0.993141	0.850792	1
Faap100	0.0514771	0.792401	1
Rbm34	0.184061	0.695974	1
Tgs1	0.330374	0.35958	1
Pycrl	0.169259	0.918901	1
Med29	-0.119874	0.976479	1
E2f4	0.882409	0.132714	1
Leo1	0.307241	0.553167	1
Nono	0.00283444	0.965038	1
Sptlc1	-0.544669	0.320221	1
Pcnp	-0.0953467	0.864527	1
Hax1	-0.260386	0.722452	1
Maea	0.230886	0.396023	1
Slc52a2	0.0991791	0.791795	1
Dot1l	0.467935	0.567596	1
Exosc9	0.605362	0.267688	1
Napa	-0.135328	0.730714	1
Pde12	0.406066	0.399423	1
Rce1	-0.184953	0.823767	1
Otud4	0.385587	0.597118	1
Guk1	0.721676	0.0705518	1
Rpl10	0.256691	0.125235	1
Chchd3	0.175497	0.405276	1
Calm3	0.390155	0.0943814	1
Golga7	-0.186452	0.867465	1
Il2ra	1.26241	0.396242	1
Med8	0.745398	0.0559345	1
Cpsf2	0.0332492	0.800289	1
Aldh18a1	0.119256	0.766165	1
Commd1	0.397203	0.300354	1
Gid8	0.499802	0.20214	1
Arih2	0.205989	0.555142	1
Ctsz	0.166545	0.658728	1
Slamf1	0.518228	0.167814	1
Erf	1.85065	0.150592	1
Ppp2r1a	-0.251515	0.357727	1
Usp5	0.134386	0.713489	1
Art2b	-0.131961	0.919681	1
Pinx1	0.468639	0.608624	1
Zcrb1	0.107086	0.565998	1
Rwdd4a	0.0814587	0.924364	1
Gm26826	0.802643	0.830812	1
Ccdc115	-0.0579888	0.959868	1
Cdk11b	0.237376	0.259047	1
Las1l	-0.220758	0.70778	1
Hvcn1	-0.230943	0.495821	1
Rnf20	0.158379	0.576016	1
Smim7	0.690203	0.0441384	1
Trib1	0.397472	0.679915	1
Fam168a	0.316637	0.39362	1
Rassf5	0.259362	0.166726	1
Asap1	-0.0196314	0.873655	1
Zbtb17	0.0395452	0.964411	1
Gdi2	-0.256772	0.0389919	1
Exosc5	-0.176636	0.683519	1
Mrpl37	0.00713966	0.900203	1
Thg1l	-0.33353	0.901448	1
Mrpl45	-0.0567369	0.888854	1
Mpc2	0.348274	0.16733	1
Sec22b	0.215664	0.477233	1
Lrpprc	1.38236	0.317359	1
Cope	0.071708	0.737375	1
Mtpap	-0.288853	0.827135	1
Nol6	-0.286955	0.92858	1
Tmc8	-0.101561	0.786953	1
Acsl5	0.569323	0.177466	1
Ndufa1	-0.0469799	0.552509	1
Ube2f	-0.419779	0.591131	1
Mrpl35	0.547844	0.178606	1
Prkcd	1.07985	0.0764292	1
Srrm1	-0.00887899	0.929205	1
Phpt1	-0.439952	0.227176	1
Nemf	-0.413982	0.469109	1
Atp5j2	0.0343816	0.97303	1
Sra1	0.276341	0.228693	1
Pum1	0.0341667	0.830965	1
Irf2bp2	-0.474879	0.861437	1
Sf3b1	-0.099725	0.212623	1
Qdpr	0.338361	0.353633	1
Rab3gap1	-0.162135	0.912195	1
Minpp1	0.798125	0.403615	1
Trnau1ap	-0.09188	0.935768	1
Ncoa3	0.146202	0.773227	1
Pdk3	-0.7667	0.507333	1
Hgh1	-0.0769701	0.89818	1
Dhx30	-0.146092	0.826981	1
Mrpl3	0.127936	0.690171	1
5430416N02Rik	0.116267	0.708949	1
Rpia	1.52869	0.252062	1
Skiv2l2	-0.404009	0.526784	1
Eri1	0.609327	0.0807695	1
Nvl	0.168905	0.588825	1
Tmem185b	-0.0181936	0.782873	1
Opa3	-0.403392	0.784081	1
Mrgbp	-0.0644647	0.938739	1
Mphosph8	-0.0689683	0.955796	1
Fen1	-0.367992	0.661006	1
Cluh	1.10256	0.726579	1
Gm42047	1.24303	0.394384	1
Ankrd17	-0.0925269	0.932174	1
Tnfsf11	-0.231091	0.996079	1
Plrg1	-0.256838	0.899114	1
Ccnt1	0.147457	0.483222	1
Surf6	0.0327236	0.728202	1
Lactb	0.699695	0.48691	1
Mboat7	0.462376	0.142075	1
Sar1b	-0.0507256	0.974597	1
Chd1l	-0.411183	0.684819	1
Gtpbp6	0.121823	0.6488	1
Cks2	-0.39187	0.974441	1
Med1	0.674505	0.127772	1
Tpst2	0.587628	0.0206299	1
Chrac1	-0.0119458	0.989649	1
Rnf149	0.847335	0.244971	1
Traf6	0.115247	0.729088	1
Colgalt1	0.829549	0.521024	1
Yme1l1	-0.25071	0.363303	1
Ap2s1	-0.0883091	0.768417	1
Tfg	0.655319	0.147052	1
Gusb	-0.403975	0.852641	1
Prps1l3	-0.261635	0.619118	1
Srek1	-0.030029	0.872881	1
Scarb1	-1.27529	0.847404	1
Trbv29	-0.409854	0.686264	1
Rdx	0.772581	0.0188095	1
Diexf	0.613931	0.548441	1
Ogdh	-0.278783	0.345934	1
Lmna	1.03327	0.632626	1
Tpm4	0.074671	0.779101	1
Kdm2a	-0.106907	0.979771	1
Atg4b	0.007697	0.892583	1
H2-Q7	-3.04067	1.64349e-12	4.56507e-09
Nudt9	0.496278	0.584361	1
Odc1	0.606694	0.771572	1
Mrps25	0.234883	0.743165	1
Nus1	0.879163	0.163614	1
Tomm6	-0.609585	0.392749	1
Arl5b	-0.0970654	0.957519	1
Map3k8	1.45498	0.352817	1
Exosc4	0.366119	0.255168	1
Urb2	-0.07621	0.904717	1
Nae1	0.166034	0.562943	1
Nol10	0.653708	0.578971	1
Tfdp1	-0.235934	0.866228	1
Mgat2	0.264896	0.448372	1
Rap1gds1	-0.159192	0.798315	1
Wdr3	-0.102029	0.927799	1
Rhot2	-0.451069	0.53905	1
Pfas	0.794118	0.811245	1
Mrpl49	0.0537455	0.737227	1
Mtch2	-0.312305	0.402951	1
Ptpn11	0.547931	0.380352	1
Cdt1	-0.0965287	0.867774	1
Pet100	0.0218968	0.924364	1
Polr2c	0.298005	0.357522	1
Rbm27	0.782167	0.0142109	0.939834
Dnajc15	0.19947	0.582202	1
Clcn4	-0.0349796	0.860665	1
Pou2af1	-0.546983	0.969739	1
Cpsf6	-0.461516	0.145741	1
Rbm22	0.10943	0.584901	1
B230307C23Rik	0.080829	0.867001	1
Ift20	-0.41368	0.378115	1
Tmed7	0.872443	0.0425094	1
Rasal1	-0.362844	0.855726	1
Cd40lg	-0.275397	0.153913	1
Gtf2h5	0.0404101	0.914378	1
Atp2b1	0.184879	0.429772	1
Ascc3	-0.0454249	0.903004	1
Glrx2	0.3456	0.145796	1
Ptrhd1	0.685727	0.33874	1
Cops8	0.194131	0.405166	1
Lrrfip1	0.0703153	0.789978	1
Polr3k	-0.264261	0.706464	1
Carm1	0.731079	0.531415	1
Nfe2l1	0.222986	0.767215	1
Tnpo1	0.158053	0.63025	1
Hdac3	0.577175	0.140428	1
Clint1	0.412257	0.376098	1
Lta4h	0.0433388	0.664285	1
Mre11a	-0.301141	0.710998	1
Raver1	0.759879	0.21494	1
Cd160	1.11419	0.84956	1
Faim	0.102549	0.83787	1
Eef1d	0.268607	0.165644	1
AC125141.3	0.286653	0.895381	1
Ddx47	0.228318	0.296518	1
Ahctf1	0.328982	0.41051	1
Cers2	-0.491191	0.271526	1
Ndufaf8	0.00179632	0.829892	1
Ahi1	0.536231	0.616072	1
Dera	0.220812	0.522045	1
Srp19	0.25214	0.239823	1
Zcchc7	0.131186	0.49433	1
Tex10	0.365385	0.251493	1
Gm20275	0.582385	0.487279	1
Cltc	-0.200557	0.749118	1
Surf2	0.773642	0.0850584	1
Rap1b	0.993502	1.98537e-05	0.0053368
Cd81	-0.477187	0.396899	1
Smc2	-0.564041	0.53957	1
Rasl11b	-0.946018	0.599848	1
Psmg3	-0.344654	0.964254	1
Arfrp1	-0.235928	0.71657	1
Klf16	0.304517	0.721127	1
Fas	-0.317759	0.609037	1
Rpp14	-0.864014	0.512128	1
Mapkapk3	0.0472963	0.769768	1
Telo2	-0.341652	0.801201	1
Zfp62	0.0693252	0.786348	1
Mesd	-0.0566856	0.893205	1
Med19	0.453381	0.593985	1
Zbtb1	0.813763	0.119202	1
Dhx29	0.235647	0.677756	1
Seh1l	0.448543	0.412637	1
Fip1l1	0.298525	0.155909	1
Plk3	1.50758	0.0323908	1
Ydjc	-0.750083	0.84648	1
Rgs16	-1.8599	0.807589	1
Ppm1g	1.0761	3.80663e-05	0.00906304
Wdr70	0.134705	0.693215	1
Pcgf6	0.580584	0.362577	1
Qsox1	0.0304937	0.883266	1
Htatsf1	1.26909	0.0238184	1
Tcf3	1.20752	0.0245225	1
Nktr	-0.213018	0.501434	1
Dnajc11	-0.153322	0.938113	1
Bap1	-0.0112783	0.878924	1
Lypla2	-0.0229414	0.97836	1
Zfp622	0.17172	0.536845	1
Foxn3	0.755248	0.0206192	1
1110032F04Rik	1.37076	0.705442	1
Naa35	-0.207038	0.793917	1
Tex30	-0.0559184	0.856034	1
Tial1	0.222108	0.310933	1
Cd4	-0.0288708	0.525501	1
Trappc3	-0.475197	0.372399	1
Chpf	1.07462	0.471526	1
Mrps2	0.0339899	0.961278	1
Srp54a	1.50086	0.179943	1
Pole3	0.369588	0.823614	1
Luc7l3	-0.327478	0.247533	1
Esco1	-0.078155	0.888233	1
Uba6	0.117369	0.833265	1
Cstb	-0.213646	0.63739	1
Map2k2	1.94085	3.68378e-07	0.000191856
Xrcc5	-0.529369	0.676174	1
Naa20	0.523758	0.248499	1
Zfp318	-0.613359	0.707195	1
Car12	1.92287	0.745246	1
Dcun1d1	-0.214726	0.724514	1
Insig1	-0.300322	0.885749	1
Tfap4	-0.561954	0.767966	1
Cwc22	-0.416489	0.650215	1
Vps36	-0.334208	0.536326	1
Lmbrd1	-0.19164	0.964724	1
Peak1	-0.392716	0.621754	1
Fam206a	0.297341	0.688867	1
Ecm1	-0.300954	0.647246	1
Cbx3	0.0815942	0.680635	1
Rbm17	1.32097	0.0251422	1
Gpbp1	0.161907	0.471768	1
Slc25a1	0.563877	0.546086	1
Tmed2	1.53641	0.000131369	0.0246
Iws1	-0.0863582	0.912819	1
Ap2b1	0.304415	0.471042	1
Vti1b	-0.035349	0.909078	1
Pus3	-0.15983	0.944996	1
Krr1	0.229274	0.708949	1
Eif4ebp1	-1.71211	0.513774	1
Dimt1	0.28979	0.61469	1
Mrpl38	-0.341772	0.732784	1
Ninj1	0.0468289	0.998589	1
Gfod1	0.570264	0.712463	1
Bmi1	0.993599	0.590859	1
Cenpc1	-0.118737	0.901915	1
Otub1	-0.414968	0.209609	1
Fcho1	0.345469	0.302008	1
Cetn3	-0.40764	0.168786	1
Pmf1	0.617423	0.60945	1
Cs	0.155322	0.400964	1
1110004E09Rik	0.103332	0.729236	1
Fasn	0.112275	0.860665	1
Ccdc59	0.0615346	0.710706	1
Katna1	0.0935668	0.764965	1
Mthfsl	-0.489336	0.424281	1
Mettl13	0.552844	0.851408	1
Nsun5	-0.058439	0.934362	1
Sdf2l1	0.377782	0.457722	1
Sec23b	0.344569	0.505069	1
Prpf3	0.314062	0.472131	1
Rnmt	0.036797	0.784383	1
Arcn1	0.132377	0.53361	1
Rnf44	-0.11381	0.841096	1
Adck5	-0.752864	0.654466	1
Crybg1	0.19692	0.400634	1
Ppme1	-0.299128	0.815516	1
Rbm45	-0.21575	0.919837	1
Nfyc	0.25688	0.412861	1
Polr1b	-0.716017	0.683952	1
Mrpl2	0.879257	0.117442	1
Uspl1	-0.148139	0.861283	1
Acsl4	-0.0865566	0.933893	1
Yaf2	0.160089	0.840174	1
Riok2	0.160773	0.760469	1
Emg1	-0.314369	0.0168136	1
Elovl1	-0.357265	0.721863	1
Safb2	-0.110537	0.951725	1
Copa	0.261113	0.328617	1
Trpm1	0.907539	0.935925	1
Ubash3b	-0.476811	0.54113	1
Ints13	-0.151168	0.862518	1
Cstf2	0.200256	0.571999	1
Fam207a	1.04865	0.028619	1
Zfp664	0.68036	0.359374	1
Surf4	-0.448521	0.211686	1
Spin2c	-0.124756	0.921554	1
Rpl35	0.108695	0.0190091	1
Gfm1	0.390199	0.582337	1
Btla	0.161528	0.64767	1
Nelfa	0.228412	0.647952	1
Riox2	0.0836575	0.880939	1
Ndufaf2	1.18828	0.241794	1
Bclaf1	0.173836	0.381849	1
Mrpl41	-0.120274	0.958145	1
Gsap	0.633175	0.600532	1
Ptp4a2	0.0888739	0.641606	1
Brcc3	-0.318752	0.805915	1
Rtn3	0.0307001	0.851408	1
Rpp30	0.373023	0.529741	1
Itgb1bp1	0.236459	0.562015	1
Bzw2	-0.173412	0.495199	1
Zfp106	0.924949	0.0312015	1
Tbce	0.0152988	0.98275	1
Nbn	0.238269	0.783024	1
Tinf2	0.0641218	0.701066	1
Hnrnpul2	0.675094	0.00948119	0.741847
Sin3b	-0.00126937	0.783326	1
Copg1	0.0424443	0.825297	1
Timm10b	-0.968268	0.00268679	0.266536
Ccdc25	0.0928756	0.653756	1
Trrap	-0.247706	0.749118	1
Srrt	0.375308	0.182574	1
Clptm1l	1.00272	0.170557	1
Tmem33	-0.244627	0.779101	1
Wac	0.124585	0.526142	1
Fdx1	0.043258	0.850792	1
Sptan1	-0.0753327	0.828973	1
Myd88	0.460221	0.178099	1
Alad	-0.531728	0.802113	1
Cstf1	0.195268	0.724662	1
Slc22a2	-1.67264	0.660009	1
Dus1l	0.345829	0.467421	1
Klhdc3	-0.457606	0.714516	1
Pex14	-0.159297	0.84956	1
Znhit1	0.207701	0.41331	1
Igflr1	0.377945	0.294974	1
Usp39	0.266783	0.621893	1
Inip	-0.271086	0.838023	1
Nmt2	0.00563612	0.851408	1
Becn1	-0.0150356	0.896469	1
Ezh2	0.830559	0.396023	1
Mrpl27	-0.128111	0.963784	1
Naa40	-0.262466	0.958145	1
Bms1	0.0806566	0.898491	1
Rnf10	1.13753	0.00162574	0.189324
Pold2	0.2065	0.62732	1
Trnt1	0.0811777	0.800289	1
Plagl2	1.58145	0.196702	1
Cd9	-0.162513	0.468385	1
Suox	0.124499	0.697282	1
Gls	0.490512	0.270413	1
Mrps24	1.20587	3.11051e-06	0.00110297
Urb1	0.350241	0.73456	1
Vma21	0.294726	0.423256	1
Snrpd3	-0.31072	0.0212405	1
Dusp5	0.815052	0.362681	1
Gmppb	-0.575784	0.604915	1
Vti1a	-0.355071	0.527169	1
Nop9	0.625446	0.236772	1
Malsu1	0.420508	0.240374	1
Ubap2	-0.336312	0.761817	1
Jpt2	-0.145205	0.905184	1
Afg3l1	-0.0602872	0.844326	1
Taf10	0.822435	0.154652	1
Nup98	0.214611	0.570529	1
Yrdc	2.04685	0.079852	1
Sac3d1	0.858625	0.544519	1
Ccdc88b	-0.33701	0.902226	1
Prpf4	0.308462	0.480283	1
Exosc1	-0.334429	0.520131	1
Dnajc5	-0.491364	0.13378	1
Oxsr1	0.965552	0.184972	1
Ptcd3	0.152288	0.794978	1
Ikzf4	0.869059	0.50998	1
Spred2	0.816044	0.508592	1
Mplkip	0.341427	0.232208	1
Commd2	-0.0644434	0.899736	1
Ranbp3	0.477981	0.269134	1
Scaf4	0.632931	0.187526	1
Mtx1	-0.414422	0.646258	1
Rpsa	0.169096	0.000123827	0.0237208
Txnrd2	0.741359	0.494081	1
Cab39	0.915049	0.043399	1
Slc39a1	0.260609	0.798467	1
Sdhaf2	-0.48528	0.443446	1
Rif1	-0.197254	0.908767	1
Idh3g	0.273979	0.376946	1
Atp6v1b2	-0.30547	0.508214	1
Hmga1	-0.306026	0.682798	1
Mapk8	0.0419682	0.782118	1
Lmnb2	-0.102172	0.958615	1
Cd3e	-0.216295	0.00055405	0.0839436
Abi2	0.293862	0.834953	1
Smg1	0.531567	0.0507707	1
Atp5g2	0.360203	0.0285619	1
Srebf2	-0.121258	0.938739	1
Ncoa4	0.77032	0.0397809	1
Cox4i1	0.042102	0.876754	1
2310033P09Rik	0.12205	0.490612	1
Chka	1.17314	0.237161	1
Mrpl46	0.00865938	0.802569	1
Xpot	1.20799	0.628435	1
Ncln	0.188397	0.745544	1
Dlst	-0.080653	0.982593	1
Gid4	0.435251	0.520386	1
Scyl2	0.544857	0.199029	1
Atp6v1h	-0.0987174	0.846172	1
Snrnp27	0.470323	0.088753	1
Txndc17	0.147651	0.486786	1
Tnpo3	0.189546	0.606974	1
Ggct	-0.289223	0.831272	1
Lrrc42	-0.670034	0.548834	1
Supv3l1	-0.386961	0.727464	1
Hmgb3	2.38143	0.64767	1
Ptrh2	0.292744	0.635287	1
Slc35b2	0.312024	0.620921	1
Xpo6	0.285855	0.533739	1
Ddx49	-0.493021	0.651914	1
[truncated: 7,454 more rows]

## Sheet: Stage_1_v_Stage_4
gene	logfoldchange	p_value	adj_p_value
Nr4a1	0.591105	1.76518e-07	2.49521e-06
Ptma	-1.17238	2.32203e-180	7.73978e-177
Cd5	0.840208	4.2808e-27	2.27936e-25
Hsp90ab1	-1.75492	1.14828e-235	1.91372e-231
Eif5a	-1.84747	1.18872e-183	4.95278e-180
eGFP	0.518587	0.000168385	0.0016184
Ptpn6	0.259655	0.00203001	0.015839
Id3	1.76175	2.55604e-29	1.48947e-27
Cd6	0.318343	5.01799e-05	0.000525313
Tnfrsf9	-4.61318	2.10141e-146	2.50157e-143
Nfkbia	2.39431	5.72742e-117	3.67128e-114
Dusp2	1.45674	6.34029e-46	6.56319e-44
Sept7	-0.0165897	0.277225	1
Hspa5	0.521996	2.64772e-15	7.40385e-14
Ncl	-1.75049	5.87353e-112	3.37545e-109
B4galnt1	-1.13669	2.44932e-44	2.38715e-42
Set	-2.59093	8.4591e-156	1.17483e-152
Atp5g3	-1.00171	1.26091e-96	5.00339e-94
Zfp36l1	1.59368	2.37544e-83	6.82569e-81
Eif4a1	-0.625771	5.55904e-22	2.33957e-20
Nab2	1.74731	4.26438e-27	2.27789e-25
Tuba1b	-2.0486	8.76436e-176	1.62296e-172
Ran	-1.86627	5.46832e-150	7.01038e-147
Ephx1	-0.455126	3.80319e-05	0.00040372
Cd69	3.50798	6.05232e-176	1.26085e-172
Ptprc	0.38252	5.1177e-17	1.58535e-15
Slc25a5	-1.08166	6.55605e-67	1.20069e-64
Itm2a	-0.529362	0.00155383	0.0124861
Egr1	5.90931	1.0277e-133	1.00751e-130
Npm1	-1.67302	4.8348e-200	2.68589e-196
Hnrnpa2b1	-0.326113	4.44167e-15	1.20956e-13
Tubb5	-1.03306	1.49855e-78	3.51758e-76
H3f3a	-0.226832	4.01865e-07	5.44511e-06
Pfn1	0.161481	9.13223e-13	2.108e-11
Ybx1	-1.98669	4.91942e-140	5.12419e-137
Mif	-2.46326	9.8095e-202	8.17425e-198
Rap1a	0.602992	1.48109e-15	4.20509e-14
Id2	0.162881	0.735503	1
Ptprcap	0.00363884	0.0242347	0.146089
Cd2	1.00209	5.3184e-51	6.37672e-49
Pa2g4	-2.32834	1.40099e-121	9.33955e-119
Hspe1	-2.31017	8.79944e-180	2.44419e-176
Hsp90aa1	-1.61484	1.38979e-80	3.56343e-78
Ranbp1	-2.01324	4.85834e-116	2.89175e-113
Nfkbid	2.30094	1.80769e-49	2.07772e-47
Tagap	2.38617	1.1694e-62	1.96861e-60
Hspa8	-0.552807	5.11342e-25	2.46301e-23
Hnrnpa3	-0.697393	2.27188e-49	2.59337e-47
Tgfb1	0.461572	0.000121379	0.00119794
Hnrnpa1	-1.20449	1.17523e-63	2.01921e-61
Fbl	-1.90475	1.49167e-116	9.20747e-114
Cycs	-0.908344	7.41649e-29	4.21854e-27
Erh	-1.4853	5.64446e-100	2.51935e-97
Izumo1r	-0.156474	0.0530558	0.284684
Rpl41	-0.99359	1.39248e-110	7.73569e-108
Sms	-1.43734	3.27924e-35	2.28669e-33
Grasp	1.41301	3.52668e-15	9.715e-14
Srgn	1.94517	1.9103e-85	5.68519e-83
Rgs10	-0.176117	0.0851581	0.419646
Gpr183	0.704646	1.78377e-08	2.79401e-07
Prkch	0.488147	2.14391e-11	4.4719e-10
Serbp1	-1.21399	5.26215e-87	1.62405e-84
Srsf2	-0.711	1.39652e-25	6.8656e-24
Hspd1	-2.52218	1.17068e-128	1.02687e-125
Ier5	1.28019	2.30212e-37	1.75996e-35
Eif1	0.242312	3.82707e-14	9.81235e-13
Rbbp7	-1.00024	3.11793e-24	1.4315e-22
Gimap5	0.681485	6.44464e-08	9.52185e-07
Clec2d	0.433157	8.33072e-08	1.21257e-06
Hnrnpu	-0.562568	3.26845e-17	1.03362e-15
Tnfrsf4	-1.19149	6.45171e-08	9.52384e-07
Lcp2	0.9451	3.48785e-28	1.91212e-26
Ndfip1	0.211465	0.00328989	0.0244337
Hnrnpab	-0.762799	1.02586e-18	3.57676e-17
Sfpq	-0.287317	0.00385512	0.0281179
Phb2	-1.03171	1.88594e-33	1.25223e-31
Egr2	6.89035	7.12548e-94	2.69894e-91
St13	-1.55817	2.53927e-56	3.74509e-54
Snrpf	-1.71062	5.85398e-96	2.26889e-93
Bcl2a1b	0.98984	3.4727e-07	4.74492e-06
Nop58	-1.43378	1.19403e-41	1.06987e-39
Cd200	-0.806344	3.8781e-06	4.64981e-05
Ier2	2.14888	5.74436e-100	2.51935e-97
Ddx21	-1.06895	1.70489e-25	8.35697e-24
Fubp1	-0.68759	1.25021e-15	3.56781e-14
Bzw1	-0.293673	0.000682584	0.00591881
Il2rg	0.828836	1.5049e-53	1.97485e-51
Jarid2	1.26639	2.19546e-12	4.92458e-11
Ppia	-0.721904	3.19776e-168	4.84489e-165
Apex1	-2.18127	5.49432e-55	7.56763e-53
Kdm6b	1.61739	4.72542e-20	1.7858e-18
Snrpd1	-1.38717	4.52583e-48	4.9299e-46
Nhp2	-1.9851	2.93271e-71	5.96056e-69
G3bp1	-1.16391	1.37534e-38	1.11869e-36
Il6st	0.487577	0.00184492	0.0145515
Ldha	-0.331217	1.70039e-10	3.3192e-09
Cct3	-1.57951	3.26096e-54	4.38284e-52
Ccnd2	-0.659201	3.83286e-14	9.81235e-13
Snrpe	-0.893228	1.70543e-47	1.81036e-45
Impdh2	-1.79176	3.13199e-69	5.99975e-67
Relb	0.587065	0.0492436	0.267763
Nme1	-1.59793	2.40495e-51	2.92561e-49
Phb	-2.30952	2.73262e-97	1.13855e-94
Eif2s2	-0.79574	2.62175e-19	9.45758e-18
Nfkb2	0.34748	0.429574	1
Cct8	-1.37678	1.43401e-65	2.54246e-63
Syncrip	-1.15749	4.74519e-26	2.41108e-24
Mrps6	-1.49776	5.64353e-25	2.71052e-23
Trac	0.694347	9.75931e-19	3.40983e-17
Rgs3	-0.0189459	0.349825	1
Mrto4	-1.77729	8.54366e-48	9.12748e-46
Larp7	-1.12025	1.51264e-17	4.85735e-16
Cd82	-0.180794	0.688992	1
Hnrnpdl	-0.490313	9.19659e-09	1.49678e-07
Prmt1	-1.53882	1.53911e-53	2.00397e-51
Mat2a	0.150299	0.0424579	0.237212
Nolc1	-0.849388	3.49567e-13	8.38256e-12
Gnl3	-0.967371	2.01586e-14	5.27414e-13
Cct5	-1.28938	8.26816e-53	1.05998e-50
Rilpl2	2.09245	8.04329e-24	3.64265e-22
Rnf19a	0.597264	0.0147405	0.0942689
Hmgn1	-1.50468	6.694e-74	1.41218e-71
Gar1	-1.50932	8.65113e-36	6.24155e-34
Atp5g1	-1.6228	1.66973e-105	8.49803e-103
Anp32b	-1.62514	1.55383e-45	1.58872e-43
Pgam1	-1.27427	1.69792e-35	1.19905e-33
Ppan	-1.11162	3.75936e-17	1.17992e-15
Cd28	-0.694297	1.13896e-13	2.82049e-12
Nfkb1	-0.0521208	0.344607	1
Eif3c	-0.890308	1.26075e-21	5.16258e-20
Sumo2	-0.791823	4.10609e-38	3.25867e-36
Snx3	-0.599167	5.65004e-12	1.2309e-10
Atp5b	-0.872979	1.29904e-50	1.54641e-48
Zfp36	2.55611	6.9644e-142	7.73791e-139
Tox	0.900374	9.87854e-08	1.42789e-06
Psma7	-1.16749	6.13524e-54	8.11507e-52
Prdx1	-1.34898	1.35088e-85	4.09341e-83
Pabpc1	-0.847901	8.22717e-92	2.91732e-89
Slc3a2	-0.357139	0.000952007	0.00803462
Eef1g	-1.25364	7.64858e-81	2.02335e-78
Pebp1	-1.63774	3.86416e-91	1.34167e-88
Srsf3	-0.697601	4.90251e-20	1.84854e-18
Shmt2	-2.77439	6.96172e-70	1.38124e-67
Cct2	-0.952237	2.19418e-31	1.36448e-29
Dad1	-0.559966	2.78231e-11	5.76741e-10
Uqcrq	-1.39603	6.54546e-78	1.49434e-75
Timm8a1	-1.22481	6.37004e-18	2.08982e-16
Gramd1b	0.602132	0.0377617	0.214206
Phgdh	-2.15274	8.77245e-57	1.32911e-54
Rpl22l1	-0.547131	2.38954e-33	1.58032e-31
Sh2d2a	1.45901	7.07995e-30	4.22919e-28
Nutf2	-2.06948	1.07105e-74	2.3182e-72
Slc29a1	-1.97673	7.11196e-29	4.05917e-27
Ak2	-0.722447	8.1758e-11	1.64166e-09
Rel	1.68347	2.26033e-19	8.18926e-18
Dnaja1	0.368183	1.02977e-08	1.66623e-07
Gtpbp4	-0.638202	6.22542e-09	1.02929e-07
Usmg5	-0.858784	3.03841e-38	2.42288e-36
Tcp1	-1.08152	7.60756e-30	4.51202e-28
Snrpb	-0.814189	3.81254e-29	2.19861e-27
Zap70	0.360281	9.66617e-05	0.000968128
Rps17	-0.945828	1.99541e-82	5.54258e-80
Cct4	-1.30149	1.69187e-51	2.07329e-49
Atp5d	-1.01244	4.02812e-59	6.45506e-57
Hspa9	-1.43263	8.13747e-39	6.71382e-37
Bcl10	1.2747	9.35188e-24	4.21239e-22
Egr3	5.46189	2.34261e-66	4.19806e-64
Ikzf3	-0.354029	0.0112448	0.0738981
Snu13	-0.758375	4.53731e-19	1.61579e-17
Snrpg	-0.996523	3.30721e-57	5.10351e-55
Eif1ax	-1.38557	1.59928e-34	1.08348e-32
Psma4	-0.936599	1.11871e-21	4.60356e-20
Hnrnpk	-0.408555	6.19988e-13	1.44919e-11
Calr	-0.586595	1.98198e-10	3.84537e-09
Pgk1	-1.77848	2.69082e-79	6.40646e-77
Chchd10	-1.01279	4.91652e-16	1.45539e-14
Chchd2	-1.09308	7.38854e-83	2.08707e-80
C1qbp	-1.6494	1.9048e-39	1.61144e-37
Cops6	-1.48621	1.13499e-49	1.31359e-47
Ssb	-0.843772	8.96324e-22	3.72522e-20
Batf	1.32779	2.71037e-10	5.19805e-09
U2af1	-0.873389	4.20196e-21	1.66738e-19
Rbm3	-0.49426	4.04443e-23	1.77848e-21
Hmgn2	-0.744884	7.8275e-16	2.28065e-14
Nop16	-1.68301	1.80328e-23	8.05725e-22
Eif5b	-1.10605	6.79847e-26	3.41275e-24
Trp53	-0.164453	0.139418	0.615346
Banf1	-1.37083	2.12122e-69	4.11073e-67
Foxp4	-1.00946	7.49175e-07	9.83905e-06
Mettl1	-2.3328	7.06675e-48	7.6477e-46
Nfkbib	0.540519	0.00278787	0.0210319
Timm23	-0.867931	1.36705e-17	4.40683e-16
Edf1	-0.650323	4.95482e-16	1.46413e-14
Cnbp	-0.671555	6.11669e-32	3.87608e-30
Mybbp1a	-2.03593	1.11277e-56	1.65584e-54
Fam162a	-1.80218	8.4851e-48	9.1234e-46
Pou2f2	-1.83113	1.25364e-24	5.88538e-23
Isyna1	-1.33506	1.4444e-24	6.74296e-23
Stk17b	0.942108	8.02709e-55	1.09655e-52
Psat1	-2.28309	1.80276e-25	8.81078e-24
Eif3b	-1.26454	4.68602e-26	2.38829e-24
Khdrbs1	-0.520721	1.24418e-09	2.22246e-08
Il2rb	-2.23855	5.34562e-26	2.70791e-24
Gspt1	-1.12544	6.22964e-23	2.72502e-21
Cox5a	-1.1067	1.58028e-54	2.14122e-52
Arpc2	0.188231	5.68643e-08	8.47675e-07
Glrx3	-1.26773	1.08333e-34	7.46067e-33
Stat6	0.141927	0.749547	1
Eif2s1	-0.862599	4.11944e-17	1.28326e-15
Pomp	-0.791131	1.62594e-18	5.56425e-17
Slc1a5	-0.337958	0.00328906	0.0244337
Slc25a3	-0.567542	5.23031e-19	1.85465e-17
Rsl1d1	-0.96824	4.44798e-18	1.47083e-16
Ttc3	-0.342667	0.00333056	0.0247138
P4hb	-1.12033	1.22943e-24	5.78806e-23
Abracl	-0.0712061	0.902439	1
Ddx39	-1.50837	1.52873e-42	1.38466e-40
Kdm2b	0.0479512	0.904554	1
Snrpd2	-1.4034	3.50457e-63	5.95992e-61
Prkar1a	0.0102513	0.405949	1
Csnk2b	-0.370687	0.000279334	0.00259208
Junb	2.28147	3.87237e-123	2.68904e-120
Eif4g1	-0.676791	6.9633e-11	1.41009e-09
Ppa1	-2.40494	4.83583e-59	7.67562e-57
Mrpl12	-1.51651	2.82923e-39	2.36944e-37
Nop56	-1.19547	1.37653e-22	5.92797e-21
Rpl7l1	-1.2561	4.4212e-22	1.87969e-20
Chd4	-0.248257	0.012304	0.0801952
Eno3	-2.23754	6.39087e-14	1.61135e-12
Tuba1c	0.0229624	0.988405	1
Npm3	-1.71997	2.49881e-68	4.67924e-66
Nme2	-1.58784	1.08372e-175	1.80612e-172
Psma6	-1.08216	5.55522e-27	2.94851e-25
Shisa5	0.546719	1.16335e-38	9.55094e-37
Magoh	-0.604028	9.67805e-09	1.57054e-07
Ndufa11	-0.99851	1.81077e-28	1.00595e-26
Ebna1bp2	-0.9821	1.98014e-17	6.30995e-16
Hivep3	-0.526344	0.106968	0.50404
Cox7b	-1.08774	3.21447e-49	3.64437e-47
Polr2l	-1.37543	3.5417e-57	5.41522e-55
Bcl2l11	-0.758444	2.0435e-05	0.000226594
Rcl1	-1.17228	8.18474e-16	2.38057e-14
Itgb2	0.414291	1.79463e-07	2.53039e-06
Psme3	-1.53327	9.2253e-29	5.19422e-27
Polr2h	-1.00871	3.25221e-13	7.82126e-12
Lsm7	-1.80798	9.9426e-91	3.3817e-88
Myb	-1.37104	4.90998e-06	5.83248e-05
Tnfrsf25	0.0182595	0.617169	1
Tank	-0.320143	0.026646	0.158205
Dkc1	-1.77441	1.49446e-42	1.36102e-40
Anp32e	-1.20995	2.23619e-28	1.23815e-26
Eprs	-1.53308	1.11344e-37	8.63094e-36
Eif3a	-0.686182	1.45107e-13	3.56689e-12
Snrpa	-1.55939	6.34964e-36	4.6211e-34
Fabp5	-2.86959	1.30273e-36	9.73599e-35
Tra2b	0.282647	3.39899e-06	4.13486e-05
Pacsin1	-0.386113	0.000790823	0.00676584
Nfatc1	1.08769	3.73183e-08	5.6592e-07
Wdr43	-0.934077	1.05825e-15	3.04081e-14
Cacybp	-1.62102	1.63615e-55	2.33061e-53
mt-Nd1	-0.348183	3.74865e-22	1.60193e-20
Mdn1	-1.61923	8.26399e-28	4.5009e-26
Mdh2	-0.892522	8.09893e-33	5.23166e-31
Traf1	1.16287	3.8231e-10	7.20767e-09
Metap2	-0.856581	1.50392e-16	4.58216e-15
H2afz	-0.83664	8.6434e-25	4.10402e-23
Tkt	-1.46269	1.53076e-51	1.88975e-49
Snrpa1	-1.43787	1.01853e-33	6.78992e-32
Etf1	-0.382259	0.000660111	0.00573588
Atp5e	-0.863229	2.85905e-87	9.34293e-85
Tcerg1	-1.14385	2.49897e-18	8.43073e-17
Eif3d	-1.10336	3.72888e-25	1.80656e-23
Eif4e	-0.892556	5.92749e-13	1.39258e-11
Tufm	-0.70404	1.62864e-09	2.86924e-08
Top1	-0.0244757	0.881667	1
Eloc	-0.11231	0.433737	1
Ptbp1	-0.353609	0.000409829	0.003696
Nars	-1.06637	2.73312e-18	9.16502e-17
Skp1a	-0.637221	3.70307e-17	1.16444e-15
Elp5	-1.00585	9.04624e-09	1.47375e-07
Mbd3	-1.96213	2.13567e-24	9.91452e-23
Rnps1	-0.897356	5.83393e-18	1.92151e-16
Ly6e	-1.97754	5.07902e-50	5.91937e-48
Bax	-0.858807	9.73191e-19	3.40739e-17
U2af2	-0.533591	8.89001e-09	1.44972e-07
Prpf19	-1.64941	6.95617e-40	5.97585e-38
B3gnt2	0.85113	0.000625382	0.00546259
Hspa4l	1.59685	6.77441e-07	8.93922e-06
Rcc2	-1.2777	4.14609e-15	1.13649e-13
Ramp1	-0.773752	5.93909e-18	1.95229e-16
Smarca5	-0.496676	4.41076e-06	5.25069e-05
Rheb	0.504318	0.000307003	0.0028315
Ptpn7	0.533388	0.00236323	0.0181501
Timm17b	-0.246364	0.015131	0.0965443
Adk	-0.945841	6.19632e-13	1.44919e-11
Nrip1	-1.33314	9.75749e-10	1.76567e-08
Ikzf1	-0.00232652	0.995487	1
Gadd45b	-0.183673	0.434453	1
Canx	-1.1622	7.78152e-34	5.20831e-32
Srsf7	-0.108967	0.407815	1
Serp1	-0.37819	0.00148965	0.0120167
Gm10076	-0.486566	5.16161e-105	2.5301e-102
Isy1	-0.937618	2.82674e-14	7.32667e-13
Tomm40	-1.71252	9.18346e-36	6.59705e-34
Sub1	0.0214993	0.168178	0.708508
Btg1	1.6807	8.53203e-178	2.03135e-174
Nab1	0.970271	0.00671612	0.0466768
9130401M01Rik	-1.52461	3.23454e-18	1.07598e-16
Polr1d	-0.272825	0.00484981	0.0346006
Mapk11	0.449235	0.407927	1
Nr4a3	1.69948	8.87765e-07	1.155e-05
Lad1	-5.75217	1.08181e-29	6.37082e-28
Llph	-0.829363	1.30992e-18	4.52929e-17
Tpm3	-0.05651	0.65547	1
Stip1	-1.24687	2.40507e-21	9.68187e-20
Polr2e	-1.86975	2.07945e-60	3.39766e-58
Psmb6	-0.73818	2.61866e-15	7.33488e-14
Gapdh	-1.30443	2.9544e-73	6.07878e-71
Umps	-1.61458	2.01279e-19	7.32427e-18
Psmb5	-0.807095	1.478e-18	5.07883e-17
Pdia6	-1.2608	9.88173e-31	6.03256e-29
Cct7	-1.05726	2.63831e-34	1.78017e-32
Wdr83os	-1.24127	2.00731e-39	1.68959e-37
Mrpl52	-0.767117	7.02838e-21	2.77571e-19
Dnajc2	-1.0074	2.70763e-18	9.09787e-17
Rrp1	-0.674856	2.65041e-12	5.87389e-11
Lrp10	0.074632	0.950424	1
Nop10	-1.25365	2.19219e-78	5.07431e-76
Psmd11	-0.873885	1.81931e-18	6.21325e-17
Pkm	-1.01436	4.4641e-55	6.25199e-53
Emc6	-0.382202	0.000337578	0.00308955
Cdc37	-0.816922	7.3383e-22	3.07287e-20
Mea1	-0.501022	3.05356e-05	0.000330459
Ftl1	-0.107548	0.0898298	0.438262
Chd1	1.1438	1.28753e-09	2.29252e-08
Eif3l	-1.35003	1.00263e-35	7.17157e-34
Gps1	-1.17923	4.03858e-19	1.44126e-17
Ptpn1	-0.011674	0.982703	1
Elob	-0.724587	2.93908e-29	1.70672e-27
Fus	0.0455184	0.0993313	0.475296
Cyba	0.133231	0.0282408	0.166724
Ube2n	-0.369014	0.000361121	0.00328339
Rbmxl1	-0.969917	8.63801e-16	2.50367e-14
Ndufaf4	-1.27313	8.37586e-18	2.72109e-16
Stat5a	-1.36232	4.77415e-14	1.2166e-12
Lsm2	-1.32064	2.93513e-24	1.3588e-22
Psmd8	-0.308653	0.00250962	0.0191683
Bccip	-1.19917	3.35658e-28	1.84623e-26
Smarcc1	-1.73649	1.14267e-26	6.0075e-25
Txn2	-1.36737	4.86812e-49	5.44511e-47
Sox4	-1.09545	0.0014774	0.0119294
Rpl10a	-0.460085	2.44765e-65	4.29395e-63
Dnmt3a	-0.754668	0.00305913	0.022883
Cfdp1	-1.11424	1.54936e-23	6.94131e-22
Atad3a	-2.07943	1.33071e-26	6.95221e-25
Sf3b3	-0.374365	0.000418935	0.00377608
Samsn1	1.02103	1.15016e-05	0.000131291
Pcbp1	-1.04669	9.03514e-14	2.26435e-12
Pdcd1	0.706572	0.147411	0.638447
Pdap1	-1.27426	1.48592e-26	7.71475e-25
Ddx54	-0.636666	1.09585e-08	1.76287e-07
Ilf3	-0.742452	3.20838e-06	3.92015e-05
Ywhae	-0.601068	6.42379e-10	1.17647e-08
Amd1	-1.09899	3.28457e-13	7.88771e-12
Hnrnpf	0.046892	0.0917115	0.446137
Mapre1	-0.0129655	0.887093	1
Grap	0.439498	7.09219e-05	0.000725588
Ssr2	-0.43083	6.98993e-05	0.000715567
Tnf	1.65009	2.05576e-09	3.60266e-08
Rrs1	-1.11969	2.57572e-12	5.71598e-11
Psmc5	-1.02093	7.58294e-22	3.16735e-20
Sar1a	-0.45055	0.000123238	0.00121316
Arf3	-0.717135	1.63198e-06	2.06519e-05
Tnfrsf18	-0.0862557	0.355052	1
Acot7	-3.63988	3.04875e-37	2.32011e-35
Nap1l1	-1.36945	5.43972e-38	4.27634e-36
Hspa4	-0.66965	1.362e-11	2.87693e-10
Sbno1	-0.388951	0.000197159	0.00187228
1810022K09Rik	-1.13265	1.88131e-29	1.10013e-27
Psma5	-1.17924	6.15611e-30	3.69056e-28
Atp5o-1	-0.977646	1.25093e-35	8.90939e-34
Ddit4	-1.53188	7.67353e-37	5.76068e-35
Cdk4	-1.64526	1.56172e-53	2.01764e-51
Hif1a	-0.239483	0.0120778	0.0788443
Pno1	-1.7614	2.89119e-26	1.49178e-24
Ndufb2	-1.02082	9.53671e-22	3.94389e-20
Mrpl17	-1.36931	3.23146e-26	1.66221e-24
Atp5j	-0.617615	6.72773e-19	2.37552e-17
Cox7c	-0.558682	7.76769e-25	3.69875e-23
Plgrkt	-0.114511	0.280293	1
Pdcd5	-0.981692	8.76595e-20	3.25375e-18
Nip7	-0.860628	1.92942e-11	4.04983e-10
Dynll1	-0.5184	1.30259e-10	2.57521e-09
Slc7a5	-1.80429	2.94407e-10	5.61394e-09
Strap	-0.931073	4.85559e-15	1.31583e-13
Hnrnpc	-0.628697	1.60779e-09	2.8385e-08
Ccdc124	-0.646333	1.46696e-08	2.32399e-07
Lyar	-1.52349	4.15325e-22	1.77028e-20
Shmt1	-2.46143	2.48332e-14	6.46672e-13
Ndufa5	-1.16753	2.92861e-36	2.16925e-34
Ap2m1	-0.743623	1.49103e-14	3.92568e-13
Srsf10	-0.51282	1.18399e-06	1.52021e-05
Ndufb6	-1.1346	3.46172e-30	2.09793e-28
Slc38a1	-0.800083	1.07627e-08	1.73642e-07
Eif1b	0.116504	0.619438	1
Cebpz	-0.524884	3.19677e-06	3.90883e-05
Rrp15	-1.75213	1.79591e-27	9.68629e-26
Lax1	0.783538	0.0175589	0.109807
Atf4	0.200753	0.481515	1
Timm13	-1.2076	1.82368e-42	1.64288e-40
Gnpnat1	-0.985439	1.52561e-10	2.99127e-09
Ruvbl1	-1.55516	4.75335e-22	2.01576e-20
Dctpp1	-2.72808	6.49125e-44	6.1819e-42
Vasp	0.143555	0.0113499	0.0745299
Ddx27	-1.13771	2.86079e-16	8.55978e-15
Tnfaip3	1.94998	1.26235e-13	3.11679e-12
Akt2	-0.29602	0.00354666	0.0261312
Tuba4a	-0.375467	0.000199938	0.00189543
Higd1a	-1.13568	3.69197e-24	1.68577e-22
Lap3	-2.4389	3.11166e-24	1.4315e-22
Psmb2	-1.02628	2.76886e-31	1.71546e-29
Wdr36	-0.872202	1.3116e-11	2.77752e-10
Nsun2	-1.66437	1.13025e-24	5.35134e-23
Hprt	-0.756402	2.03436e-13	4.96407e-12
Rps2	-1.01459	9.03034e-30	5.33687e-28
Eef1e1	-0.656126	5.18413e-07	6.92852e-06
Adss	-0.760881	1.46065e-10	2.87744e-09
Aprt	-1.28567	5.3042e-45	5.2934e-43
Abce1	-0.983156	1.20417e-12	2.75668e-11
Utp18	-0.938199	7.32894e-12	1.58423e-10
Taf1d	-0.594573	4.38352e-09	7.43949e-08
Med11	1.03758	1.77655e-06	2.23456e-05
Stap1	0.289434	0.567151	1
Cd53	0.678261	5.48301e-22	2.31928e-20
2010107E04Rik	-1.06402	1.80657e-62	3.01084e-60
Ube2d3	0.196973	1.45404e-07	2.0659e-06
Dnaja2	0.0328316	0.414837	1
Eif1a	-0.546139	0.000374159	0.00339452
Eef1b2	-0.241709	1.56261e-08	2.47083e-07
Ifrd1	0.621461	0.00410594	0.0298038
Rbm38	0.447786	6.36615e-11	1.29388e-09
Ftsj3	-1.39727	3.44383e-19	1.2343e-17
Eif3j1	-0.672877	4.69936e-09	7.95122e-08
Ptges3	-1.17131	1.89976e-38	1.53696e-36
Mlf2	-0.468377	1.32701e-05	0.000150449
Slc19a1	-2.76303	1.95392e-24	9.09612e-23
Tomm70a	-1.20254	9.32925e-17	2.85811e-15
Pcna	-0.76335	1.14076e-08	1.82806e-07
Pole4	-0.604053	3.90141e-11	8.02727e-10
Pes1	-1.27933	1.85346e-20	7.21724e-19
Timm10	-0.892998	7.93385e-09	1.30529e-07
Tsr1	-0.818225	6.16344e-07	8.15237e-06
Tcof1	-0.8109	9.46471e-14	2.3649e-12
Naa50	-1.18563	1.11306e-15	3.18733e-14
Txnl1	-0.80997	4.02696e-13	9.61509e-12
Birc3	1.53909	8.95097e-16	2.58539e-14
Btf3l4	-0.205188	0.0468856	0.256279
Nifk	-0.886993	3.5571e-08	5.41889e-07
Chmp4b	-0.562726	0.000537444	0.00475175
Ddx39b	-0.576811	7.51609e-14	1.88934e-12
Noc4l	-1.08905	1.70082e-10	3.3192e-09
Gpr174	-0.207826	0.0895402	0.437105
Eif4a3	-0.393099	9.17364e-05	0.000923794
Tubb4b	-0.450479	2.79461e-06	3.4398e-05
Nop2	-1.44623	2.19637e-14	5.73742e-13
Erbin	0.811827	0.000176776	0.00169416
Ndufa12	-1.47675	1.31745e-52	1.66338e-50
Lag3	-1.03043	0.00371214	0.0271941
Lsm12	-0.647209	3.9613e-08	5.99628e-07
Alkbh1	-0.309403	0.0144059	0.0922706
Mak16	-0.500003	2.4077e-05	0.000264514
Psmc4	-0.719602	1.1746e-10	2.33324e-09
Zfp593	-0.950642	4.1858e-08	6.31318e-07
Caprin1	-0.875969	5.51225e-18	1.81915e-16
Kpnb1	-1.00334	8.91244e-17	2.74049e-15
Ssrp1	-1.34731	3.16812e-44	3.06976e-42
Ifrd2	-2.59085	1.60372e-28	8.96897e-27
Mrpl15	-1.2754	7.90012e-24	3.58756e-22
Rsl24d1	-0.939908	3.63313e-14	9.32971e-13
Btf3	-0.691162	7.50463e-49	8.33814e-47
Cd3g	0.669144	1.07048e-44	1.06194e-42
Pbdc1	-0.806375	4.94657e-09	8.31882e-08
Cox5b	-0.633935	9.23327e-22	3.8279e-20
Tnfrsf14	0.289433	0.278756	1
Ola1	-1.46579	5.4999e-34	3.69602e-32
Timm9	-0.724684	2.32777e-07	3.24641e-06
Il27ra	0.419744	4.08964e-06	4.89289e-05
Csrp1	0.323389	0.194383	0.792266
Prkcsh	-0.364872	0.00260772	0.0197906
Ube2i	-0.469767	1.10143e-08	1.77014e-07
Lsm4	-0.676616	1.27324e-13	3.13902e-12
Cnih4	-1.44826	2.09895e-20	8.15409e-19
Tbl1x	-0.748773	1.24143e-08	1.98557e-07
Arf1	-0.259109	0.0071996	0.049582
Stx6	-0.200738	0.09836	0.471189
Lta	1.02209	0.0014146	0.0114724
Dhx15	-0.302076	0.00367416	0.0269395
Zc3h15	-0.012008	0.959623	1
Cd274	1.1549	0.000619986	0.00542683
Rpl7a	-0.755302	1.73189e-80	4.37329e-78
Ak6	-0.957552	7.88401e-14	1.97884e-12
Nle1	-1.11534	2.12251e-10	4.11322e-09
Grwd1	-1.51205	4.93302e-12	1.07892e-10
Myc	1.99592	5.31354e-36	3.88401e-34
Wdr18	-1.3326	3.78338e-17	1.18522e-15
Ivns1abp	-0.588904	7.96918e-05	0.000808365
Rab8b	0.530149	0.0688883	0.353538
Cbx1	-0.594133	7.41926e-08	1.08751e-06
Brix1	-0.489489	2.86763e-05	0.000311348
Ccdc86	-1.55238	7.22531e-14	1.81899e-12
Hnrnpr	-0.941909	4.66539e-17	1.45062e-15
Psmd2	-0.941488	1.8994e-16	5.75554e-15
Ipo5	-2.08647	6.45852e-26	3.25189e-24
Ube2l3	-0.961963	2.44109e-20	9.41743e-19
Aamp	-0.413034	0.000161283	0.00155462
Cox6b1	-0.4757	2.0247e-09	3.55196e-08
Dcun1d5	-0.386018	0.000326968	0.00299739
Ahsa1	-1.22802	5.40759e-29	3.097e-27
Icos	1.74595	7.90951e-06	9.19887e-05
Atp5a1	-0.556037	1.18104e-14	3.12431e-13
Heatr1	-1.13318	3.90877e-10	7.34426e-09
Zc3h12a	2.51939	1.93202e-11	4.05019e-10
Hsbp1	-0.111749	0.241418	0.930929
Smc4	-0.960351	7.24412e-23	3.15223e-21
Ghitm	-0.436025	1.11518e-05	0.000127473
Icam1	1.82078	5.66318e-07	7.53854e-06
Pdcd11	-0.97873	1.47577e-10	2.90038e-09
Fyttd1	-0.53603	0.000630003	0.00549144
Tars	-1.00758	2.45901e-09	4.2868e-08
Atp5k	-0.824541	2.62731e-27	1.41248e-25
Nasp	-0.752648	6.93048e-08	1.02035e-06
Eif3g	-1.1873	2.51115e-22	1.07586e-20
Psme2	-0.913747	7.74924e-44	7.338e-42
Nfkbiz	3.04481	4.16828e-39	3.47343e-37
Imp4	-0.390283	0.00109501	0.00910647
Gm28285	-2.3945	3.6799e-28	2.01079e-26
Bop1	-1.15713	7.24986e-10	1.3234e-08
Mrpl21	-0.731272	4.66853e-10	8.674e-09
Pum3	-1.21488	1.37215e-15	3.90912e-14
Kpna2	-1.59024	1.12152e-11	2.39631e-10
Rpn1	-0.988645	4.58129e-20	1.73527e-18
Nudc	-1.33459	1.57481e-36	1.17169e-34
Lsm3	-0.914078	6.33489e-15	1.69738e-13
Psmd1	-1.28406	1.92681e-21	7.81318e-20
Ubap2l	-0.448526	3.69639e-05	0.000393134
Rbm8a	-0.730922	5.63189e-10	1.04059e-08
Cd52	1.08201	9.22384e-89	3.07449e-86
Marcksl1	-0.649876	0.0940328	0.455414
Dph3	-0.166427	0.0609384	0.32006
Itgal	-0.16593	0.0674746	0.348348
Tbl3	-1.38133	2.84096e-12	6.27951e-11
Ndufab1	-1.30684	1.62603e-35	1.15317e-33
Gpr65	-0.773536	6.92259e-06	8.11336e-05
Vars	-1.72008	7.47067e-21	2.94341e-19
Psmd14	-0.892828	1.3338e-13	3.28348e-12
Ltv1	-0.704828	2.74575e-05	0.000299089
Txnl4a	-1.10117	6.05158e-15	1.62671e-13
Hnrnpl	-0.24171	0.0277225	0.163954
Exosc3	0.140328	0.729621	1
Nudt21	-0.57331	6.12686e-09	1.01602e-07
Ube2a	-0.147662	0.0738258	0.373246
Ndufs8	-0.577441	9.28692e-07	1.20542e-05
Mapk6	-0.00118516	0.497807	1
Hat1	-0.914684	5.79884e-08	8.62119e-07
Ythdf2	-0.389202	0.000689473	0.00597233
Mrps17	-0.81929	2.00457e-11	4.19701e-10
Sat1	0.55551	1.81145e-07	2.55195e-06
Gramd1a	0.693145	2.2171e-09	3.87725e-08
Phlda1	1.1512	0.00783563	0.0536078
Gng5	0.0129574	0.115581	0.534331
Pnrc1	1.77519	1.68268e-105	8.49803e-103
Denr	-1.22029	1.97069e-19	7.18676e-18
Rbm25	-0.413105	2.62105e-05	0.000286255
Sf3b4	-0.740823	3.52675e-10	6.67919e-09
Psmd12	-0.418058	0.000199814	0.00189533
Tusc3	-0.194249	0.0464437	0.254699
Ddx18	-0.696269	4.77691e-11	9.79236e-10
Arpc4	0.171193	0.000606947	0.00532389
Klf10	0.489181	0.423315	1
Eftud2	-0.728256	3.19013e-09	5.5038e-08
Slc38a2	1.29756	1.17843e-21	4.83736e-20
Hivep2	0.540454	0.0951097	0.458291
Morf4l2	-0.135824	0.0782611	0.391094
Itpkb	1.90669	1.25636e-31	7.90131e-30
Arf4	0.21147	0.0519937	0.279976
Rars	-0.807997	4.19211e-07	5.648e-06
Srrm2	-0.146343	0.345992	1
Wdr75	-1.46077	2.62052e-16	7.85498e-15
Pak2	0.41303	7.27419e-07	9.57597e-06
Psma3	-0.901445	1.49291e-29	8.76087e-28
Tmed10	-0.276116	0.00869945	0.0589131
Ppig	-0.433028	2.55541e-05	0.000279268
Wdr61	-0.823592	1.55245e-09	2.74728e-08
Mrfap1	-0.539599	3.14265e-08	4.8095e-07
Ubb	0.0351445	0.0514835	0.277678
Far1	-0.472574	0.0104478	0.0692888
Cyc1	-1.08381	3.48705e-24	1.59657e-22
Orai1	1.39596	0.000202628	0.00191766
Supt16	-0.540935	1.57323e-06	1.99691e-05
Thoc7	-0.454909	1.57494e-05	0.000177326
Ssr4	-0.717323	2.35742e-16	7.10466e-15
Fkbp1a	-0.0763801	0.997399	1
Bcl2a1d	-0.792138	0.0106984	0.0707259
Mta2	0.0715537	0.873615	1
Dennd2d	-0.378452	0.000134542	0.00130974
Tomm5	-1.2778	5.87734e-30	3.53616e-28
Xlr4b	0.545341	0.000466197	0.00417498
Vcp	-0.741733	2.09245e-15	5.88075e-14
Arpp19	-0.496657	4.99729e-08	7.47444e-07
Ptms	-0.0222734	0.581954	1
Atp1a1	-0.849447	1.11947e-09	2.01046e-08
Sdad1	-0.812143	1.21543e-07	1.73576e-06
Mars	-1.51554	5.17056e-12	1.12939e-10
Lars	-0.930427	6.78454e-09	1.1173e-07
Snd1	-0.929228	6.16793e-12	1.34197e-10
Dtymk	-0.946587	8.52182e-12	1.83021e-10
Tada1	-0.726575	0.00027616	0.00256406
Rps27l	-1.58245	4.29671e-38	3.39379e-36
Smarcb1	-0.877948	6.44377e-09	1.06434e-07
Gabpb1	0.0425664	0.52593	1
Pak1ip1	-0.171229	0.0763455	0.383361
Trappc4	-0.0360456	0.386685	1
Lsm6	-0.855663	3.6107e-15	9.93002e-14
Mrpl20	-0.993314	1.55268e-17	4.97634e-16
Uqcrc1	-0.556692	3.01973e-08	4.62989e-07
Tardbp	-0.752524	4.29642e-10	8.05445e-09
Map3k11	0.887739	0.010754	0.0710372
Wsb1	1.51309	5.68981e-10	1.04896e-08
Stt3a	-0.671289	1.45902e-07	2.07121e-06
Baiap2	-0.494522	0.0368974	0.210233
Lcp1	-0.0647391	0.738821	1
Prdx6	-0.385197	1.99031e-05	0.000221137
2310001H17Rik	0.292813	0.427627	1
Cox6c	-0.790664	1.37604e-38	1.11869e-36
Rpl31	-0.831454	2.28473e-58	3.5922e-56
Mrpl54	-0.794071	6.44736e-13	1.50493e-11
Rrad	1.86939	2.24695e-07	3.13895e-06
Wdr12	-1.85065	2.05961e-18	7.01951e-17
Rrp9	-1.12611	2.40013e-10	4.6297e-09
Vapa	-0.527559	3.98968e-06	4.78016e-05
Farsa	-0.536843	7.82542e-05	0.000794266
Uqcc2	-1.46458	1.49438e-34	1.02071e-32
Tgif1	1.28877	0.00935015	0.0628598
Dazap1	-0.743384	4.68377e-10	8.69263e-09
Ehd1	-0.327659	0.33277	1
Psme1	-0.844716	4.37049e-50	5.12948e-48
Fam96b	-0.0136134	0.454215	1
Ms4a4c	-0.284547	0.0816643	0.405737
Sf3b6	-0.361344	0.000467159	0.00417911
Rpl29	-0.608984	2.55351e-23	1.13485e-21
Hsd17b12	-0.436802	0.00158772	0.0127094
Esf1	-0.724873	1.39619e-07	1.9854e-06
Spcs1	-0.300192	0.00728386	0.0501002
Zc3h12d	-0.290871	0.0692304	0.354359
Ppp4c	-0.173775	0.202761	0.817223
Brk1	-0.648378	1.14903e-10	2.2879e-09
Ywhah	-0.0019004	0.923029	1
Smyd5	-2.18649	2.00527e-12	4.51011e-11
Ostc	-0.0645332	0.782402	1
Creb1	0.823739	0.00194792	0.015306
Trmt61a	-1.66741	1.8985e-11	3.98996e-10
Vcpkmt	-1.18703	3.62292e-11	7.46547e-10
Mthfd1l	-1.78024	2.39026e-18	8.12983e-17
Hbs1l	-0.00705999	0.588786	1
Snrnp40	-0.669911	2.6916e-08	4.14586e-07
Ppip5k2	0.465286	0.365944	1
Ifngr2	1.03604	7.78827e-05	0.000790977
Tomm20	-0.499401	4.85347e-07	6.50225e-06
Ddb1	-0.840427	4.14307e-09	7.03857e-08
Tcea1	-0.754152	8.76692e-15	2.33775e-13
Polr2f	-1.30545	4.6418e-30	2.80291e-28
Fdx1l	-1.47185	6.44663e-20	2.41437e-18
Zfp330	0.440672	0.15222	0.654903
Rps25	-0.575379	3.75108e-45	3.76599e-43
Igf2r	-0.43521	0.00662678	0.046075
Uqcr10	-1.05664	2.22151e-44	2.17787e-42
Bcor	0.466698	0.132197	0.591894
Ppid	-0.723136	1.07031e-06	1.3817e-05
Gars	-1.16902	1.07714e-13	2.67935e-12
Trim28	-1.37614	4.28683e-18	1.42036e-16
Isg15	-0.457235	0.00044286	0.00398096
Gart	-1.47405	8.11869e-23	3.5236e-21
Ung	-2.55917	1.78694e-19	6.53094e-18
Psmc3	-0.78579	4.89199e-14	1.24283e-12
Aimp2	-1.55048	4.85703e-13	1.14819e-11
Twistnb	-0.0403975	0.413422	1
Ewsr1	-0.232111	0.0164247	0.103648
Znrd1	-0.0439915	0.306872	1
Sumo1	-0.0748492	0.682063	1
Rbbp4	-0.199549	0.071894	0.364856
Gcsh	-2.0114	1.6072e-15	4.53993e-14
Gadd45g	0.876156	0.242066	0.932779
Eif4g2	0.22999	1.12978e-05	0.000129053
Gnl2	-0.697499	3.23109e-06	3.94501e-05
Ccnh	-0.856278	7.54e-08	1.1023e-06
Hivep1	0.76859	0.22754	0.889141
Galk1	-2.11355	7.43271e-26	3.69772e-24
Psmd7	-0.993953	3.15728e-17	1.00037e-15
Ndufc2	-0.78964	1.39996e-15	3.98153e-14
Spint2	-0.413759	8.27369e-05	0.0008362
Emd	-0.607761	7.8948e-07	1.03521e-05
Hsd17b10	-0.761439	2.22741e-10	4.30651e-09
Slc7a6	-0.196476	0.13556	0.602625
Mrps28	-1.48875	3.7922e-25	1.83191e-23
Adsl	-1.23164	2.2571e-19	8.18926e-18
Aatf	-1.46313	1.55954e-17	4.98874e-16
Nt5c3b	-0.499298	0.000318976	0.00293057
Tfe3	1.18586	0.00219571	0.0169887
Pus7	-2.4752	3.03946e-15	8.41456e-14
Sap18	-0.521515	2.06753e-11	4.3234e-10
Grpel1	-0.998254	6.84512e-19	2.41017e-17
Eif6	-0.691076	3.18694e-11	6.58161e-10
Timm50	-1.72388	3.05824e-24	1.41187e-22
Snx5	-0.963132	5.00384e-13	1.18122e-11
Pin1	-0.731235	2.95032e-07	4.06028e-06
Srm	-2.47831	4.09411e-13	9.76142e-12
Crlf2	0.00417523	0.322734	1
Clpp	-0.942882	2.29193e-12	5.12028e-11
Med14	0.447029	0.416457	1
Mthfd1	-1.77237	2.71017e-20	1.04073e-18
Polr2k	-0.483571	1.01567e-05	0.000116418
Prkca	-0.348187	0.00427106	0.0308813
Klhdc4	-1.35663	6.53537e-11	1.32504e-09
Nol12	-0.336001	0.00345795	0.025568
Metap1	-1.1152	1.39066e-08	2.21152e-07
Sept11	-1.63602	1.82682e-06	2.29434e-05
Litaf	-1.65315	0.000374887	0.00339793
Nol11	-1.03684	1.21102e-10	2.40273e-09
Fyn	0.483002	0.0194143	0.120148
Tgif2	1.32629	0.00382393	0.0279393
Idh3a	-1.00258	6.25004e-12	1.35806e-10
Dgkz	-0.703537	1.6942e-05	0.00019001
Ndufv2	-0.726989	2.50732e-12	5.57904e-11
Usp16	0.257746	0.363907	1
Spcs3	-0.652687	3.53541e-06	4.27895e-05
Tma16	-1.64373	1.8797e-10	3.66399e-09
Irf8	-1.8356	5.78326e-07	7.68612e-06
Clns1a	-1.26724	9.55166e-23	4.13475e-21
Polr1c	-0.612112	0.00283119	0.021312
Phf6	0.970731	7.09197e-06	8.30019e-05
Eif3i	-0.983078	8.18701e-38	6.37592e-36
Tnik	0.297335	0.352361	1
Arf6	0.479884	0.00054518	0.00481759
Rpf2	-1.13923	1.65295e-08	2.60626e-07
Snhg12	-0.366034	0.00218278	0.0169044
Mphosph10	-0.405515	0.001576	0.0126337
Mrpl4	-0.525154	6.42668e-07	8.48708e-06
Matr3	-0.229483	0.0299025	0.174616
Rps12	-0.806864	5.34344e-81	1.43635e-78
Spg21	-0.775043	4.62813e-08	6.95349e-07
Timm8b	-0.440211	0.000442205	0.00397722
Hnrnpd	-0.459214	5.76503e-05	0.00059677
Fundc2	-0.899146	1.45576e-14	3.83887e-13
Abcf1	-0.557634	3.83213e-06	4.60132e-05
Ift80	-0.279377	0.01786	0.111565
Pwp1	-1.64306	3.29222e-15	9.08413e-14
Sec61a1	-0.162503	0.0904934	0.441242
Phf5a	-0.575351	5.63899e-07	7.51234e-06
Cd3eap	-1.20432	1.77445e-08	2.78203e-07
Psmb7	-0.797446	8.92672e-10	1.61885e-08
9530068E07Rik	-0.55583	0.000151443	0.00146679
Mfsd5	-0.29417	0.0124551	0.0810527
Dhx9	-0.395758	0.000190131	0.00181381
Smndc1	-0.142481	0.0902992	0.440423
Ddx10	-0.900091	5.73542e-10	1.0562e-08
Traf2	-0.218139	0.0928358	0.450554
Utp4	-0.411775	0.0145351	0.0930269
Ppat	-1.6245	2.21379e-13	5.37827e-12
Ago2	0.22906	0.713622	1
Papola	-0.3281	0.00145533	0.011774
Ywhag	-0.365031	0.00180528	0.0142591
Dars	-0.657942	2.95472e-08	4.54275e-07
Fmc1	-0.973002	1.79212e-11	3.77591e-10
Utp15	-0.723659	9.80189e-05	0.000979953
C1d	-0.420611	0.000374943	0.00339793
Irf4	1.84123	0.000169713	0.00162835
Uck2	-1.3995	1.08086e-10	2.15731e-09
Mrpl36	-1.4732	8.99543e-31	5.51169e-29
Eny2	-0.790377	7.59311e-12	1.63921e-10
2410002F23Rik	-0.573214	0.00135095	0.0109829
Ddx56	-1.18916	3.62388e-11	7.46547e-10
Srfbp1	0.510047	0.225309	0.883113
Kansl2	-0.537183	0.000355216	0.00323322
Eif4b	-0.828474	1.75124e-20	6.85122e-19
H3f3b	0.102045	0.000858753	0.00730949
Trap1	-1.0751	9.61395e-11	1.92348e-09
Psmc2	-0.936143	2.25969e-13	5.48181e-12
Arl1	-0.841645	3.38144e-09	5.82783e-08
Ipo7	-0.541468	0.000407461	0.00367862
Sf1	0.0685609	0.226031	0.88511
Nat10	-2.22794	1.6608e-12	3.76584e-11
Nop14	-0.716447	6.40882e-06	7.52709e-05
Hsph1	-1.37994	9.67899e-15	2.56863e-13
Ilf2	-0.630263	1.4742e-06	1.8755e-05
Rhog	-0.0186271	0.846741	1
Tma7	-0.449101	3.77204e-09	6.46758e-08
Sae1	-0.764624	4.59652e-10	8.54973e-09
Pcbp2	-0.642117	6.5596e-13	1.52898e-11
Mrpl23	-1.20467	3.64564e-36	2.68842e-34
Arhgef2	0.351866	0.442507	1
Psmb4	-0.509426	7.02428e-07	9.25428e-06
Cops7a	-0.87088	1.08276e-08	1.7435e-07
Rps6	-0.510251	8.68073e-46	8.93044e-44
Polr2d	-0.332584	0.00687773	0.0476212
Tpi1	-2.26281	1.45347e-31	9.07246e-30
Ppp2r1b	0.0602127	0.414118	1
Uba1	-0.653402	6.49076e-09	1.07104e-07
H2afx	-1.27588	6.42219e-15	1.71801e-13
Kti12	-0.745996	5.59394e-06	6.6026e-05
Fkbp4	-1.72575	1.86082e-39	1.58226e-37
Ppp1cc	-0.164737	0.0793712	0.395811
Rps19bp1	-1.36631	3.40685e-10	6.4668e-09
Utp14a	-1.25028	5.70186e-17	1.76303e-15
Sdhaf1	-0.612172	0.00201851	0.015764
Nubp1	-1.04973	2.72282e-13	6.56707e-12
Rab10	0.281305	0.0465949	0.255444
Ssbp1	-0.780875	7.73144e-11	1.55431e-09
Chchd4	-1.78013	2.89908e-09	5.01724e-08
Vps29	-0.609245	5.17354e-07	6.91992e-06
Psma2	-0.531375	1.43268e-12	3.25743e-11
Utp20	-1.78761	4.88758e-14	1.24283e-12
Hsp90b1	-0.380724	1.8076e-05	0.000201914
Sec13	-0.452426	3.33114e-05	0.000358635
Timm44	-0.656829	2.28965e-05	0.000252377
Dcps	-1.03854	3.32277e-14	8.57234e-13
Ppp1r11	0.531505	0.000163353	0.00157275
Arid5b	1.349	2.22064e-05	0.000245419
Zranb2	-0.474931	3.80125e-05	0.00040372
Pisd	-0.690838	0.00122475	0.0100848
Dnajb11	-0.437894	9.56168e-05	0.000958814
Adrm1	-0.268755	0.010588	0.070107
Minos1	-0.788187	3.8512e-17	1.20195e-15
Sypl	0.898301	0.00544374	0.0384592
Cd320	-2.55325	1.13813e-11	2.42558e-10
Hypk	-0.71505	4.86216e-11	9.95488e-10
Tmem11	-0.632578	9.98941e-05	0.000998102
Tmem258	-0.309444	0.000656795	0.00571004
Agpat3	0.622489	0.0343648	0.197151
Meaf6	-0.639219	9.71804e-05	0.000972738
Smu1	-0.345799	0.00260536	0.0197817
Tmed5	-0.0120425	0.502951	1
Uqcrc2	-0.808793	3.17295e-16	9.47677e-15
Cbfb	0.0199981	0.469008	1
Ddx1	-1.36201	1.03991e-12	2.3971e-11
Aen	-1.36807	7.94495e-09	1.30582e-07
Slc25a39	-1.8412	3.31255e-20	1.26332e-18
Ptk2b	0.10898	0.958778	1
Tmem131l	0.157323	0.983862	1
Api5	-0.706778	2.37621e-07	3.31119e-06
Pop5	-0.35314	0.000748878	0.00643672
Prpf40a	-0.524514	4.14061e-07	5.59671e-06
Sdcbp	0.738842	1.97086e-10	3.82824e-09
Nol8	-0.714766	9.4477e-06	0.000108966
Pdcd1lg2	-0.26275	0.386039	1
Timm17a	-0.732591	6.33175e-10	1.16147e-08
Eapp	-0.173986	0.0588781	0.311215
2810004N23Rik	-0.938113	2.2048e-10	4.26773e-09
Ubtf	-0.816604	5.83934e-10	1.07415e-08
Aars	-1.14902	1.43867e-08	2.28351e-07
Exosc8	-0.89519	1.20177e-12	2.75498e-11
Csnk1d	-0.256533	0.0370575	0.210785
Uba2	-0.158018	0.0565648	0.300321
Tox4	0.281749	0.268074	1
Ube2v2	-0.663438	1.60762e-07	2.27828e-06
Hnrnpm	-0.6873	2.2958e-12	5.12205e-11
Clec2i	0.831099	0.00536006	0.0379255
Trmt6	-0.658451	3.52401e-06	4.26825e-05
Naa15	-0.632072	2.16261e-06	2.69574e-05
Noc2l	-1.1918	1.77516e-06	2.23451e-05
Nfkbie	0.539436	0.199715	0.808856
Rad23b	-0.807698	1.39767e-10	2.75664e-09
Cisd2	0.719963	1.75963e-06	2.2183e-05
Plcxd2	-0.308526	0.0701922	0.358402
Ubl4a	-0.802334	2.23281e-07	3.12181e-06
Sf3a3	-0.682454	8.20309e-08	1.19504e-06
Larp4	-0.677036	0.000623488	0.0054489
Stoml2	-1.15277	6.13696e-15	1.647e-13
Slc35a4	-0.728373	3.47342e-07	4.74492e-06
Zmat2	-0.524306	3.46191e-07	4.73697e-06
Fam208b	0.249998	0.251503	0.959385
Mrps36	-1.26449	1.81228e-20	7.07343e-19
Znhit6	-1.40973	6.1687e-09	1.02093e-07
Srsf6	-0.464241	0.000397758	0.00359298
Pitrm1	-1.60398	3.77999e-13	9.03835e-12
Chchd1	-1.17829	6.88978e-26	3.4482e-24
Psmd13	-0.559063	2.39726e-07	3.33217e-06
Paics	-1.30028	2.50104e-28	1.38021e-26
Slc7a1	-0.414293	0.073402	0.371329
Mbp	-0.454763	0.00112514	0.00931988
Hdgf	-1.42216	1.27412e-19	4.69788e-18
Iars	-0.855824	0.00263755	0.0199625
Psma1	-0.786114	1.04974e-12	2.41642e-11
Cdca7	-3.43364	2.15922e-20	8.36874e-19
Mrps7	-1.20718	7.00186e-13	1.62752e-11
Ctps	-1.95468	4.9606e-09	8.33401e-08
Dnajc19	-0.940366	3.62808e-17	1.14518e-15
U2surp	-0.560845	1.20996e-07	1.7324e-06
Rps6ka1	-0.323674	0.00679368	0.0471175
Gpr83	1.11071	0.106849	0.503888
Arpc3	0.368546	2.1893e-12	4.91737e-11
Prpf8	-0.425012	0.000128404	0.00125881
Nup153	0.0971186	0.95593	1
Prdx3	-1.01914	5.9537e-20	2.23478e-18
Nsfl1c	-1.04808	1.07906e-18	3.75441e-17
Gtf3c6	-0.897242	2.58134e-09	4.48599e-08
Gorasp2	-0.318043	0.0058071	0.0408531
Jund	0.688254	1.34329e-08	2.13823e-07
Acot9	0.207681	0.918445	1
Pus1	-0.584073	0.00433706	0.0312771
Wdr77	-1.49629	3.03161e-13	7.30127e-12
Mir155hg	-0.581869	0.322984	1
Msi2	-0.560045	0.00348905	0.0257408
Mcm5	-1.72756	1.67575e-08	2.6397e-07
Rrp1b	-1.79624	2.48554e-16	7.46379e-15
Nob1	-0.367316	0.00870849	0.0589503
Yars	-0.8479	3.95508e-05	0.000419309
Arhgef3	0.647768	1.0074e-05	0.00011555
Ptpn2	0.435993	0.0224997	0.136754
Ube2g1	-0.524014	0.000784445	0.00672163
Ncoa7	1.70505	1.22451e-11	2.60302e-10
Ssr1	-0.575863	1.75003e-05	0.000196008
Skil	1.01861	1.89118e-05	0.000210404
Kdm5b	-0.454319	0.00813004	0.055372
Irak2	0.518962	0.328592	1
Tbrg4	-0.83231	4.88562e-05	0.000513067
Ppie	-1.15235	6.01787e-16	1.77198e-14
H13	-0.283529	0.0142186	0.0912059
Prrc2a	-0.503795	0.000152837	0.00147834
Rcc1	-1.74281	1.25144e-07	1.78565e-06
Memo1	-1.34283	2.20339e-07	3.08326e-06
Rwdd1	-0.968834	1.8722e-16	5.68344e-15
Hmgcr	0.119434	0.768712	1
Eif3m	-0.364428	9.46747e-05	0.000949939
Gtf2f2	-0.992812	4.48084e-08	6.73987e-07
Mrps18b	-1.12233	1.2809e-10	2.53534e-09
Rara	0.152059	0.715058	1
D8Ertd738e	-0.0973395	0.583274	1
Szrd1	-0.483263	0.00049335	0.00439688
Ahcy	-1.42561	1.79407e-21	7.3105e-20
Ndrg1	-0.226121	0.569867	1
Eif4e2	-0.200285	0.0253216	0.151693
Prmt7	-1.28359	7.32395e-10	1.33546e-08
Bdp1	0.173938	0.810622	1
Rpl15	-0.386506	2.88906e-41	2.57481e-39
Stmn1	-1.3916	1.18117e-06	1.51777e-05
Rrp7a	-0.740629	2.40533e-07	3.3406e-06
Kras	0.667368	0.10565	0.499344
Romo1	-0.836418	7.99235e-18	2.60666e-16
Wdr26	1.1981	1.19004e-05	0.000135565
Nptn	-0.218494	0.0529786	0.284361
Prdx5	-0.141376	0.113577	0.526384
Tm2d3	-0.585875	0.000343209	0.00313765
Sem1	-0.461228	1.23506e-10	2.44751e-09
Ppif	-1.44921	2.65487e-12	5.87596e-11
Ranbp2	-0.0180426	0.509483	1
Pfdn1	-0.792416	2.77204e-09	4.80737e-08
Thumpd1	-0.819423	1.69111e-08	2.66138e-07
Nudt5	-1.69794	2.95793e-21	1.18218e-19
St6galnac4	-2.51674	2.51391e-13	6.08082e-12
Ergic1	-1.54376	1.1454e-07	1.64421e-06
Mapre2	-0.240861	0.170371	0.715551
Csnk2a1	-0.0936912	0.150073	0.64779
Cyth3	-1.29005	7.85397e-10	1.42898e-08
Ctu2	-0.677767	2.48267e-05	0.000271675
Zfp281	0.519418	0.0236156	0.142726
Jpt1	-0.721106	2.67495e-18	9.00619e-17
Hdlbp	-0.785442	4.29195e-06	5.1239e-05
Vmp1	-0.410887	0.00633562	0.0442457
Cdk17	-0.0507977	0.456943	1
Fam136a	-1.34498	7.54322e-10	1.37394e-08
Myl6	0.237268	1.25652e-11	2.66428e-10
Psmb3	-0.98491	1.10506e-43	1.04051e-41
Ikzf2	-0.923084	0.142707	0.624076
St3gal1	0.0201412	0.560069	1
Nucks1	-0.664708	2.32894e-06	2.89011e-05
Cmss1	-1.60502	2.83132e-10	5.41754e-09
Plaa	-0.299284	0.00786308	0.0537735
Gtf2f1	-0.741956	9.70075e-07	1.25815e-05
Sf3a1	-1.1543	1.16182e-13	2.87284e-12
Rab11b	0.189784	0.0348659	0.199888
Rhoa	0.142286	9.64112e-05	0.000966199
Thrap3	-0.0647967	0.632042	1
Senp3	-0.729135	6.40406e-05	0.000659642
Plekhg2	1.29078	3.41845e-06	4.15549e-05
Fh1	-0.913363	3.31981e-08	5.07131e-07
Uqcrb	-0.713267	1.85505e-14	4.86872e-13
Prelid3b	-0.386701	0.00272578	0.0206022
Sf3a2	-0.620843	5.73543e-08	8.53828e-07
Agfg1	-0.715538	0.00450113	0.0322927
Uchl3	-1.10826	1.2791e-18	4.43189e-17
Nol9	-0.787647	0.000909687	0.00771937
Smarce1	-0.547659	1.57242e-05	0.000177187
Rnf2	0.808414	0.00718184	0.0495006
Aimp1	-1.17969	7.42342e-26	3.69772e-24
Elk3	-0.75278	0.000451447	0.00405378
Qrich1	-0.140018	0.172228	0.721374
Ubxn1	-0.512495	2.14792e-07	3.00818e-06
Psmg2	-1.24161	1.91002e-16	5.7772e-15
Hspbp1	-1.55114	1.30476e-19	4.80025e-18
Sla	1.10284	3.58476e-06	4.33238e-05
Psmc1	-0.492884	8.37814e-06	9.72354e-05
Erp29	-0.673569	1.74621e-09	3.06987e-08
Nufip1	-0.499824	0.00792377	0.0540776
Sft2d1	-0.127062	0.0961416	0.463091
Azin1	0.0221553	0.313463	1
Eif4g3	-0.179097	0.0460867	0.253492
Bcl3	-0.372745	0.199192	0.807999
Actl6a	-0.645422	2.1416e-07	3.00184e-06
Eif2s3x	-0.718927	2.46908e-09	4.29987e-08
Ddx3x	0.446924	0.0574406	0.304293
Mydgf	-0.91757	1.89337e-08	2.96012e-07
Gsto1	-3.11546	4.70356e-13	1.11507e-11
Copb2	-0.00995347	0.343386	1
Tdg	-0.473899	0.0261134	0.155596
Ruvbl2	-1.74836	6.99297e-18	2.28968e-16
Atp6v1f	-0.167348	0.237153	0.919161
Panx1	0.681825	0.0161571	0.102386
Cdca4	-0.355128	0.00584138	0.0410597
Wdr4	-1.13619	9.24703e-05	0.0009295
Capzb	-0.321807	0.000592531	0.00521115
Idh3b	-0.546174	2.96635e-07	4.07898e-06
Traf3	-0.136574	0.470746	1
M6pr	-0.322826	0.0024545	0.0187731
Ndufs6	-1.03298	2.19795e-21	8.8695e-20
Prpf4b	-0.3244	0.00204265	0.0159248
Nmt1	-0.567151	3.10341e-05	0.000335635
Cox16	-0.359381	0.000466678	0.00417704
Etv6	-0.524468	0.0262139	0.155918
Tomm22	-0.430719	8.19915e-07	1.07258e-05
Usp34	-0.345035	0.00430288	0.0310575
Csnk1a1	0.103477	0.0654277	0.339856
Got2	-1.10584	1.33271e-12	3.03843e-11
Diablo	-0.320243	0.00957177	0.0640655
Tpd52l2	-0.293094	0.00764143	0.0523436
Ptger4	0.0849359	0.685466	1
Nxt1	-0.442161	0.00163895	0.0131069
Mob3a	1.41838	6.34437e-33	4.11421e-31
Tnip2	0.999106	0.103543	0.491356
Pabpc4	-2.02269	2.55395e-13	6.1687e-12
Cse1l	-0.519045	0.00239955	0.018395
Nap1l4	-0.147017	0.126581	0.571708
Tmem147	-1.27567	9.36466e-16	2.69554e-14
Fam96a	-0.83051	1.30537e-12	2.98019e-11
Mrpl43	-0.837204	6.32286e-11	1.28665e-09
Dld	-0.49475	0.00105076	0.00877793
Rexo2	-0.686386	6.91234e-12	1.49612e-10
Ubl5	-0.0793788	0.824506	1
Gpr18	1.44086	2.14717e-21	8.6856e-20
Gm43352	0.170239	0.917354	1
Eif4h	-0.44324	1.85679e-05	0.000206992
Dnajc1	-0.178603	0.0880378	0.43116
Rest	0.244291	0.776406	1
Cish	0.765123	0.0566259	0.30055
Snrpc	-0.489299	2.48483e-05	0.000271733
Thumpd3	-0.632855	3.02423e-05	0.00032771
Stat5b	-0.0733476	0.335404	1
Eml4	-0.466709	0.0127381	0.0826364
Psmd6	-0.644816	1.07906e-07	1.55433e-06
Pam16	-0.397408	0.000439793	0.0039598
Herpud1	0.528454	0.0139234	0.0895933
BC003965	-0.817976	2.06543e-08	3.20507e-07
Cltb	-0.494798	0.000422931	0.00381003
Drg1	-0.813715	7.63107e-11	1.5397e-09
Cstf3	-0.661823	0.00333985	0.0247606
Usp14	-0.804174	2.75218e-07	3.8033e-06
Mrps10	-1.11673	5.39987e-12	1.17793e-10
Puf60	-0.346671	0.000603095	0.00529846
Ddx50	0.379615	0.0163298	0.103245
Xrn2	-0.377403	0.000150155	0.00145578
Mrps18a	-0.720058	1.03908e-07	1.49804e-06
Fcf1	-0.747552	1.10471e-07	1.58853e-06
Ube2e1	-0.897013	1.40741e-11	2.9691e-10
Chmp2a	-0.23973	0.0261451	0.15562
Fdps	-0.942434	3.95004e-09	6.73811e-08
Cyb5r3	-0.87869	8.13406e-05	0.000822586
Bola3	-1.19605	1.40295e-18	4.84089e-17
Abi1	0.0734125	0.891066	1
Syngr2	-0.962452	1.02593e-07	1.48164e-06
Oaz1	-0.20961	5.79917e-09	9.63599e-08
Nmd3	-0.350203	0.0203472	0.125363
Hspa14	-0.571248	4.92688e-05	0.000516424
Ptpa	-0.687109	1.37276e-06	1.75486e-05
Bysl	-1.00628	2.46587e-05	0.000270192
Tnfrsf1b	-0.771435	0.0028091	0.0211647
Txn1	-1.09315	3.00246e-19	1.07843e-17
Ttc27	-1.82589	2.66938e-10	5.12533e-09
Bcap29	-1.29132	2.32846e-10	4.49666e-09
Mcm3	-1.11852	9.54105e-06	0.000109814
Dusp1	0.785227	0.0151836	0.0968424
Mrrf	-1.0547	0.000169021	0.00162264
Wdr74	-0.893207	0.000352032	0.00320775
Cars	-0.930219	0.00838565	0.0569732
Psmd3	-0.913802	1.84086e-13	4.49849e-12
Pmpcb	-0.141197	0.108871	0.51039
Rbm28	-1.0627	1.46441e-10	2.88146e-09
Rbm26	-0.722812	0.000510566	0.00453335
Pprc1	-0.867924	0.00405372	0.0294504
Trmt1	-1.06203	3.89502e-10	7.32668e-09
Smc1a	-0.0642619	0.27641	1
Eif1ad	-0.723982	1.57578e-05	0.000177326
Cdc5l	0.0772187	0.932423	1
Mtf2	-0.3652	0.0159722	0.101329
Nfyb	-0.648869	3.00034e-05	0.000325333
Smg6	0.00992133	0.380553	1
Fmnl3	0.614426	0.290512	1
Snx12	-0.706338	1.58393e-05	0.000178123
Mfsd14a	0.223657	0.591442	1
Gm19585	-0.101842	0.349785	1
Dnlz	-1.18875	1.19831e-07	1.71721e-06
Gpatch4	-1.62104	6.87429e-13	1.6001e-11
Pgd	-0.966201	5.98077e-07	7.93595e-06
Slbp	-0.116639	0.124488	0.565009
Immt	-0.744752	8.78119e-09	1.43337e-07
Mrpl42	-1.43809	6.63266e-31	4.09407e-29
Slc10a3	-0.547823	0.0462714	0.254172
Rangrf	-3.62417	5.34065e-15	1.43792e-13
Sssca1	-1.1533	2.80322e-18	9.3812e-17
Utp11	-0.44269	0.000454254	0.0040746
Rangap1	-1.06064	3.17644e-09	5.48586e-08
Rps26	-0.385652	2.36647e-52	2.96538e-50
Prpf38a	0.0822147	0.591171	1
Prpf31	-0.839201	1.2123e-07	1.73278e-06
Ctsc	0.695469	0.00643749	0.0448525
Luc7l2	0.304913	0.000792397	0.00677583
Atp5f1	-0.584772	2.13054e-15	5.97771e-14
Ndufb7	-0.814042	3.45198e-18	1.14603e-16
Xpnpep1	-0.67762	0.00130326	0.0106628
Ufm1	-0.539423	3.51406e-05	0.000376384
Wars	-1.20739	4.84941e-09	8.18018e-08
Copz1	-0.527652	2.25273e-05	0.000248722
Pcmt1	-0.393861	0.00167904	0.0133762
Exoc6	-0.117648	0.182638	0.754546
Cks1b	-2.66398	1.09743e-09	1.9735e-08
Asna1	-1.02053	2.48202e-11	5.16421e-10
Mettl16	-1.0611	1.64542e-08	2.59684e-07
D10Wsu102e	-0.142397	0.167984	0.708049
Ubqln4	-1.61141	1.06648e-06	1.37889e-05
Supt4a	0.0486221	0.433115	1
Cops5	-0.77035	1.87189e-06	2.3474e-05
Dcaf13	-0.452869	0.00166894	0.013302
Mcm2	-1.27511	4.37591e-10	8.18506e-09
Naa25	-0.630201	0.00399413	0.0290682
Baz1a	-0.515867	0.0625253	0.326558
Kpna1	-0.63172	0.0034336	0.0254104
Tgoln1	0.931446	1.38499e-06	1.7674e-05
Thoc2	0.0123837	0.497632	1
Ripk3	-0.555469	0.0159791	0.101335
Tfrc	-1.11799	0.0379723	0.215181
Notch1	1.20412	1.40402e-05	0.000158963
Yeats4	-0.448	0.000219735	0.00206548
Raly	-0.351018	0.00347983	0.0257069
Slirp	-1.18045	8.28028e-12	1.78293e-10
Amd2	-0.517889	0.0320577	0.185126
Gypc	0.877626	0.0142	0.0911269
Ncbp1	-0.218565	0.0369792	0.210555
Gnl1	-1.11897	0.00100438	0.00843277
Eef1akmt4	-1.7205	1.17384e-07	1.68358e-06
Cnot7	0.271964	0.582304	1
Nubp2	-1.03007	2.75736e-07	3.8073e-06
Spen	-0.509576	0.0613565	0.321663
Fam118b	-1.00373	2.81506e-05	0.000306439
Med7	1.5483	0.000159037	0.00153386
Sesn3	-0.238248	0.0272125	0.161052
Nrros	1.23743	1.02312e-08	1.65708e-07
Hpf1	-0.60441	5.99724e-05	0.000618503
Wdr5	-0.841216	4.86511e-05	0.000511235
Hadha	-0.384692	0.00195153	0.015322
Lsg1	-0.649763	4.02426e-05	0.000426101
Ube2v1	-0.380079	0.00019621	0.00186433
Sde2	0.400021	0.178673	0.742583
Rnf4	0.00407616	0.413579	1
Timeless	-1.8241	3.731e-09	6.40379e-08
Gm8797	-0.101861	0.144535	0.629924
Map7d1	-1.04133	0.00109972	0.00914113
Gt(ROSA)26Sor	0.390512	0.517304	1
Usp36	-0.417651	0.0166178	0.104668
Ezr	0.5828	6.6886e-16	1.95565e-14
Rpl3	-0.31511	7.84759e-31	4.82612e-29
1810032O08Rik	-0.184794	0.337497	1
Thyn1	-1.44686	3.31514e-10	6.29989e-09
Purb	0.271328	0.871078	1
Polr3d	-0.375179	0.0468726	0.256279
B630019A10Rik	0.389286	0.677171	1
Atf1	-0.0567591	0.414455	1
Sec61g	-0.503829	1.73515e-12	3.92908e-11
Dnajb6	0.38965	0.00259964	0.0197588
Ost4	-0.661688	3.39505e-16	1.0122e-14
Nelfe	-1.16577	1.47884e-06	1.87997e-05
Cblb	0.168339	0.739147	1
Eif2b3	-1.27466	7.35639e-08	1.08019e-06
Srsf1	-0.343308	0.00263585	0.0199587
Gm7879	-1.08426	3.50457e-10	6.64473e-09
Arpc5	0.201897	1.57018e-05	0.000177055
1190007I07Rik	-1.22443	3.67374e-09	6.31653e-08
Hars	-0.44087	0.000872801	0.00741769
Mrpl51	-0.840637	7.06509e-08	1.03925e-06
Sf3b2	-0.403795	2.26735e-05	0.000250084
Hacd3	-0.419193	0.00146285	0.0118234
Sigmar1	-1.72754	1.22698e-12	2.80505e-11
Atf6b	-0.338169	0.00988765	0.0659942
Phf23	0.275286	0.667028	1
Hyou1	-0.736653	0.000852471	0.00726343
Rasa2	0.468847	0.176086	0.734764
Mapk1	-0.302823	0.00241994	0.0185429
1810009A15Rik	-1.07996	5.21713e-15	1.40922e-13
Ube2k	-0.297302	0.00681138	0.047201
Wdr55	-0.68773	0.000104082	0.0010356
Ecd	-0.958693	8.43494e-09	1.38227e-07
Stambpl1	0.303411	0.066404	0.344119
Ddost	-0.84131	1.01742e-13	2.53457e-12
Psmg4	-0.861027	8.88751e-13	2.05436e-11
2210016F16Rik	-0.740611	9.83932e-07	1.27513e-05
Cul5	-0.55047	0.000395337	0.00357498
Jak2	-0.153853	0.499302	1
1110004F10Rik	-0.676351	2.88789e-10	5.51312e-09
Pigp	-0.178664	0.124065	0.563395
Lrch1	0.432637	0.204633	0.822977
Farsb	-1.26154	1.66675e-19	6.10508e-18
Cad	-2.34618	2.37929e-08	3.67501e-07
Ppp1cb	0.0641578	0.871078	1
Pfdn2	-0.471157	7.28448e-07	9.58194e-06
1700037H04Rik	-1.37827	3.83564e-10	7.22314e-09
Tra2a	0.480516	0.000504397	0.00448574
Jak3	0.324379	0.379104	1
Taf15	-0.462601	1.85975e-05	0.000207183
Usp4	0.110326	0.989659	1
Eomes	-4.67605	1.4109e-08	2.24158e-07
Noc3l	-1.14842	8.35801e-05	0.000843836
Bud23	-0.863349	4.13497e-08	6.24782e-07
Nup62	-0.527026	0.0110124	0.0725715
Hcls1	0.071256	0.772105	1
Rasa1	0.0928477	0.953584	1
Hnrnpll	0.742866	0.0775984	0.388482
Cnot2	-0.439446	0.000372541	0.00338168
Nudcd3	-0.26822	0.00632656	0.044209
Dis3	-1.61247	5.61692e-06	6.62502e-05
Txndc9	-0.283936	0.00539783	0.0381673
Tnip1	-0.135586	0.165287	0.699867
Erap1	-0.703568	1.4469e-06	1.84217e-05
Spata5	-0.759427	0.00102133	0.00854925
Swi5	-0.934555	1.88152e-21	7.64813e-20
Mcm6	-2.01531	1.00539e-13	2.50835e-12
Ube2s	0.253199	0.667742	1
Pgls	-0.974412	8.28185e-18	2.69581e-16
Smarca4	-0.625001	1.80218e-05	0.000201443
Psmg1	-1.34764	3.71143e-13	8.88716e-12
Fam104a	-0.328467	0.00318472	0.0237267
Kpna3	-0.959974	0.000162327	0.00156379
Nr2c2ap	-1.01681	8.58738e-09	1.40587e-07
Yars2	-1.34013	1.1122e-06	1.43356e-05
Elk4	0.703114	0.0118316	0.0774491
Naa10	-1.17678	1.61714e-28	9.01377e-27
Ppp2r2a	-0.1839	0.105523	0.498908
Zrsr2	0.286019	0.452323	1
Ddx41	-0.426962	0.003714	0.0271958
Nucb1	0.813812	0.00605457	0.0423973
Abcf2	-0.551288	0.000381326	0.00345202
2700038G22Rik	-1.31057	5.33126e-05	0.000555665
Wbp4	-0.459836	0.000333889	0.00305747
Pfkp	-0.460097	0.00125214	0.0102799
Cyp51	-0.826725	0.0041269	0.0299169
Atic	-0.83096	1.99401e-12	4.49083e-11
Pigx	0.168647	0.421838	1
Gm47015	1.41776	2.42015e-06	2.99659e-05
Tmem167	-0.498248	1.15935e-06	1.49202e-05
Scamp2	0.0214136	0.567816	1
Trir	-0.0628158	0.93967	1
Bcl2l1	-1.0338	0.0691342	0.353976
Cmpk1	-0.433079	0.000270244	0.00251333
Gm45716	-1.02126	0.0942876	0.456271
Xbp1	-0.141996	0.120213	0.55116
Mtap	-0.978382	8.18328e-10	1.48727e-08
Sars	-0.72761	7.82573e-12	1.68724e-10
Aco2	-0.502569	6.69493e-06	7.85205e-05
Slc38a10	-0.0157789	0.366236	1
Mtx2	-0.710742	0.000195996	0.00186336
Sh2b3	0.253071	0.777129	1
Usp10	-0.64963	0.000568603	0.00500864
Polr2j	-0.77086	6.53366e-11	1.32504e-09
Sertad1	0.857694	0.000323485	0.00296873
Comtd1	-1.95072	5.44387e-10	1.00697e-08
Nedd8	-0.736397	2.39401e-17	7.61422e-16
Uchl5	-1.12734	2.23595e-12	5.00192e-11
Bag6	0.0684334	0.712978	1
Exosc10	-0.0156177	0.362063	1
Uqcrfs1	0.016179	0.74925	1
Ndufb4	-0.857882	4.35967e-20	1.65509e-18
Fkbp2	-1.0841	5.73795e-08	8.53828e-07
Snrnp48	0.221358	0.0761502	0.382726
Tsnax	-0.367357	0.0031039	0.0231868
Lsm5	-0.439	3.17963e-05	0.00034321
Suclg1	-0.822755	1.7514e-12	3.95512e-11
Zfp207	-0.687803	1.13472e-08	1.82014e-07
Anapc15	-0.972048	6.77839e-05	0.000695849
Mrpl16	-0.48577	0.00546022	0.038543
Tespa1	2.1607	1.51378e-79	3.65632e-77
Samm50	-0.947102	5.65814e-14	1.43311e-12
Bsg	-0.424117	5.62343e-05	0.000583925
Fasl	0.725961	0.202232	0.816079
Srsf11	-0.0844125	0.507519	1
Rab7	0.00375473	0.863322	1
Ikbke	0.584728	0.000712057	0.00615197
Wnk1	0.814425	3.57938e-07	4.87767e-06
Pop7	-0.922095	2.17595e-08	3.36404e-07
Parp1	-1.23296	4.46229e-12	9.78534e-11
Npepl1	-1.46005	2.1359e-08	3.30827e-07
Tm9sf3	0.26593	0.764004	1
Isca2	-0.324121	0.00454623	0.0325602
Kars	-1.15155	3.25898e-07	4.46662e-06
Thoc5	-1.08446	6.15861e-08	9.11539e-07
Reep5	-0.363566	0.000621869	0.00544046
Sh3bp2	2.39331	0.0288767	0.170116
Nup43	-1.08489	5.45858e-05	0.000568224
Mapkapk2	-0.380778	0.269417	1
Cdip1	-0.584538	0.0190301	0.117989
Golph3	0.510465	0.0553392	0.294565
Cfl1	0.042964	0.139334	0.615301
Rarg	0.208015	0.966291	1
Hnrnph2	0.072719	0.827535	1
Utp3	0.1075	0.768592	1
Ccnl1	1.07374	1.9954e-08	3.10217e-07
Bclaf3	0.0163721	0.603025	1
Lman2	-0.173142	0.0584061	0.308917
Sart1	-0.392155	0.00860165	0.0583218
Ubfd1	-0.55119	0.0417153	0.233847
Morf4l1	0.0352595	0.12305	0.559244
Mcm7	-1.11067	1.71459e-07	2.42575e-06
Mrpl32	-0.524974	0.000144947	0.00140692
Tmed9	-0.556081	5.29552e-09	8.85208e-08
Emc10	-0.0218438	0.973556	1
Atxn10	-0.67632	6.3349e-10	1.16147e-08
Mad2l2	-1.44588	2.65923e-10	5.11172e-09
Man1a	-0.0189535	0.340373	1
Mtdh	-0.254276	0.0154453	0.098399
Csde1	0.0598639	0.999624	1
Comt	-0.659603	0.00374109	0.0273821
2610524H06Rik	-1.13087	0.000207402	0.0019595
Vdac1	-1.21666	6.60856e-23	2.8832e-21
Crnkl1	0.195306	0.993482	1
Cd83	-1.33476	0.257364	0.974159
Yif1b	-0.6997	0.00014226	0.00138164
Tbcb	-0.525439	0.00177305	0.0140311
Tmpo	-0.613662	0.000287266	0.00265828
Csk	-0.299279	0.00363973	0.0266988
Aebp2	0.0461821	0.631065	1
Prmt5	-0.837834	0.000130656	0.00127788
Bud31	0.0848149	0.752676	1
Setd5	0.121012	0.571548	1
Selenok	0.95408	2.48339e-25	1.21018e-23
BC005561	0.0233831	0.666857	1
Prmt3	-1.47378	8.68369e-08	1.25955e-06
Bid	-2.0453	0.000126572	0.00124305
Cinp	-1.087	0.000159012	0.00153386
Hmces	-0.114012	0.329663	1
Bloc1s2	-0.429316	0.0013149	0.0107422
Nup54	-0.361626	0.0683152	0.351401
Cnn3	-0.212675	0.222765	0.87635
Ciapin1	-0.647931	6.10377e-06	7.17387e-05
Knop1	-0.705205	3.95844e-05	0.000419399
Gskip	-0.372524	0.0242371	0.146089
Prps1	-0.69556	3.43142e-05	0.000368717
Sf3b5	-0.755826	4.63539e-16	1.37462e-14
Chtop	-0.295963	0.00534321	0.0378453
Acbd6	-0.93481	2.47071e-08	3.80914e-07
Rac1	0.0453836	0.567071	1
Ntmt1	-1.08761	6.50681e-05	0.000669812
Parl	-0.570662	3.53819e-05	0.000378482
Nadk	-0.849588	1.85692e-07	2.6116e-06
Cenpx	-1.09449	3.99234e-23	1.76022e-21
Gm26532	1.33453	0.235847	0.914949
Kat2a	-1.65375	4.46863e-13	1.0624e-11
Ddit3	0.119379	0.834151	1
Clptm1	-0.337641	0.0120564	0.0787612
Abcc1	-0.210208	0.379082	1
Bola2	-1.27384	1.00643e-52	1.2804e-50
Atad1	-0.384812	0.0205543	0.126405
Chordc1	0.00297712	0.726258	1
Blmh	-0.718186	0.000157788	0.00152447
Snrpb2	-0.508556	3.54728e-05	0.000379211
Srp72	-0.630673	6.08603e-08	9.02401e-07
Tsfm	-1.19409	6.82817e-08	1.00617e-06
Sdhb	-0.738765	5.53878e-14	1.40501e-12
Abhd11	-1.18081	2.13931e-11	4.46789e-10
Atg16l2	0.983215	0.134156	0.597819
Etfa	-0.475043	3.60413e-05	0.000384549
Hmg20b	-0.428204	0.0117947	0.077238
Dusp6	1.07679	0.12103	0.553689
Rrp8	-0.701502	0.00278895	0.0210319
Ube2j2	-0.426633	0.00954013	0.0638794
Tmem97	-3.24996	3.49492e-08	5.33391e-07
Ndufb8	-0.791876	1.98406e-15	5.58554e-14
Cdv3	-0.949963	0.00175068	0.0138739
Smarcad1	-0.794195	0.000441748	0.00397525
Aasdhppt	-1.11876	1.36811e-07	1.94713e-06
Hmgb1	-0.342402	7.27467e-06	8.49613e-05
Mettl2	-0.600852	0.00536136	0.0379255
Ndufv1	-0.308882	0.0054523	0.0385034
Mrps5	-1.15072	4.81631e-15	1.30731e-13
Tmem183a	-0.616551	0.0067568	0.0469203
Snw1	0.0530233	0.934577	1
Tnfrsf19	0.264192	0.859217	1
Ankrd39	-0.575972	0.00123167	0.0101368
Ets2	0.00152918	0.590086	1
Dek	-0.247519	0.0196666	0.121665
Alg3	-0.762616	0.00450723	0.0323206
Cox6a1	-0.448212	2.44023e-08	3.76564e-07
Polb	0.0432971	0.527469	1
Mrpl50	-1.24751	2.00049e-05	0.00022212
Srpr	0.284379	0.140431	0.618013
Rap2c	0.553808	0.39242	1
Atp9b	0.322388	0.687402	1
Ppil1	-1.39364	3.15562e-07	4.33209e-06
Pspc1	-0.131789	0.166475	0.702399
Dut	-1.37397	4.77742e-17	1.48269e-15
Rc3h1	-0.126229	0.203263	0.818058
4921524J17Rik	0.923672	0.00120719	0.00995496
Thoc3	-0.467371	0.0103244	0.0685526
Naf1	-1.65439	0.000128322	0.00125875
Lzic	-1.01487	1.8509e-05	0.000206474
Ankrd46	-0.170558	0.274801	1
Mvp	-0.0371463	0.347301	1
Rae1	-0.538788	7.59375e-05	0.000772634
Polr3h	-2.11605	8.97966e-07	1.16736e-05
Bach2	-0.5239	0.00196658	0.0154091
Ints11	-0.444156	0.000608178	0.00532907
Ogfr	0.0991607	0.870151	1
Gosr2	-0.0286237	0.255766	0.971133
Irf3	0.53185	0.0254504	0.152355
Eed	-0.0352841	0.342047	1
Gadd45gip1	-1.21248	7.27447e-11	1.47131e-09
Xist	0.257761	0.002603	0.0197729
Gnas	0.123111	0.714208	1
Trav3-3	0.542423	0.176186	0.734815
Nup93	-1.65567	1.37411e-06	1.75486e-05
Ubxn4	-0.0532213	0.478073	1
Nfx1	-0.150823	0.144082	0.628605
Mrpl13	-0.967239	3.8317e-09	6.55639e-08
Pphln1	-0.53133	0.00475984	0.0340024
Kdelr2	-0.613444	5.87662e-05	0.000606814
Pfdn6	-0.911384	4.50067e-10	8.39018e-09
Thoc1	-0.332192	0.0350796	0.200906
Dnttip2	-0.465301	0.000627009	0.00547107
Utp6	-0.912845	0.00195412	0.015333
Aggf1	-0.288834	0.11058	0.516223
Mrps14	-0.664529	1.43268e-12	3.25743e-11
Ddx46	-0.251672	0.0124661	0.081093
R3hdm1	-0.289704	0.018984	0.117748
Pknox1	-0.0940179	0.233804	0.908718
Kcna3	-0.979244	0.0165964	0.104613
Per1	1.03643	0.139703	0.616111
Alkbh6	-0.0365614	0.333732	1
Mrps21	-0.574338	2.6251e-09	4.55729e-08
Fam133b	-0.224885	0.0398747	0.224359
Hmgcs1	-0.357786	0.0542243	0.289927
Acadvl	-0.373436	0.0107081	0.0707617
Fam60a	-1.09073	8.52819e-06	9.8908e-05
Desi2	-0.512775	0.00138583	0.0112555
Chic2	0.0556228	0.693046	1
Rex1bd	-0.797667	8.65419e-13	2.0032e-11
C2cd5	0.795081	0.0504525	0.272912
Pelp1	-1.38902	3.83228e-07	5.20952e-06
Hdac1	-0.116313	0.223675	0.87857
Pmpca	-0.411447	0.00655093	0.0455858
Camta1	-0.38406	0.0689782	0.353611
Pwp2	-1.18133	0.000262232	0.00244564
Letm1	-0.586876	6.59581e-05	0.000678554
Tipin	-1.02012	1.28489e-07	1.83182e-06
Ifnar1	0.51511	0.0232671	0.140905
Arpc1b	0.149552	0.000789028	0.00675395
Appbp2	0.22366	0.988656	1
Nans	-0.762118	3.00083e-08	4.60513e-07
Pdrg1	-1.11004	2.72136e-15	7.597e-14
Hirip3	-2.35337	8.56403e-10	1.55477e-08
Thop1	-3.15037	6.04968e-09	1.00422e-07
Mtrr	-1.31848	0.000163687	0.00157506
Midn	1.00643	8.5082e-08	1.23625e-06
Zbtb7b	0.608886	0.0198385	0.122591
Scaf11	-0.308946	0.0115291	0.0756173
0610037L13Rik	-0.340609	0.0180831	0.112789
Slc41a1	0.681298	0.423179	1
Atg101	0.752871	7.09921e-05	0.000725861
Cog2	-0.0891429	0.359071	1
Sod2	-0.994715	4.57124e-12	1.00111e-10
Vps4b	-0.130259	0.127599	0.575681
Hnrnpa0	-0.266921	0.0627469	0.327613
Hsf1	-0.461627	0.00120453	0.00993797
Cox19	-0.5605	0.00919722	0.0619818
Aifm1	-0.772005	0.000913531	0.0077441
Rpf1	-0.429903	0.00234236	0.018023
Usp38	0.928249	0.000852953	0.00726383
Gch1	2.19435	0.00153568	0.0123581
Psmc6	-0.720753	5.36081e-09	8.94326e-08
Ptpn22	0.323966	0.638483	1
Mindy3	1.43145	9.11618e-06	0.000105361
Tob2	0.801643	0.0128342	0.0831949
Gmps	-0.838067	9.43971e-08	1.36683e-06
Mpdu1	0.684228	0.0249996	0.150087
3110082I17Rik	-4.07108	1.18907e-09	2.12858e-08
Rab11a	0.191587	0.642079	1
Rftn1	-0.335289	0.0114609	0.0752
Ankrd49	-1.08838	1.15266e-08	1.84537e-07
Atf2	0.20632	0.848587	1
Polr1a	-0.675162	0.000974389	0.0082016
Ppp6c	-0.28906	0.0139203	0.0895933
Itk	0.675172	1.09316e-17	3.53758e-16
1110008F13Rik	0.168891	0.927178	1
Jmjd6	0.482905	0.248512	0.95124
Zpr1	-0.531839	0.00039764	0.00359298
Ncbp2	-1.05051	1.8449e-08	2.88705e-07
Rbx1	-0.32652	4.90869e-05	0.000515165
Pigt	-0.533777	3.04725e-05	0.000329991
Tapbp	0.0580141	0.116364	0.537357
Usp9x	0.260295	0.634028	1
Smn1	-1.3034	3.17805e-10	6.05319e-09
Mrpl11	-1.21828	4.73359e-13	1.1206e-11
Ppp2r5d	-0.584714	0.0551247	0.293893
Eif3e	-0.128893	0.6036	1
Trim27	-0.06563	0.33928	1
Zmiz2	-0.962985	0.00095214	0.00803462
Dnajc8	-0.4297	2.87259e-05	0.000311684
Rbbp8	-0.415058	0.239248	0.924913
Gm10282	-0.800621	0.00107409	0.00895485
Ctdnep1	-0.253037	0.437924	1
Rrp12	-1.31329	0.0058829	0.0412993
Dapk3	0.130098	0.781317	1
Coa5	-0.769585	1.21867e-05	0.000138638
Capns1	0.0567492	0.962002	1
Smim13	-0.669615	0.044026	0.244335
Pdia4	-0.537256	2.43654e-06	3.01465e-05
Slc16a1	-0.981852	0.034318	0.197008
Timm22	-0.81513	9.31946e-05	0.000935651
Zc3h18	-0.201234	0.0888307	0.434405
Gm3839	-0.996321	7.16451e-20	2.67123e-18
Hdac2	-1.20613	3.75268e-08	5.68564e-07
Agpat5	-1.00368	0.00356815	0.0262663
Mmd	-0.857629	0.186235	0.766181
Luc7l	-0.409686	0.00253054	0.0193104
Srsf9	-0.10876	0.510089	1
Psph	-0.826522	3.8023e-07	5.17299e-06
Cops2	-0.699087	2.15174e-06	2.6842e-05
Gcn1l1	-0.557299	0.00106177	0.00885662
Park7	-0.539726	6.30973e-10	1.1594e-08
Fxr1	-0.209191	0.0585736	0.309704
Pitpnm2	-0.46736	0.120607	0.55225
Mrps12	-1.12345	1.86832e-12	4.21345e-11
Appl1	0.0631373	0.783458	1
Ppp1r16b	0.863078	0.0431061	0.240029
Trmt11	-1.01899	0.000208855	0.00197211
Prr14l	0.39628	0.263754	0.990944
Sart3	-0.59885	0.000605193	0.0053113
Sarnp	-0.799006	2.43174e-16	7.31542e-15
Vamp4	0.0056445	0.498853	1
Atpif1	-0.626587	7.12149e-05	0.000727693
Gnai3	0.0190797	0.463073	1
Nudt19	-1.23375	5.6073e-11	1.14664e-09
Sfxn1	-1.09928	4.39184e-09	7.44602e-08
Polr1e	-0.817611	0.00963751	0.0644279
Larp1	-0.632963	0.00439312	0.0316404
Dcaf7	-0.340936	0.0181754	0.113322
D16Ertd472e	0.816243	0.00907774	0.0612013
Nefh	-3.4581	5.21595e-08	7.78933e-07
Faap100	-0.663651	0.0205029	0.126135
Rbm34	-0.205809	0.132258	0.591894
Tgs1	-0.459048	0.00110675	0.00918584
Pycrl	-1.97866	1.06785e-08	1.72449e-07
Med29	-0.924471	6.02227e-07	7.9783e-06
E2f4	-0.554419	0.00321398	0.0239233
Leo1	-0.636385	0.0222688	0.135598
Nono	-0.57592	5.08626e-09	8.51935e-08
Sptlc1	0.0409032	0.529653	1
Pcnp	-0.221022	0.0313775	0.181954
Hax1	-0.696099	0.000103312	0.00102855
Maea	-0.407311	0.00216451	0.0167785
Slc52a2	-0.663164	0.00994628	0.0663589
Dot1l	-0.531126	0.0672159	0.347355
Exosc9	-0.729344	0.000195966	0.00186336
Napa	-0.536071	4.31628e-06	5.14925e-05
Pde12	-0.0463906	0.388	1
Rce1	-0.782314	0.00030372	0.00280432
Otud4	-0.351972	0.165922	0.701131
Guk1	-1.05303	1.53889e-13	3.7772e-12
Rpl10	-0.297097	0.000139775	0.0013591
Chchd3	-0.733429	2.87109e-10	5.48735e-09
Calm3	-0.146983	0.122298	0.557453
Golga7	-0.667505	1.19153e-06	1.52871e-05
Il2ra	-0.726692	0.390921	1
Med8	-0.750267	9.11925e-07	1.18458e-05
Cpsf2	-0.64379	0.0011386	0.00942672
Aldh18a1	-1.46894	2.38722e-06	2.96022e-05
Commd1	-0.645587	6.87089e-05	0.000704245
Gid8	-0.772411	1.22373e-05	0.000139118
Arih2	1.13104	0.000213039	0.00200934
Ctsz	-0.757788	3.28458e-05	0.000354081
Slamf1	0.70071	0.0831411	0.411777
Erf	0.335718	0.802806	1
Ppp2r1a	-0.0432307	0.438156	1
Usp5	-0.731212	8.10746e-05	0.000820395
Art2b	-0.580299	0.139114	0.61449
Pinx1	-1.51041	2.94356e-07	4.05432e-06
Zcrb1	-0.209697	0.0199594	0.123293
Rwdd4a	-0.51699	0.00443123	0.0318597
Gm26826	-0.396393	0.549409	1
Ccdc115	-0.642513	0.000151586	0.00146709
Cdk11b	-0.0740284	0.316812	1
Las1l	-0.560317	0.000408006	0.00368155
Hvcn1	1.39686	9.11808e-08	1.32141e-06
Rnf20	-0.0832444	0.177875	0.740005
Smim7	0.333787	0.465735	1
Trib1	0.381551	0.760951	1
Fam168a	-0.517069	0.0159636	0.101314
Rassf5	-0.11343	0.246185	0.945154
Asap1	-0.478918	0.0855361	0.421012
Zbtb17	-0.52946	0.083211	0.412001
Gdi2	-0.552509	4.12248e-09	7.01074e-08
Exosc5	-1.08482	9.12476e-16	2.63103e-14
Mrpl37	-0.626075	0.00198017	0.0154937
Thg1l	-1.12655	0.00192404	0.0151398
Mrpl45	-1.37624	7.92186e-07	1.03794e-05
Mpc2	-0.867972	5.97399e-14	1.51081e-12
Sec22b	-0.102021	0.164177	0.696151
Lrpprc	-1.38001	2.49163e-06	3.07824e-05
Cope	-0.196624	0.0495207	0.268881
Mtpap	-0.428344	0.0306399	0.17836
Nol6	-1.32635	2.46587e-05	0.000270192
Tmc8	0.43681	0.220227	0.870564
Acsl5	-0.758522	6.83088e-07	9.0066e-06
Ndufa1	-0.501579	5.0006e-08	7.47444e-07
Ube2f	-0.691531	4.46411e-05	0.000472074
Mrpl35	-1.06756	8.75622e-11	1.75609e-09
Prkcd	0.00473286	0.429666	1
Srrm1	-0.368733	0.000153079	0.00147982
Phpt1	-0.688684	6.61342e-08	9.75391e-07
Nemf	-0.134388	0.0852364	0.419908
Atp5j2	-0.59662	1.39262e-24	6.51948e-23
Sra1	-0.0742713	0.328145	1
Pum1	-0.146059	0.132905	0.593515
Irf2bp2	-0.269693	0.261178	0.984349
Sf3b1	0.217194	4.73497e-05	0.000498503
Qdpr	-1.57358	5.54021e-20	2.08427e-18
Rab3gap1	0.10612	0.757661	1
Minpp1	-0.625862	0.0290933	0.170986
Trnau1ap	-0.588763	0.00146543	0.0118385
Ncoa3	0.674428	0.0170517	0.106997
Pdk3	-0.747019	0.0329983	0.190228
Hgh1	-1.06632	0.00214836	0.0166765
Dhx30	-0.441429	0.00279721	0.0210847
Mrpl3	-1.0679	3.50899e-08	5.35049e-07
5430416N02Rik	-0.657127	0.0303173	0.176729
Rpia	-1.88892	5.39218e-06	6.36897e-05
Skiv2l2	-0.92092	4.58326e-06	5.45214e-05
Eri1	0.249443	0.79795	1
Nvl	-0.148542	0.129306	0.581494
Tmem185b	-0.346244	0.0807939	0.402184
Opa3	0.0556633	0.802289	1
Mrgbp	-0.421573	0.0418021	0.234176
Mphosph8	-0.420956	0.00115636	0.00956423
Fen1	-1.11616	1.7553e-05	0.000196334
Cluh	-2.45117	7.21062e-06	8.42722e-05
Gm42047	-1.14947	0.0270951	0.160471
Ankrd17	0.111742	0.971332	1
Tnfsf11	-2.0137	0.0504155	0.272825
Plrg1	-0.584618	0.00729756	0.0501441
Ccnt1	0.623003	0.00787775	0.0538518
Surf6	-0.0798175	0.353216	1
Lactb	-0.866372	0.0485811	0.264506
Mboat7	0.315164	0.619937	1
Sar1b	-0.354939	0.00157919	0.0126471
Chd1l	-0.347575	0.0281562	0.166283
Gtpbp6	0.0486977	0.726022	1
Cks2	-0.937396	0.0436151	0.24262
Med1	-0.0653447	0.23328	0.907316
Tpst2	-0.773817	5.65302e-10	1.04334e-08
Chrac1	-0.261598	0.0103431	0.0686495
Rnf149	-0.680402	0.109113	0.511035
Traf6	0.74082	0.0449036	0.248296
Colgalt1	-1.33446	0.00101693	0.00851666
Yme1l1	-0.0887266	0.104848	0.496281
Ap2s1	-0.321058	0.00277678	0.0209591
Tfg	-0.696753	0.000102248	0.00101857
Gusb	-1.33165	1.59609e-05	0.000179248
Prps1l3	-0.0664564	0.2133	0.849226
Srek1	-0.130203	0.168118	0.708432
Scarb1	-2.5231	3.69454e-06	4.44251e-05
Trbv29	-0.00836515	0.738851	1
Rdx	-0.574879	7.44415e-05	0.000759177
Diexf	-1.29681	0.00405977	0.0294815
Ogdh	0.118693	0.904243	1
Lmna	-1.03909	0.311638	1
Tpm4	1.20365	8.38596e-13	1.94382e-11
Kdm2a	0.624117	0.0704969	0.359407
Atg4b	0.187798	0.909939	1
H2-Q7	0.624287	0.00124597	0.0102342
Nudt9	-0.540879	0.113237	0.525037
Odc1	-1.97916	7.48098e-05	0.000762091
Mrps25	-1.24772	1.12174e-07	1.61162e-06
Nus1	-0.210599	0.2153	0.854943
Tomm6	-1.03306	1.06733e-06	1.37892e-05
Arl5b	2.28083	3.86488e-07	5.24528e-06
Map3k8	2.14748	0.0703445	0.358849
Exosc4	-0.717811	1.09025e-05	0.00012488
Urb2	-0.435647	0.421453	1
Nae1	-0.235051	0.0291977	0.171221
Nol10	-0.552704	0.0355241	0.203173
Tfdp1	-1.36685	1.16268e-05	0.000132539
Mgat2	0.229236	0.62677	1
Rap1gds1	0.362174	0.435308	1
Wdr3	-1.07423	3.48936e-06	4.23552e-05
Rhot2	-0.120751	0.263888	0.990944
Pfas	-2.1261	0.000117833	0.00116477
Mrpl49	-0.630648	0.000948811	0.0080187
Mtch2	-0.574184	5.02815e-06	5.96436e-05
Ptpn11	-0.232752	0.234546	0.910962
Cdt1	0.286224	0.987653	1
Pet100	-0.313092	0.00733536	0.0503298
Polr2c	-0.542596	3.49367e-05	0.000374682
Rbm27	-0.00573535	0.38224	1
Dnajc15	-0.970357	2.53707e-09	4.41366e-08
Clcn4	0.357906	0.385716	1
Pou2af1	-1.96457	0.00511408	0.0363615
Cpsf6	-0.124923	0.119661	0.549083
Rbm22	0.0397995	0.662264	1
B230307C23Rik	-1.04652	1.81914e-07	2.56063e-06
Ift20	-0.426709	0.000452782	0.00406358
Tmed7	-0.556899	0.00426472	0.0308603
Rasal1	-1.56706	0.00644975	0.0449191
Cd40lg	1.72966	1.9517e-37	1.50588e-35
Gtf2h5	-1.11333	2.33072e-20	9.01249e-19
Atp2b1	1.00868	5.01312e-06	5.95075e-05
Ascc3	0.0657539	0.793767	1
Glrx2	-0.648653	3.29639e-06	4.02179e-05
Ptrhd1	-0.460939	0.0554443	0.29503
Cops8	-0.369656	0.00257353	0.0196115
Lrrfip1	0.721779	1.48263e-10	2.91043e-09
Polr3k	-0.867134	3.32097e-06	4.04586e-05
Carm1	-1.6619	0.00223083	0.0172365
Nfe2l1	0.319327	0.960217	1
Tnpo1	-0.905542	2.8938e-06	3.55926e-05
Hdac3	-0.295254	0.0386321	0.217883
Clint1	0.603782	0.150585	0.649161
Lta4h	0.0744771	0.655924	1
Mre11a	-0.160058	0.35544	1
Raver1	-0.216741	0.202371	0.816442
Cd160	-1.73957	0.0426904	0.238192
Faim	-0.64847	0.00239299	0.0183532
Eef1d	-0.948167	4.02345e-49	4.53073e-47
AC125141.3	-0.36138	0.576338	1
Ddx47	-0.157462	0.0923635	0.448915
Ahctf1	-0.178202	0.140547	0.618035
Cers2	-0.234047	0.0216555	0.132202
Ndufaf8	-0.904817	6.16063e-11	1.25517e-09
Ahi1	-0.264069	0.50145	1
Dera	-0.247541	0.0421269	0.235644
Srp19	-0.318695	0.00199833	0.0156211
Zcchc7	-0.225851	0.0312848	0.181561
Tex10	0.428373	0.372856	1
Gm20275	-0.526527	0.124488	0.565009
Cltc	0.15981	0.716877	1
Surf2	-0.788993	5.56269e-05	0.000578339
Rap1b	1.0036	8.64348e-09	1.41366e-07
Cd81	-0.128666	0.311562	1
Smc2	-0.683879	0.00447074	0.0321022
Rasl11b	-1.5352	0.000556494	0.00491118
Psmg3	-1.19835	9.47699e-06	0.000109152
Arfrp1	-0.35192	0.0025181	0.0192243
Klf16	-0.375995	0.268057	1
Fas	-0.154875	0.202998	0.817555
Rpp14	-1.03364	0.000307748	0.00283679
Mapkapk3	-0.509096	0.0609547	0.32006
Telo2	-1.48254	1.16247e-05	0.000132539
Zfp62	0.802254	0.0592527	0.312699
Mesd	-1.10171	1.0043e-10	2.00692e-09
Med19	-0.653235	0.000812201	0.0069345
Zbtb1	-0.159421	0.255832	0.971133
Dhx29	-1.2248	0.000105947	0.00105278
Seh1l	-0.21855	0.192486	0.787039
Fip1l1	-0.243594	0.0108967	0.0718653
Plk3	2.65356	0.00338194	0.0250615
Ydjc	-2.02978	3.44674e-05	0.000370124
Rgs16	-2.21355	0.0943262	0.456325
Ppm1g	-0.604222	6.26904e-08	9.27061e-07
Wdr70	-0.681813	0.00051109	0.00453558
Pcgf6	-0.940977	0.00235277	0.0180781
Qsox1	-0.304552	0.141257	0.620013
Htatsf1	-0.632537	0.000494727	0.0044068
Tcf3	-0.509254	0.0311771	0.181044
Nktr	-0.360164	0.00153175	0.0123324
Dnajc11	-1.57579	3.49436e-07	4.76962e-06
Bap1	-0.204722	0.147982	0.640589
Lypla2	-0.0752955	0.379444	1
Zfp622	0.492588	0.0853291	0.420117
Foxn3	0.317605	0.363969	1
1110032F04Rik	-2.33297	0.0110807	0.0729636
Naa35	-0.22802	0.112372	0.521671
Tex30	0.178514	0.864495	1
Tial1	-0.248626	0.0200013	0.123505
Cd4	0.505161	2.5285e-12	5.61867e-11
Trappc3	-0.298302	0.0182274	0.113604
Chpf	-1.11732	0.0261821	0.155784
Mrps2	-1.22828	0.000588166	0.00517549
Srp54a	-0.286888	0.296395	1
Pole3	-1.51806	4.36286e-06	5.19739e-05
Luc7l3	-0.429993	5.40948e-05	0.000563465
Esco1	0.749121	0.00019563	0.00186201
Uba6	-0.280094	0.163025	0.693257
Cstb	-0.372098	0.00157748	0.0126396
Map2k2	-0.565602	0.000187451	0.00179131
Xrcc5	-1.01621	0.00133372	0.0108747
Naa20	-0.910121	2.49478e-07	3.45907e-06
Zfp318	0.288687	0.818854	1
Car12	-3.25794	7.88486e-06	9.17662e-05
Dcun1d1	-0.256392	0.0342114	0.196541
Insig1	-0.373527	0.111982	0.520809
Tfap4	-2.47643	1.07671e-12	2.47509e-11
Cwc22	-0.786849	0.00010653	0.00105743
Vps36	-0.404474	0.00234358	0.0180241
Lmbrd1	0.46968	0.321774	1
Peak1	1.72773	0.00333774	0.024756
Fam206a	-0.377096	0.154221	0.661751
Ecm1	0.665295	0.0906132	0.441696
Cbx3	-0.526937	0.000107635	0.00106713
Rbm17	-0.387936	0.0877529	0.430018
Gpbp1	0.353785	0.032042	0.185126
Slc25a1	-0.467928	0.0965112	0.464335
Tmed2	-0.0654722	0.267142	1
Iws1	0.229963	0.967543	1
Ap2b1	-0.0571487	0.325104	1
Vti1b	-0.19307	0.0738384	0.373246
Pus3	-0.235961	0.24235	0.933228
Krr1	-0.410125	0.0354726	0.203017
Eif4ebp1	-2.41125	3.59225e-06	4.33829e-05
Dimt1	-0.548753	0.0251167	0.150682
Mrpl38	-0.876067	4.41968e-08	6.65387e-07
Ninj1	-0.966209	0.0157127	0.0999117
Gfod1	-0.847751	0.433484	1
Bmi1	-0.0844283	0.617667	1
Cenpc1	-0.312435	0.17566	0.733457
Otub1	-0.398246	0.000712669	0.00615406
Fcho1	0.341444	0.694293	1
Cetn3	-0.579534	1.90228e-07	2.67314e-06
Pmf1	-0.261792	0.170948	0.717455
Cs	-0.945576	3.60467e-14	9.2709e-13
1110004E09Rik	-1.32394	3.79995e-09	6.50874e-08
Fasn	-1.21353	0.000221645	0.00208226
Ccdc59	-0.162438	0.0592209	0.312699
Katna1	0.150636	0.790408	1
Mthfsl	0.213159	0.912306	1
Mettl13	-1.55056	0.00677041	0.0469953
Nsun5	-0.983199	0.0018841	0.0148395
Sdf2l1	-1.35877	4.78102e-10	8.8534e-09
Sec23b	-0.233877	0.0945429	0.456728
Prpf3	-0.389243	0.0204302	0.125781
Rnmt	-0.515055	0.00227062	0.0174952
Arcn1	0.0694202	0.63221	1
Rnf44	0.19857	0.887869	1
Adck5	-0.827604	0.0126608	0.0821993
Crybg1	1.86028	9.54216e-09	1.55151e-07
Ppme1	-0.0845096	0.449469	1
Rbm45	-0.510415	0.00100916	0.00846008
Nfyc	-0.216155	0.0716338	0.363868
Polr1b	-1.46339	0.00631978	0.0441802
Mrpl2	-1.33868	1.34292e-11	2.84025e-10
Uspl1	-0.351556	0.0766131	0.384357
Acsl4	0.0272632	0.631483	1
Yaf2	-0.0116278	0.587541	1
Riok2	-0.352701	0.0462585	0.254172
Emg1	-0.35426	7.77805e-05	0.00079042
Elovl1	-0.684521	0.000101787	0.00101519
Safb2	-0.0449551	0.287903	1
Copa	-0.0864625	0.255241	0.969648
Trpm1	-1.88808	0.110764	0.516652
Ubash3b	0.586867	0.635343	1
Ints13	0.00698936	0.520562	1
Cstf2	-0.486975	0.039268	0.221169
Fam207a	0.361067	0.507594	1
Zfp664	-0.153656	0.321008	1
Surf4	-0.102107	0.110589	0.516223
Spin2c	1.40458	0.248802	0.951442
Rpl35	-0.513585	5.88463e-102	2.80209e-99
Gfm1	-0.905781	0.000507138	0.00450772
Btla	0.709438	0.181916	0.752126
Nelfa	-0.564218	0.000700028	0.00605746
Riox2	-0.989968	2.03454e-05	0.00022575
Ndufaf2	-0.907953	0.00516282	0.0366299
Bclaf1	0.023224	0.824843	1
Mrpl41	-0.724358	8.0943e-07	1.0597e-05
Gsap	0.0459033	0.885387	1
Ptp4a2	0.385447	0.000779555	0.0066866
Brcc3	-0.21942	0.0366849	0.209094
Rtn3	0.110435	0.851758	1
Rpp30	-0.746487	0.00263211	0.0199394
Itgb1bp1	0.0626001	0.536595	1
Bzw2	-0.951698	1.29676e-20	5.08515e-19
Zfp106	-0.970043	1.7859e-07	2.52021e-06
Tbce	0.145367	0.816138	1
Nbn	-0.551341	0.0452022	0.249533
Tinf2	0.285488	0.841178	1
Hnrnpul2	-0.133627	0.104966	0.496697
Sin3b	-0.194137	0.0450969	0.249034
Copg1	-0.195415	0.0468074	0.256127
Timm10b	-0.419855	0.000121417	0.00119794
Ccdc25	0.18901	0.801743	1
Trrap	-0.161857	0.211285	0.843822
Srrt	-0.457445	0.000213435	0.00201194
Clptm1l	-0.304395	0.109018	0.510938
Tmem33	-0.208489	0.0675335	0.348348
Wac	0.362528	0.0218673	0.133348
Fdx1	-0.779929	0.000325394	0.0029846
Sptan1	-0.186909	0.069405	0.355035
Myd88	0.93451	0.00100803	0.0084549
Alad	-1.92021	5.01121e-09	8.41055e-08
Cstf1	-0.500778	0.0424859	0.237289
Slc22a2	-1.00869	0.224828	0.881852
Dus1l	-0.475551	0.00876992	0.0592459
Klhdc3	-0.613389	0.0100177	0.0667554
Pex14	-0.161472	0.142643	0.623959
Znhit1	-0.497342	0.000622948	0.00544704
Igflr1	0.652534	0.264258	0.991919
Usp39	-0.702893	8.09685e-05	0.000819818
Inip	-0.713231	0.00348686	0.025736
Nmt2	-0.617051	0.0307613	0.178879
Becn1	-0.285813	0.0071793	0.0495006
Ezh2	-0.897874	0.034328	0.197008
Mrpl27	-0.522826	0.00212363	0.0165154
Naa40	-0.698177	0.00444108	0.0319168
Bms1	-0.616487	0.00126943	0.0104065
Rnf10	-0.288019	0.0164459	0.103742
Pold2	-1.1439	4.83238e-06	5.7444e-05
Trnt1	-0.501617	0.00134176	0.0109331
Plagl2	-0.210355	0.448387	1
Cd9	0.530229	0.00302922	0.0226898
Suox	-0.40874	0.115753	0.534982
Gls	-0.0638505	0.421181	1
Mrps24	-1.01424	3.26801e-20	1.24919e-18
Urb1	-0.32133	0.342566	1
Vma21	-0.539919	0.00131472	0.0107422
Snrpd3	-0.7662	2.03046e-26	1.05092e-24
Dusp5	0.584593	0.566858	1
Gmppb	-0.302878	0.141576	0.621249
Vti1a	-0.284827	0.0405125	0.22741
Nop9	-0.417914	0.0263094	0.15643
Malsu1	-0.00300397	0.398557	1
Ubap2	-0.695339	0.00212783	0.0165403
Jpt2	-0.768978	0.0225252	0.136859
Afg3l1	-0.107535	0.198505	0.805917
Taf10	-0.709076	0.00594676	0.0417124
Nup98	0.355869	0.682899	1
Yrdc	-0.275955	0.424909	1
Sac3d1	-2.09112	4.78433e-07	6.41994e-06
Ccdc88b	-0.243742	0.128199	0.57805
Prpf4	-0.681055	0.00164491	0.0131482
Exosc1	-0.405074	0.0022452	0.0173314
Dnajc5	0.218014	0.415624	1
Oxsr1	0.0333387	0.646163	1
Ptcd3	-0.709542	0.00181276	0.0143114
Ikzf4	-0.603683	0.212449	0.847051
Spred2	0.931551	0.267176	1
Mplkip	-0.396418	0.00264848	0.0200361
Commd2	-0.542532	0.000134478	0.00130974
Ranbp3	-0.237569	0.112737	0.522928
Scaf4	-0.216067	0.206574	0.828983
Mtx1	-0.937125	6.15725e-08	9.11539e-07
Rpsa	-0.433209	1.55392e-73	3.23719e-71
Txnrd2	-0.903302	0.0120604	0.0787612
Cab39	0.120733	0.755242	1
Slc39a1	0.342847	0.860019	1
Sdhaf2	-0.378281	0.0207653	0.127562
Rif1	-0.447893	0.00169488	0.013483
Idh3g	-0.462711	0.00196372	0.0153939
Atp6v1b2	-0.199831	0.0375125	0.213083
Hmga1	-1.03492	1.98681e-08	3.0917e-07
Mapk8	0.453971	0.698562	1
Lmnb2	-2.22136	4.69286e-05	0.000494381
Cd3e	0.737732	4.49977e-87	1.41497e-84
Abi2	-0.235678	0.629111	1
Smg1	0.231149	0.565821	1
Atp5g2	-0.701846	1.18912e-32	7.62228e-31
Srebf2	-0.112833	0.199206	0.807999
Ncoa4	-0.188919	0.101707	0.484355
Cox4i1	-0.280577	3.02126e-07	4.15106e-06
2310033P09Rik	0.023902	0.432677	1
Chka	-0.566781	0.089355	0.436457
Mrpl46	-0.502858	0.0063689	0.044449
Xpot	-1.2816	0.0102906	0.0683551
Ncln	-1.91258	7.43385e-08	1.08797e-06
Dlst	0.0904819	0.716466	1
Gid4	-1.15801	1.42476e-05	0.000161092
Scyl2	0.0483367	0.712597	1
Atp6v1h	0.0231286	0.42377	1
Snrnp27	-0.501754	0.000348667	0.0031823
Txndc17	-0.843748	2.59909e-10	5.00191e-09
Tnpo3	-0.00622778	0.332222	1
Ggct	-1.56721	8.69193e-06	0.000100667
Lrrc42	-1.03818	0.00239019	0.0183402
Supv3l1	-0.416738	0.185961	0.765483
Hmgb3	-2.46006	0.00274586	0.0207446
Ptrh2	-1.16271	2.84049e-05	0.000308603
Slc35b2	-0.961854	0.000205608	0.00194365
Xpo6	-0.237633	0.0502262	0.272028
Ddx49	-0.743336	0.00170239	0.0135252
[truncated: 7,454 more rows]
