# Supplementary material for: Endogenous antigens shape the transcriptome and TCR repertoire in an autoimmune arthritis model
Source: J Clin Invest. 2024 Nov 26;135(2):e174647. doi: 10.1172/JCI174647 (PMC11735108; doi:10.1172/JCI174647)
Supplement: Supplemental data set 8 [file jci-135-174647-s222.xlsx]

## Sheet: data_file_S8_gini_coefficients
	Gini Coefficient	Cluster # (merged)	Total Cells	Subgroup	Mouse	Batch/Sample
0	0.0161976	0	2673	SKG_High	1	0
1	3.33067e-16	1	1468	SKG_High	1	0
2	0.00152114	2	3282	SKG_High	1	0
3	0.00649295	3	918	SKG_High	1	0
4	0.00412074	4	725	SKG_High	1	0
5	-2.22045e-16	5	350	SKG_High	1	0
6	0	6	217	SKG_High	1	0
7	1.11022e-16	7	178	SKG_High	1	0
8	3.33067e-16	8	78	SKG_High	1	0
10	0.00222432	0	3140	SKG_Low	1	1
11	0.00167223	1	1791	SKG_Low	1	1
12	0.000615195	2	3249	SKG_Low	1	1
13	2.22045e-16	3	135	SKG_Low	1	1
14	-1.11022e-15	4	295	SKG_Low	1	1
15	0.012522	5	473	SKG_Low	1	1
16	5.55112e-16	6	271	SKG_Low	1	1
17	2.22045e-16	7	156	SKG_Low	1	1
18	0	8	6	SKG_Low	1	1
20	0.0203137	0	3132	WT_High	2	2
21	0.0102989	1	1249	WT_High	2	2
22	0.00331118	2	4214	WT_High	2	2
23	0.0068591	3	1303	WT_High	2	2
24	0.00512793	4	970	WT_High	2	2
25	0.0116926	5	338	WT_High	2	2
26	0.00267376	6	373	WT_High	2	2
27	-6.66134e-16	7	118	WT_High	2	2
28	1.11022e-16	8	99	WT_High	2	2
30	0.00138811	0	3597	WT_Low	2	3
31	0.000660938	1	1512	WT_Low	2	3
32	-2.22045e-16	2	4135	WT_Low	2	3
33	1.11022e-16	3	358	WT_Low	2	3
34	2.22045e-16	4	391	WT_Low	2	3
35	0.00987456	5	401	WT_Low	2	3
36	0	6	437	WT_Low	2	3
37	-2.22045e-16	7	108	WT_Low	2	3
38	0	8	11	WT_Low	2	3
40	0.0028001	0	2849	SKG_High	3	4
41	0.000759301	1	1316	SKG_High	3	4
42	0.00116516	2	3429	SKG_High	3	4
43	0.00245095	3	814	SKG_High	3	4
44	0.00120337	4	830	SKG_High	3	4
45	0.00718244	5	416	SKG_High	3	4
46	-4.44089e-16	6	245	SKG_High	3	4
47	0	7	158	SKG_High	3	4
48	2.22045e-16	8	86	SKG_High	3	4
50	0.0108642	0	3914	SKG_Low	3	5
51	0.0016602	1	1804	SKG_Low	3	5
52	0.00257596	2	3872	SKG_Low	3	5
53	2.22045e-16	3	135	SKG_Low	3	5
54	0.00268813	4	371	SKG_Low	3	5
55	0.0361752	5	540	SKG_Low	3	5
56	0	6	331	SKG_Low	3	5
57	2.22045e-16	7	156	SKG_Low	3	5
58	0	8	8	SKG_Low	3	5
60	0.00956888	0	3624	WT_High	4	6
61	0.00135501	1	1474	WT_High	4	6
62	0.000231267	2	4323	WT_High	4	6
63	0.00166944	3	1196	WT_High	4	6
64	0.00107296	4	931	WT_High	4	6
65	3.33067e-16	5	335	WT_High	4	6
66	0.00414073	6	482	WT_High	4	6
67	1.11022e-16	7	136	WT_High	4	6
68	0	8	90	WT_High	4	6
70	0.0170865	0	2817	WT_Low	4	7
71	0.00668835	1	1188	WT_Low	4	7
72	0.000904703	2	3313	WT_Low	4	7
73	0.0119013	3	332	WT_Low	4	7
74	-2.22045e-16	4	325	WT_Low	4	7
75	0.00660007	5	301	WT_Low	4	7
76	0.00290693	6	343	WT_Low	4	7
77	0	7	98	WT_Low	4	7
78	0	8	7	WT_Low	4	7
