# Supplementary material for: Endogenous antigens shape the transcriptome and TCR repertoire in an autoimmune arthritis model
Source: J Clin Invest. 2024 Nov 26;135(2):e174647. doi: 10.1172/JCI174647 (PMC11735108; doi:10.1172/JCI174647)
Supplement: Supplemental data set 9 [file jci-135-174647-s223.xlsx]

## Sheet: WT_all_cells_enr_v_non_enr
gene	gene	logfoldchange	adj_p_value	Enriched_percent	Not_enriched_percent
Trbv29	Trbv29	7.28843	1.3880526070862226e-289	0.571145	0.017555828444080594
Trbv3	Trbv3	4.95511	5.744815157957539e-63	0.28391793514228986	0.024559967253376995
Izumo1r	Izumo1r	1.06753	1.5988187618288964e-29	0.4639311714096625	0.31009232728430436
Cd5	Cd5	0.466043	1.3028632998423249e-20	0.82859	0.7502160367489881
Ephx1	Ephx1	0.761066	4.064027006869825e-15	0.41363335539377893	0.2983126392868513
Trbv16	Trbv16	4.4114	1.2905938710856713e-13	0.14096624751819986	0.014190203301951154
Cd6	Cd6	0.351781	2.195042789808583e-09	0.6949040370615487	0.6345567835539182
Id2	Id2	0.626061	4.065504623925538e-08	0.3871608206485771	0.29858552781188885
Malat1	Malat1	0.138214	1.4702485865217846e-06	1	0.9996361486332833
Rgs10	Rgs10	0.24792	2.8610971458560764e-06	0.7690271343481139	0.739755
H3f3a	H3f3a	0.144538	2.989605041730788e-06	0.9589675711449371	0.951653
Itm2a	Itm2a	0.532937	4.498620789320671e-05	0.3984116479152879	0.3388820666757629
Cd28	Cd28	0.297973	8.347447616487953e-05	0.585043	0.5364988402237686
Slamf6	Slamf6	0.579427	0.000115129	0.28921244209133024	0.21508163915040707
Adk	Adk	0.658005	0.000127732	0.26604897418927864	0.1964342566061764
Tnfrsf9	Tnfrsf9	1.512	0.000127732	0.14096624751819986	0.0642198
Cd200	Cd200	1.07813	0.000148165	0.16743878226340173	0.0908719
Nr4a1	Nr4a1	0.835387	0.000149876	0.26538716082064856	0.1949788511393096
B4galnt1	B4galnt1	0.255918	0.000583923	0.6459298477829252	0.6100422977213809
Tox	Tox	0.430646	0.00138039	0.3553937789543349	0.2959021239823532
Sept7	Sept7	0.227377	0.0021008	0.6499007279947054	0.6180470277891481
Prkch	Prkch	0.257245	0.00309036	0.5645268034414295	0.5295401828353118
Cd3d	Cd3d	0.10997	0.0042785	0.9497021839841164	0.9462409605676081
Ikzf2	Ikzf2	2.14715	0.00498217	0.088683	0.022922636103151862
Rap1a	Rap1a	0.249851	0.00498217	0.5413633355393779	0.5066630281529995
Id3	Id3	0.488436	0.00518162	0.3084050297816016	0.25005685177604947
Ttc3	Ttc3	0.484118	0.00627514	0.27928524156187956	0.2192204484468095
Btg1	Btg1	0.111885	0.0065988	0.9662475181998676	0.9663437485787056
Igf2r	Igf2r	0.501032	0.00660725	0.27068166776968894	0.2135352708418611
Bcl2	Bcl2	0.34449	0.00806565	0.4109861019192588	0.3632601082457816
Inpp4b	Inpp4b	0.195279	0.011217858444685053	0.6803441429516877	0.6483831354891527
Gm8369	Gm8369	0.321582	0.015708783272031127	0.41495698213103904	0.3688998044298904
Dennd2d	Dennd2d	0.278156	0.0209652	0.46591661151555264	0.4200664028744258
Itga4	Itga4	0.411556	0.021147299315198115	0.32627399073461283	0.27648155728384954
Gm35363	Gm35363	1.15402	0.0212877	0.1158173395102581	0.0568973
Myb	Myb	1.72978	0.0212877	0.0893448	0.030381589120844134
Ftl1	Ftl1	0.0814742	0.0285458	0.9609530112508272	0.9611588666029927
Cd3e	Cd3e	0.0705536	0.0359441	0.9907346128391793	0.9896757174694137
Myl6	Myl6	0.106842	0.0461375	0.9589675711449371	0.9491062900805021
Ikzf3	Ikzf3	0.538258	0.0662746	0.19457313037723362	0.1402192204484468
Cd9	Cd9	0.296121	0.0813782	0.3818663136995367	0.3424296175012507
Mbnl1	Mbnl1	0.141806	0.10284237674521891	0.8100595632031767	0.7866011734206576
Ptprcap	Ptprcap	0.131421	0.10308462409667828	0.8530774321641297	0.8362668849774867
Art2b	Art2b	0.99101	0.10308462409667828	0.11647915287888816	0.0653113
Dad1	Dad1	0.191555	0.14183178735428262	0.5790866975512905	0.5374084686405604
Zfp36l1	Zfp36l1	0.170438	0.16640443818576778	0.6512243547319656	0.6290535316323282
Prr13	Prr13	0.454102	0.21774860675599142	0.22369291859695567	0.18028835220812298
Ndfip1	Ndfip1	0.216517	0.22073761615171317	0.4784910655195235	0.4491290307909219
Tcf25	Tcf25	0.193359	0.22073761615171317	0.5512905360688286	0.5100286532951289
mt-Cytb	mt-Cytb	0.0570814	0.23899636488138276	0.998676	0.998681
Lag3	Lag3	1.65629	0.2633692482092316	0.0714758	0.0243326
Elk3	Elk3	0.51628	0.2826403074102584	0.18067504963600264	0.13594396688952562
Gramd1b	Gramd1b	0.679497	0.28318419050598503	0.13964262078093978	0.0939191
Icos	Icos	0.874256	0.28914281810693065	0.11317008603573792	0.0673125
St13	St13	0.273733	0.2999867566847607	0.3620119126406353	0.3242825305862555
Il6st	Il6st	0.278908	0.32839798014049865	0.3494374586366645	0.30809114476736255
Srgn	Srgn	0.221381	0.32839798014049865	0.5347452018530774	0.511348
Ptpn6	Ptpn6	0.23095	0.3610323110978358	0.41495698213103904	0.3842725246736708
Pou2f2	Pou2f2	0.543179	0.37137473133500226	0.17802779616148245	0.1356710783644881
Dusp2	Dusp2	0.354958	0.3730793754837479	0.2726671078755791	0.232819
Il2rb	Il2rb	0.733171	0.4454582929519456	0.12309728656518862	0.0798654
Ramp1	Ramp1	0.156265	0.46510446458152105	0.5797485109199206	0.5694273889116296
Smarca5	Smarca5	0.262912	0.467993	0.3302448709463931	0.28958020648565064
Cyth3	Cyth3	0.551635	0.47487513858184344	0.15883520847121113	0.11766043571201164
Itgal	Itgal	0.270929	0.49038759659165415	0.31767041694242226	0.2742984490835494
Nrip1	Nrip1	0.619294	0.507073	0.1356717405691595	0.0933734
Son	Son	0.113858	0.5163227387266655	0.7743216412971542	0.7572656569791241
Ifi27l2a	Ifi27l2a	0.140353	0.5221376341163444	0.7365982792852416	0.7241551826079047
eGFP	eGFP	0.977747	0.5255086497379464	0.0972866	0.0548506
mt-Nd1	mt-Nd1	0.0569514	0.5255086497379464	0.9834546657842489	0.9820803201892027
Hivep3	Hivep3	1.18488	0.5255086497379464	0.081403	0.0390231
Sox4	Sox4	0.702181	0.5255086497379464	0.12177365982792852	0.0794106
Ptma	Ptma	0.0637661	0.5255086497379464	0.9814692256783587	0.9808068404056943
Tsc22d4	Tsc22d4	0.148697	0.5265398586035542	0.5671740569159497	0.5412289079910857
Traf1	Traf1	0.417089	0.5503278870005768	0.20383851753805426	0.16400600354755082
Tubb5	Tubb5	0.0604728	0.5665444024831394	0.8457974851091992	0.8590985582389594
Celf2	Celf2	0.18531	0.5882241151141625	0.4831237590999338	0.4519943603038159
Retreg1	Retreg1	0.249335	0.6184036047083852	0.32825943084050296	0.290308
Paip2	Paip2	0.180513	0.6224217727926911	0.5089344804765056	0.47819165870741803
Herc4	Herc4	0.303933	0.6957943533144723	0.26207809397749837	0.22467821894755993
Ptms	Ptms	0.953817	0.6962391652500638	0.0913302	0.051030154182016646
Gnpnat1	Gnpnat1	0.358477	0.7216926433185666	0.21111846459298478	0.1718742893527994
Mtdh	Mtdh	0.202385	0.7456034278145646	0.40900066181336864	0.38027015963978716
Sat1	Sat1	0.17871	0.7456034278145646	0.514891	0.47869195433665346
Rasgrp1	Rasgrp1	0.153791	0.764856	0.5380542686962276	0.5129849456497021
Gng5	Gng5	0.0701633	0.7789241811695734	0.8484447385837194	0.850002
H2afv	H2afv	0.201476	0.8059408722828387	0.3812045003309067	0.34906990494383044
Tcf7	Tcf7	0.102948	0.8396861946984384	0.7220383851753805	0.7139218629189976
Gtf2i	Gtf2i	0.197073	0.8578710918501499	0.3937789543348776	0.362441
Smpdl3a	Smpdl3a	0.303176	0.8587320285803678	0.26207809397749837	0.22890799108564153
Pdia6	Pdia6	0.236775	0.8587320285803678	0.3249503639973527	0.28903442943557556
Lax1	Lax1	0.62257	0.8587320285803678	0.128392	0.0904625
Ift80	Ift80	0.330361	0.8669690258240603	0.23560555923229648	0.1992086232773912
Prrc2c	Prrc2c	0.127826	0.8787757257321677	0.628061	0.6114977031882476
Serp1	Serp1	0.235149	0.8787757257321677	0.33421575115817337	0.3027698185291309
Pacsin1	Pacsin1	0.231691	0.8787757257321677	0.3170086035737922	0.2828489562013917
Hdac1	Hdac1	0.202164	0.922137	0.3825281270681668	0.35111656888161186
Zfp330	Zfp330	0.427585	0.9306662241760212	0.18332230311052283	0.14754172920362033
Fam105a	Fam105a	0.206647	0.9306662241760212	0.3600264725347452	0.32405512348205756
mt-Nd4l	mt-Nd4l	0.0556663	0.9328072910234324	0.999338	0.9960885978077955
Ptprc	Ptprc	0.0864614	0.9328072910234324	0.9232296492389146	0.9120844135170783
Scand1	Scand1	0.131742	0.9466650111317012	0.5651886168100596	0.5475508254877882
Ubb	Ubb	0.0523057	0.9466650111317012	0.9887491727332892	0.9886751262109428
Rilpl2	Rilpl2	0.721082	0.9507965048921893	0.10522832561217736	0.0676764
Ap2m1	Ap2m1	0.173349	1	0.45466578424884185	0.42170373402465094
Mdh2	Mdh2	0.112947	1	0.599603	0.5818438168008369
Gm19585	Gm19585	0.630237	1	0.11912640635340833	0.0830491
Supt4a	Supt4a	0.130405	1	0.5638649900727994	0.5411379451494065
Shisa5	Shisa5	0.049091	1	0.9702183984116479	0.9720744076044936
Ifi214	Ifi214	0.296619	1	0.2468563864990073	0.21403556647109656
Vps36	Vps36	0.312816	1	0.21707478491065518	0.18151635057079182
Ptpn22	Ptpn22	0.372087	1	0.1912640635340834	0.15618319916314186
Laptm4a	Laptm4a	0.162086	1	0.42753143613500993	0.3910037749579297
Arpc3	Arpc3	0.0857882	1	0.7293183322303111	0.7228817028243962
Jund	Jund	0.235098	1	0.30244870946393115	0.27002319552462817
Ube2b	Ube2b	0.126106	1	0.5400397088021178	0.5203074544048756
Dgkz	Dgkz	0.359776	1	0.19788219722038386	0.16346022649747577
Ppig	Ppig	0.199144	1	0.356717	0.3232819393277846
Gspt1	Gspt1	0.260202	1	0.27068166776968894	0.23891390367035067
Litaf	Litaf	1.31123	1	0.0615486	0.025742484195206257
Peli1	Peli1	0.13095	1	0.5837193911317009	0.5618774730522581
Med28	Med28	0.138049	1	0.500993	0.474007
Clec2d	Clec2d	0.135392	1	0.6221045665122436	0.5978532769363715
Zap70	Zap70	0.15535	1	0.4493712772998015	0.4232955837540365
Gimap5	Gimap5	0.195926	1	0.357379	0.3246463819529722
Pak2	Pak2	0.157467	1	0.4599602911978822	0.43525719743484786
Stap1	Stap1	0.541991	1	0.128392	0.0943739
Hif1a	Hif1a	0.268344	1	0.24818001323626737	0.21608223040887797
Tuba1c	Tuba1c	0.297499	1	0.2316346790205162	0.2009369172692955
Ubap2l	Ubap2l	0.204605	1	0.3057577763070814	0.2703415654705053
Gnai2	Gnai2	0.178853	1	0.37789543348775645	0.34506753990994676
Gpr83	Gpr83	0.80981	1	0.0866976	0.052849411015600124
Cox7c	Cox7c	0.0688954	1	0.7941760423560555	0.7901942056669851
Hsp90ab1	Hsp90ab1	0.0884528	1	0.8894771674387822	0.8797016418792923
Tet3	Tet3	0.277979	1	0.2442091330244871	0.21235275390003183
Slc29a1	Slc29a1	0.579384	1	0.12905360688285902	0.0972848
Rasal3	Rasal3	0.131978	1	0.5181998676373263	0.4935643789511984
Ubl5	Ubl5	0.101158	1	0.6889477167438782	0.6713967344339837
Ppp1r35	Ppp1r35	0.387146	1	0.16346790205162146	0.13094101059717106
Git2	Git2	0.163881	1	0.42091330244870945	0.3933688088415882
Atp5a1	Atp5a1	0.10547	1	0.7180675049636003	0.6956383317414836
Larp7	Larp7	0.325787	1	0.19060225016545335	0.15718379042161276
Thoc7	Thoc7	0.18471	1	0.37127729980145596	0.34106517487606314
Csnk1d	Csnk1d	0.307683	1	0.20383851753805426	0.17160140082776185
Zfp706	Zfp706	0.139874	1	0.485771	0.45908946195479144
Stk17b	Stk17b	0.0836649	1	0.785572	0.7766407422567881
Matr3	Matr3	0.135636	1	0.4804765056254136	0.4514940646745804
St6galnac3	St6galnac3	0.836503	1	0.0774322	0.0443899
Ttc39b	Ttc39b	0.448472	1	0.14956982131039048	0.11911584117887843
Ms4a4c	Ms4a4c	0.508553	1	0.11978821972203839	0.0871424
Swt1	Swt1	0.349947	1	0.17339510258107213	0.14149270023195526
Fam46c	Fam46c	0.319648	1	0.18663136995367308	0.15486423795879384
Foxp1	Foxp1	0.0911744	1	0.7452018530774321	0.7364351662345932
Rtn4	Rtn4	0.233079	1	0.28325612177365983	0.25410469823077275
Ppp2r5c	Ppp2r5c	0.290604	1	0.22104566512243548	0.19161322599718014
Atp2b1	Atp2b1	0.27513	1	0.21508934480476505	0.1834265702460545
Mkrn1	Mkrn1	0.192567	1	0.30774321641297153	0.2749351889753036
Chfr	Chfr	0.29014	1	0.1985440105890139	0.1662345931686906
Mob4	Mob4	0.192644	1	0.3070814030443415	0.2757083731295766
Tagap	Tagap	0.501973	1	0.12442091330244871	0.0933279
Set	Set	0.190912	1	0.36598279285241564	0.3390639923591213
Smarcb1	Smarcb1	0.27336	1	0.21906022501654535	0.18838404511756948
Cotl1	Cotl1	0.103567	1	0.7306419589675711	0.7122390503479329
Rhoa	Rhoa	0.0729814	1	0.8259430840502978	0.819166
Snrpe	Snrpe	0.0938716	1	0.7200529450694904	0.7023241006049029
Pdcd1	Pdcd1	1.20086	1	0.060225016545334215	0.028698776549779415
Slc38a1	Slc38a1	0.293814	1	0.20185307743216413	0.17087369809432848
Neurl3	Neurl3	0.488516	1	0.12442091330244871	0.0935553
H3f3b	H3f3b	0.0522443	1	0.9801455989410987	0.9784418065220357
Tank	Tank	0.335736	1	0.1872931833223031	0.15786601173420658
Ppp1r12a	Ppp1r12a	0.166269	1	0.37657180675049634	0.34906990494383044
Ddx50	Ddx50	0.195245	1	0.31039046988749175	0.27966525674262066
Rheb	Rheb	0.220723	1	0.27200529450694905	0.2430072315459135
Arhgap9	Arhgap9	0.18047	1	0.3759099933818663	0.3512530131441306
Foxp3	Foxp3	1.50624	1	0.0502978	0.0192841
Hspe1	Hspe1	0.120433	1	0.5043017868960953	0.48965297675899394
Pgam1	Pgam1	0.172439	1	0.3375248180013236	0.31018329012598356
Vmp1	Vmp1	0.336316	1	0.17935142289874256	0.15081639150407058
Stat6	Stat6	0.254617	1	0.23097286565188616	0.2027106926820394
Arpc2	Arpc2	0.0281586	1	0.884844	0.8967116932732978
Gm12840	Gm12840	0.673308	1	0.0900066	0.059580661299859006
Hmgb1	Hmgb1	0.0677964	1	0.8219722038385175	0.8137081002410516
Eif1	Eif1	0.0409311	1	0.9821310390469887	0.9814435802974485
Tmbim6	Tmbim6	0.0666072	1	0.7663798808735937	0.7595397280211034
Pnrc1	Pnrc1	0.0845032	1	0.7041694242223693	0.6919998180743167
Crlf2	Crlf2	0.374843	1	0.15751158173395102	0.128303
Trbv15	Trbv15	2.01811	1	0.0489742	0.0191477
Tsnax	Tsnax	0.255124	1	0.20516214427531437	0.17478510028653296
Cd84	Cd84	0.140369	1	0.43216412971542023	0.40464820120980577
Trav14d-3-dv8	Trav14d-3-dv8	0.423848	1	0.16942422236929186	0.14244781006958657
Dnajc2	Dnajc2	0.209693	1	0.2786234281932495	0.25187610860963294
Pfdn1	Pfdn1	0.195168	1	0.2825943084050298	0.25606039932687497
Ube2i	Ube2i	0.092293	1	0.628723	0.6129985900759539
Sigirr	Sigirr	0.283425	1	0.1872931833223031	0.1581389002592441
Sesn1	Sesn1	0.176425	1	0.37061548643282594	0.34897894210215125
Arl6ip1	Arl6ip1	0.0662956	1	0.6770350761085374	0.6856324191567744
Cast	Cast	0.173948	1	0.35274652547981467	0.3299677081912039
Fus	Fus	0.0720893	1	0.714097	0.7069632055305408
Fam169b	Fam169b	0.204318	1	0.26935804103242883	0.24387137854186564
Uckl1	Uckl1	0.328859	1	0.1654533421575116	0.137445
Bcas2	Bcas2	0.132578	1	0.4401058901389808	0.4176104061490881
Eif1ax	Eif1ax	0.196903	1	0.285903	0.26001728293991905
Snx4	Snx4	0.191924	1	0.2872270019854401	0.2596989129940419
Klhl24	Klhl24	0.256382	1	0.21376571806750497	0.18606449265475053
Il27ra	Il27ra	0.104215	1	0.528127	0.5113930959203166
Izumo4	Izumo4	0.245516	1	0.2131039046988749	0.18529130850047756
Nktr	Nktr	0.167406	1	0.3494374586366645	0.32414608632373676
Bmyc	Bmyc	0.315448	1	0.17074784910655194	0.14331195706553873
Brd9	Brd9	0.234361	1	0.23295830575777632	0.20671305771592305
Hnrnpl	Hnrnpl	0.118263	1	0.4983454665784249	0.46859507891026514
Slc22a2	Slc22a2	1.11634	1	0.054268696227663796	0.0260609
Setx	Setx	0.141744	1	0.3957643944407677	0.36962750716332377
Smc4	Smc4	0.100022	1	0.6346790205162144	0.6292809387365261
Rictor	Rictor	0.312369	1	0.16743878226340173	0.14085596034020104
Bcl2l11	Bcl2l11	0.493354	1	0.11118464592984778	0.0839587
Ndrg1	Ndrg1	0.734637	1	0.0754467	0.0479829
Fam168a	Fam168a	0.358857	1	0.13964262078093978	0.11224814663210078
Jarid2	Jarid2	0.291214	1	0.19391131700860356	0.16819029426479284
Plcxd2	Plcxd2	0.392516	1	0.1171409662475182	0.0891891
Sdcbp	Sdcbp	0.121735	1	0.4493712772998015	0.42934461272570157
Emc9	Emc9	0.29753	1	0.17802779616148245	0.15254468549597489
Map1lc3b	Map1lc3b	0.116731	1	0.4632693580410324	0.4458998499113112
Derl1	Derl1	0.181623	1	0.2799470549305096	0.2549233638058853
Ssu72	Ssu72	0.106112	1	0.5175380542686963	0.5014781461772866
Pon2	Pon2	0.287145	1	0.17207147584381205	0.14508573247828263
Hspa4l	Hspa4l	0.59056	1	0.0833885	0.0561241
Cdc5l	Cdc5l	0.206057	1	0.24751819986763732	0.22176740801382636
Setd5	Setd5	0.350732	1	0.14824619457313037	0.12266339200436621
Foxn3	Foxn3	0.28797	1	0.1628060886829914	0.1360349297312048
Actr2	Actr2	0.115503	1	0.4745201853077432	0.4520398417246555
Ucp2	Ucp2	0.0423634	1	0.899404	0.9019420566698504
H2afz	H2afz	0.0965504	1	0.5903375248180013	0.579843
Tcof1	Tcof1	0.161132	1	0.342819	0.3193250557147405
Bin1	Bin1	0.154682	1	0.3540701522170748	0.3309228180288352
Ppip5k2	Ppip5k2	0.474572	1	0.10191925876902713	0.0753172
Nfatc1	Nfatc1	0.277745	1	0.19258769027134348	0.16905444126074498
Arf5	Arf5	0.233743	1	0.2058239576439444	0.17942420521217084
Ctsw	Ctsw	0.233953	1	0.21244209133024486	0.18729249101741938
Tmem11	Tmem11	0.315739	1	0.1542025148908008	0.12825760676763542
Rnh1	Rnh1	0.285245	1	0.1846459298477829	0.16045845272206305
Arhgef1	Arhgef1	0.0391628	1	0.9046988749172733	0.9103106381043343
Ptk2b	Ptk2b	0.180218	1	0.27332892124420916	0.2492381862009369
Xlr4b	Xlr4b	0.16648	1	0.31634679020516215	0.2922181288943467
Prkca	Prkca	0.26775	1	0.1886168100595632	0.16382407786419248
Spcs3	Spcs3	0.266527	1	0.18927862342819324	0.1644608177559467
Bcl2a1b	Bcl2a1b	0.56692	1	0.0933157	0.067358
Itm2b	Itm2b	0.0523168	1	0.9450694904037061	0.9396916359667076
Calm2	Calm2	0.0883939	1	0.5923229649238915	0.576432
Kdm6b	Kdm6b	0.324247	1	0.14626075446724024	0.12034383954154727
Snx3	Snx3	0.103136	1	0.4692256783587028	0.4549051712375495
Cldn10	Cldn10	3.04638	1	0.0304434	0.00427525
Vapa	Vapa	0.184958	1	0.2700198544010589	0.2461909310046846
Sf3b2	Sf3b2	0.101228	1	0.5400397088021178	0.5195797516714422
Ankrd12	Ankrd12	0.146079	1	0.37061548643282594	0.3497976076772638
Snx6	Snx6	0.180916	1	0.25215089344804764	0.22699777141037886
Nab2	Nab2	0.398234	1	0.11647915287888816	0.0904171
Tmbim4	Tmbim4	0.345388	1	0.15684976836532097	0.13344248874334835
Mplkip	Mplkip	0.231583	1	0.1985440105890139	0.1731932505571474
Phf5a	Phf5a	0.173958	1	0.2753143613500993	0.24960203756765362
Ctla4	Ctla4	0.812455	1	0.0694904	0.0442534
Ddx5	Ddx5	0.0556942	1	0.9596293845135672	0.9530176922727066
Ttc14	Ttc14	0.175321	1	0.28325612177365983	0.2582889889480147
2310001H17Rik	2310001H17Rik	0.24421	1	0.2031767041694242	0.17833265111202073
Dhx30	Dhx30	0.253334	1	0.1912640635340834	0.1676445172147178
Trac	Trac	0.101352	1	0.5817339510258107	0.5570109610224223
Taf15	Taf15	0.144789	1	0.3613500992720053	0.3404284349843089
Dlgap4	Dlgap4	0.388532	1	0.11647915287888816	0.0910083
Mfsd14a	Mfsd14a	0.265845	1	0.1654533421575116	0.13976440624005093
Rp9	Rp9	0.143033	1	0.34215751158173396	0.3194160185564197
Ncl	Ncl	0.0865129	1	0.5876902713434812	0.5782053031336699
Nfkb1	Nfkb1	0.357696	1	0.14890800794176043	0.12634738709237275
Sf3b1	Sf3b1	0.0547991	1	0.727995	0.7265202164915632
Rnf19a	Rnf19a	0.278579	1	0.17141	0.14717787783690361
Ist1	Ist1	0.204887	1	0.2243547319655857	0.19961795606494748
Mre11a	Mre11a	0.480936	1	0.0926539	0.0674944
Hmgb2	Hmgb2	0.151036	1	0.3600264725347452	0.34897894210215125
Mmd	Mmd	1.21032	1	0.0469887	0.022103970528039297
Ctps2	Ctps2	0.25482	1	0.16942422236929186	0.1451312138991222
Mrps6	Mrps6	0.273104	1	0.18596955658504302	0.16382407786419248
Rab1b	Rab1b	0.137731	1	0.34679020516214426	0.326102
Smarcc2	Smarcc2	0.233978	1	0.18067504963600264	0.15609223632146269
Pip5k1a	Pip5k1a	0.338679	1	0.12905360688285902	0.10428889798517306
Med15	Med15	0.237264	1	0.19060225016545335	0.1669168144812844
Ikbke	Ikbke	0.16043	1	0.3256121773659828	0.3056806294628644
Ndufv2	Ndufv2	0.127181	1	0.37260092653871607	0.3548915268112976
Actn4	Actn4	0.171502	1	0.271343	0.24919270478009733
Mrps21	Mrps21	0.0959714	1	0.47054930509596293	0.4479465138490926
Yipf3	Yipf3	0.197534	1	0.22236929185969556	0.1977532178105244
Nudt14	Nudt14	0.354893	1	0.11647915287888816	0.0911448
Ube2v1	Ube2v1	0.118623	1	0.3798808735936466	0.3542547869195434
Eif4e	Eif4e	0.180273	1	0.24354731965585705	0.22008459544276163
Arfgef1	Arfgef1	0.380595	1	0.11780277961614824	0.0934643
Rrp1	Rrp1	0.113688	1	0.4381204500330907	0.4200664028744258
Mrps35	Mrps35	0.203976	1	0.2256783587028458	0.2037567653613499
Isg15	Isg15	0.303218	1	0.1628060886829914	0.13908218492745714
Eif3i	Eif3i	0.0959243	1	0.5440105890138981	0.5271296675308137
Uba1	Uba1	0.167611	1	0.30509596293845137	0.28603265566016284
Psip1	Psip1	0.237425	1	0.18663136995367308	0.16295993086824032
Egr1	Egr1	0.608826	1	0.0714758	0.046936826306453815
Baz2a	Baz2a	0.182766	1	0.26075446724023826	0.23859553372447356
Tbce	Tbce	0.28591	1	0.14626075446724024	0.12184472642925365
Ptp4a2	Ptp4a2	0.115292	1	0.4056915949702184	0.379952
Timm17b	Timm17b	0.181995	1	0.24553275976174718	0.22345022058489108
Cd53	Cd53	0.0598528	1	0.7246856386499008	0.7231545913494337
Fam3c	Fam3c	0.230018	1	0.20780939774983453	0.18661026970482558
Map3k11	Map3k11	0.433007	1	0.0972866	0.0730886
Cxcr5	Cxcr5	2.25459	1	0.031105228325612178	0.00704962
Ctsb	Ctsb	0.124751	1	0.3759099933818663	0.35857552189930414
Isy1	Isy1	0.189313	1	0.2131039046988749	0.18729249101741938
Chmp4b	Chmp4b	0.384126	1	0.11912640635340833	0.0963751
Prdx6	Prdx6	0.0849711	1	0.5373924553275976	0.5276299631600491
Myo1g	Myo1g	0.149775	1	0.30774321641297153	0.2871696911811525
Psmc3	Psmc3	0.137261	1	0.33355393778954334	0.3168690589894028
Ybx1	Ybx1	0.0929694	1	0.5314361350099271	0.5212625642425069
Isyna1	Isyna1	0.201546	1	0.2243547319655857	0.20261972984036022
Ccs	Ccs	0.190493	1	0.24884182660489743	0.2279528812480102
Tnip1	Tnip1	0.191693	1	0.22501654533421575	0.2027106926820394
Sh2d1a	Sh2d1a	0.169316	1	0.29781601588352086	0.278301
Wdr82	Wdr82	0.221307	1	0.19655857048312375	0.17451221176149542
Snrnp48	Snrnp48	0.119902	1	0.39113170086035737	0.37144676399690724
Hnrnph2	Hnrnph2	0.17514	1	0.23759099933818664	0.21462682494201119
Ralbp1	Ralbp1	0.207159	1	0.20648577101257445	0.1841087915586483
Rasa1	Rasa1	0.363543	1	0.1184645929847783	0.0953291
Eprs	Eprs	0.190678	1	0.2342819324950364	0.21339882657934234
Wasf2	Wasf2	0.117651	1	0.3812045003309067	0.3614408514121981
Eif5a	Eif5a	0.0505108	1	0.7749834546657842	0.7775503706735798
Kmt2e	Kmt2e	0.0836016	1	0.557247	0.5435939418747442
Tnfrsf14	Tnfrsf14	0.159251	1	0.28524156187954997	0.26301905671533177
Ndufaf7	Ndufaf7	0.563389	1	0.0787558	0.0555328
Csnk2b	Csnk2b	0.118446	1	0.42223692918596956	0.406058
B3gnt2	B3gnt2	0.437124	1	0.0860357	0.0622641
Akr1a1	Akr1a1	0.125634	1	0.37260092653871607	0.3494792377313867
Gpr174	Gpr174	0.37736	1	0.11515552614162806	0.0922818
Phb2	Phb2	0.109602	1	0.41760423560555926	0.40069131759676174
Nmd3	Nmd3	0.27025	1	0.14956982131039048	0.12652931277573112
Kat7	Kat7	0.287341	1	0.1502316346790205	0.12807568108427708
Fgfr1op2	Fgfr1op2	0.123379	1	0.32759761747187294	0.30317915131668716
Cox7a2	Cox7a2	0.0845143	1	0.628061	0.6107245190339746
Cstf3	Cstf3	0.34243	1	0.13037723362011913	0.10842770728157548
Pfkp	Pfkp	0.240292	1	0.19192587690271343	0.17169236366944104
Rbm38	Rbm38	0.0781376	1	0.6254136333553938	0.6066766725792514
Gemin7	Gemin7	0.255318	1	0.16677696889477167	0.14504025105744303
Pafah1b1	Pafah1b1	0.096569	1	0.48510919920582396	0.46259153135943964
Rrp36	Rrp36	0.380196	1	0.1171409662475182	0.0950107
Hcls1	Hcls1	0.12214	1	0.35340833884844475	0.3387456224132442
Pde2a	Pde2a	1.04187	1	0.0476506	0.024923818620093692
Tnfrsf4	Tnfrsf4	0.388061	1	0.11052283256121774	0.088143
Sf3a3	Sf3a3	0.199783	1	0.228326	0.2089871287579024
Ggta1	Ggta1	0.876989	1	0.050959629384513566	0.028107518078864784
Swap70	Swap70	1.57762	1	0.0344143	0.011597762314094692
Dpp4	Dpp4	0.313884	1	0.13302448709463932	0.11070177832355482
Ncbp2	Ncbp2	0.280053	1	0.1442753143613501	0.12207213353345159
Tmed9	Tmed9	0.0858263	1	0.4956982131039047	0.48160276527038703
Ppm1b	Ppm1b	0.200006	1	0.21178027796161483	0.18906626643016328
Rbbp4	Rbbp4	0.0914662	1	0.4990072799470549	0.4845135762041206
9530068E07Rik	9530068E07Rik	0.227472	1	0.16677696889477167	0.1434484013280575
Nfkbia	Nfkbia	0.0967441	1	0.4454003970880212	0.43066357393004956
Nfx1	Nfx1	0.220756	1	0.18530774321641297	0.16318733797243826
Ncstn	Ncstn	0.231702	1	0.17207147584381205	0.14917906035384546
Capza2	Capza2	0.106268	1	0.4328259430840503	0.4209305498703779
Ssr2	Ssr2	0.157754	1	0.28457974851091994	0.26765816164096967
Ddx27	Ddx27	0.223137	1	0.20052945069490405	0.1809250920998772
Ipcef1	Ipcef1	0.177009	1	0.24619457313037724	0.2258152544685496
Slamf1	Slamf1	0.411179	1	0.10125744540039709	0.0793196
Chd6	Chd6	0.272362	1	0.15221707478491064	0.13135034338472734
Ak2	Ak2	0.12968	1	0.30244870946393115	0.2817119206804021
Slc25a3	Slc25a3	0.0630717	1	0.7167438782263402	0.708691
Stau1	Stau1	0.35753	1	0.11383189940436797	0.0918725
Mrrf	Mrrf	0.399516	1	0.0979484	0.0756811
Panx1	Panx1	0.223962	1	0.1786896095301125	0.15700186473825442
Lage3	Lage3	0.200614	1	0.20052945069490405	0.1799245008414063
Itgb1bp1	Itgb1bp1	0.214917	1	0.18266048974189278	0.1605948969845818
Rpa2	Rpa2	0.272054	1	0.14228987425545997	0.12048028380406604
Dynlrb1	Dynlrb1	0.135674	1	0.3110522832561218	0.2882612452813026
Zfpl1	Zfpl1	0.317349	1	0.11052283256121774	0.0879156
Sptan1	Sptan1	0.166069	1	0.27796161482461945	0.2618820211943421
Zdhhc20	Zdhhc20	0.0749856	1	0.528127	0.5243553008595988
Tgfbr2	Tgfbr2	0.091354	1	0.48510919920582396	0.47082366853140495
Ccnk	Ccnk	0.284361	1	0.1356717405691595	0.11411288488652385
Eif3f	Eif3f	0.0562122	1	0.8199867637326274	0.8141629144494474
Arf4	Arf4	0.122104	1	0.37193911317008604	0.35393641697366623
Mrpl12	Mrpl12	0.158577	1	0.2402382528127068	0.21994815118024288
Smc1a	Smc1a	0.129623	1	0.32759761747187294	0.31222995406376497
Taf1c	Taf1c	0.207045	1	0.17339510258107213	0.15127120571246647
Rab6a	Rab6a	0.241	1	0.1442753143613501	0.122027
Zfand5	Zfand5	0.232374	1	0.16677696889477167	0.14558602810751808
Zfp644	Zfp644	0.235392	1	0.18596955658504302	0.1661436303270114
Gm43352	Gm43352	0.294499	1	0.11912640635340833	0.0969209
Zkscan3	Zkscan3	0.293482	1	0.13236267372600927	0.11083822258607359
Tuba1b	Tuba1b	0.0734046	1	0.6518861681005956	0.6490653568017465
Atp6v1f	Atp6v1f	0.0803169	1	0.5605559232296492	0.5441397189248192
Rab11a	Rab11a	0.151662	1	0.2640635340833885	0.2436894528585073
Kdm5a	Kdm5a	0.168106	1	0.23891462607544672	0.21867467139673444
Ube2d2a	Ube2d2a	0.0715899	1	0.5737921906022502	0.5685632419156774
Mndal	Mndal	0.101334	1	0.4447385837193911	0.4312548324009642
Xiap	Xiap	0.260941	1	0.16677696889477167	0.1483149133578933
AY036118	AY036118	0.124081	1	0.5195234943745863	0.5122572429162687
Hnrnpu	Hnrnpu	0.0468384	1	0.7160820648577101	0.7176513394278438
Irak2	Irak2	0.447436	1	0.0880212	0.0670396
Dnajb6	Dnajb6	0.119938	1	0.3454665784248842	0.32905807977441215
Wapl	Wapl	0.270791	1	0.12772998014559894	0.10606267339791695
Luc7l2	Luc7l2	0.0887292	1	0.485771	0.46968663301041524
Ube2l3	Ube2l3	0.108501	1	0.33620119126406356	0.31950698139809885
Asna1	Asna1	0.211702	1	0.18927862342819324	0.16946377404830126
Hspa5	Hspa5	0.0779021	1	0.5228325612177366	0.5158502751625961
Nr3c1	Nr3c1	0.242534	1	0.17008603573792191	0.15031609587483513
Ptbp1	Ptbp1	0.114592	1	0.3831899404367968	0.36912721153408834
Itpkb	Itpkb	0.134865	1	0.2627399073461284	0.2412789375540092
Arhgap45	Arhgap45	0.0207884	1	0.9192587690271343	0.9256833583481148
Usp28	Usp28	0.327587	1	0.12442091330244871	0.10451630508937099
Ube2g1	Ube2g1	0.195753	1	0.1899404367968233	0.1693728112066221
Ogt	Ogt	0.112955	1	0.35936465916611515	0.339428
Pdia3	Pdia3	0.0520587	1	0.6690933156849769	0.6648019284122436
Nol8	Nol8	0.271629	1	0.14361350099272005	0.12293628052940374
Gabarap	Gabarap	0.0497627	1	0.6108537392455328	0.6149088097512166
Ccnd3	Ccnd3	0.0737902	1	0.5294506949040371	0.5198981216173193
Rbx1	Rbx1	0.0754625	1	0.6532097948378557	0.6403329240005458
Amd1	Amd1	0.231568	1	0.16346790205162146	0.14358484559057624
Ypel5	Ypel5	0.184956	1	0.2097948378557247	0.19011233910947378
Nop9	Nop9	0.349176	1	0.0939775	0.0724974
Cbl	Cbl	0.135398	1	0.24354731965585705	0.22190385227634513
Skil	Skil	0.260551	1	0.13765718067504965	0.11734206576613454
Clint1	Clint1	0.287777	1	0.128392	0.10779096738982126
Adam19	Adam19	1.01597	1	0.045665122435473195	0.025151225724291626
Taf1d	Taf1d	0.113218	1	0.3540701522170748	0.33447
Ifi209	Ifi209	0.205514	1	0.1886168100595632	0.16932732978578252
Wdr43	Wdr43	0.163364	1	0.23957643944407678	0.22058489107199708
Znrd1	Znrd1	0.166133	1	0.22369291859695567	0.20421157956974575
Ptpn7	Ptpn7	0.160641	1	0.25347452018530775	0.23791331241187974
Exoc6	Exoc6	0.304482	1	0.13368630046326935	0.11511347614499477
Pigs	Pigs	0.198798	1	0.17604235605559232	0.15559194069222723
Becn1	Becn1	0.137773	1	0.26538716082064856	0.24714604084231592
Ciao1	Ciao1	0.306451	1	0.10919920582395765	0.0886433
Ctu2	Ctu2	0.267989	1	0.13898080741230973	0.11979806249147223
Grasp	Grasp	0.337189	1	0.12905360688285902	0.11015600127347978
Rgs3	Rgs3	0.201527	1	0.1886168100595632	0.16991858825669715
Max	Max	0.105905	1	0.33620119126406356	0.32273616227770957
Kdm5b	Kdm5b	0.207307	1	0.1614824619457313	0.1409469231818802
Uimc1	Uimc1	0.177396	1	0.20052945069490405	0.18219857188338565
Tgfb1	Tgfb1	0.145978	1	0.26538716082064856	0.24455359985445946
Cdk2ap2	Cdk2ap2	0.0683492	1	0.7392455327597618	0.7278391776959112
Hmox2	Hmox2	0.150869	1	0.2872270019854401	0.27366170919179517
Nubp2	Nubp2	0.269863	1	0.12243547319655856	0.10206030836403329
Xist	Xist	0.0799907	1	0.6810059563203177	0.6620275617410288
Trim11	Trim11	0.209342	1	0.15684976836532097	0.13689907672715695
Sh2d2a	Sh2d2a	0.137484	1	0.26075446724023826	0.24132441897484877
Eif4g2	Eif4g2	0.0491283	1	0.7015221707478491	0.6980033656251421
Itgb2	Itgb2	0.0569548	1	0.5751158173395102	0.56729
Tnfsf8	Tnfsf8	0.26396	1	0.1542025148908008	0.136126
Eif5b	Eif5b	0.121344	1	0.32958305757776307	0.3131850639013963
9030624J02Rik	9030624J02Rik	0.2582	1	0.13302448709463932	0.1132487378905717
Adora2a	Adora2a	0.532708	1	0.0635341	0.0435712
Rab4b	Rab4b	0.125746	1	0.31502316346790205	0.30299722563332876
Samsn1	Samsn1	0.257502	1	0.15089344804765056	0.13280574885159413
Appbp2	Appbp2	0.332059	1	0.10919920582395765	0.0899168
Gm45716	Gm45716	1.48271	1	0.031105228325612178	0.011370355209896757
Dusp1	Dusp1	0.32405	1	0.11449371277299801	0.095511
Igf1r	Igf1r	0.964678	1	0.0430179	0.0234229
Zc3h15	Zc3h15	0.0987506	1	0.3878226340172071	0.37317505798881156
Crebrf	Crebrf	0.239049	1	0.14758438120450032	0.12889434665938965
Psenen	Psenen	0.0679174	1	0.5618795499669094	0.5525083003593032
Sptlc2	Sptlc2	0.199673	1	0.16479152878888154	0.1451312138991222
Epc1	Epc1	0.130781	1	0.28921244209133024	0.27047800973302405
Sertad2	Sertad2	0.262107	1	0.13765718067504965	0.1192068040205576
Emc3	Emc3	0.167124	1	0.19258769027134348	0.17301132487378906
Sh3kbp1	Sh3kbp1	0.0877077	1	0.49040370615486434	0.47778232591986175
Ankra2	Ankra2	0.196655	1	0.18199867637326275	0.16255059808068403
Bnip3l	Bnip3l	0.0675919	1	0.5459960291197882	0.5332696593441579
Mapre2	Mapre2	0.327488	1	0.11317008603573792	0.094283
Rbm39	Rbm39	0.0488118	1	0.9066843150231635	0.9008505025697002
2810474O19Rik	2810474O19Rik	0.170348	1	0.2600926538716082	0.2468276708964388
Trpc4ap	Trpc4ap	0.320164	1	0.11383189940436797	0.0952836
Arhgef3	Arhgef3	0.144651	1	0.2680344142951688	0.25396825396825395
Rnf4	Rnf4	0.181557	1	0.1899404367968233	0.17155591940692227
Gpkow	Gpkow	0.23618	1	0.13831899404367967	0.1198890253331514
Slc38a9	Slc38a9	0.318248	1	0.11317008603573792	0.0947833
Eya3	Eya3	0.372044	1	0.0986102	0.0803202
Stk25	Stk25	0.300778	1	0.1158173395102581	0.0970574
Ost4	Ost4	0.0742783	1	0.6260754467240238	0.6091326693045891
Plgrkt	Plgrkt	0.149632	1	0.23097286565188616	0.21298949379178606
Lbh	Lbh	0.0949937	1	0.41760423560555926	0.40019102196752626
Tnfrsf18	Tnfrsf18	0.129715	1	0.27928524156187956	0.263656
Ndufc2	Ndufc2	0.0881398	1	0.4010589013898081	0.38108882521489973
Pa2g4	Pa2g4	0.097161	1	0.36068828590337526	0.34652294537681355
Ncoa5	Ncoa5	0.391613	1	0.0800794	0.060854141083367445
Sf3b4	Sf3b4	0.144512	1	0.25479814692256786	0.23659435120753172
Rasl11b	Rasl11b	0.427021	1	0.0794176	0.0603084
Hivep2	Hivep2	0.281544	1	0.13964262078093978	0.12279983626688498
Pura	Pura	0.17475	1	0.1813368630046327	0.16127711829717561
Preb	Preb	0.165797	1	0.20052945069490405	0.181607
Epb41l2	Epb41l2	0.340142	1	0.0959629	0.077182
Rhog	Rhog	0.0757542	1	0.5294506949040371	0.521581
Scaper	Scaper	0.291855	1	0.12309728656518862	0.10538045208532315
Tle3	Tle3	0.187864	1	0.18199867637326275	0.16391504070587165
Hat1	Hat1	0.250646	1	0.1317008603573792	0.11302133078637376
Rel	Rel	0.210423	1	0.14096624751819986	0.12138991222085778
Fam107b	Fam107b	0.0978262	1	0.3825281270681668	0.36762632464638195
AC125141.3	AC125141.3	1.38138	1	0.031105228325612178	0.0122345
Cndp2	Cndp2	0.267839	1	0.12971542025148908	0.1118388138445445
Cabin1	Cabin1	0.163132	1	0.21906022501654535	0.20261972984036022
Prdx5	Prdx5	0.0974276	1	0.40370615486432826	0.3883658525492336
Meaf6	Meaf6	0.217674	1	0.1528788881535407	0.13457952426433803
Rnf6	Rnf6	0.181466	1	0.19258769027134348	0.1746486560240142
Taco1	Taco1	0.433661	1	0.0767704	0.0580343
Rprd2	Rprd2	0.256683	1	0.13765718067504965	0.12038932096238686
Ptpn1	Ptpn1	0.085229	1	0.4056915949702184	0.3949151771501342
Mea1	Mea1	0.14407	1	0.24090006618133686	0.22522399599763496
Ywhah	Ywhah	0.0858716	1	0.45929847782925215	0.441852
Mdm2	Mdm2	0.15386	1	0.18067504963600264	0.1609587483512985
Tma7	Tma7	0.0404094	1	0.728657	0.7268840678582799
Arhgap18	Arhgap18	0.504723	1	0.0681668	0.0497112
Wdr83	Wdr83	0.393309	1	0.0906684	0.0731341
Ypel3	Ypel3	0.102879	1	0.40900066181336864	0.4009187247009597
Junb	Junb	0.0874933	1	0.49106551952349436	0.4866966844044208
Irf2	Irf2	0.0787507	1	0.4599602911978822	0.44617273843634875
Fam120c	Fam120c	0.6825	1	0.0522833	0.0339291
Sfxn3	Sfxn3	0.16662	1	0.19920582395764394	0.18242597898758356
Lrmp	Lrmp	0.247964	1	0.14824619457313037	0.1308045663346523
Ciz1	Ciz1	0.296586	1	0.11449371277299801	0.0965571
Zfr	Zfr	0.178925	1	0.2031767041694242	0.1862009369172693
Slc44a2	Slc44a2	0.0856539	1	0.47054930509596293	0.4630008641469959
Ube2k	Ube2k	0.142221	1	0.2501654533421575	0.2341838359030336
Snu13	Snu13	0.0731094	1	0.45400397088021177	0.4439896302360486
Med14	Med14	0.343216	1	0.10125744540039709	0.0834584
Hip1r	Hip1r	1.15667	1	0.0350761	0.016919088552326374
Smap1	Smap1	0.500283	1	0.0668432	0.0487561
Alkbh8	Alkbh8	0.437159	1	0.0701522	0.0518488
Gtf2f2	Gtf2f2	0.257868	1	0.1270681667769689	0.10951926138172556
Dnlz	Dnlz	0.278762	1	0.0986102	0.0798654
Acap1	Acap1	0.0759685	1	0.442753	0.43275571928867057
Trav7-5	Trav7-5	0.578866	1	0.0549305	0.036658
Coro1b	Coro1b	0.0828311	1	0.4374586366644606	0.422795
Sigmar1	Sigmar1	0.2911	1	0.10787557908669755	0.0898258
Zfp408	Zfp408	0.474411	1	0.070814	0.0529404
Map4k4	Map4k4	0.186919	1	0.1813368630046327	0.164097
Bptf	Bptf	0.134661	1	0.27663798808735934	0.2616546140901442
Pglyrp1	Pglyrp1	0.474536	1	0.0853739	0.0684495
Nras	Nras	0.125032	1	0.2600926538716082	0.24432619275026152
Dnmt3a	Dnmt3a	0.371041	1	0.0767704	0.0583072
Sidt2	Sidt2	0.321106	1	0.0986102	0.080775
Zfp511	Zfp511	0.240715	1	0.1356717405691595	0.1185245827079638
Gnl3	Gnl3	0.195818	1	0.18266048974189278	0.16573429753945512
Mir142hg	Mir142hg	0.156809	1	0.23031105228325613	0.2145813435211716
Patj	Patj	0.255384	1	0.1184645929847783	0.10015008868877064
Flicr	Flicr	1.69832	1	0.026472534745201854	0.00850503
Ms4a4b	Ms4a4b	0.0150333	1	0.9516876240900066	0.9537908764269796
Acap2	Acap2	0.171261	1	0.19589675711449372	0.1788329467412562
Mphosph9	Mphosph9	0.326536	1	0.0926539	0.0745895
Cyb5r3	Cyb5r3	0.274209	1	0.11449371277299801	0.0966025
2210016F16Rik	2210016F16Rik	0.179059	1	0.16611515552614162	0.14786009914949744
Dcaf17	Dcaf17	0.231551	1	0.1502316346790205	0.13307863737663164
Itsn2	Itsn2	0.17795	1	0.17471872931833224	0.15768408605084822
Fyn	Fyn	0.138603	1	0.25215089344804764	0.23618501841997544
Ppil2	Ppil2	0.137118	1	0.2600926538716082	0.2464638195297221
Ago2	Ago2	0.167093	1	0.17802779616148245	0.16032200845954428
Actr10	Actr10	0.096101	1	0.343481	0.32955837540364763
Sec11c	Sec11c	0.118347	1	0.30311052283256124	0.2893073179606131
Fbxl6	Fbxl6	0.203298	1	0.1601588352084712	0.14435802974484924
Fkbp1a	Fkbp1a	0.0547167	1	0.6062210456651225	0.6044480829581116
Tlk1	Tlk1	0.259604	1	0.11912640635340833	0.10110519852640197
Stat5a	Stat5a	0.197393	1	0.15684976836532097	0.13908218492745714
Cenpx	Cenpx	0.113344	1	0.3130377233620119	0.2993132305453222
Tpm4	Tpm4	0.121163	1	0.3044341495698213	0.2913994633192341
Pigp	Pigp	0.138065	1	0.2415618795499669	0.22631555009778506
Dnajc14	Dnajc14	0.188892	1	0.17538054268696227	0.15923045435939417
Wdfy1	Wdfy1	0.415602	1	0.0807412	0.0634466
Ndufa13	Ndufa13	0.0457967	1	0.6591661151555261	0.6537044617273844
Cblb	Cblb	0.166418	1	0.23295830575777632	0.21826533860917816
Tax1bp1	Tax1bp1	0.0646926	1	0.47054930509596293	0.4594987947423477
L3mbtl2	L3mbtl2	0.465753	1	0.0701522	0.052713
Kcnq1ot1	Kcnq1ot1	0.147689	1	0.18332230311052283	0.16500659480602173
Kmt2c	Kmt2c	0.128388	1	0.25215089344804764	0.23764042388684223
Zbtb20	Zbtb20	0.123402	1	0.28524156187954997	0.2696138627370719
Trip12	Trip12	0.133826	1	0.24553275976174718	0.230727
Stam2	Stam2	0.414191	1	0.0754467	0.0579888
Sec62	Sec62	0.0692908	1	0.4983454665784249	0.49069904943830445
Pef1	Pef1	0.250849	1	0.12971542025148908	0.11302133078637376
Afg3l1	Afg3l1	0.20482	1	0.1469225678358703	0.1297130122345022
Vipas39	Vipas39	0.295831	1	0.0959629	0.078319
Mtf2	Mtf2	0.197997	1	0.16611515552614162	0.15027061445399553
Pdk3	Pdk3	0.494187	1	0.0628723	0.045345
mt-Nd3	mt-Nd3	0.179863	1	0.20119126406353408	0.1854277527629963
Mboat7	Mboat7	0.212112	1	0.15618795499669094	0.14012825760676764
Bri3bp	Bri3bp	0.321246	1	0.10059563203176704	0.0837768
Dnajc5	Dnajc5	0.12207	1	0.2680344142951688	0.2516941829262746
Phf6	Phf6	0.171263	1	0.15817339510258108	0.14049210897348433
Elob	Elob	0.0366792	1	0.7306419589675711	0.7309319143130031
Ssbp3	Ssbp3	0.345934	1	0.0919921	0.0752718
Golga5	Golga5	0.248439	1	0.10986101919258769	0.0923728
Cxxc5	Cxxc5	1.43037	1	0.027796161482461945	0.010688133897302951
Rsbn1l	Rsbn1l	0.114796	1	0.29516876240900064	0.28248510483467504
B9d2	B9d2	0.415228	1	0.078094	0.0612635
Pdzd11	Pdzd11	0.229965	1	0.11647915287888816	0.0989221
Arid5b	Arid5b	0.224566	1	0.14228987425545997	0.12652931277573112
Prkcsh	Prkcsh	0.182617	1	0.17141	0.15522808932551052
Tra2a	Tra2a	0.10506	1	0.3117140966247518	0.2992677491244827
Abi1	Abi1	0.113116	1	0.3011250827266711	0.28566880429344615
Egr2	Egr2	0.72531	1	0.0436797	0.026561149770318825
Tmed5	Tmed5	0.115498	1	0.2614162806088683	0.2465093009505617
Cdk5rap3	Cdk5rap3	0.174393	1	0.16479152878888154	0.14799654341201618
Tomm40	Tomm40	0.190518	1	0.1555261416280609	0.13899122208577797
Ets1	Ets1	0.0254393	1	0.885506	0.8891617774139264
Aff4	Aff4	0.416096	1	0.0761085	0.0594442
Suv39h1	Suv39h1	0.444666	1	0.0615486	0.0443444
Itga6	Itga6	0.184764	1	0.17604235605559232	0.16027652703870468
Nudt21	Nudt21	0.0795777	1	0.39046988749172734	0.37326602083049076
Pecam1	Pecam1	0.107758	1	0.2984778292521509	0.2868513212352754
Atad1	Atad1	0.177672	1	0.16810059563203178	0.15163505707918315
Msi2	Msi2	0.224232	1	0.13765718067504965	0.1216628007458953
Ostc	Ostc	0.074364	1	0.4169424222369292	0.40301087005958064
mt-Nd6	mt-Nd6	0.137256	1	0.24818001323626737	0.23468413153226908
Smim8	Smim8	0.149926	1	0.19523494374586367	0.1806067221540001
mt-Atp8	mt-Atp8	0.0191727	1	0.999338	0.9992722972665666
Erbin	Erbin	0.16039	1	0.19457313037723362	0.1788784281620958
Commd6	Commd6	0.145187	1	0.22236929185969556	0.20730431618683767
March7	March7	0.111227	1	0.2938451356717406	0.2803019966343749
Bach2	Bach2	0.184001	1	0.1469225678358703	0.13025878928457724
Atg16l1	Atg16l1	0.325836	1	0.0939775	0.0775913
Ppp3r1	Ppp3r1	0.184079	1	0.1614824619457313	0.14581343521171602
Anp32b	Anp32b	0.147408	1	0.2183984116479153	0.2034383954154728
Cirbp	Cirbp	0.0585772	1	0.5810721376571807	0.5744303452039842
Rab8b	Rab8b	0.274709	1	0.11449371277299801	0.0985582
Smarcc1	Smarcc1	0.198435	1	0.15486432825943083	0.13903670350661754
Mgrn1	Mgrn1	0.264142	1	0.12243547319655856	0.10688133897302952
Dock11	Dock11	0.156892	1	0.1985440105890139	0.1841087915586483
P4ha1	P4ha1	0.201355	1	0.15949702183984116	0.1444035111656888
Ing4	Ing4	0.16808	1	0.1727332892124421	0.1571383090007732
Dck	Dck	0.230045	1	0.12640635340833886	0.11056533406103607
Eif3k	Eif3k	0.040043	1	0.685639	0.6788102060308364
Gpbp1	Gpbp1	0.0990562	1	0.3170086035737922	0.30249693000409333
Hdhd5	Hdhd5	0.248186	1	0.13236267372600927	0.11720562150361577
Cd2bp2	Cd2bp2	0.208264	1	0.13236267372600927	0.1160685859826261
Vps29	Vps29	0.130194	1	0.2415618795499669	0.2258152544685496
Nr2c2	Nr2c2	0.313953	1	0.0840503	0.0674489
Crcp	Crcp	0.270258	1	0.11118464592984778	0.0951017
Rsbn1	Rsbn1	0.189797	1	0.16082064857710127	0.1451312138991222
Rab7	Rab7	0.0908705	1	0.37127729980145596	0.36271433119570656
Klhl12	Klhl12	0.434686	1	0.070814	0.054623186428344024
Hnrnph1	Hnrnph1	0.123797	1	0.24751819986763732	0.23291035611952518
Ikzf1	Ikzf1	0.0714612	1	0.46591661151555264	0.45217628598717424
Zranb1	Zranb1	0.411546	1	0.0721377	0.0558967
Phlda1	Phlda1	0.518506	1	0.0562541	0.0398872
Aco2	Aco2	0.121093	1	0.26207809397749837	0.2499658889343703
A630023P12Rik	A630023P12Rik	0.208791	1	0.12772998014559894	0.11156592531950699
Mrpl52	Mrpl52	0.0557089	1	0.5837193911317009	0.5734297539455132
Rbm10	Rbm10	0.200308	1	0.15618795499669094	0.14103788602355938
Smg6	Smg6	0.171938	1	0.15817339510258108	0.14222040296538863
Agfg1	Agfg1	0.289112	1	0.0939775	0.0777277
Gm42722	Gm42722	0.199906	1	0.12971542025148908	0.11343066357393004
Myh9	Myh9	0.0535356	1	0.7961614824619457	0.7866921362623368
Timeless	Timeless	0.29343	1	0.0893448	0.0729522
Fubp1	Fubp1	0.0597075	1	0.4870946393117141	0.47987447127848276
Timm21	Timm21	0.222563	1	0.11118464592984778	0.0944194
Cops3	Cops3	0.166383	1	0.16810059563203178	0.15104379860826853
Tvp23b	Tvp23b	0.205891	1	0.13964262078093978	0.12389139036703507
Krit1	Krit1	0.0940686	1	0.31634679020516215	0.302315
Calcoco1	Calcoco1	0.248647	1	0.10721376571806751	0.09069
Ehd3	Ehd3	0.144368	1	0.2243547319655857	0.21267112384590894
Sar1b	Sar1b	0.152385	1	0.19655857048312375	0.18228953472506482
Gpr183	Gpr183	0.1242	1	0.28921244209133024	0.28052940373857277
Zfp800	Zfp800	0.214964	1	0.142952	0.12807568108427708
Stard3nl	Stard3nl	0.276106	1	0.10258107213765719	0.0867331
Slc4a7	Slc4a7	0.440499	1	0.0701522	0.0544867
Rpl17	Rpl17	0.0270557	1	0.9463931171409663	0.944058
Mrpl14	Mrpl14	0.121119	1	0.23362011912640634	0.21953881839268657
Abracl	Abracl	0.0405263	1	0.6578424884182661	0.6574339382362305
N4bp2	N4bp2	0.32459	1	0.081403	0.0650384
Parp4	Parp4	0.16781	1	0.14758438120450032	0.13125938054304817
Cdc37l1	Cdc37l1	0.202899	1	0.15817339510258108	0.14394869695729295
Zfp292	Zfp292	0.114563	1	0.2541363335539378	0.23750397962432346
Prkcd	Prkcd	0.220096	1	0.11184645929847783	0.0953745
Mrpl16	Mrpl16	0.213848	1	0.11383189940436797	0.0973302
Ing5	Ing5	0.405333	1	0.0767704	0.0612635
Psmd13	Psmd13	0.0955204	1	0.2984778292521509	0.2838040660390231
Nap1l4	Nap1l4	0.0765366	1	0.3871608206485771	0.37576749897666806
Tnip2	Tnip2	0.538888	1	0.056915949702183985	0.0412062
Rpl4	Rpl4	0.0526534	1	0.9430840502978161	0.9300040933278756
Wdr74	Wdr74	0.326724	1	0.0800794	0.0640378
Tmem87a	Tmem87a	0.222595	1	0.13368630046326935	0.11879747123300131
Endod1	Endod1	1.38551	1	0.027796161482461945	0.0119616
Uqcc3	Uqcc3	0.117236	1	0.2931833223031105	0.2828034747805521
Zdhhc6	Zdhhc6	0.203839	1	0.12640635340833886	0.11015600127347978
Dek	Dek	0.116791	1	0.23494374586366645	0.21781052440078227
Gm49396	Gm49396	0.347879	1	0.10059563203176704	0.0861873
Kdsr	Kdsr	0.230464	1	0.10589013898080742	0.0896894
Syngr2	Syngr2	0.234482	1	0.12375909993381866	0.10874607722745258
Ndufs7	Ndufs7	0.0785488	1	0.40370615486432826	0.3924591804247965
A630001G21Rik	A630001G21Rik	0.334739	1	0.0727995	0.056851776049483785
Ube3a	Ube3a	0.0951528	1	0.3203176704169424	0.3079092190840042
Cnot4	Cnot4	0.108431	1	0.25082726671078753	0.23513894574066493
Hes6	Hes6	0.196104	1	0.14824619457313037	0.13353345158502752
Pitpnc1	Pitpnc1	0.0725674	1	0.41363335539377893	0.40910538045208533
U2af1l4	U2af1l4	0.200856	1	0.15751158173395102	0.14331195706553873
Snx12	Snx12	0.1832	1	0.15221707478491064	0.13762677946059035
Ppme1	Ppme1	0.330666	1	0.0873594	0.0719971
Gyg	Gyg	0.221722	1	0.1184645929847783	0.10278801109746669
Dcun1d1	Dcun1d1	0.155937	1	0.18927862342819324	0.17514895165324965
Alkbh5	Alkbh5	0.134244	1	0.17339510258107213	0.1567289762132169
Plekhj1	Plekhj1	0.0633713	1	0.4401058901389808	0.43180060945103926
Eno3	Eno3	0.487917	1	0.0701522	0.054987
Atxn10	Atxn10	0.0666973	1	0.38914626075446723	0.38022467821894756
Lims1	Lims1	0.127593	1	0.20251489080079418	0.18729249101741938
Cdc25b	Cdc25b	0.420416	1	0.0694904	0.0540774
Scamp2	Scamp2	0.144175	1	0.20648577101257445	0.1925228544139719
Ivd	Ivd	0.275394	1	0.10787557908669755	0.0928731
Krcc1	Krcc1	0.0937907	1	0.32825943084050296	0.31295765679719834
Srfbp1	Srfbp1	0.292778	1	0.0939775	0.0786829
Slbp	Slbp	0.168511	1	0.17074784910655194	0.1564106062673398
Slc9b2	Slc9b2	2.51356	1	0.019192587690271344	0.00363851
Rftn1	Rftn1	0.207492	1	0.13765718067504965	0.12266339200436621
Gapvd1	Gapvd1	0.170563	1	0.17141	0.15695638331741485
Glud1	Glud1	0.163101	1	0.17008603573792191	0.15559194069222723
Rnf145	Rnf145	0.134022	1	0.1912640635340834	0.17614954291172055
Cd81	Cd81	0.10397	1	0.20648577101257445	0.18924819211352162
Grpel1	Grpel1	0.101324	1	0.28325612177365983	0.2702960840496657
Bcl2l13	Bcl2l13	0.299715	1	0.0794176	0.063765
Kdelr2	Kdelr2	0.168887	1	0.14030443414956983	0.12420976031291217
Scaf4	Scaf4	0.351197	1	0.0820649	0.0670396
Triobp	Triobp	0.267995	1	0.10390469887491727	0.0888252
Ikzf4	Ikzf4	0.501145	1	0.0635341	0.0485287
Caap1	Caap1	0.312653	1	0.0986102	0.0840042
Itih5	Itih5	0.38891	1	0.0668432	0.0513485
Lsm10	Lsm10	0.26493	1	0.0979484	0.0826852
Mrps30	Mrps30	0.242035	1	0.0979484	0.081912
Ccng2	Ccng2	0.291392	1	0.099272	0.0844135
Hsp90aa1	Hsp90aa1	0.0723371	1	0.41363335539377893	0.40301087005958064
Arih2	Arih2	0.193224	1	0.13368630046326935	0.11861554554964297
Prelid2	Prelid2	0.336689	1	0.0794176	0.0641743
Mlf2	Mlf2	0.0873518	1	0.2971542025148908	0.2815754764178833
Tbp	Tbp	0.219747	1	0.10324288550628723	0.0874608
Vamp4	Vamp4	0.131614	1	0.2131039046988749	0.1981170691772411
Tradd	Tradd	0.184854	1	0.15751158173395102	0.14294810569882202
Bcor	Bcor	0.196075	1	0.12375909993381866	0.1083367444398963
Ythdf2	Ythdf2	0.114512	1	0.23759099933818664	0.22385955337244737
Pcmtd2	Pcmtd2	0.179688	1	0.15221707478491064	0.1370810024105153
Uqcrc1	Uqcrc1	0.0765001	1	0.40238252812706815	0.38913903670350664
Ccdc90b	Ccdc90b	0.39985	1	0.0628723	0.0475736
Bcl6	Bcl6	0.89281	1	0.0330907	0.017874198389957702
Polr2g	Polr2g	0.095421	1	0.30377233620119126	0.29549279119479693
Dok2	Dok2	0.070556	1	0.4123097286565189	0.4043298312639287
Sh3bp2	Sh3bp2	0.817868	1	0.033752481800132364	0.018510938281711922
Lamp1	Lamp1	0.294356	1	0.0853739	0.0702688
Zfp280d	Zfp280d	0.177639	1	0.16346790205162146	0.15017965161231636
Ifnar2	Ifnar2	0.139927	1	0.2031767041694242	0.1900213762677946
Trav21-dv12	Trav21-dv12	0.704772	1	0.0476506	0.0327921
Hprt	Hprt	0.0857245	1	0.3328921244209133	0.31805157593123207
Ing2	Ing2	0.491278	1	0.054268696227663796	0.039159503342884434
Rpl15	Rpl15	0.0131648	1	0.9874255459960292	0.9895392732068949
Elp5	Elp5	0.206644	1	0.1171409662475182	0.10192386410151454
Ogfod2	Ogfod2	0.28706	1	0.0893448	0.0744986
Snf8	Snf8	0.17538	1	0.1528788881535407	0.1388547778232592
Tbcb	Tbcb	0.143459	1	0.15486432825943083	0.13908218492745714
Nudcd3	Nudcd3	0.102853	1	0.2898742554599603	0.27748214854232045
Fam120b	Fam120b	0.129064	1	0.19457313037723362	0.17801428116614362
Zcchc6	Zcchc6	0.127216	1	0.2071475843812045	0.19275026151816982
Edem2	Edem2	0.14088	1	0.1899404367968233	0.17592213580752264
Fam96b	Fam96b	0.117311	1	0.24487094639311713	0.23236457906945013
Skiv2l2	Skiv2l2	0.181558	1	0.1442753143613501	0.12962204939282304
Dcp2	Dcp2	0.158681	1	0.15751158173395102	0.14326647564469913
mt-Co3	mt-Co3	0.0116583	1	1	0.9996816300541229
Irf3	Irf3	0.132496	1	0.21773659827928524	0.20566698503661254
Fam189b	Fam189b	0.0594151	1	0.4123097286565189	0.407377
Fdxr	Fdxr	0.348019	1	0.0734613	0.058671
Lrp10	Lrp10	0.130883	1	0.21442753143613502	0.20066402874425798
Fis1	Fis1	0.0377728	1	0.6042356055592323	0.6059944512666575
Selenot	Selenot	0.103413	1	0.2700198544010589	0.2572883976895438
Zhx1	Zhx1	0.252615	1	0.10390469887491727	0.0897803
Dusp11	Dusp11	0.0550939	1	0.44076770350761085	0.4333014963387456
Fbxo32	Fbxo32	0.345744	1	0.0668432	0.0520307
Rab10	Rab10	0.0786055	1	0.3375248180013236	0.3208259426024469
Lsg1	Lsg1	0.17116	1	0.14956982131039048	0.13558011552280894
Eif5	Eif5	0.0533674	1	0.4672402382528127	0.45567835539182244
Ecd	Ecd	0.169879	1	0.16082064857710127	0.14731432209942238
Sirt4	Sirt4	0.741944	1	0.039046988749172735	0.024423522990858235
Zfp871	Zfp871	0.187479	1	0.14626075446724024	0.1326238231682358
Spg21	Spg21	0.134043	1	0.21111846459298478	0.19802610633556192
Mapk6	Mapk6	0.282413	1	0.0840503	0.0692682
Hspa4	Hspa4	0.101138	1	0.30906684315023164	0.30099604311638695
Gorasp2	Gorasp2	0.139356	1	0.19060225016545335	0.17701368990767272
Ppt1	Ppt1	0.175323	1	0.1502316346790205	0.13653522536044027
Canx	Canx	0.0731922	1	0.3924553275976175	0.37458498203483875
Luc7l3	Luc7l3	0.0807226	1	0.33421575115817337	0.32310001364442625
Gadd45g	Gadd45g	0.445994	1	0.048312375909993384	0.0335198
Bap1	Bap1	0.196116	1	0.11317008603573792	0.0983308
Lrrc61	Lrrc61	0.261707	1	0.0926539	0.0777732
Ctr9	Ctr9	0.196704	1	0.12442091330244871	0.10983763132760267
Mrpl51	Mrpl51	0.171804	1	0.1601588352084712	0.1469049893118661
Zdhhc15	Zdhhc15	0.23189	1	0.10324288550628723	0.0886433
Polr2d	Polr2d	0.159577	1	0.15949702183984116	0.14631373084095148
Dhps	Dhps	0.12198	1	0.2501654533421575	0.2401873834538591
6030458C11Rik	6030458C11Rik	0.124345	1	0.17670416942422237	0.16145904398053396
Lmf1	Lmf1	0.465358	1	0.0608868	0.0466639
Pcgf3	Pcgf3	0.550403	1	0.049636	0.035248101150679945
Prex1	Prex1	0.177809	1	0.13037723362011913	0.11597762314094692
S100a10	S100a10	0.0371517	1	0.614825	0.6244144267066903
Sec14l1	Sec14l1	0.51865	1	0.054268696227663796	0.0399782
Ankrd46	Ankrd46	0.22619	1	0.11449371277299801	0.10033201437212899
Elf1	Elf1	0.0433483	1	0.5817339510258107	0.5841633692636558
Taz	Taz	0.155079	1	0.1985440105890139	0.1872015281757402
Nelfe	Nelfe	0.323747	1	0.078094	0.063765
Ivns1abp	Ivns1abp	0.198566	1	0.14030443414956983	0.1266202756174103
Xpo4	Xpo4	0.262433	1	0.0939775	0.0797744
Ppp2r1a	Ppp2r1a	0.0925724	1	0.3011250827266711	0.2882612452813026
Parl	Parl	0.143247	1	0.17604235605559232	0.16286896802656115
Stmn1	Stmn1	0.175887	1	0.13500992720052946	0.12016191385818893
Gpr171	Gpr171	0.306877	1	0.0761085	0.0616728
Srsf10	Srsf10	0.085303	1	0.39113170086035737	0.38613726292809386
Gnb4	Gnb4	0.383059	1	0.0641959	0.049756674398508206
Ccar1	Ccar1	0.103972	1	0.28391793514228986	0.272252
Pdlim7	Pdlim7	0.904609	1	0.0324289	0.018147086914995225
Plekha1	Plekha1	0.270855	1	0.0873594	0.0730432
Chd4	Chd4	0.0711946	1	0.40966247518199866	0.3979169509255469
Susd6	Susd6	0.169462	1	0.13368630046326935	0.11938872970391595
Cdk19	Cdk19	0.412768	1	0.0661813	0.0521672
Cenpa	Cenpa	0.215579	1	0.11647915287888816	0.1023786783099104
Cnot11	Cnot11	0.473577	1	0.053606882859033755	0.039432391867921954
P4hb	P4hb	0.0904144	1	0.31502316346790205	0.30349752126256424
Dynll1	Dynll1	0.0471686	1	0.6353408338848445	0.6310547141492701
Ifi27	Ifi27	0.065632	1	0.3937789543348776	0.381498
Trp53rka	Trp53rka	0.405208	1	0.060225016545334215	0.0459362
Stat5b	Stat5b	0.118906	1	0.2501654533421575	0.23923227361622776
Comt	Comt	0.268997	1	0.0933157	0.0793196
Atg101	Atg101	0.108272	1	0.25347452018530775	0.24277982444171556
Smyd3	Smyd3	0.245236	1	0.10324288550628723	0.0894165
Hsd17b10	Hsd17b10	0.0991531	1	0.2759761747187293	0.26588438622822574
Tgs1	Tgs1	0.13117	1	0.19258769027134348	0.17924227952881247
Timm50	Timm50	0.192997	1	0.13236267372600927	0.11875198981216173
Zfp560	Zfp560	0.213128	1	0.12640635340833886	0.11311229362805295
BC017643	BC017643	0.134388	1	0.17802779616148245	0.16464274343930504
Fam160b2	Fam160b2	0.617031	1	0.0410324	0.026925001137035522
Mfsd6	Mfsd6	0.38299	1	0.0615486	0.047528084777368446
Ncdn	Ncdn	0.282372	1	0.0913302	0.0775913
Dnajc19	Dnajc19	0.0861848	1	0.30311052283256124	0.2892618365397735
Rtn3	Rtn3	0.121177	1	0.23229649238914626	0.22026652112611997
Rln3	Rln3	1.7925	1	0.020516214427531435	0.00654932
Rps6ka1	Rps6ka1	0.078655	1	0.2984778292521509	0.2828034747805521
Qsox1	Qsox1	0.21248	1	0.11978821972203839	0.10638104334379406
Ly6e	Ly6e	0.0775139	1	0.29516876240900064	0.28062036658025197
Idi1	Idi1	0.37125	1	0.0635341	0.0495293
Iws1	Iws1	0.161084	1	0.14890800794176043	0.13530722699777142
Ascc3	Ascc3	0.116815	1	0.22700198544010589	0.2149906763087279
Psen2	Psen2	0.160411	1	0.14890800794176043	0.13507981989357348
Nisch	Nisch	0.073993	1	0.35936465916611515	0.3508436803565743
Nkg7	Nkg7	1.59338	1	0.020516214427531435	0.00659481
Kif20b	Kif20b	0.5951	1	0.0383852	0.024378041570018646
Kdelr1	Kdelr1	0.0747997	1	0.29913964262078097	0.284805
Il21r	Il21r	0.0816526	1	0.37061548643282594	0.36257788693318777
Med7	Med7	0.3014	1	0.0714758	0.0573976
Gpatch2l	Gpatch2l	0.333842	1	0.0827267	0.0694956
Ip6k2	Ip6k2	0.18305	1	0.10721376571806751	0.0926457
Ubac2	Ubac2	0.0564162	1	0.42091330244870945	0.40874152908536865
Arap2	Arap2	0.278201	1	0.099272	0.0862328
Sbno2	Sbno2	0.276853	1	0.099272	0.0864602
Arpc1a	Arpc1a	0.131122	1	0.2183984116479153	0.20634920634920634
Kdm2b	Kdm2b	0.293247	1	0.0833885	0.069723
Cnot6l	Cnot6l	0.117796	1	0.23494374586366645	0.22322281348069314
Man2b1	Man2b1	0.0655069	1	0.3699536730641959	0.36025833447036887
Slc3a2	Slc3a2	0.11813	1	0.21773659827928524	0.20644016919088554
Tbc1d25	Tbc1d25	0.650052	1	0.039046988749172735	0.025378632828489563
Slc1a5	Slc1a5	0.137226	1	0.21442753143613502	0.2037112839405103
Psmg2	Psmg2	0.1386	1	0.1872931833223031	0.17505798881157048
Txnl4a	Txnl4a	0.123205	1	0.1786896095301125	0.165416
Arpp19	Arpp19	0.0451475	1	0.5248180013236268	0.5171237549461045
Lck	Lck	0.0171848	1	0.9152878888153541	0.9184972938554601
Rbck1	Rbck1	0.0755334	1	0.35208471211118464	0.33860917815072544
Srsf11	Srsf11	0.0640924	1	0.4758438120450033	0.4725974439441488
Mcm5	Mcm5	0.359728	1	0.070814	0.0573976
Marcksl1	Marcksl1	0.916029	1	0.0291198	0.015418201664620003
Rb1cc1	Rb1cc1	0.140389	1	0.17339510258107213	0.16073134124710056
4632415L05Rik	4632415L05Rik	0.557002	1	0.0450033	0.0314277
Dnajc3	Dnajc3	0.104928	1	0.27928524156187956	0.2703870468913449
Sesn3	Sesn3	0.124655	1	0.18199867637326275	0.16887251557738664
Utrn	Utrn	0.066882	1	0.45400397088021177	0.44271615045254015
Cox8a	Cox8a	0.0147886	1	0.8021178027796162	0.8099786237322054
Ddit4	Ddit4	0.0702793	1	0.4228987425545996	0.4169736662573339
Pigx	Pigx	0.0801465	1	0.3381866313699537	0.3320598535498249
Cct2	Cct2	0.0503666	1	0.47121111846459296	0.46791285759767137
Syt11	Syt11	0.264571	1	0.10324288550628723	0.090508
F2rl1	F2rl1	0.485575	1	0.053606882859033755	0.040296538863874104
Gm20275	Gm20275	0.417786	1	0.0655195	0.0523491
D5Ertd579e	D5Ertd579e	0.246941	1	0.0794176	0.0656297
Sytl1	Sytl1	0.22909	1	0.12375909993381866	0.1118388138445445
Dnajc30	Dnajc30	0.210223	1	0.11184645929847783	0.0986037
Dync1i2	Dync1i2	0.090792	1	0.21972203838517537	0.20530313366989586
Cd3g	Cd3g	0.0396644	1	0.9629384513567174	0.9584754627734571
Gabrr2	Gabrr2	0.18996	1	0.13302448709463932	0.12034383954154727
Mtmr1	Mtmr1	0.576808	1	0.0443415	0.0309274
9930111J21Rik2	9930111J21Rik2	0.119575	1	0.22766379880873594	0.2187656342384136
Snx18	Snx18	0.474902	1	0.049636	0.0362032
Sh2b3	Sh2b3	0.521945	1	0.045665122435473195	0.0322008
Yipf4	Yipf4	0.173463	1	0.1343481138318994	0.12148087506253695
Cdc37	Cdc37	0.0454166	1	0.4818001323626737	0.4713239641606404
Proser1	Proser1	0.339876	1	0.0628723	0.0493019
Tiam1	Tiam1	0.754475	1	0.0330907	0.019647973802701595
Haus1	Haus1	0.263077	1	0.081403	0.0679038
Fbxo38	Fbxo38	0.15632	1	0.14758438120450032	0.13471596852685677
Trav4-3	Trav4-3	0.407644	1	0.0595632	0.046254604993860006
Elovl1	Elovl1	0.157596	1	0.13302448709463932	0.11929776686223678
Serinc1	Serinc1	0.125558	1	0.18266048974189278	0.16950925546914086
Ndufa5	Ndufa5	0.0688181	1	0.4017207147584381	0.3902760722244963
Serf2	Serf2	0.024772	1	0.9629384513567174	0.9594760540319279
Jup	Jup	0.60813	1	0.0383852	0.0250603
Ndufs1	Ndufs1	0.153534	1	0.15949702183984116	0.14731432209942238
Mrto4	Mrto4	0.12948	1	0.1872931833223031	0.1760130986492018
Bcap31	Bcap31	0.0600664	1	0.4070152217074785	0.3993723563924137
Uxt	Uxt	0.292846	1	0.0787558	0.0658116
Cnot3	Cnot3	0.124629	1	0.20516214427531437	0.19434211124755538
Mcts1	Mcts1	0.0898931	1	0.27332892124420916	0.2601992086232774
Cox14	Cox14	0.0592287	1	0.3626737260092654	0.3517078273525265
Erf	Erf	0.672444	1	0.037061548643282594	0.0239232
Mbtd1	Mbtd1	0.211674	1	0.0860357	0.0724974
Zfp251	Zfp251	0.390161	1	0.067505	0.0548506
Polr3k	Polr3k	0.174828	1	0.12905360688285902	0.1160685859826261
1190007I07Rik	1190007I07Rik	0.196094	1	0.11052283256121774	0.0974212
Traf3ip3	Traf3ip3	0.0463242	1	0.46062210456651226	0.45531450402510576
Prmt6	Prmt6	0.47704	1	0.050959629384513566	0.0378405
Tbc1d5	Tbc1d5	0.396566	1	0.0549305	0.0417974
Gpr107	Gpr107	0.24507	1	0.0880212	0.0751808
Itgb1	Itgb1	0.26923	1	0.0774322	0.0642652
Gtf2e2	Gtf2e2	0.193714	1	0.11317008603573792	0.10028653295128939
Ubn2	Ubn2	0.189218	1	0.12508272667107875	0.11279392368217583
Med17	Med17	0.161402	1	0.12177365982792852	0.10842770728157548
Ctdsp2	Ctdsp2	0.293692	1	0.0714758	0.0583527
Mrpl44	Mrpl44	0.212028	1	0.10191925876902713	0.0890981
Ctss	Ctss	0.0604186	1	0.42091330244870945	0.419384
Fam118b	Fam118b	0.2211	1	0.10191925876902713	0.0891436
Afmid	Afmid	0.373481	1	0.0641959	0.0514395
Vps52	Vps52	0.143815	1	0.17736598279285243	0.16527948333105927
Usp38	Usp38	0.183895	1	0.14162806088682992	0.12944012370946467
Baiap2	Baiap2	0.203351	1	0.10787557908669755	0.0948288
BC005561	BC005561	0.274098	1	0.0747849	0.0616728
Aim2	Aim2	0.20466	1	0.10919920582395765	0.0962387
Dazap2	Dazap2	0.0396583	1	0.5909993381866314	0.5841633692636558
Pafah1b3	Pafah1b3	0.625145	1	0.0383852	0.0254241
Fryl	Fryl	0.104028	1	0.24090006618133686	0.22886250966480193
Ccm2	Ccm2	0.0627311	1	0.39113170086035737	0.3815436394232956
Trir	Trir	0.0442842	1	0.5016545334215751	0.49283667621776506
Mcl1	Mcl1	0.110632	1	0.20052945069490405	0.18783826806749443
Nemp2	Nemp2	0.286704	1	0.0761085	0.0630827
Phax	Phax	0.127487	1	0.19060225016545335	0.17865102105789785
Eif6	Eif6	0.06619	1	0.30774321641297153	0.29367353436121346
Sssca1	Sssca1	0.104957	1	0.21972203838517537	0.20744076044935644
Rnaseh2a	Rnaseh2a	0.184944	1	0.13368630046326935	0.12170828216673489
Hacd3	Hacd3	0.129812	1	0.1786896095301125	0.16705325874380317
Ntpcr	Ntpcr	0.252761	1	0.0774322	0.0644017
Srsf1	Srsf1	0.0933409	1	0.21906022501654535	0.20480283804066038
Pum2	Pum2	0.072307	1	0.29913964262078097	0.2881702824396234
Nasp	Nasp	0.141773	1	0.16479152878888154	0.15249920407513531
Inpp4a	Inpp4a	0.242443	1	0.0933157	0.0808205
Alkbh3	Alkbh3	0.200354	1	0.10390469887491727	0.0908264
Pttg1	Pttg1	0.690678	1	0.0350761	0.022240414790558057
Fem1c	Fem1c	0.292248	1	0.0800794	0.0676764
Surf1	Surf1	0.15514	1	0.1601588352084712	0.14886069040796834
Yeats4	Yeats4	0.0995852	1	0.24487094639311713	0.235685
Rbm8a	Rbm8a	0.0792545	1	0.28457974851091994	0.26852230863692184
Eif3d	Eif3d	0.0709986	1	0.3249503639973527	0.31696
Thoc2	Thoc2	0.0979122	1	0.2799470549305096	0.26902260426615726
Eps15l1	Eps15l1	0.202847	1	0.11184645929847783	0.0995133
Sept1	Sept1	0.0457312	1	0.8332230311052283	0.8198026106335562
Eomes	Eomes	0.848049	1	0.031767	0.019056715331786964
Psmd8	Psmd8	0.0721468	1	0.3540701522170748	0.3463865011142948
Lin37	Lin37	0.195884	1	0.13103904698874919	0.12034383954154727
Araf	Araf	0.163157	1	0.1601588352084712	0.14977031882476008
Mrpl35	Mrpl35	0.136293	1	0.15817339510258108	0.14472188111156592
Borcs8	Borcs8	0.0887126	1	0.299801	0.2913085004775549
Pebp1	Pebp1	0.055528	1	0.5029781601588352	0.4876972756628917
Btf3l4	Btf3l4	0.100772	1	0.2468563864990073	0.23659435120753172
Slc12a6	Slc12a6	0.239059	1	0.0946393	0.0821849
Lats2	Lats2	0.533108	1	0.0476506	0.0351117
Wdyhv1	Wdyhv1	0.194454	1	0.11317008603573792	0.10065038431800609
Tex10	Tex10	0.131223	1	0.142952	0.1296675308136626
Pianp	Pianp	0.757853	1	0.0324289	0.0197844
Nars	Nars	0.110223	1	0.21707478491065518	0.20530313366989586
Alcam	Alcam	1.62362	1	0.019192587690271344	0.00654932
Zfp771	Zfp771	0.402106	1	0.0575778	0.0451176
Ccdc50	Ccdc50	0.539966	1	0.045665122435473195	0.0332014
Spn	Spn	0.0568372	1	0.3812045003309067	0.37317505798881156
Mast4	Mast4	0.39902	1	0.0582396	0.0457543
Hexb	Hexb	0.112091	1	0.21641297154202516	0.20607631782416883
Usp8	Usp8	0.19833	1	0.1158173395102581	0.10351571383090008
Atp5g3	Atp5g3	0.0214854	1	0.8418266048974189	0.8433165052076227
Mob1a	Mob1a	0.147823	1	0.16677696889477167	0.15559194069222723
Cd160	Cd160	1.29147	1	0.020516214427531435	0.00791377
Rab35	Rab35	0.436719	1	0.0489742	0.0364306
Cd200r1	Cd200r1	0.31172	1	0.0648577	0.052303633965525086
Lcp2	Lcp2	0.0651983	1	0.43944407677035074	0.4358484559057625
Psph	Psph	0.16213	1	0.15684976836532097	0.14599536089507437
D8Ertd738e	D8Ertd738e	0.0475242	1	0.5817339510258107	0.568609
Prmt5	Prmt5	0.280012	1	0.0873594	0.0752718
Tmx3	Tmx3	0.115341	1	0.17471872931833224	0.16182289534725064
Fam216a	Fam216a	0.460394	1	0.0502978	0.0379315
Gsap	Gsap	0.624622	1	0.037061548643282594	0.0245145
Ntn4	Ntn4	1.23895	1	0.022501654533421574	0.00996043
D3Ertd751e	D3Ertd751e	0.404051	1	0.049636	0.037112839405103015
Itgav	Itgav	0.48837	1	0.0450033	0.0324283
4833439L19Rik	4833439L19Rik	0.229825	1	0.0926539	0.0802747
Wdr53	Wdr53	0.392999	1	0.0522833	0.0397053
Med12	Med12	0.211501	1	0.1171409662475182	0.10551689634784191
Helz	Helz	0.157209	1	0.13831899404367967	0.12598353572565607
Brk1	Brk1	0.0545216	1	0.4414295168762409	0.4358484559057625
Kcna3	Kcna3	0.395901	1	0.048312375909993384	0.0356574
Rcor1	Rcor1	0.384859	1	0.0562541	0.0437986
Klf6	Klf6	0.137991	1	0.1985440105890139	0.1904307090553509
Htatsf1	Htatsf1	0.153943	1	0.11647915287888816	0.10365215809341884
Tor2a	Tor2a	0.15216	1	0.13765718067504965	0.12539227725474145
Slc5a3	Slc5a3	1.03267	1	0.024487094639311716	0.012052576522490562
Cryzl1	Cryzl1	0.220706	1	0.0919921	0.079638
Kdm4c	Kdm4c	0.172861	1	0.1171409662475182	0.10501660071860645
Tia1	Tia1	0.0808063	1	0.24222369291859697	0.229954
Mrpl27	Mrpl27	0.149918	1	0.14758438120450032	0.13576204120616728
Trav14n-2	Trav14n-2	0.680287	1	0.036399735274652546	0.024105153044981124
Dnttip2	Dnttip2	0.124132	1	0.19324950363997354	0.18329012598353572
Ubald1	Ubald1	0.131556	1	0.18067504963600264	0.16932732978578252
1810022K09Rik	1810022K09Rik	0.0660188	1	0.3587028457974851	0.3508436803565743
Mapk11	Mapk11	0.227422	1	0.0999338	0.0878246
Hdac7	Hdac7	0.160735	1	0.1184645929847783	0.10583526629371902
Vamp2	Vamp2	0.22394	1	0.0966248	0.0845954
Yaf2	Yaf2	0.463333	1	0.049636	0.0374312
Wdr26	Wdr26	0.129307	1	0.14956982131039048	0.13758129803975075
Ep300	Ep300	0.194593	1	0.12905360688285902	0.11779687997453041
Tardbp	Tardbp	0.0962726	1	0.2541363335539378	0.24291626870423433
Ywhaq	Ywhaq	0.0418614	1	0.46525479814692255	0.4645472324555419
Arhgap20	Arhgap20	1.69208	1	0.017207147584381206	0.00491199
Eif2a	Eif2a	0.176799	1	0.10522832561217736	0.0926911
Use1	Use1	0.115909	1	0.18596955658504302	0.17433028607813708
Cir1	Cir1	0.156485	1	0.14824619457313037	0.1370810024105153
Tmem214	Tmem214	0.192073	1	0.10522832561217736	0.0931459
Dnah8	Dnah8	0.0705691	1	0.31502316346790205	0.30249693000409333
Chmp2b	Chmp2b	0.179716	1	0.1158173395102581	0.10387956519761678
Arntl	Arntl	0.385618	1	0.0522833	0.040023650338836585
Caml	Caml	0.348883	1	0.0608868	0.0487561
Uck1	Uck1	0.180504	1	0.10324288550628723	0.0910993
Eif3a	Eif3a	0.0573734	1	0.414295	0.40587619957247467
Snx27	Snx27	0.207088	1	0.0847121	0.0722245
Hnrnpab	Hnrnpab	0.0494703	1	0.4639311714096625	0.4621367171510438
Mms19	Mms19	0.19165	1	0.1317008603573792	0.12079865374994316
Dnajc4	Dnajc4	0.309975	1	0.0761085	0.0645836
Tmem222	Tmem222	0.142166	1	0.15618795499669094	0.14531313958248054
Fars2	Fars2	0.25674	1	0.0866976	0.0749079
Kcnip2	Kcnip2	0.536326	1	0.0410324	0.0289262
Dcun1d5	Dcun1d5	0.107474	1	0.21376571806750497	0.20221039705280394
Mrps36	Mrps36	0.113965	1	0.2097948378557247	0.19898121617319325
Fbxw11	Fbxw11	0.34746	1	0.0562541	0.044026015372720245
AI480526	AI480526	0.243411	1	0.0893448	0.0775913
Thumpd3	Thumpd3	0.157934	1	0.13765718067504965	0.12607449856733524
Ubxn2b	Ubxn2b	0.362659	1	0.0589014	0.046936826306453815
Txndc15	Txndc15	0.137806	1	0.22236929185969556	0.21476326920452996
D130040H23Rik	D130040H23Rik	0.58436	1	0.0383852	0.026379224086960477
Katnbl1	Katnbl1	0.264518	1	0.078094	0.06613
Gm4814	Gm4814	0.493244	1	0.042356055592322965	0.030245144858325374
Rps27l	Rps27l	0.070803	1	0.2528127068166777	0.23964160640378404
Pdxdc1	Pdxdc1	0.246035	1	0.0847121	0.0727248
Pgam5	Pgam5	0.121113	1	0.1727332892124421	0.16223222813480692
Rlf	Rlf	0.126924	1	0.1687624090006618	0.15786601173420658
Kdm3b	Kdm3b	0.278384	1	0.0741231	0.062218583708555056
Desi2	Desi2	0.176433	1	0.12177365982792852	0.11051985264019648
Ccdc25	Ccdc25	0.161913	1	0.11317008603573792	0.10083231000136444
Cdc42se1	Cdc42se1	0.041424	1	0.5301125082726671	0.5349979533360623
Zswim7	Zswim7	0.580035	1	0.0383852	0.0264702
Atp9b	Atp9b	0.157293	1	0.1317008603573792	0.12038932096238686
Hdgfl2	Hdgfl2	0.11299	1	0.17802779616148245	0.16609814890617183
Klf3	Klf3	0.110332	1	0.20913302448709464	0.1984354391231182
Pcm1	Pcm1	0.0956759	1	0.1839841164791529	0.1718288079319598
Hsbp1	Hsbp1	0.0557521	1	0.4109861019192588	0.4015099831718743
Kras	Kras	0.208076	1	0.0926539	0.0804566
Ccni	Ccni	0.0907408	1	0.2865651886168101	0.2793923682175831
Igflr1	Igflr1	0.168322	1	0.12045003309066843	0.10874607722745258
Ttc9c	Ttc9c	0.203057	1	0.088683	0.0764088
Nsmce3	Nsmce3	0.165494	1	0.10655195234943746	0.0941011
Recql	Recql	0.155001	1	0.128392	0.11593214172010734
Abca7	Abca7	0.253858	1	0.0939775	0.0828217
Zfp81	Zfp81	0.380764	1	0.049636	0.0376586
Amd2	Amd2	0.294117	1	0.0741231	0.062491472233592575
St8sia6	St8sia6	0.106562	1	0.2680344142951688	0.2637012780279256
1110051M20Rik	1110051M20Rik	0.659713	1	0.0324289	0.020603083640332923
Asap1	Asap1	0.24419	1	0.0800794	0.0684041
Mrpl10	Mrpl10	0.139575	1	0.1555261416280609	0.14472188111156592
Senp1	Senp1	0.182789	1	0.12442091330244871	0.11333970073225087
Cct4	Cct4	0.0445334	1	0.4374586366644606	0.4258880247418929
4921524J17Rik	4921524J17Rik	0.117471	1	0.14890800794176043	0.13648974393960067
Urgcp	Urgcp	0.237917	1	0.0880212	0.0764997
Hacd2	Hacd2	0.231548	1	0.0833885	0.0715423
Ubtf	Ubtf	0.083967	1	0.22700198544010589	0.21444489925865284
Tor1aip1	Tor1aip1	0.1378	1	0.1972203838517538	0.19015782053031335
Gm20186	Gm20186	0.222865	1	0.0953011	0.0839587
Insig1	Insig1	0.296899	1	0.0694904	0.0577159
Gps2	Gps2	0.0666569	1	0.34017207147584383	0.33215081639150407
Ssb	Ssb	0.0476744	1	0.45268034414295166	0.45276754445808887
Carmil2	Carmil2	0.224271	1	0.10919920582395765	0.0985582
3830406C13Rik	3830406C13Rik	0.0955128	1	0.18067504963600264	0.1694182926274617
Tbc1d4	Tbc1d4	0.549442	1	0.0430179	0.0314277
Zfp36	Zfp36	0.0477419	1	0.5929847782925215	0.589758
Ddx51	Ddx51	0.519005	1	0.0383852	0.0266521
Brwd3	Brwd3	0.302167	1	0.0628723	0.051212079865374995
Dph3	Dph3	0.116087	1	0.17935142289874256	0.16809933142311365
Zfp414	Zfp414	0.14915	1	0.14228987425545997	0.1318961204348024
Slc30a7	Slc30a7	0.134724	1	0.13236267372600927	0.12066220948742439
2410004B18Rik	2410004B18Rik	0.18144	1	0.099272	0.0874153
Fbxo3	Fbxo3	0.143424	1	0.11250827266710788	0.10015008868877064
Ntan1	Ntan1	0.0740892	1	0.2627399073461284	0.25101196161368083
Rras2	Rras2	0.210712	1	0.10258107213765719	0.0915996
Sphk2	Sphk2	0.247499	1	0.081403	0.0699959
Sh3glb1	Sh3glb1	0.134442	1	0.17074784910655194	0.16123163687633602
Mtx2	Mtx2	0.241815	1	0.0986102	0.0878701
Hsf1	Hsf1	0.115206	1	0.16677696889477167	0.15559194069222723
Nsf	Nsf	0.0944242	1	0.21906022501654535	0.20739527902851684
Srebf2	Srebf2	0.11449	1	0.17604235605559232	0.1644608177559467
Nufip1	Nufip1	0.189755	1	0.10125744540039709	0.0895074
Col4a3bp	Col4a3bp	0.172912	1	0.1184645929847783	0.10710874607722745
Rabl3	Rabl3	0.449782	1	0.0502978	0.038932096238686494
Ppid	Ppid	0.109563	1	0.16214427531436135	0.15072542866239141
C2cd3	C2cd3	0.208109	1	0.10390469887491727	0.0930095
Pdhx	Pdhx	0.248518	1	0.0694904	0.0577614
Creb3	Creb3	0.118782	1	0.17141	0.16050393414290262
Rad21	Rad21	0.0862032	1	0.25215089344804764	0.24073316050393415
Psmd1	Psmd1	0.12482	1	0.19920582395764394	0.19033974621367172
Trappc2l	Trappc2l	0.0912196	1	0.26671078755790867	0.25906217310228774
Cops8	Cops8	0.123277	1	0.1899404367968233	0.1801973893664438
Phactr2	Phactr2	1.04234	1	0.022501654533421574	0.010961022422340474
Tmem123	Tmem123	0.100948	1	0.1899404367968233	0.17901487242461456
Chd8	Chd8	0.113001	1	0.17074784910655194	0.159139
Dhx16	Dhx16	0.161463	1	0.10390469887491727	0.0920089
Pbxip1	Pbxip1	0.106963	1	0.18927862342819324	0.17783235548278528
Mfap3	Mfap3	0.307558	1	0.067505	0.056306
Ap1m1	Ap1m1	0.0662561	1	0.3011250827266711	0.29058079774412154
Mcrip1	Mcrip1	0.0824326	1	0.2402382528127068	0.22786191840633102
Polr2e	Polr2e	0.0858114	1	0.300463	0.2949470141447219
Spin1	Spin1	0.274204	1	0.0714758	0.0603084
AI987944	AI987944	0.238946	1	0.0714758	0.0599445
Gabpb1	Gabpb1	0.168659	1	0.10853739245532759	0.0968754
Decr1	Decr1	0.517378	1	0.0383852	0.027015963978714697
Cry2	Cry2	0.427988	1	0.045665122435473195	0.0343385
Rnaset2a	Rnaset2a	0.0424651	1	0.38980807412309726	0.3809068995315414
Lypla2	Lypla2	0.0600305	1	0.356717	0.347796
Eif2s1	Eif2s1	0.0706317	1	0.30509596293845137	0.29658434529494704
Rsph3b	Rsph3b	0.576145	1	0.0344143	0.0231046
Hscb	Hscb	0.166229	1	0.1317008603573792	0.12125346795833902
Ubr5	Ubr5	0.196333	1	0.0893448	0.0780461
Gmps	Gmps	0.110593	1	0.18199867637326275	0.17119206804020556
Npepps	Npepps	0.23074	1	0.099272	0.0888707
Cdk4	Cdk4	0.0725621	1	0.30906684315023164	0.30245144858325373
Lmbrd1	Lmbrd1	0.165322	1	0.13236267372600927	0.12225405921680993
Hbp1	Hbp1	0.100149	1	0.19192587690271343	0.18142538772911265
Pms2	Pms2	0.210145	1	0.0986102	0.0880065
Rap1gds1	Rap1gds1	0.126829	1	0.13964262078093978	0.12821212534679582
Mri1	Mri1	0.169648	1	0.10787557908669755	0.0966025
Cnot8	Cnot8	0.0927029	1	0.24090006618133686	0.23131850639013962
Clec2i	Clec2i	0.084109	1	0.23759099933818664	0.22536044026015373
BC029722	BC029722	0.13772	1	0.1555261416280609	0.14508573247828263
Smg8	Smg8	0.375018	1	0.0463269	0.034975212625642425
Derl2	Derl2	0.114838	1	0.1555261416280609	0.1441306226406513
H2-Ob	H2-Ob	0.2633	1	0.0688286	0.0577159
Nfe2l1	Nfe2l1	0.250411	1	0.0701522	0.058989402828944375
Asb3	Asb3	0.120578	1	0.14559894109861019	0.1343521171601401
Ppp2r5e	Ppp2r5e	0.116153	1	0.13302448709463932	0.12111702369582025
Trp53inp1	Trp53inp1	0.108121	1	0.1727332892124421	0.1619593396097694
Il2ra	Il2ra	1.2597	1	0.020516214427531435	0.00936917
Bfar	Bfar	0.127398	1	0.18795499669093316	0.17906035384545413
Nab1	Nab1	0.225439	1	0.0774322	0.0661755
Ptbp3	Ptbp3	0.0378933	1	0.5592322964923891	0.5559648883431119
Parp1	Parp1	0.131708	1	0.13633355393778954	0.12539227725474145
Rbm34	Rbm34	0.214757	1	0.10125744540039709	0.0906445
Nek7	Nek7	0.150693	1	0.1356717405691595	0.12480101878382681
Ccser2	Ccser2	0.210492	1	0.10059563203176704	0.0900987
Txnrd2	Txnrd2	0.279764	1	0.0655195	0.0542593
Rbbp5	Rbbp5	0.214894	1	0.0794176	0.0681312
Sms	Sms	0.10104	1	0.26538716082064856	0.2605630599899941
Timm10b	Timm10b	0.0606767	1	0.3084050297816016	0.2993587119661618
Slc9a9	Slc9a9	0.146884	1	0.1369953673064196	0.12639286851321235
Dpysl2	Dpysl2	0.183674	1	0.0913302	0.0801383
Pnpt1	Pnpt1	0.238877	1	0.0747849	0.0636285
Cyb5a	Cyb5a	0.0315642	1	0.542687	0.5450948287624505
Hspa8	Hspa8	-0.00651727	1	0.88683	0.90176
Tmed10	Tmed10	0.0507388	1	0.3805426869622766	0.3695365443216446
Cdkal1	Cdkal1	0.141117	1	0.14228987425545997	0.1318051575931232
Sf3b6	Sf3b6	0.0382952	1	0.5301125082726671	0.5289034429435575
Mars	Mars	0.222735	1	0.0847121	0.0739073
Mtmr6	Mtmr6	0.210399	1	0.0900066	0.0793196
Polr2j	Polr2j	0.0808705	1	0.28325612177365983	0.27489
Cdc25a	Cdc25a	0.364269	1	0.0476506	0.0364761
Dnm3	Dnm3	1.37926	1	0.018530774321641297	0.00750443
Ncoa2	Ncoa2	0.106011	1	0.15751158173395102	0.14654113794514942
Scaf11	Scaf11	0.130115	1	0.16479152878888154	0.15477327511711467
Stag2	Stag2	0.0757681	1	0.257445	0.24664574521308047
Ddx43	Ddx43	0.791343	1	0.028457974851091992	0.017510347023241005
Tut1	Tut1	0.255372	1	0.0767704	0.0659935
Fto	Fto	0.135839	1	0.12177365982792852	0.11065629690271524
Jmjd1c	Jmjd1c	0.14152	1	0.15618795499669094	0.146587
Ap3s1	Ap3s1	0.256964	1	0.062210456651224356	0.0510756
1110008F13Rik	1110008F13Rik	0.260205	1	0.0661813	0.055169
Rock1	Rock1	0.0826917	1	0.2528127068166777	0.2444626370127803
Taf1b	Taf1b	0.131611	1	0.15684976836532097	0.14645017510347022
Lancl1	Lancl1	0.124115	1	0.1356717405691595	0.12425524173375176
Ddx6	Ddx6	0.0676157	1	0.2931833223031105	0.28657843271023786
Sh3rf1	Sh3rf1	0.908629	1	0.0231635	0.0122345
Atpif1	Atpif1	0.0944724	1	0.21442753143613502	0.20503024514485832
Stim2	Stim2	0.32288	1	0.054268696227663796	0.0433438
Pdcd2	Pdcd2	0.153501	1	0.1158173395102581	0.10488015645608768
Spata2	Spata2	0.389581	1	0.0469887	0.0361577
Nub1	Nub1	0.0953106	1	0.22236929185969556	0.21312593805430483
Casp8	Casp8	0.0734906	1	0.285903	0.2773002228589621
Taf9	Taf9	0.744519	1	0.025810721376571807	0.014872424614544959
Zfx	Zfx	0.145076	1	0.11912640635340833	0.10820030017737754
Fra10ac1	Fra10ac1	0.182331	1	0.0919921	0.0810024
Fabp5	Fabp5	0.210023	1	0.0794176	0.068586
Elk4	Elk4	0.123835	1	0.1628060886829914	0.15277209260017283
Mzt1	Mzt1	0.180218	1	0.11317008603573792	0.10260608541410833
Rdx	Rdx	0.126785	1	0.17538054268696227	0.16641651885204894
Glrx3	Glrx3	0.0666767	1	0.32164129715420253	0.3177786874061946
Smarce1	Smarce1	0.0953621	1	0.2369291859695566	0.2289534725064811
Sptlc1	Sptlc1	0.155366	1	0.1270681667769689	0.11684177013689907
Pitpnm1	Pitpnm1	0.130199	1	0.14824619457313037	0.13876381498158002
Rc3h2	Rc3h2	0.259864	1	0.0741231	0.0635375
Pgk1	Pgk1	0.0563888	1	0.36465916611515553	0.3563469322781644
Slc22a5	Slc22a5	0.700635	1	0.029781601588352084	0.0190112
Gucy1a1	Gucy1a1	1.63065	1	0.0165453	0.00573066
N4bp1	N4bp1	0.479019	1	0.042356055592322965	0.031655068904352573
Stx8	Stx8	0.119081	1	0.1614824619457313	0.1518169827625415
Dynlt3	Dynlt3	0.273457	1	0.0615486	0.050529858552781186
Arap1	Arap1	0.299127	1	0.0549305	0.044026015372720245
Cers2	Cers2	0.0857924	1	0.20780939774983453	0.1981625505980807
Baz1a	Baz1a	0.21915	1	0.0747849	0.0639924
Nup153	Nup153	0.177574	1	0.13831899404367967	0.1293946422886251
Ankrd39	Ankrd39	0.150307	1	0.12375909993381866	0.11293036794469459
Atp2c1	Atp2c1	0.199707	1	0.10324288550628723	0.0933279
Srrm1	Srrm1	0.039236	1	0.4870946393117141	0.4785555100741347
Socs4	Socs4	0.176106	1	0.0727995	0.0615364
Kat6b	Kat6b	0.18379	1	0.0986102	0.088052
Snrnp27	Snrnp27	0.110832	1	0.20185307743216413	0.1932050757265657
Jak2	Jak2	0.293251	1	0.0641959	0.053668076590712696
Rabep2	Rabep2	0.206869	1	0.0866976	0.075954
Rabep1	Rabep1	0.291711	1	0.062210456651224356	0.051484968390412514
Ramp3	Ramp3	0.369466	1	0.056915949702183985	0.046345567835539184
Atp5j	Atp5j	0.0201481	1	0.6439444076770351	0.6477009141765588
Snrpb2	Snrpb2	0.0764485	1	0.21641297154202516	0.2043935052531041
Pkmyt1	Pkmyt1	0.499697	1	0.0397088	0.029062627916496112
Cbx4	Cbx4	0.241475	1	0.0807412	0.0702688
Myo1e	Myo1e	2.84521	1	0.0125745	0.00186474
Mcoln3	Mcoln3	0.334163	1	0.0549305	0.044298903897757765
Tmco6	Tmco6	0.201216	1	0.0873594	0.0767726
Insr	Insr	0.28834	1	0.0648577	0.0543503
Uap1l1	Uap1l1	0.632892	1	0.0344143	0.0238777
Metap1	Metap1	0.172314	1	0.10655195234943746	0.0960568
Utp15	Utp15	0.142248	1	0.10390469887491727	0.0927821
Pisd	Pisd	0.203017	1	0.10522832561217736	0.0955565
Aldh16a1	Aldh16a1	0.277194	1	0.060225016545334215	0.0495293
Zdhhc12	Zdhhc12	0.298096	1	0.0516214	0.040796834493109564
Rnf20	Rnf20	0.0913992	1	0.17935142289874256	0.1686451084731887
Slc25a1	Slc25a1	0.411041	1	0.050959629384513566	0.040523945968072045
Map4	Map4	0.115879	1	0.2031767041694242	0.19502433256014917
Fuca1	Fuca1	0.139955	1	0.14228987425545997	0.13244189748487742
Adamts10	Adamts10	0.0927734	1	0.14956982131039048	0.13794514940646746
Tial1	Tial1	0.0842994	1	0.2131039046988749	0.20284713694455814
Trip4	Trip4	0.158097	1	0.10655195234943746	0.0959658
Lmf2	Lmf2	0.25298	1	0.0694904	0.0589439
Ippk	Ippk	0.369543	1	0.0476506	0.0371583
Ggct	Ggct	0.227626	1	0.0807412	0.0704052
Slc35b1	Slc35b1	0.135933	1	0.13765718067504965	0.12784827398007914
Nbr1	Nbr1	0.1665	1	0.11449371277299801	0.10433437940601265
Ubl3	Ubl3	0.156095	1	0.128392	0.11875198981216173
Tpm3-rs7	Tpm3-rs7	0.146353	1	0.11780277961614824	0.1076545231273025
Exosc1	Exosc1	0.0927034	1	0.18795499669093316	0.17819620684950196
Tmem126a	Tmem126a	0.139881	1	0.12177365982792852	0.11129303679446946
Trav19	Trav19	0.817052	1	0.025810721376571807	0.015372720243780415
Rnf34	Rnf34	0.184394	1	0.11647915287888816	0.10692682039386911
Stoml2	Stoml2	0.105541	1	0.17339510258107213	0.16455178059762587
Bdp1	Bdp1	0.116267	1	0.18199867637326275	0.172466
Adam10	Adam10	0.103581	1	0.1786896095301125	0.16905444126074498
Txndc17	Txndc17	0.0809441	1	0.228326	0.21894755992177195
Dtx2	Dtx2	0.218305	1	0.0906684	0.080866
Rhebl1	Rhebl1	0.643236	1	0.0330907	0.022786191840633102
Nat8f1	Nat8f1	0.647328	1	0.0291198	0.018692863965070267
Rhot1	Rhot1	0.182471	1	0.0906684	0.0804566
2610204G07Rik	2610204G07Rik	4.00037	1	0.011250827266710787	0.000818666
Rnf114	Rnf114	0.0627939	1	0.34083388484447386	0.33324237049165417
Ripk1	Ripk1	0.263199	1	0.0648577	0.054441260744985676
Dpm2	Dpm2	0.0934508	1	0.16810059563203178	0.15700186473825442
D3Ertd254e	D3Ertd254e	0.588953	1	0.0324289	0.022013007686360123
Ints5-1	Ints5-1	0.227194	1	0.0681668	0.0575795
Cul3	Cul3	0.21283	1	0.099272	0.0899623
Nr4a3	Nr4a3	0.751559	1	0.025810721376571807	0.015418201664620003
Tgfbr1	Tgfbr1	0.221686	1	0.0979484	0.0883249
Slc25a46	Slc25a46	0.204819	1	0.10390469887491727	0.0945559
Cd24a	Cd24a	1.12457	1	0.019192587690271344	0.0088234
Tmem184c	Tmem184c	0.280731	1	0.070814	0.060854141083367445
3110040N11Rik	3110040N11Rik	0.110048	1	0.16611515552614162	0.15654705052985854
Tnfaip8l1	Tnfaip8l1	0.119498	1	0.14758438120450032	0.1371264838313549
Parvg	Parvg	0.0865832	1	0.20780939774983453	0.19838995770227863
Cyth4	Cyth4	0.204259	1	0.1257445400397088	0.11743302860781371
Cep120	Cep120	0.175721	1	0.0833885	0.0727703
Il2rg	Il2rg	0.00914643	1	0.8630046326935804	0.870151
Ubxn6	Ubxn6	0.110405	1	0.17935142289874256	0.17064629099013054
Ninj1	Ninj1	0.384017	1	0.056915949702183985	0.0470733
Pex16	Pex16	0.192151	1	0.0820649	0.0714968
Lrig1	Lrig1	0.289231	1	0.0582396	0.0478919
Frs2	Frs2	0.274153	1	0.060225016545334215	0.049847637240187384
Hsph1	Hsph1	0.192096	1	0.10721376571806751	0.0975576
Nt5dc1	Nt5dc1	0.112	1	0.1872931833223031	0.17856005821621868
Ebp	Ebp	0.112316	1	0.18795499669093316	0.18010642652476463
2010107E04Rik	2010107E04Rik	0.016902	1	0.7180675049636003	0.7257015509164506
Manbal	Manbal	0.173133	1	0.10522832561217736	0.0951471
Tbc1d14	Tbc1d14	0.196631	1	0.0900066	0.0800018
Kxd1	Kxd1	0.115239	1	0.21773659827928524	0.21094282985400464
Pold4	Pold4	0.106301	1	0.24090006618133686	0.23573020421157956
Ptger4	Ptger4	0.258451	1	0.0761085	0.06613
Rab37	Rab37	0.108125	1	0.19788219722038386	0.18943
Katna1	Katna1	0.148635	1	0.11912640635340833	0.10920089143584846
Mapre1	Mapre1	0.0364364	1	0.4189278623428193	0.41674625915313596
Pqlc1	Pqlc1	0.62501	1	0.0324289	0.022285896211397645
Chic2	Chic2	0.250441	1	0.0668432	0.0566244
Etv6	Etv6	0.220615	1	0.0820649	0.0721335
Rps15a	Rps15a	0.00523938	1	0.9980145598941098	0.9982717060080957
Stk26	Stk26	0.0881945	1	0.1886168100595632	0.17896939100377496
Rasgef1a	Rasgef1a	1.11888	1	0.020516214427531435	0.010324282530586256
Gm26740	Gm26740	0.0706263	1	0.34612839179351423	0.34261154318460907
Psmd4	Psmd4	0.0511471	1	0.41561879549966907	0.4089689361895666
Tada1	Tada1	0.144491	1	0.11118464592984778	0.10092327284304362
Dr1	Dr1	0.106185	1	0.17670416942422237	0.16755355437303862
H2-K1	H2-K1	0.0210415	1	0.999338	0.9988629644790104
Syncrip	Syncrip	0.0837023	1	0.2673726009265387	0.25965343157320236
Fam49a	Fam49a	0.197967	1	0.10191925876902713	0.0925547
Pnpla2	Pnpla2	0.12593	1	0.12508272667107875	0.11488606904079683
Gm30054	Gm30054	0.22961	1	0.0866976	0.0770455
Dennd4a	Dennd4a	0.325202	1	0.054268696227663796	0.044116978214399416
Tspan6	Tspan6	0.691615	1	0.024487094639311716	0.0142357
Pign	Pign	0.429618	1	0.0403706	0.0301997
Dnaja2	Dnaja2	0.0534752	1	0.39774983454665785	0.3913676263246464
Arid4b	Arid4b	0.07034	1	0.28457974851091994	0.2802110337926957
Tmem29	Tmem29	0.34882	1	0.0476506	0.0375222
Tcerg1	Tcerg1	0.0811507	1	0.20648577101257445	0.19625233092281802
Treml2	Treml2	0.0613263	1	0.24751819986763732	0.2367307954700505
Wasl	Wasl	0.0865513	1	0.18596955658504302	0.1764224314367581
Uspl1	Uspl1	0.169455	1	0.0946393	0.0845954
Rsf1	Rsf1	0.103944	1	0.19258769027134348	0.18483649429208168
Slc25a11	Slc25a11	0.0680324	1	0.2872270019854401	0.28066584800109157
Fam210b	Fam210b	0.268946	1	0.0635341	0.0535316
Med16	Med16	0.261937	1	0.062210456651224356	0.052076226861327145
Zmynd8	Zmynd8	0.0914524	1	0.1899404367968233	0.18110701778323554
Cdk17	Cdk17	0.246039	1	0.0661813	0.056078591895210805
Slc30a9	Slc30a9	0.329898	1	0.0562541	0.046391
Ppp6c	Ppp6c	0.0773402	1	0.22898742554599602	0.2194478555510074
Emd	Emd	0.0794914	1	0.22634017207147583	0.21812889434665939
Oxsr1	Oxsr1	0.259293	1	0.0575778	0.0474371
Aff3	Aff3	0.215235	1	0.0800794	0.0703143
Napa	Napa	0.0601881	1	0.2772998014559894	0.2657934233865466
Mfsd1	Mfsd1	0.113782	1	0.12971542025148908	0.1192522854413972
Cyb5r4	Cyb5r4	0.137956	1	0.11250827266710788	0.10233319688907082
Vps13a	Vps13a	0.0769066	1	0.23362011912640634	0.22422340473916405
1500011B03Rik	1500011B03Rik	0.0928041	1	0.23759099933818664	0.2292718424523582
Coasy	Coasy	0.269195	1	0.0668432	0.0569882
Car12	Car12	0.832379	1	0.0251489	0.015190794560422067
Tmem106b	Tmem106b	0.165613	1	0.0966248	0.0867331
Lias	Lias	0.182866	1	0.11978821972203839	0.11097466684859235
Dimt1	Dimt1	0.241591	1	0.0774322	0.0679947
Calcrl	Calcrl	0.171764	1	0.10522832561217736	0.0957384
Zfp281	Zfp281	0.0855575	1	0.1872931833223031	0.17765042979942694
Ccdc47	Ccdc47	0.0960273	1	0.199868	0.19102196752626552
Dlg4	Dlg4	0.171961	1	0.0794176	0.0691318
Zbtb4	Zbtb4	0.240023	1	0.067505	0.0576704
Med22	Med22	0.466425	1	0.037061548643282594	0.027152408241233456
Nod1	Nod1	0.358266	1	0.0502978	0.0404785
Cox5b	Cox5b	0.0388393	1	0.6690933156849769	0.6579797152863055
Rcn2	Rcn2	0.116276	1	0.1442753143613501	0.13457952426433803
Gapdh	Gapdh	0.0374658	1	0.5943084050297816	0.586574
Blcap	Blcap	0.533929	1	0.0377234	0.0279711
Ptcd3	Ptcd3	0.191248	1	0.10258107213765719	0.0936008
1700123O20Rik	1700123O20Rik	0.115218	1	0.16412971542025148	0.15522808932551052
Hnrnpa1	Hnrnpa1	0.0270382	1	0.5744540039708802	0.5708373129576568
Stk16	Stk16	0.0881152	1	0.15089344804765056	0.14026470186928638
Setd6	Setd6	0.676673	1	0.026472534745201854	0.016600718606449266
Acat2	Acat2	0.189853	1	0.0747849	0.0648565
Dxo	Dxo	0.124294	1	0.10919920582395765	0.0989676
Unc93b1	Unc93b1	1.0424	1	0.0198544	0.010005912584709146
Smpd2	Smpd2	0.179646	1	0.0714758	0.061309
Prr14l	Prr14l	0.111499	1	0.16810059563203178	0.1584572702051212
Fbxl3	Fbxl3	0.269087	1	0.0668432	0.0572611
Tars	Tars	0.111231	1	0.1356717405691595	0.12521035157138308
Ppp1cb	Ppp1cb	0.0946569	1	0.17339510258107213	0.16377859644335288
Raly	Raly	0.131343	1	0.14162806088682992	0.1325783417473962
Hist2h2ac	Hist2h2ac	0.231081	1	0.070814	0.061036066766725794
Rexo1	Rexo1	0.136541	1	0.14162806088682992	0.13294219311411287
Slc39a1	Slc39a1	0.392036	1	0.048312375909993384	0.0387957
Snrnp70	Snrnp70	0.0303792	1	0.6101919258769027	0.6100422977213809
Akap11	Akap11	0.261325	1	0.0628723	0.053167780961477236
Ankrd55	Ankrd55	0.193075	1	0.078094	0.0681766
Hps4	Hps4	0.361124	1	0.0502978	0.0407059
Pias2	Pias2	0.445074	1	0.0383852	0.028698776549779415
Creb1	Creb1	0.106061	1	0.1542025148908008	0.1448128439532451
Rad50	Rad50	0.141411	1	0.12375909993381866	0.11461318051575932
Vamp8	Vamp8	0.0464208	1	0.33223031105228323	0.3246463819529722
Jade2	Jade2	0.199398	1	0.0833885	0.0736344
Tmem68	Tmem68	0.236314	1	0.062210456651224356	0.052485559648883434
Atg5	Atg5	0.134006	1	0.1542025148908008	0.14635921226179105
Stxbp3	Stxbp3	0.21444	1	0.0741231	0.0644472
Nutf2	Nutf2	0.0691277	1	0.256784	0.24992040751353073
Scrib	Scrib	0.455589	1	0.0403706	0.030836403329240005
Slc35e2	Slc35e2	0.234389	1	0.0701522	0.060535771137490334
Wipi2	Wipi2	0.248534	1	0.0635341	0.0538045
Mapk3	Mapk3	0.3454	1	0.053606882859033755	0.044207941056078594
Nrgn	Nrgn	2.92183	1	0.011250827266710787	0.00159185
Dut	Dut	0.109001	1	0.18067504963600264	0.17205621503615773
Msmo1	Msmo1	0.219236	1	0.0900066	0.0812753
Ier2	Ier2	0.0566802	1	0.39642620780939775	0.401101
Cnpy2	Cnpy2	0.169063	1	0.11912640635340833	0.1104743712193569
Usf1	Usf1	0.108356	1	0.14030443414956983	0.13075908491381272
Zfp326	Zfp326	0.128281	1	0.12508272667107875	0.11529540182835311
Prkag1	Prkag1	0.0748522	1	0.2402382528127068	0.23163687633601673
Phf14	Phf14	0.104177	1	0.16810059563203178	0.15923045435939417
Rab11b	Rab11b	0.0405047	1	0.48643282594308407	0.47569018056124074
Abcf1	Abcf1	0.0589071	1	0.23957643944407678	0.2293173238731978
Msl1	Msl1	0.139032	1	0.12177365982792852	0.1125665165779779
Wdr47	Wdr47	0.374721	1	0.0443415	0.0347478
Cdc123	Cdc123	0.0977587	1	0.1846459298477829	0.17696820848683312
Rnf215	Rnf215	0.280174	1	0.056915949702183985	0.0473007
Ndufs4	Ndufs4	0.0353318	1	0.4639311714096625	0.4499931777868741
Ccdc59	Ccdc59	0.0856965	1	0.2217074784910655	0.21298949379178606
Poglut1	Poglut1	0.241536	1	0.060225016545334215	0.0505753
Magohb	Magohb	0.256223	1	0.053606882859033755	0.0438441
Ywhag	Ywhag	0.108451	1	0.1786896095301125	0.17019147678173466
Trav12-3	Trav12-3	0.323761	1	0.0555923	0.046163642152180835
Trim23	Trim23	0.336742	1	0.0522833	0.0428435
1810006J02Rik	1810006J02Rik	0.620734	1	0.029781601588352084	0.020284713694455815
Gm4070	Gm4070	0.330065	1	0.0529451	0.0435712
Cnot7	Cnot7	0.115635	1	0.1502316346790205	0.14144721881111566
Lyrm9	Lyrm9	0.217841	1	0.0820649	0.0727248
Numa1	Numa1	0.082317	1	0.2686962276637988	0.2640651293946423
Haus8	Haus8	0.403806	1	0.0436797	0.0342475
Acly	Acly	0.112612	1	0.15486432825943083	0.14544958384499931
Upf3b	Upf3b	0.12783	1	0.17008603573792191	0.162005
Stk11	Stk11	0.133498	1	0.14890800794176043	0.14040114613180515
Brd3	Brd3	0.151219	1	0.12971542025148908	0.1213444308000182
Sfr1	Sfr1	0.0646685	1	0.3355393778954335	0.331832
Mta2	Mta2	0.0676399	1	0.30244870946393115	0.29708464092418246
Leprot	Leprot	0.129387	1	0.1628060886829914	0.15509164506299178
Sri	Sri	0.0300991	1	0.6770350761085374	0.6705325874380316
Hnrnpll	Hnrnpll	0.208468	1	0.0933157	0.0843226
Gdi1	Gdi1	0.0575457	1	0.32892124420913305	0.32196297812343655
Dars	Dars	0.0824898	1	0.242886	0.23691272115340883
Zfp518a	Zfp518a	0.344397	1	0.0575778	0.0484377
Polr3h	Polr3h	0.419914	1	0.0430179	0.033701732842133986
C2cd5	C2cd5	0.107818	1	0.14228987425545997	0.13244189748487742
Rab20	Rab20	0.390248	1	0.042356055592322965	0.032928548687861006
Ap2s1	Ap2s1	0.0596016	1	0.29781601588352086	0.28807931959794425
Stk40	Stk40	0.586736	1	0.0304434	0.021012416427889206
Eftud2	Eftud2	0.0900064	1	0.20052945069490405	0.19329603856824487
Lnpk	Lnpk	0.217698	1	0.0734613	0.0640378
Hes5	Hes5	1.00678	1	0.020516214427531435	0.011097466684859236
Socs6	Socs6	0.313036	1	0.0430179	0.033428844317096466
Mynn	Mynn	0.183996	1	0.0833885	0.0740892
Tti2	Tti2	0.225281	1	0.0549305	0.045254
Aagab	Aagab	0.195856	1	0.0906684	0.0817301
Neat1	Neat1	0.0916375	1	0.20251489080079418	0.19297766862236776
Ptpn11	Ptpn11	0.239209	1	0.0668432	0.0575795
Slc6a6	Slc6a6	0.122046	1	0.12375909993381866	0.11452221767408013
Trrap	Trrap	0.13667	1	0.11912640635340833	0.11015600127347978
Nxt1	Nxt1	0.105732	1	0.15221707478491064	0.14322099422385956
Ifnar1	Ifnar1	0.0875821	1	0.2256783587028458	0.2188111156592532
Zyg11b	Zyg11b	0.16594	1	0.10919920582395765	0.10092327284304362
Ambra1	Ambra1	0.143065	1	0.10721376571806751	0.097967
Ndufb10	Ndufb10	0.0374331	1	0.45929847782925215	0.4550870969209078
Abhd12	Abhd12	0.253542	1	0.0595632	0.050166007186064496
Tmod3	Tmod3	0.0429768	1	0.3315684976836532	0.32410060490289716
Armcx3	Armcx3	0.375431	1	0.0397088	0.0303361
Zfp692	Zfp692	0.173914	1	0.0694904	0.0597171
Rnf111	Rnf111	0.215736	1	0.0840503	0.0752263
Psat1	Psat1	0.219572	1	0.0734613	0.0643107
Hdlbp	Hdlbp	0.13294	1	0.1343481138318994	0.12543775867558102
Lsm3	Lsm3	0.0628693	1	0.27796161482461945	0.27047800973302405
Ganc	Ganc	0.313987	1	0.049636	0.040296538863874104
Cers5	Cers5	0.0838911	1	0.2058239576439444	0.19825351343975986
Senp7	Senp7	0.0971674	1	0.21707478491065518	0.21057897848728793
Bax	Bax	0.0533284	1	0.4169424222369292	0.40764997498521854
Ahnak	Ahnak	0.305549	1	0.0582396	0.0492109
Ap1b1	Ap1b1	0.0774121	1	0.1972203838517538	0.18883885932596534
C1galt1	C1galt1	0.334279	1	0.045665122435473195	0.036339655250830036
Cacybp	Cacybp	0.0546948	1	0.32230311052283256	0.31709646609360076
Hbs1l	Hbs1l	0.112013	1	0.1555261416280609	0.1472233592577432
Faap20	Faap20	0.10691	1	0.17074784910655194	0.1626415609223632
Hist1h4h	Hist1h4h	0.363108	1	0.053606882859033755	0.0447537
Tinf2	Tinf2	0.134739	1	0.0900066	0.0803657
Rnf146	Rnf146	0.0782942	1	0.15817339510258108	0.14776913630781827
Lztr1	Lztr1	0.17166	1	0.0900066	0.0810024
Ganab	Ganab	0.139881	1	0.12442091330244871	0.11602310456178651
Fxr1	Fxr1	0.0803161	1	0.15486432825943083	0.14458543684904718
Tbc1d17	Tbc1d17	0.152304	1	0.11780277961614824	0.10924637285668805
Flcn	Flcn	0.201131	1	0.081403	0.0724064
Senp3	Senp3	0.144462	1	0.10986101919258769	0.10083231000136444
Gmeb1	Gmeb1	0.338562	1	0.0489742	0.0398872
Rer1	Rer1	0.050465	1	0.3812045003309067	0.37431209350980127
Ccdc134	Ccdc134	0.282079	1	0.0582396	0.0492109
Ptpn12	Ptpn12	0.507445	1	0.0324289	0.023241
Aamp	Aamp	0.0456633	1	0.35076108537392453	0.34197480329285485
Elp2	Elp2	0.145592	1	0.12442091330244871	0.11611406740346568
Fam149b	Fam149b	0.42553	1	0.036399735274652546	0.0271979
Cpsf2	Cpsf2	0.132456	1	0.1171409662475182	0.10783644881066085
Cln3	Cln3	0.205625	1	0.0767704	0.0678128
Acp5	Acp5	0.0384073	1	0.5076108537392455	0.5058898439987265
Frmd6	Frmd6	0.381539	1	0.0416942	0.032519215900304724
Gfer	Gfer	0.179204	1	0.0794176	0.0702688
Kidins220	Kidins220	0.17118	1	0.10324288550628723	0.0946014
Ubap1	Ubap1	0.12617	1	0.0847121	0.0749534
Rap2b	Rap2b	0.100438	1	0.14956982131039048	0.1406285532360031
Zfp738	Zfp738	0.198774	1	0.0694904	0.0601719
Ext2	Ext2	0.196031	1	0.0827267	0.0735435
Ugp2	Ugp2	0.132902	1	0.11912640635340833	0.11006503843180061
Dock10	Dock10	0.0578633	1	0.24619457313037724	0.2366853140492109
Irf2bp2	Irf2bp2	0.226789	1	0.0628723	0.0538045
Fnbp4	Fnbp4	0.0866036	1	0.17074784910655194	0.16218674671396735
St7l	St7l	0.213138	1	0.0840503	0.0754082
Aimp1	Aimp1	0.0549898	1	0.30972865651886167	0.3047255196252331
Rsrc2	Rsrc2	0.0452471	1	0.343481	0.3359712557420294
Csnk1a1	Csnk1a1	0.0322293	1	0.5115817339510258	0.5085277664074226
Mfsd4a	Mfsd4a	0.795624	1	0.021178027796161483	0.012052576522490562
Vps26b	Vps26b	0.135138	1	0.12905360688285902	0.12070769090826397
Trp53i11	Trp53i11	0.364477	1	0.0383852	0.029199072179014872
Calm3	Calm3	0.0523096	1	0.29649238914626075	0.2874880611270296
Gm26532	Gm26532	0.457257	1	0.0330907	0.023968708782462364
Ppm1m	Ppm1m	0.414786	1	0.0377234	0.0286533
1110004E09Rik	1110004E09Rik	0.148048	1	0.10324288550628723	0.0943739
Slc39a11	Slc39a11	0.32326	1	0.0476506	0.0386137
Dtx1	Dtx1	0.0720255	1	0.32892124420913305	0.32591986173648063
Wdr4	Wdr4	0.243856	1	0.0555923	0.046436530677218354
Ndufa11	Ndufa11	0.0394814	1	0.42819324950363996	0.42056669850366124
Nmb	Nmb	0.287064	1	0.0516214	0.0425706
Prps1l3	Prps1l3	0.0915504	1	0.14956982131039048	0.14099240460271978
Cab39	Cab39	0.122408	1	0.12905360688285902	0.12038932096238686
Ckap5	Ckap5	0.184088	1	0.0840503	0.0748624
Tlr1	Tlr1	0.149653	1	0.10522832561217736	0.0960113
Sacs	Sacs	0.232653	1	0.0734613	0.0647655
Wdr91	Wdr91	0.266061	1	0.0575778	0.0486196
Ddit3	Ddit3	0.130379	1	0.12045003309066843	0.11161140674034657
Phf20l1	Phf20l1	0.0591472	1	0.28391793514228986	0.27611770591713286
Dnm1l	Dnm1l	0.139508	1	0.11383189940436797	0.1051985264019648
Vwa8	Vwa8	0.286041	1	0.0661813	0.0577159
Mgat5	Mgat5	0.199216	1	0.0800794	0.0714058
Txlng	Txlng	0.204569	1	0.0893448	0.0809114
Trav8d-1	Trav8d-1	0.290898	1	0.0807412	0.0725883
Setd3	Setd3	0.200801	1	0.0880212	0.0795925
Smg5	Smg5	0.0990582	1	0.14493712772998016	0.13694455814799655
Nob1	Nob1	0.0965624	1	0.15949702183984116	0.1504070587165143
Cpox	Cpox	0.257547	1	0.0608868	0.0519398
Gid8	Gid8	0.119949	1	0.13831899404367967	0.13021330786373767
Ctdspl2	Ctdspl2	0.121114	1	0.14890800794176043	0.14121981170691772
Pdcd1lg2	Pdcd1lg2	1.40303	1	0.015221707478491065	0.00627644
Tnfrsf1b	Tnfrsf1b	0.213865	1	0.0589014	0.0497112
Tdp2	Tdp2	0.175555	1	0.0953011	0.0867786
Trim26	Trim26	0.080246	1	0.19655857048312375	0.1889753035884841
Zfp160	Zfp160	0.307574	1	0.0529451	0.0440715
Zfp626	Zfp626	0.534384	1	0.027134348113831898	0.018147086914995225
Tstd2	Tstd2	0.304069	1	0.053606882859033755	0.044799199526993225
Appl1	Appl1	0.0892745	1	0.21376571806750497	0.20671305771592305
Nono	Nono	0.0396692	1	0.43481138318994045	0.4329831263928685
Dnmt3b	Dnmt3b	0.537489	1	0.031767	0.022922636103151862
Tesk2	Tesk2	0.316292	1	0.0430179	0.0340201
Trap1	Trap1	0.132814	1	0.13765718067504965	0.1293491608677855
Ube2j2	Ube2j2	0.195115	1	0.0866976	0.0780461
Gm11127	Gm11127	0.1875	1	0.10787557908669755	0.1002410515304498
Ripor2	Ripor2	-0.00235113	1	0.6551952349437459	0.6745349524719152
Itpr2	Itpr2	0.0567135	1	0.3117140966247518	0.3063173693546186
Ndfip2	Ndfip2	0.0573661	1	0.271343	0.26238231682357754
Gm20707	Gm20707	0.302625	1	0.048312375909993384	0.039523354709601125
Ric8b	Ric8b	0.335885	1	0.0430179	0.0341565
Foxj3	Foxj3	0.283393	1	0.0450033	0.036066766725792516
Map2k3	Map2k3	0.218342	1	0.0688286	0.0601264
Usp37	Usp37	0.173513	1	0.0635341	0.0543503
Atp6v0b	Atp6v0b	0.0628448	1	0.21972203838517537	0.21112475553736298
Fam53c	Fam53c	0.371511	1	0.039046988749172735	0.030245144858325374
Prkar1a	Prkar1a	0.0264902	1	0.5420251489080079	0.5372720243780416
1810034E14Rik	1810034E14Rik	0.521509	1	0.031105228325612178	0.0223314
Shmt1	Shmt1	0.498131	1	0.031767	0.0229681
Rgs16	Rgs16	1.56767	1	0.013236267372600927	0.0044117
Jmjd6	Jmjd6	0.150872	1	0.10655195234943746	0.0982399
Tmem38b	Tmem38b	0.384126	1	0.0403706	0.0316096
Tsg101	Tsg101	0.0875662	1	0.14162806088682992	0.1322144903806795
Vps41	Vps41	0.102207	1	0.14361350099272005	0.1349888570518943
Fam92a	Fam92a	0.406416	1	0.039046988749172735	0.0302906
Etf1	Etf1	0.0713962	1	0.23957643944407678	0.23049984081502706
Mcm4	Mcm4	0.0784662	1	0.17471872931833224	0.16555237185609678
Patl1	Patl1	0.251697	1	0.0608868	0.0521672
Amdhd2	Amdhd2	0.180916	1	0.0926539	0.0843226
Zfp773	Zfp773	0.536132	1	0.027796161482461945	0.0190112
Tpp1	Tpp1	0.075142	1	0.16942422236929186	0.16045845272206305
Vamp5	Vamp5	0.211428	1	0.0880212	0.0798199
Adgre5	Adgre5	0.0572517	1	0.3970880211780278	0.39605221267112384
Tars2	Tars2	0.237604	1	0.0774322	0.0694501
Kmt5b	Kmt5b	0.0990109	1	0.13898080741230973	0.130395
Fbxo25	Fbxo25	0.335184	1	0.045665122435473195	0.037021876563423844
Ppp1r8	Ppp1r8	0.234668	1	0.0575778	0.048892527402556056
Usp21	Usp21	0.149517	1	0.0893448	0.0805021
Coq5	Coq5	0.137495	1	0.11449371277299801	0.10610815481875654
Pdzd8	Pdzd8	0.218059	1	0.0555923	0.0467094
Rab11fip1	Rab11fip1	0.376883	1	0.045665122435473195	0.0370674
Hilpda	Hilpda	0.211736	1	0.0648577	0.056215
Srp9	Srp9	0.0136948	1	0.5638649900727994	0.568836
Riok1	Riok1	0.0774447	1	0.20648577101257445	0.1987538090689953
Usp42	Usp42	0.24336	1	0.048312375909993384	0.0394779
Trim30a	Trim30a	0.176695	1	0.1171409662475182	0.1101105198526402
Zfp91	Zfp91	0.1643	1	0.0926539	0.0841406
AI597479	AI597479	0.399805	1	0.0324289	0.0236958
Ssh1	Ssh1	0.304553	1	0.0562541	0.0479374
Slamf7	Slamf7	1.67735	1	0.013236267372600927	0.00459362
Cops2	Cops2	0.105936	1	0.17538054268696227	0.16846318278983036
Apex1	Apex1	0.120329	1	0.14493712772998016	0.13789966798562786
Mapkapk2	Mapkapk2	0.430605	1	0.0383852	0.0298358
Etfdh	Etfdh	0.191361	1	0.0721377	0.063583
2410015M20Rik	2410015M20Rik	0.0398281	1	0.42223692918596956	0.42052121708282164
Ssr3	Ssr3	0.0706323	1	0.228326	0.22244962932642015
Naa10	Naa10	0.0506724	1	0.35804103242885504	0.35266293719015784
Skap2	Skap2	0.193663	1	0.0628723	0.0540319
Wdr36	Wdr36	0.0839908	1	0.17008603573792191	0.16118615545549642
Mpp5	Mpp5	0.227458	1	0.062210456651224356	0.053622595169873104
Rnf220	Rnf220	0.354331	1	0.0416942	0.033110474371219355
Sept6	Sept6	0.0382782	1	0.4745201853077432	0.4729158138900259
Ndufb6	Ndufb6	0.0435598	1	0.3328921244209133	0.32864874698685587
Tmem147	Tmem147	0.111569	1	0.15089344804765056	0.14303906854050122
Ube2w	Ube2w	0.089043	1	0.13633355393778954	0.1276663482967208
Pdrg1	Pdrg1	0.0467895	1	0.24222369291859697	0.23336517032792103
Fam192a	Fam192a	0.0993817	1	0.13898080741230973	0.13066812207213355
Nbdy	Nbdy	0.158613	1	0.0741231	0.0652658
Cd320	Cd320	0.385106	1	0.0469887	0.0387047
Trmt1l	Trmt1l	0.11306	1	0.14626075446724024	0.13926411061081548
Cdpf1	Cdpf1	0.184873	1	0.0767704	0.0683131
Rpp21	Rpp21	0.048838	1	0.30509596293845137	0.29553827261563653
Atg12	Atg12	0.081726	1	0.14890800794176043	0.14003729476508847
Slc35b2	Slc35b2	0.188556	1	0.0866976	0.0784555
Med31	Med31	0.226353	1	0.0767704	0.0689044
Smpd5	Smpd5	0.206659	1	0.0727995	0.0643107
Aggf1	Aggf1	0.185491	1	0.0900066	0.0820485
Rnf44	Rnf44	0.12049	1	0.13368630046326935	0.12543775867558102
Ik	Ik	0.069726	1	0.2084712111184646	0.2004821030608996
Tmem127	Tmem127	0.121068	1	0.14030443414956983	0.1325783417473962
Ppm1j	Ppm1j	0.275231	1	0.053606882859033755	0.0451631
Tmsb15l	Tmsb15l	0.244653	1	0.0628723	0.0545777
Arhgap1	Arhgap1	0.0492601	1	0.242886	0.23341065174876063
Rad51d	Rad51d	0.207904	1	0.0694904	0.0609906
Fuca2	Fuca2	0.527748	1	0.031767	0.023377450311547733
Arhgap17	Arhgap17	0.159121	1	0.0833885	0.0749534
Dohh	Dohh	0.195191	1	0.0946393	0.0868695
Inpp5k	Inpp5k	0.102322	1	0.1813368630046327	0.1746031746031746
Atp11c	Atp11c	0.246489	1	0.0628723	0.0545777
Ubxn4	Ubxn4	0.0503811	1	0.3388484447385837	0.3288761540910538
Armc1	Armc1	0.0762138	1	0.16082064857710127	0.15195342702506026
Pno1	Pno1	0.149657	1	0.11250827266710788	0.10488015645608768
Srek1ip1	Srek1ip1	0.114604	1	0.0926539	0.0838677
Srcap	Srcap	0.143215	1	0.11250827266710788	0.10442534224769182
Ccnt1	Ccnt1	0.0628643	1	0.20052945069490405	0.1917496702596989
Naa50	Naa50	0.127707	1	0.1502316346790205	0.14363032701141584
Snx33	Snx33	0.631902	1	0.0238253	0.015372720243780415
Nsmaf	Nsmaf	0.375839	1	0.0410324	0.0326557
Tfam	Tfam	0.0873302	1	0.19192587690271343	0.1854732341838359
Zfyve21	Zfyve21	0.441806	1	0.028457974851091992	0.019966343748578707
Atpaf2	Atpaf2	0.240479	1	0.0628723	0.054714149270023195
Sel1l	Sel1l	0.125129	1	0.12772998014559894	0.1202528766998681
Suds3	Suds3	0.394432	1	0.0397088	0.0313822
Gpr155	Gpr155	0.588363	1	0.026472534745201854	0.018101605494155636
Nckap1l	Nckap1l	0.0990969	1	0.15949702183984116	0.15249920407513531
Lsm6	Lsm6	0.0558145	1	0.2865651886168101	0.2808932551052895
Polr1d	Polr1d	0.028765	1	0.5274652547981469	0.5220357483967799
Itm2c	Itm2c	0.0556125	1	0.31568497683653207	0.31191158411788783
Exd2	Exd2	0.271632	1	0.0489742	0.040433
Med21	Med21	0.0591587	1	0.25347452018530775	0.24714604084231592
Sept11	Sept11	0.391012	1	0.0397088	0.0313822
Fzr1	Fzr1	0.327827	1	0.0522833	0.044116978214399416
Tmc8	Tmc8	0.103228	1	0.1813368630046327	0.1756947287033247
Sepsecs	Sepsecs	0.453319	1	0.0330907	0.024741892936735344
Tmem167	Tmem167	0.0439168	1	0.3639973527465255	0.3588484104243417
Gtpbp6	Gtpbp6	0.126597	1	0.1184645929847783	0.11056533406103607
Gatsl2	Gatsl2	0.485283	1	0.026472534745201854	0.0180561
Orai3	Orai3	0.302011	1	0.0430179	0.0346114
Bcl2a1d	Bcl2a1d	0.598793	1	0.029781601588352084	0.021512712057124666
Tex2	Tex2	0.407775	1	0.0350761	0.026743075453677174
Idua	Idua	0.517254	1	0.0324289	0.024196115886660298
Anks1	Anks1	0.402256	1	0.033752481800132364	0.025378632828489563
Arid1a	Arid1a	0.0656383	1	0.2938451356717406	0.2887615409105381
Reep3	Reep3	0.394695	1	0.0324289	0.0240142
Tab2	Tab2	0.143737	1	0.10655195234943746	0.0987402
Hmces	Hmces	0.167674	1	0.0747849	0.0663574
Tomm40l	Tomm40l	0.373868	1	0.0436797	0.03543
Atp2a2	Atp2a2	0.230239	1	0.0608868	0.052622
Slmap	Slmap	0.0905666	1	0.14890800794176043	0.1399463319234093
Hltf	Hltf	0.134033	1	0.10986101919258769	0.10174193841815618
Hmgcr	Hmgcr	0.168363	1	0.0913302	0.0830946
Ppp1r21	Ppp1r21	0.339484	1	0.0383852	0.0300177
Zfp566	Zfp566	0.327272	1	0.0403706	0.0321099
Prpf38a	Prpf38a	0.101172	1	0.13898080741230973	0.13089552917633146
Tgif2	Tgif2	0.323257	1	0.0476506	0.039523354709601125
Slc48a1	Slc48a1	0.159049	1	0.0747849	0.0663574
Prag1	Prag1	0.363137	1	0.0416942	0.033610770000454815
Zfp212	Zfp212	0.166007	1	0.0827267	0.074635
Pitpnm2	Pitpnm2	0.190847	1	0.0661813	0.0578978
Dus2	Dus2	0.316538	1	0.0529451	0.045072088052030744
Zfyve27	Zfyve27	0.209013	1	0.0840503	0.0767272
Atp1a1	Atp1a1	0.114363	1	0.1442753143613501	0.13694455814799655
Nt5c	Nt5c	0.0345576	1	0.4632693580410324	0.45531450402510576
Camta1	Camta1	0.195167	1	0.0800794	0.0722245
Klhl7	Klhl7	0.234443	1	0.0502978	0.041979351434938826
Prorsd1	Prorsd1	0.0953778	1	0.13236267372600927	0.124119
Ssna1	Ssna1	0.056789	1	0.2825943084050298	0.27648155728384954
Zswim8	Zswim8	0.361148	1	0.0463269	0.0383408
Stip1	Stip1	0.0725494	1	0.16611515552614162	0.15786601173420658
Mvk	Mvk	0.299395	1	0.0489742	0.0408878
Trpm1	Trpm1	1.1893	1	0.0158835	0.00768636
Nsun3	Nsun3	0.268962	1	0.0681668	0.0604903
Rpl31	Rpl31	0.0264763	1	0.8451356717405691	0.8395870286987765
Trav14n-1	Trav14n-1	0.404427	1	0.042356055592322965	0.0343385
Ncor2	Ncor2	0.275762	1	0.0668432	0.0591258
Tbpl1	Tbpl1	0.108108	1	0.12508272667107875	0.11734206576613454
Atxn7l3	Atxn7l3	0.157383	1	0.0774322	0.0690863
Gtpbp8	Gtpbp8	0.189987	1	0.0681668	0.0600355
Glyr1	Glyr1	0.0603528	1	0.21641297154202516	0.2089416473370628
Plekho2	Plekho2	0.297364	1	0.045665122435473195	0.0375222
Strbp	Strbp	0.343722	1	0.0383852	0.0301997
Zfc3h1	Zfc3h1	0.0593127	1	0.2058239576439444	0.1981625505980807
Sun1	Sun1	0.180019	1	0.0794176	0.0715423
Lztfl1	Lztfl1	0.140586	1	0.067505	0.0589439
Ccdc32	Ccdc32	0.106614	1	0.11118464592984778	0.10278801109746669
Slc27a4	Slc27a4	0.54502	1	0.028457974851091992	0.0203757
Mrpl32	Mrpl32	0.10517	1	0.17207147584381205	0.1661436303270114
Slc12a4	Slc12a4	0.769437	1	0.021178027796161483	0.013098649201801064
Slc46a3	Slc46a3	0.58733	1	0.0231635	0.0150089
Rpf2	Rpf2	0.107651	1	0.0999338	0.0913722
Acin1	Acin1	0.0356747	1	0.4129715420251489	0.40555782962659753
Klhl26	Klhl26	0.320988	1	0.0397088	0.031564106062673396
Ppp1r16b	Ppp1r16b	0.180709	1	0.0747849	0.0668122
1600012H06Rik	1600012H06Rik	0.218164	1	0.0555923	0.0473462
Ppp1ca	Ppp1ca	-0.0266789	1	0.7425545996029119	0.7679992722972666
Slc30a5	Slc30a5	0.15414	1	0.0840503	0.0759995
Aup1	Aup1	0.0319113	1	0.4315023163467902	0.4259335061627325
Vamp3	Vamp3	0.110923	1	0.12243547319655856	0.11429481056988221
Gm6793	Gm6793	0.494934	1	0.027796161482461945	0.019693455223541184
Clstn1	Clstn1	1.17314	1	0.015221707478491065	0.00714058
Wtap	Wtap	0.25774	1	0.056915949702183985	0.048892527402556056
Ppfia1	Ppfia1	0.303916	1	0.042356055592322965	0.0342475
Nsrp1	Nsrp1	0.101028	1	0.16810059563203178	0.16086778550961933
Pop5	Pop5	0.0503881	1	0.2786234281932495	0.27156956383317415
Bop1	Bop1	0.151622	1	0.10456651224354732	0.0972848
Gfod1	Gfod1	0.73935	1	0.0198544	0.0117797
Gm3512	Gm3512	1.75194	1	0.011250827266710787	0.0031837
Stk38	Stk38	0.0197404	1	0.5579086697551291	0.5567380724973848
Anapc7	Anapc7	0.17271	1	0.0794176	0.0714058
4732440D04Rik	4732440D04Rik	0.269294	1	0.0522833	0.0443444
Ugdh	Ugdh	0.116607	1	0.0972866	0.0890526
Zdhhc21	Zdhhc21	0.412408	1	0.0350761	0.027061445399554282
Map3k5	Map3k5	0.403834	1	0.0350761	0.0271069
Pdcd5	Pdcd5	0.0381191	1	0.3189940436796823	0.3102287715468231
Cdh24	Cdh24	0.462787	1	0.027796161482461945	0.0197389
Eif1ad	Eif1ad	0.0903413	1	0.14096624751819986	0.13335152590166915
Zcchc8	Zcchc8	0.0942716	1	0.12309728656518862	0.11506799472415519
Rnpep	Rnpep	0.147141	1	0.0933157	0.0855051
Bnip1	Bnip1	0.294656	1	0.0450033	0.0369764
Pbdc1	Pbdc1	0.0742885	1	0.17538054268696227	0.16728066584800108
Gtf3a	Gtf3a	0.162274	1	0.0972866	0.0897803
Necap2	Necap2	0.0748884	1	0.18199867637326275	0.17519443307408925
Iffo1	Iffo1	0.246296	1	0.0575778	0.0496202
Tollip	Tollip	0.162775	1	0.062210456651224356	0.0538955
Ssbp2	Ssbp2	0.0704711	1	0.17935142289874256	0.17082821667348888
Atp6v0e	Atp6v0e	0.0244689	1	0.5744540039708802	0.5707918315368172
Shkbp1	Shkbp1	0.129551	1	0.10853739245532759	0.10055942147632692
Gm3739	Gm3739	1.30618	1	0.013236267372600927	0.00523036
Ptrh2	Ptrh2	0.158067	1	0.0820649	0.0740438
Itpr3	Itpr3	0.123717	1	0.0946393	0.0864602
Desi1	Desi1	0.0888311	1	0.0999338	0.0912357
Tbk1	Tbk1	0.0986062	1	0.15155526141628062	0.14358484559057624
Eva1b	Eva1b	0.113661	1	0.1171409662475182	0.10901896575249011
Stx17	Stx17	0.163643	1	0.0767704	0.0688589
Zfp11	Zfp11	1.44358	1	0.0125745	0.00459362
Tmed2	Tmed2	0.152794	1	0.10853739245532759	0.10115067994724156
Nsdhl	Nsdhl	0.239813	1	0.056915949702183985	0.049074453085914405
Sec61a1	Sec61a1	0.0609115	1	0.2878888153540701	0.28498658298085233
Ppp2r3c	Ppp2r3c	0.163369	1	0.070814	0.0627644
Kctd13	Kctd13	0.35464	1	0.0489742	0.0413426
Golph3	Golph3	0.0728113	1	0.1846459298477829	0.1767408013826352
Rmnd1	Rmnd1	0.135633	1	0.10522832561217736	0.0976486
Slc39a10	Slc39a10	0.139779	1	0.0754467	0.0672215
Pxmp2	Pxmp2	0.834338	1	0.017207147584381206	0.00927821
Nsd1	Nsd1	0.0597422	1	0.25347452018530775	0.24687315231727838
Hif1an	Hif1an	0.164213	1	0.0529451	0.044799199526993225
Osgin2	Osgin2	0.464866	1	0.0304434	0.022558784736435165
Wdr1	Wdr1	0.0273902	1	0.5181998676373263	0.5136216855414563
Mrps15	Mrps15	0.0529286	1	0.23825281270681667	0.22872606540228316
Bid	Bid	0.259669	1	0.039046988749172735	0.031018329012598354
Stx4a	Stx4a	0.0692234	1	0.20383851753805426	0.19684358939373267
Cinp	Cinp	0.199495	1	0.062210456651224356	0.0543958
Mrpl24	Mrpl24	0.0582049	1	0.2415618795499669	0.23459316869058988
Cln5	Cln5	0.224542	1	0.0463269	0.038386319188611455
Scnm1	Scnm1	0.142107	1	0.0727995	0.064811
Nbn	Nbn	0.181983	1	0.0575778	0.0494838
Zdhhc5	Zdhhc5	0.550471	1	0.025810721376571807	0.018010642652476462
Tm6sf1	Tm6sf1	0.545022	1	0.0251489	0.017328421339882657
Gsk3b	Gsk3b	0.0352489	1	0.36068828590337526	0.35557374812389136
Rprd1a	Rprd1a	0.142355	1	0.0714758	0.0633101
Tsc1	Tsc1	0.137232	1	0.0774322	0.0694046
Med25	Med25	0.153897	1	0.0794176	0.0717697
Dcaf5	Dcaf5	0.351883	1	0.0430179	0.03543
Ube2d3	Ube2d3	0.0242656	1	0.7968232958305758	0.7916950925546914
Micu3	Micu3	1.28569	1	0.013236267372600927	0.00545777
Erp29	Erp29	0.0492203	1	0.30774321641297153	0.2998135261745577
Pcif1	Pcif1	0.070517	1	0.24553275976174718	0.2412789375540092
Zfp24	Zfp24	0.181458	1	0.0747849	0.0670396
Abca1	Abca1	0.536213	1	0.026472534745201854	0.018738345385909856
Vat1	Vat1	0.653116	1	0.020516214427531435	0.012734797835084369
Synj1	Synj1	0.181022	1	0.0727995	0.0651749
March5	March5	0.400598	1	0.036399735274652546	0.028698776549779415
Pnn	Pnn	0.0370597	1	0.3785572468563865	0.37253831809705734
Slc14a1	Slc14a1	0.250629	1	0.0595632	0.0520307
Hexim1	Hexim1	0.232405	1	0.054268696227663796	0.046573
Aph1a	Aph1a	0.0856003	1	0.1972203838517538	0.19079456042206758
Ahsa1	Ahsa1	0.0415376	1	0.31039046988749175	0.3017692272706599
Hnrnpr	Hnrnpr	0.0461042	1	0.31369953673064194	0.3082730704507209
Rgs1	Rgs1	0.482931	1	0.036399735274652546	0.028880702233137764
Cd274	Cd274	0.216979	1	0.0562541	0.048483194614999774
Atf1	Atf1	0.0602485	1	0.15354070152217075	0.14522217674080137
Tsen54	Tsen54	0.398179	1	0.029781601588352084	0.022013007686360123
Chchd4	Chchd4	0.197276	1	0.062210456651224356	0.0544867
Rps17	Rps17	0.0220096	1	0.8345466578424884	0.829854
Zfp266	Zfp266	0.133146	1	0.10853739245532759	0.10137808705143948
Gm26853	Gm26853	0.403302	1	0.037061548643282594	0.029471960704052395
Rnf43	Rnf43	0.676134	1	0.0238253	0.016191385818892984
Brd1	Brd1	0.236192	1	0.060225016545334215	0.052713
Zfand6	Zfand6	0.0517174	1	0.2442091330244871	0.23686723973256923
Usp39	Usp39	0.127721	1	0.1184645929847783	0.11161140674034657
Prdx3	Prdx3	0.0465807	1	0.3044341495698213	0.29640241961158864
Cd69	Cd69	0.0627938	1	0.3123759099933819	0.30809114476736255
Rabepk	Rabepk	0.150679	1	0.0714758	0.063583
Aprt	Aprt	0.0396082	1	0.4043679682329583	0.4028289443762223
Ift52	Ift52	0.119019	1	0.10390469887491727	0.0964661
Gm12764	Gm12764	0.602525	1	0.0251489	0.017510347023241005
Pdk2	Pdk2	0.230936	1	0.0450033	0.0371583
Naa35	Naa35	0.092762	1	0.12375909993381866	0.11565925319506981
C2cd2l	C2cd2l	0.364378	1	0.0410324	0.0335198
Nomo1	Nomo1	0.429654	1	0.031105228325612178	0.023468413153226907
Nln	Nln	0.389092	1	0.029781601588352084	0.022103970528039297
Slc41a1	Slc41a1	0.309766	1	0.042356055592322965	0.0347933
Cct3	Cct3	0.0513804	1	0.2958305757776307	0.2917178332651112
Tubgcp4	Tubgcp4	0.136437	1	0.0900066	0.0824578
Cdc26	Cdc26	0.0654794	1	0.20913302448709464	0.2022558784736435
Lap3	Lap3	0.193661	1	0.0555923	0.0478919
Emc10	Emc10	0.0308538	1	0.38914626075446723	0.39350525310410694
Fbxo22	Fbxo22	0.102166	1	0.0820649	0.0740892
Slc16a1	Slc16a1	0.312863	1	0.0350761	0.0274253
Rdm1	Rdm1	0.130883	1	0.0972866	0.0898713
Pabpc1	Pabpc1	-0.0160228	1	0.927862	0.9381
Esco1	Esco1	0.0523775	1	0.21508934480476505	0.20730431618683767
Lsm5	Lsm5	0.048424	1	0.32759761747187294	0.32419156774457636
Zfp763	Zfp763	0.384276	1	0.0324289	0.024878337199254103
Zfp622	Zfp622	0.0988924	1	0.15089344804765056	0.14390321553645335
Vhl	Vhl	0.27741	1	0.0463269	0.0388411
Urb2	Urb2	0.339933	1	0.028457974851091992	0.020785009323691272
Kpnb1	Kpnb1	0.0556101	1	0.256784	0.24946559330513485
Pctp	Pctp	0.625774	1	0.0231635	0.015645608768817938
Ndrg2	Ndrg2	0.215463	1	0.0694904	0.062355
Rbks	Rbks	0.203451	1	0.0522833	0.0446628
Hsp90b1	Hsp90b1	0.0335246	1	0.5056254136333554	0.49884022376859055
Nipbl	Nipbl	0.031167	1	0.4493712772998015	0.44053304225223994
Pex14	Pex14	0.135254	1	0.10721376571806751	0.10042297721380816
Tomm5	Tomm5	0.0530277	1	0.2739907346128392	0.26843134579524264
Pmepa1	Pmepa1	0.252776	1	0.0615486	0.0543503
Ube2j1	Ube2j1	0.144517	1	0.0966248	0.089371
Capns1	Capns1	0.0478105	1	0.343481	0.33956428798835675
Zc3h11a	Zc3h11a	0.0948097	1	0.0939775	0.0862328
Elp3	Elp3	0.188437	1	0.0761085	0.0690408
Ddx42	Ddx42	0.0477497	1	0.2097948378557247	0.20189202710692683
Gpr108	Gpr108	0.097817	1	0.12640635340833886	0.11893391549552008
Nfkbiz	Nfkbiz	0.123278	1	0.11449371277299801	0.10738163460226498
B230219D22Rik	B230219D22Rik	0.162248	1	0.060225016545334215	0.052531
Tob2	Tob2	0.133661	1	0.10787557908669755	0.10074134715968527
Xpr1	Xpr1	0.143712	1	0.0966248	0.089371
Jak3	Jak3	0.0571272	1	0.2131039046988749	0.20625824350752717
Txndc11	Txndc11	0.155016	1	0.0794176	0.0718152
Nmt2	Nmt2	0.181691	1	0.0648577	0.057443034520398416
Tspan5	Tspan5	0.581207	1	0.021178027796161483	0.013689907672715695
Ccdc186	Ccdc186	0.21094	1	0.0615486	0.0542593
Csad	Csad	0.380319	1	0.0344143	0.027015963978714697
Txnrd1	Txnrd1	0.238107	1	0.0635341	0.056397
Ppm1l	Ppm1l	0.283076	1	0.0549305	0.0478465
Terf1	Terf1	0.0507601	1	0.16346790205162146	0.1546368308545959
Tmem173	Tmem173	0.0524662	1	0.24884182660489743	0.24173375176240505
Zscan29	Zscan29	0.192009	1	0.0727995	0.0657207
Psmd5	Psmd5	0.0718546	1	0.1727332892124421	0.1662345931686906
Noa1	Noa1	0.410841	1	0.027796161482461945	0.0203302
Nol6	Nol6	0.218169	1	0.056915949702183985	0.0495747
Donson	Donson	0.17045	1	0.0701522	0.0626734
Tbc1d8b	Tbc1d8b	0.458969	1	0.027134348113831898	0.019693455223541184
Inafm2	Inafm2	0.407907	1	0.025810721376571807	0.018283531177513985
Sub1	Sub1	0.00292184	1	0.6836532097948379	0.6903170055032519
1700097N02Rik	1700097N02Rik	0.0763904	1	0.23957643944407678	0.23618501841997544
Rcc1	Rcc1	0.275816	1	0.0469887	0.0397053
Tcf3	Tcf3	0.161646	1	0.0767704	0.0695866
Mier1	Mier1	0.0475544	1	0.2971542025148908	0.2907627234274799
Lncpint	Lncpint	0.170503	1	0.0800794	0.0729977
Map7d1	Map7d1	0.223561	1	0.0641959	0.057170145995360896
Spint2	Spint2	0.035607	1	0.3785572468563865	0.37558557329330966
Sugp2	Sugp2	0.156291	1	0.0873594	0.0802747
H2afj	H2afj	0.0197693	1	0.6644606221045665	0.6652112611997999
Srp19	Srp19	0.0348755	1	0.33223031105228323	0.32623823168235777
Ubox5	Ubox5	0.603285	1	0.0198544	0.012461909310046846
Ccp110	Ccp110	0.73884	1	0.015221707478491065	0.0078228
Etfrf1	Etfrf1	0.223643	1	0.0555923	0.0482558
Timm22	Timm22	0.0883311	1	0.0999338	0.0920089
Med4	Med4	0.0763943	1	0.17802779616148245	0.17087369809432848
Zfp280b	Zfp280b	0.531647	1	0.0251489	0.017828716969118114
Cpsf4	Cpsf4	0.16746	1	0.0820649	0.0750898
Taok1	Taok1	0.124062	1	0.0906684	0.0833674
Tprkb	Tprkb	0.190684	1	0.0582396	0.0508937
Ahcy	Ahcy	0.0719009	1	0.14361350099272005	0.13580752262700688
Cpt1a	Cpt1a	0.234295	1	0.0502978	0.0430254
AW549877	AW549877	0.186629	1	0.0661813	0.0590349
Eif3l	Eif3l	0.0428252	1	0.29119788219722037	0.2852139900850503
Casp3	Casp3	0.205596	1	0.0522833	0.0449356
Trav14d-2	Trav14d-2	0.401773	1	0.037061548643282594	0.029926774912448266
Lpcat3	Lpcat3	0.0802079	1	0.1601588352084712	0.15372720243780416
Rab3a	Rab3a	0.21701	1	0.048312375909993384	0.0409333
Notch2	Notch2	0.256288	1	0.0410324	0.033701732842133986
Rcc2	Rcc2	0.139359	1	0.11780277961614824	0.11161140674034657
Hps5	Hps5	0.236594	1	0.0489742	0.0417065
Asb7	Asb7	0.315701	1	0.042356055592322965	0.035157138309000774
Cers4	Cers4	0.0878435	1	0.10787557908669755	0.10055942147632692
Gm8909	Gm8909	0.481264	1	0.0304434	0.0232865
5430416N02Rik	5430416N02Rik	0.189604	1	0.0747849	0.0679492
Cfl2	Cfl2	0.109947	1	0.10456651224354732	0.0974667
Fbxo34	Fbxo34	0.292684	1	0.039046988749172735	0.0317915
Ipo7	Ipo7	0.105009	1	0.1171409662475182	0.11056533406103607
Dennd1c	Dennd1c	0.0688677	1	0.2673726009265387	0.2642470550780006
Nsmce4a	Nsmce4a	0.209091	1	0.0734613	0.0667212
Nagpa	Nagpa	0.232848	1	0.0615486	0.0545777
Klhl36	Klhl36	0.311297	1	0.0522833	0.045572383681266204
Zgrf1	Zgrf1	1.07465	1	0.013898080741230973	0.00668577
Snap29	Snap29	0.162088	1	0.0873594	0.0804112
Creld2	Creld2	0.237773	1	0.0635341	0.056760813207804614
Usp33	Usp33	0.182763	1	0.0701522	0.0631282
Rnf139	Rnf139	0.208059	1	0.054268696227663796	0.0471188
A530021J07Rik	A530021J07Rik	0.930697	1	0.0145599	0.00736799
Tpmt	Tpmt	0.944921	1	0.015221707478491065	0.00805021
Pola2	Pola2	0.171266	1	0.0774322	0.0702688
Bin2	Bin2	0.0104869	1	0.6340172071475844	0.642834
Sfswap	Sfswap	0.0740585	1	0.1528788881535407	0.14572247237003683
Tigd2	Tigd2	0.0570313	1	0.27928524156187956	0.2745713376085869
Tmem181a	Tmem181a	0.0338148	1	0.457313	0.4594533133215082
Klhl6	Klhl6	0.0385469	1	0.3500992720052945	0.3475235366352845
Susd1	Susd1	0.543652	1	0.0231635	0.016009460135534635
Ttc28	Ttc28	0.163076	1	0.10059563203176704	0.094283
Ykt6	Ykt6	0.18876	1	0.0668432	0.059762586983217354
Kmt2a	Kmt2a	0.104017	1	0.1813368630046327	0.17755946695774777
March6	March6	0.137191	1	0.0986102	0.0920089
Itpk1	Itpk1	0.248539	1	0.053606882859033755	0.0467094
Paxbp1	Paxbp1	0.16396	1	0.0615486	0.0542139
Chkb	Chkb	0.0991138	1	0.0919921	0.0842771
Ap1ar	Ap1ar	0.561961	1	0.024487094639311716	0.0174194
Sdf2	Sdf2	0.0701196	1	0.17141	0.16500659480602173
Esrra	Esrra	0.794107	1	0.017207147584381206	0.0100969
Mcur1	Mcur1	0.319822	1	0.0443415	0.0374312
Lrpap1	Lrpap1	0.0794994	1	0.0966248	0.0889617
Pcgf6	Pcgf6	0.177735	1	0.0661813	0.0591258
Tjap1	Tjap1	0.269712	1	0.056915949702183985	0.0500296
Ahi1	Ahi1	0.323617	1	0.037061548643282594	0.0299723
E130102H24Rik	E130102H24Rik	0.275935	1	0.0529451	0.0461182
Acyp1	Acyp1	0.077859	1	0.21508934480476505	0.2096693500704962
Dync2h1	Dync2h1	0.510255	1	0.0251489	0.018101605494155636
Slc7a6	Slc7a6	0.176726	1	0.0741231	0.0671306
Arl6ip6	Arl6ip6	0.0720888	1	0.10986101919258769	0.10215127120571246
Ccng1	Ccng1	0.0654228	1	0.28457974851091994	0.2797107381634602
Mrgbp	Mrgbp	0.091152	1	0.11383189940436797	0.10656296902715241
Rab5a	Rab5a	0.0941485	1	0.1469225678358703	0.139537
Hint1	Hint1	0.012731	1	0.6174718729318333	0.6197298403602128
Tfe3	Tfe3	0.236768	1	0.0655195	0.058807477145586026
Gltp	Gltp	0.0344203	1	0.48444738583719393	0.4859689816709874
Anapc13	Anapc13	0.0632128	1	0.1687624090006618	0.16186837676809024
Tacc1	Tacc1	0.0515545	1	0.15949702183984116	0.15154409423750398
Mbd6	Mbd6	0.188231	1	0.0522833	0.0451176
Pou2af1	Pou2af1	0.464104	1	0.0231635	0.0161004
Triap1	Triap1	0.0913937	1	0.11912640635340833	0.11215718379042161
Lmbr1l	Lmbr1l	0.0504369	1	0.19457313037723362	0.18683767680902352
AC129328.1	AC129328.1	0.346984	1	0.0344143	0.0274253
Nipal3	Nipal3	0.167091	1	0.0648577	0.0578069
Lrig2	Lrig2	0.195419	1	0.0714758	0.0649475
Pik3cd	Pik3cd	0.0450956	1	0.3328921244209133	0.3303315595579206
Chm	Chm	0.137589	1	0.0714758	0.0642198
Taf6	Taf6	0.102357	1	0.0866976	0.0795015
Tnik	Tnik	0.0546617	1	0.26207809397749837	0.25642425069359165
Prr3	Prr3	0.249427	1	0.053606882859033755	0.0468004
Lin7c	Lin7c	0.0958261	1	0.10324288550628723	0.0961932
Pgls	Pgls	0.03679	1	0.2739907346128392	0.2661572747532633
Gpbp1l1	Gpbp1l1	0.0515883	1	0.19523494374586367	0.18770182380497566
Ttl	Ttl	0.497381	1	0.024487094639311716	0.017555828444080594
Reck	Reck	1.58185	1	0.010589013898080741	0.00363851
Ndufa2	Ndufa2	0.026032	1	0.6406353408338848	0.6312366398326283
Lyrm2	Lyrm2	0.0770355	1	0.15155526141628062	0.14499476963660346
Evi5l	Evi5l	0.445585	1	0.026472534745201854	0.019557
Dhfr	Dhfr	0.517688	1	0.0251489	0.018238
Gskip	Gskip	0.0815711	1	0.14228987425545997	0.13544367126029017
Myd88	Myd88	0.107777	1	0.13964262078093978	0.13471596852685677
Slc31a2	Slc31a2	0.337778	1	0.036399735274652546	0.0295174
Mblac2	Mblac2	0.211059	1	0.0641959	0.0575795
Herpud2	Herpud2	0.26739	1	0.042356055592322965	0.035521
Gm6712	Gm6712	0.671755	1	0.018530774321641297	0.0116432
Atg13	Atg13	0.112296	1	0.10390469887491727	0.0972393
Nipsnap1	Nipsnap1	0.0881361	1	0.1171409662475182	0.11038340837767772
Pcsk7	Pcsk7	0.106178	1	0.0986102	0.0917815
Dus1l	Dus1l	0.107641	1	0.10853739245532759	0.10183290125983535
[truncated: 7,284 more rows]

## Sheet: SKG_all_cells_enr_v_non_enr
gene	gene	logfoldchange	adj_p_value	Enriched_percent	Not_enriched_percent
Trbv29	Trbv29	5.71153	1.519818689491422e-180	0.3380325814536341	0.0199323
Trbv3	Trbv3	5.28949	1.167446515938398e-177	0.3399122807017544	0.026638
Trbv16	Trbv16	4.90096	1.1744776179768702e-66	0.21303258145363407	0.018025223008305138
Trbv15	Trbv15	3.46727	1.3553988085348876e-11	0.10526315789473684	0.019993848046754845
Cd5	Cd5	0.237199	5.558932251361163e-06	0.6575814536340853	0.6207320824361735
Izumo1r	Izumo1r	0.407379	0.000109262	0.3101503759398496	0.25444478621962474
Rgs10	Rgs10	0.137934	0.00121294	0.7969924812030075	0.7796370347585359
Cd6	Cd6	0.195717	0.0019769	0.5792606516290727	0.5516456474930791
Inpp4b	Inpp4b	0.134741	0.0351081	0.7553258145363408	0.7304829283297447
Rps7	Rps7	0.0293638	0.12324878388076838	0.9965538847117794	0.9969240233774224
Rps15a	Rps15a	0.03111	0.1489853681302513	0.9978070175438597	0.9974161796370348
Trbv12-1	Trbv12-1	2.43493	0.20559831770853876	0.0548246	0.015502922177791449
Cdk2ap2	Cdk2ap2	0.0928651	0.4815543976384531	0.7982456140350878	0.7835127653029837
Cox8a	Cox8a	0.0814095	0.525783	0.8442982456140351	0.83402
Rps11	Rps11	0.0391302	0.525783	0.9953007518796992	0.9946478006767149
Gpr183	Gpr183	0.274536	0.5396199369492914	0.2581453634085213	0.22393109812365425
Chchd10	Chchd10	0.185149	0.5396199369492914	0.38596491228070173	0.3547216241156567
Shisa5	Shisa5	0.0507235	0.7058848818613808	0.9821428571428571	0.9809289449400185
H3f3a	H3f3a	0.0561353	0.7058848818613808	0.95614	0.9525069209474007
Ms4a4b	Ms4a4b	0.0670249	0.7356728067452828	0.9508145363408521	0.9474007997539219
Ephx1	Ephx1	0.227936	0.7545609085806285	0.2973057644110276	0.2659489387880652
Fyn	Fyn	0.197058	0.8728142111045515	0.3298872180451128	0.2995386035066134
Rpl28	Rpl28	0.0325838	0.8964342399193413	0.9956140350877193	0.994771
H2afz	H2afz	0.0953569	0.939292	0.6826441102756893	0.6644724700092279
Rpl29	Rpl29	0.0671338	0.9940554022550105	0.818296	0.8131651799446324
Lnpep	Lnpep	0.147729	1	0.44204260651629074	0.4150722854506306
mt-Co3	mt-Co3	0.0307894	1	0.999687	0.9996924023377423
Rps2	Rps2	0.125627	1	0.5006265664160401	0.47566902491541063
Gimap5	Gimap5	0.196034	1	0.32205513784461154	0.29277145493694245
Il6st	Il6st	0.155859	1	0.40789473684210525	0.37951399569363276
Dapl1	Dapl1	0.19294	1	0.312657	0.2792986773300523
Arpc3	Arpc3	0.0904607	1	0.7650375939849624	0.7445709012611504
Trbv26	Trbv26	3.03452	1	0.0385338	0.0078745
Junb	Junb	0.108846	1	0.6823308270676691	0.6580129191018148
Ptpn6	Ptpn6	0.155002	1	0.41635338345864664	0.3943402030144571
Bcl2	Bcl2	0.122784	1	0.5717418546365914	0.5405106121193479
Tspan32	Tspan32	0.0914994	1	0.6199874686716792	0.6022147031682559
Igf2r	Igf2r	0.19747	1	0.2791353383458647	0.25167640725930485
Rpl24	Rpl24	0.0288762	1	0.9890350877192983	0.990772
Sept7	Sept7	0.0993237	1	0.6444235588972431	0.6250999692402338
Id2	Id2	0.219806	1	0.27098997493734334	0.24515533681944018
Rpl23a	Rpl23a	0.046066	1	0.9119674185463659	0.9099969240233774
mt-Cytb	mt-Cytb	0.0325097	1	0.9987468671679198	0.9990772070132267
Csnk2b	Csnk2b	0.11602	1	0.47149122807017546	0.450138
Rpl37	Rpl37	0.0232863	1	0.9974937343358395	0.9975392187019378
Traf3ip3	Traf3ip3	0.118208	1	0.5053258145363408	0.4819440172254691
Rps20	Rps20	0.02496	1	0.9981203007518797	0.9976007382343894
Ankrd11	Ankrd11	0.144472	1	0.38345864661654133	0.35865887419255615
Btg1	Btg1	0.0418317	1	0.9887218045112782	0.9876345739772378
mt-Co2	mt-Co2	0.0237409	1	1	0.9997539218701937
Uqcrh	Uqcrh	0.0528179	1	0.8809523809523809	0.8751768686557982
Rpl41	Rpl41	0.0641052	1	0.9370300751879699	0.9253152876038142
Ddt	Ddt	0.201767	1	0.224937	0.20030759766225778
Gnpnat1	Gnpnat1	0.224041	1	0.19642857142857142	0.17133189787757613
Numa1	Numa1	0.158821	1	0.3223684210526316	0.300831
Rgs3	Rgs3	0.258443	1	0.18107769423558898	0.15853583512765304
Ankrd44	Ankrd44	0.0936967	1	0.5422932330827067	0.520394
Rpl13	Rpl13	0.0129191	1	0.9968671679197995	0.9979083358966472
Prelid1	Prelid1	0.0808778	1	0.5798872180451128	0.5627191633343587
Gnas	Gnas	0.104993	1	0.4432957393483709	0.4220239926176561
Atp5g3	Atp5g3	0.0515897	1	0.8718671679197995	0.8667486927099354
Rps15	Rps15	0.0334957	1	0.9639724310776943	0.9639495539833898
Klhdc1	Klhdc1	0.116649	1	0.41134085213032584	0.38708089818517377
Dennd2d	Dennd2d	0.0897722	1	0.5385338345864662	0.518733
Naa10	Naa10	0.114077	1	0.3815789473684211	0.36548754229467856
Ftl1	Ftl1	0.0335421	1	0.9639724310776943	0.9627191633343587
Dync1h1	Dync1h1	0.171455	1	0.23276942355889724	0.21058135958166718
Lax1	Lax1	0.277015	1	0.15476190476190477	0.13318978775761303
Nsd1	Nsd1	0.147821	1	0.29229323308270677	0.2690249154106429
H2-T23	H2-T23	0.0905822	1	0.5034461152882206	0.48329744693940324
Il27ra	Il27ra	0.0778144	1	0.5764411027568922	0.557859
Add1	Add1	0.130899	1	0.35369674185463656	0.3366964011073516
Pdcd4	Pdcd4	0.0750514	1	0.6629072681704261	0.647247
Phf6	Phf6	0.210698	1	0.18389724310776942	0.16241156567210088
Rpl4	Rpl4	0.0121106	1	0.9548872180451128	0.9582282374653953
Nisch	Nisch	0.115769	1	0.37781954887218044	0.35785912027068595
Rps14	Rps14	0.0192762	1	0.9974937343358395	0.9964933866502614
Trac	Trac	0.0807631	1	0.5971177944862155	0.5837588434327899
Pabpc1	Pabpc1	0.033471	1	0.9536340852130326	0.9549061827130114
Clta	Clta	0.0570607	1	0.7092731829573935	0.6990464472470009
Rpl9	Rpl9	0.0324812	1	0.9235588972431078	0.9243309750845894
St8sia6	St8sia6	0.126662	1	0.31547619047619047	0.29535527529990774
Srrm1	Srrm1	0.0761964	1	0.5582706766917294	0.5413103660412181
Samhd1	Samhd1	0.0761388	1	0.6256265664160401	0.6110735158412796
Smc4	Smc4	0.0771886	1	0.6851503759398496	0.6644724700092279
Tcf25	Tcf25	0.0874706	1	0.5670426065162907	0.5517071670255306
Cntrl	Cntrl	0.144947	1	0.2581453634085213	0.2366656413411258
Bcl7b	Bcl7b	0.11846	1	0.29699248120300753	0.2766533374346355
Ssh2	Ssh2	0.0871354	1	0.5034461152882206	0.4809597047062442
Pitpna	Pitpna	0.177874	1	0.20864661654135339	0.18861888649646263
Cd3d	Cd3d	0.0301752	1	0.9476817042606517	0.9468471239618579
Pde4b	Pde4b	0.0785698	1	0.5285087719298246	0.5134420178406645
Mtg2	Mtg2	0.236011	1	0.14912280701754385	0.12832974469394032
Dmac2	Dmac2	0.336554	1	0.10839598997493734	0.0877884
Fkbp8	Fkbp8	0.100142	1	0.4207393483709273	0.40479852353122114
Pfdn5	Pfdn5	0.0424226	1	0.8862781954887218	0.8792986773300523
Tnrc6b	Tnrc6b	0.104326	1	0.39630325814536344	0.37840664410950475
Stk17b	Stk17b	0.0517765	1	0.8395989974937343	0.8322977545370656
Luc7l2	Luc7l2	0.0754673	1	0.5426065162907269	0.5254998462011689
Lrp10	Lrp10	0.0931464	1	0.44141604010025065	0.42319286373423565
Uba52	Uba52	0.00944483	1	0.9962406015037594	0.9973546601045832
Slamf6	Slamf6	0.111116	1	0.3630952380952381	0.34635496770224544
Zfp36	Zfp36	0.0641011	1	0.6641604010025063	0.6585050753614272
Cirbp	Cirbp	0.0617691	1	0.5635964912280702	0.5607505382959089
Sec11c	Sec11c	0.115507	1	0.33709273182957394	0.3208243617348508
Jak3	Jak3	0.110288	1	0.32205513784461154	0.30378345124577055
Zfp36l1	Zfp36l1	0.0653945	1	0.6779448621553885	0.6710550599815441
Mif4gd	Mif4gd	0.175315	1	0.20614035087719298	0.18880344509381727
Parp14	Parp14	0.130808	1	0.26723057644110276	0.24927714549369426
Evl	Evl	0.0554579	1	0.6757518796992481	0.6642263918794217
Tulp4	Tulp4	0.257336	1	0.1412907268170426	0.12248538911104276
Ipcef1	Ipcef1	0.134781	1	0.2825814536340852	0.2650261458012919
Tgfb1	Tgfb1	0.102605	1	0.3731203007518797	0.3577976007382344
Sat1	Sat1	0.07903	1	0.5357142857142857	0.5178099046447247
Tapbp	Tapbp	0.0655466	1	0.6309523809523809	0.6155029221777915
Krit1	Krit1	0.0995003	1	0.3558897243107769	0.33755767456167335
Atp5k	Atp5k	0.0552379	1	0.6137218045112782	0.6070747462319286
mt-Co1	mt-Co1	0.0160488	1	1	0.9998769609350969
Phf23	Phf23	0.168849	1	0.18671679197994986	0.16739464780067673
Runx3	Runx3	0.232659	1	0.1538220551378446	0.13645032297754536
U2surp	U2surp	0.0986686	1	0.36967418546365916	0.355644
Atxn10	Atxn10	0.0892259	1	0.38377192982456143	0.3676407259304829
Prrc2c	Prrc2c	0.0629552	1	0.706767	0.6922177791448785
Gatad2a	Gatad2a	0.204973	1	0.17355889724310777	0.15601353429713935
Ptbp1	Ptbp1	0.0883362	1	0.4176065162907268	0.402891
Wdr26	Wdr26	0.194637	1	0.18170426065162906	0.16388803445093816
Golgb1	Golgb1	0.150711	1	0.21271929824561403	0.19397108581974776
Rhog	Rhog	0.0691763	1	0.5726817042606517	0.5617348508151339
Lims1	Lims1	0.198272	1	0.17042606516290726	0.15312211627191633
Frmd8	Frmd8	0.0850631	1	0.4426691729323308	0.42817594586281144
Malat1	Malat1	0.030932	1	1	0.9995693632728391
Tmem258	Tmem258	0.0474716	1	0.650063	0.6471239618578899
Dut	Dut	0.143922	1	0.22901002506265664	0.2117502306982467
Tab2	Tab2	0.213674	1	0.14536340852130325	0.12722239310981237
Dgkz	Dgkz	0.137385	1	0.20833333333333334	0.18948015995078438
Trmt1l	Trmt1l	0.168718	1	0.17982456140350878	0.1617348508151338
Gpr83	Gpr83	0.422676	1	0.0820802	0.064657
BC005561	BC005561	0.331446	1	0.10056390977443609	0.0829283
Ptpn18	Ptpn18	0.0336801	1	0.8665413533834586	0.8653337434635496
Clec2i	Clec2i	0.152568	1	0.20175438596491227	0.1840664410950477
Rictor	Rictor	0.181689	1	0.16729323308270677	0.14943094432482312
Herc2	Herc2	0.157897	1	0.19110275689223058	0.17459243309750846
Coasy	Coasy	0.369527	1	0.0830201	0.0653953
Ttc3	Ttc3	0.121213	1	0.2606516290726817	0.24374038757305444
Rps5	Rps5	0.00744377	1	0.9953007518796992	0.996432
Ikzf3	Ikzf3	0.105773	1	0.3023182957393484	0.2871731774838511
Rab1b	Rab1b	0.0769354	1	0.39129072681704263	0.3742848354352507
Adprh	Adprh	0.148356	1	0.21021303258145363	0.19366348815749002
Tex261	Tex261	0.12697	1	0.23558897243107768	0.2191325745924331
Tnfrsf14	Tnfrsf14	0.107378	1	0.28101503759398494	0.26336511842509996
Snx17	Snx17	0.108701	1	0.28978696741854637	0.2717932943709628
Cyfip2	Cyfip2	0.0835021	1	0.39724310776942356	0.38222085512150106
Ndufb5	Ndufb5	0.0661661	1	0.4993734335839599	0.4860043063672716
Rpl34	Rpl34	0.0123575	1	0.9962406015037594	0.996555
Akap8	Akap8	0.138124	1	0.24028822055137844	0.22503844970778222
Ifi35	Ifi35	0.108234	1	0.30952380952380953	0.29560135342971394
Pde5a	Pde5a	0.172784	1	0.17637844611528822	0.16001230390649032
Snx3	Snx3	0.0579998	1	0.5260025062656641	0.5185481390341433
Cct7	Cct7	0.0591386	1	0.49530075187969924	0.4853275915103045
Phf11b	Phf11b	0.128081	1	0.2362155388471178	0.21931713318978777
Cyth4	Cyth4	0.159777	1	0.19987468671679198	0.18357428483543525
Ctdsp2	Ctdsp2	0.311969	1	0.0933584	0.0765918
Arhgap9	Arhgap9	0.0830494	1	0.4066416040100251	0.39397108581974777
Exoc4	Exoc4	0.164994	1	0.17512531328320802	0.1582897569978468
Zmym5	Zmym5	0.167542	1	0.18577694235588973	0.1689941556444171
Rapgef6	Rapgef6	0.0538797	1	0.7976190476190477	0.7848661950169179
Srsf1	Srsf1	0.116822	1	0.2556390977443609	0.23924946170409106
Lypla2	Lypla2	0.0799086	1	0.40852130325814534	0.3935404490925869
Utrn	Utrn	0.0678845	1	0.506266	0.49689326361119657
Polr2a	Polr2a	0.0724814	1	0.4533208020050125	0.44447862196247306
Cd9	Cd9	0.0929577	1	0.33771929824561403	0.32260842817594587
Vgll4	Vgll4	0.0921168	1	0.33364661654135336	0.3191633343586589
Ubr4	Ubr4	0.139214	1	0.19078947368421054	0.17373115964318672
Limk2	Limk2	0.16396	1	0.17731829573934837	0.16087357736081206
Lamtor2	Lamtor2	0.0629961	1	0.550125	0.532082
Rps25	Rps25	0.0481626	1	0.9420426065162907	0.9316517994463243
Sdf4	Sdf4	0.0598154	1	0.5780075187969925	0.5649338665026146
Kdm5b	Kdm5b	0.151752	1	0.20112781954887218	0.1854813903414334
Cyth3	Cyth3	0.165799	1	0.1651002506265664	0.1480159950784374
Tia1	Tia1	0.123959	1	0.24561403508771928	0.23063672716087358
Pnrc1	Pnrc1	0.0426876	1	0.7446741854636592	0.7410027683789603
Inpp5b	Inpp5b	0.145509	1	0.19517543859649122	0.17859120270685944
Gtf2i	Gtf2i	0.102412	1	0.32393483709273185	0.31184250999692403
Commd3	Commd3	0.109815	1	0.2844611528822055	0.2687173177483851
Lrmp	Lrmp	0.171143	1	0.16917293233082706	0.1531836358043679
Tln1	Tln1	0.058033	1	0.5410401002506265	0.5271608735773609
Zbtb38	Zbtb38	0.26326	1	0.0974311	0.0810827
Fus	Fus	0.0399129	1	0.7142857142857143	0.7082128575822824
Bin2	Bin2	0.0520346	1	0.656328	0.6417717625346048
Birc6	Birc6	0.0754602	1	0.44298245614035087	0.4266379575515226
Dynlt1b	Dynlt1b	0.129182	1	0.237469	0.22436173485081515
Klhdc2	Klhdc2	0.130853	1	0.231203	0.21691787142417718
Uqcc3	Uqcc3	0.096198	1	0.3051378446115288	0.2924023377422332
Klhl24	Klhl24	0.115999	1	0.24655388471177944	0.2295293755767456
Rpl36al	Rpl36al	0.0331809	1	0.9486215538847118	0.9446939403260535
Tbcb	Tbcb	0.168424	1	0.16071428571428573	0.14450938172869887
Ogfr	Ogfr	0.13216	1	0.22274436090225563	0.20775146108889572
Fut8	Fut8	0.26661	1	0.10025062656641603	0.0842202
Ifi203	Ifi203	0.0511378	1	0.7807017543859649	0.7693632728391264
Acaa1a	Acaa1a	0.164388	1	0.18640350877192982	0.17274684712396185
Dcaf13	Dcaf13	0.148181	1	0.18796992481203006	0.17317748385112272
Fos	Fos	0.178921	1	0.16071428571428573	0.14573977237772992
Arhgap17	Arhgap17	0.282649	1	0.10213032581453634	0.0867425
Dbf4	Dbf4	0.302215	1	0.093985	0.0784989
Cbl	Cbl	0.102496	1	0.29605263157894735	0.2822516148877269
Trav8d-1	Trav8d-1	0.314968	1	0.0908521	0.0750538
Fam162a	Fam162a	0.108271	1	0.2412280701754386	0.22497693017533066
Csnk1a1	Csnk1a1	0.0633727	1	0.5714285714285714	0.5600123039064903
Usp34	Usp34	0.130493	1	0.2337092731829574	0.21956321131959397
Aktip	Aktip	0.36776	1	0.0761278	0.0604737
Hnrnpm	Hnrnpm	0.0696708	1	0.46397243107769426	0.44860043063672717
Cblb	Cblb	0.112068	1	0.28132832080200504	0.2665026145801292
Isg15	Isg15	0.112966	1	0.2518796992481203	0.23580436788680406
Thoc7	Thoc7	0.0792611	1	0.38847117794486213	0.375761
Trav14d-3-dv8	Trav14d-3-dv8	0.197202	1	0.13721804511278196	0.12168563518917257
Kif5b	Kif5b	0.0582473	1	0.5131578947368421	0.5032297754537065
Card11	Card11	0.10109	1	0.2825814536340852	0.2690249154106429
Ube2d1	Ube2d1	0.173485	1	0.16290726817042606	0.14887726853275915
Ano6	Ano6	0.200102	1	0.14035087719298245	0.12568440479852352
Stim1	Stim1	0.0946102	1	0.3157894736842105	0.3040910489080283
D10Jhu81e	D10Jhu81e	0.145474	1	0.19454887218045114	0.18006767148569672
Sec23ip	Sec23ip	0.192712	1	0.12907268170426064	0.11374961550292217
Smim7	Smim7	0.186366	1	0.15225563909774437	0.1378652722239311
Ppp2ca	Ppp2ca	0.183654	1	0.12813283208020051	0.11245770532143956
Ugcg	Ugcg	0.16957	1	0.1513157894736842	0.13657336204244847
Stambpl1	Stambpl1	0.0701729	1	0.4119674185463659	0.3989541679483236
Ehd3	Ehd3	0.101179	1	0.2781954887218045	0.26434943094432484
Rap1a	Rap1a	0.0547664	1	0.5704887218045113	0.5610581359581667
Eif3g	Eif3g	0.0972127	1	0.28853383458646614	0.27450015379883114
Tuba1b	Tuba1b	0.0408591	1	0.7227443609022557	0.7179944632420794
Ddx54	Ddx54	0.0876139	1	0.30889724310776945	0.296832
Dnm1l	Dnm1l	0.18027	1	0.13439849624060152	0.11922485389111043
Arid1a	Arid1a	0.0829435	1	0.3508771929824561	0.3376807136265764
mt-Nd2	mt-Nd2	0.030144	1	0.9761904761904762	0.9762534604737004
Cd200	Cd200	0.23219	1	0.1149749373433584	0.10058443555828976
Sipa1	Sipa1	0.0888244	1	0.31704260651629074	0.302615
Mkrn1	Mkrn1	0.089341	1	0.3302005012531328	0.31670255306059675
Rps6	Rps6	0.0271117	1	0.9724310776942355	0.9708397416179637
Pacsin1	Pacsin1	0.0948004	1	0.27850877192982454	0.2637342356198093
4930522L14Rik	4930522L14Rik	0.235302	1	0.10839598997493734	0.0936327
Taf1d	Taf1d	0.0712896	1	0.39536340852130325	0.3845585973546601
Rpl5	Rpl5	0.0312196	1	0.9840225563909775	0.9798215933558905
Sf3b6	Sf3b6	0.0483909	1	0.5755012531328321	0.5642571516456475
Stat5b	Stat5b	0.0903792	1	0.3048245614035088	0.2932020916641033
Txn2	Txn2	0.0704944	1	0.4476817042606516	0.4316210396800984
Vamp8	Vamp8	0.0738531	1	0.3781328320802005	0.36474930790525995
Ier2	Ier2	0.0727929	1	0.48214285714285715	0.47222393109812366
Srrm2	Srrm2	0.0400558	1	0.8023182957393483	0.7957551522608428
Hagh	Hagh	0.191317	1	0.12656641604010024	0.11196554906182712
Hmgn2	Hmgn2	0.059855	1	0.5012531328320802	0.4855736696401107
Nipbl	Nipbl	0.0580221	1	0.4705513784461153	0.45592125499846203
Washc3	Washc3	0.0991637	1	0.26221804511278196	0.24798523531221162
Clec2d	Clec2d	0.04915	1	0.6550751879699248	0.650138
Park7	Park7	0.0387102	1	0.6744987468671679	0.6696401107351584
Parg	Parg	0.176225	1	0.1488095238095238	0.13491233466625654
Trappc4	Trappc4	0.0912239	1	0.29887218045112784	0.28674254075669026
Tbce	Tbce	0.190609	1	0.15068922305764412	0.13768071362657644
Gm2682	Gm2682	0.0564251	1	0.568922	0.5611196554906183
Ap2m1	Ap2m1	0.0670866	1	0.46898496240601506	0.4519840049215626
Inpp5d	Inpp5d	0.122326	1	0.20520050125313283	0.1919409412488465
Ndufb7	Ndufb7	0.0595915	1	0.4974937343358396	0.48286681021224237
Pdia4	Pdia4	0.0785629	1	0.32299498746867167	0.30827437711473393
Ccdc47	Ccdc47	0.0982221	1	0.2286967418546366	0.21494924638572746
Ubn2	Ubn2	0.143201	1	0.14724310776942356	0.13208243617348508
Itga4	Itga4	0.0748632	1	0.3605889724310777	0.34740079975392185
9930111J21Rik2	9930111J21Rik2	0.091227	1	0.29793233082706766	0.2842817594586281
Ndfip2	Ndfip2	0.0743336	1	0.35275689223057644	0.340634
Ms4a4c	Ms4a4c	0.307441	1	0.0886591	0.0748693
Nfatc1	Nfatc1	0.106122	1	0.23590225563909775	0.22054752383881882
Psme4	Psme4	0.388301	1	0.0736216	0.059858505075361425
Kcnn4	Kcnn4	0.0629882	1	0.40382205513784464	0.3897262380805906
Rps24	Rps24	0.00594018	1	0.9974937343358395	0.9980313749615503
Pnn	Pnn	0.0643098	1	0.42700501253132833	0.41445709012611504
Pcyt2	Pcyt2	0.110503	1	0.20018796992481203	0.18554290987388497
Srp9	Srp9	0.0503702	1	0.6441102756892231	0.6340818209781606
Zfp706	Zfp706	0.047626	1	0.5529448621553885	0.5449400184558597
Il17ra	Il17ra	0.0801253	1	0.32299498746867167	0.3091356505690557
Ankrd10	Ankrd10	0.07522	1	0.3358395989974937	0.31891725622885264
Neurl3	Neurl3	0.216883	1	0.1168546365914787	0.10341433405106121
Jak1	Jak1	0.0186469	1	0.7835213032581454	0.7874500153798831
mt-Nd5	mt-Nd5	0.022343	1	0.8840852130325815	0.8844047985235313
Fau	Fau	0.00714433	1	0.9971804511278195	0.9976007382343894
Eri1	Eri1	0.131559	1	0.19360902255639098	0.18055982774530913
Cdkn1b	Cdkn1b	0.0674729	1	0.425125	0.4126115041525684
Fam133b	Fam133b	0.107932	1	0.24091478696741855	0.2274377114733928
Ftl1-ps1	Ftl1-ps1	0.175921	1	0.14191729323308272	0.12900645955090742
Cast	Cast	0.0645712	1	0.3775062656641604	0.3630267609966164
Ldlrap1	Ldlrap1	0.10456	1	0.22180451127819548	0.20756690249154106
Siva1	Siva1	0.215072	1	0.1074561403508772	0.0936942
Fem1c	Fem1c	0.230429	1	0.0999373	0.0863119
Sh3glb2	Sh3glb2	0.182298	1	0.1400375939849624	0.1269147954475546
Rab28	Rab28	0.223255	1	0.1055764411027569	0.0920332
Eloc	Eloc	0.0584814	1	0.4241854636591479	0.4120578283605045
Zbtb45	Zbtb45	0.22206	1	0.1080827067669173	0.094494
Lsm1	Lsm1	0.0996905	1	0.23558897243107768	0.22239310981236543
Yipf1	Yipf1	0.115315	1	0.19266917293233082	0.1788988003691172
Isyna1	Isyna1	0.0986702	1	0.2324561403508772	0.2188864964626269
Anapc16	Anapc16	0.0761083	1	0.299812	0.28698861888649646
Pmepa1	Pmepa1	0.224549	1	0.11466165413533834	0.1014457090126115
Rsbn1l	Rsbn1l	0.0823954	1	0.33959899749373434	0.3290064595509074
Nemp2	Nemp2	0.244498	1	0.0933584	0.0796063
Rpl17	Rpl17	0.0181787	1	0.9661654135338346	0.9671485696708705
Tpt1	Tpt1	0.00977794	1	0.9974937343358395	0.9976007382343894
Asna1	Asna1	0.11493	1	0.20175438596491227	0.1889264841587204
Hivep2	Hivep2	0.148727	1	0.17011278195488722	0.15693632728391263
Sp100	Sp100	0.028585	1	0.8226817042606517	0.8221470316825592
Ier5	Ier5	0.0543348	1	0.4605263157894737	0.4481697939095663
Aamdc	Aamdc	0.238068	1	0.1074561403508772	0.094371
Serp1	Serp1	0.0801628	1	0.36528822055137844	0.3529375576745617
Phyh	Phyh	0.0732103	1	0.31390977443609025	0.30126115041525686
Ubash3b	Ubash3b	0.19631	1	0.10401002506265664	0.0902492
Ifih1	Ifih1	0.224534	1	0.0861529	0.0719779
Itgal	Itgal	0.0878735	1	0.31359649122807015	0.3027991387265457
Nab2	Nab2	0.234148	1	0.1137218045112782	0.1013226699477084
Noc4l	Noc4l	0.178114	1	0.13345864661654136	0.1205782836050446
Pnrc2	Pnrc2	0.0989221	1	0.2487468671679198	0.23728083666564134
Add3	Add3	0.0430585	1	0.6203007518796992	0.6102737619194094
Hint2	Hint2	0.140854	1	0.14536340852130325	0.1316517994463242
Zfp260	Zfp260	0.114175	1	0.19110275689223058	0.1778529683174408
Cdk4	Cdk4	0.0675812	1	0.35275689223057644	0.34235619809289447
Mpc2	Mpc2	0.0692203	1	0.3380325814536341	0.32636111965549064
Lsm5	Lsm5	0.0689629	1	0.35902255639097747	0.34617040910489083
Man2b1	Man2b1	0.0669915	1	0.3944235588972431	0.38049830821285757
Egr1	Egr1	0.339152	1	0.0864662	0.0735774
Prr7	Prr7	0.177265	1	0.1093358395989975	0.0955398
Isca1	Isca1	0.100005	1	0.22681704260651628	0.21482620732082436
Mink1	Mink1	0.126028	1	0.15946115288220553	0.14561673331282682
Adam19	Adam19	0.223271	1	0.0902256	0.0767764
Acadsb	Acadsb	0.385432	1	0.0629699	0.050076899415564445
Pds5a	Pds5a	0.137229	1	0.1488095238095238	0.13503537373115965
Tsc22d4	Tsc22d4	0.0432016	1	0.5927318295739349	0.5862811442633036
Galnt2	Galnt2	0.324304	1	0.0682957	0.055183
Rnf111	Rnf111	0.215199	1	0.1055764411027569	0.092833
Gm19585	Gm19585	0.230509	1	0.1112155388471178	0.0988619
Mapk1	Mapk1	0.0641295	1	0.40225563909774437	0.3935404490925869
Dtx1	Dtx1	0.0649295	1	0.4683583959899749	0.45696708705013844
1700097N02Rik	1700097N02Rik	0.0628027	1	0.37719298245614036	0.36548754229467856
Zufsp	Zufsp	0.112243	1	0.2236842105263158	0.2129191018148262
Pla2g16	Pla2g16	0.0688416	1	0.32550125313283207	0.3097508458935712
Ppm1b	Ppm1b	0.105744	1	0.237469	0.2258382036296524
Il2rb	Il2rb	0.173972	1	0.13408521303258145	0.12162411565672102
Rpl23	Rpl23	0.0086334	1	0.9974937343358395	0.9974161796370348
Tm2d3	Tm2d3	0.120437	1	0.18139097744360902	0.16874807751461088
BC037034	BC037034	0.276531	1	0.0786341	0.0658259
Phf1	Phf1	0.0926185	1	0.26629072681704263	0.25493694247923715
Ctsa	Ctsa	0.0694796	1	0.3659147869674185	0.3564441710243002
Gltp	Gltp	0.0391638	1	0.618421	0.6100276837896031
Klc1	Klc1	0.316589	1	0.0767544	0.0642264
Gng5	Gng5	0.022556	1	0.875	0.8750538295908951
Sfi1	Sfi1	0.117622	1	0.2136591478696742	0.2019686250384497
Sirt2	Sirt2	0.137364	1	0.18640350877192982	0.17576130421408798
Herc4	Herc4	0.0828432	1	0.25971177944862156	0.246693
Rnf19a	Rnf19a	0.105568	1	0.19580200501253134	0.18289756997846818
Psmd5	Psmd5	0.11135	1	0.19266917293233082	0.18025223008305136
Sh3glb1	Sh3glb1	0.0838252	1	0.25877192982456143	0.24706244232543834
Arhgap15	Arhgap15	0.0381501	1	0.6929824561403509	0.6844047985235312
Arhgap27os3	Arhgap27os3	0.131191	1	0.16917293233082706	0.15669024915410643
Mrps14	Mrps14	0.0472269	1	0.5209899749373433	0.5104275607505383
Abraxas2	Abraxas2	0.124448	1	0.15100250626566417	0.137742
Cd3eap	Cd3eap	0.211419	1	0.11027568922305764	0.0978776
Nufip2	Nufip2	0.145074	1	0.16165413533834586	0.149862
Parp8	Parp8	0.299824	1	0.0767544	0.0643494
Fam13b	Fam13b	0.125435	1	0.17449874686716793	0.16222700707474624
Ly6e	Ly6e	0.11239	1	0.2775689223057644	0.27037834512457704
Nol11	Nol11	0.129714	1	0.15977443609022557	0.1468471239618579
Hnrnpl	Hnrnpl	0.041883	1	0.5889724310776943	0.5820978160565979
Macf1	Macf1	0.062367	1	0.44298245614035087	0.4283605044601661
Bcl2l11	Bcl2l11	0.200531	1	0.10714285714285714	0.0945555
Trappc9	Trappc9	0.189297	1	0.11528822055137844	0.10310673638880344
Ikbkg	Ikbkg	0.242881	1	0.0839599	0.0714242
mt-Nd4l	mt-Nd4l	0.0225884	1	0.9987468671679198	0.9979083358966472
Grb2	Grb2	0.191981	1	0.1049498746867168	0.0922178
Rnf213	Rnf213	0.113652	1	0.15444862155388472	0.14124884650876654
Tmc6	Tmc6	0.106451	1	0.2261904761904762	0.2163641956321132
Txndc17	Txndc17	0.0766885	1	0.2781954887218045	0.2673023685019994
Snx6	Snx6	0.0949948	1	0.2631578947368421	0.2517994463242079
Znrf2	Znrf2	0.131423	1	0.16885964912280702	0.15638265149184866
Chd8	Chd8	0.117476	1	0.20394736842105263	0.19163334358658873
Zbtb24	Zbtb24	0.188118	1	0.1099624060150376	0.0976315
B3gnt2	B3gnt2	0.0991037	1	0.2236842105263158	0.21273454321747154
Diablo	Diablo	0.120917	1	0.18734335839598998	0.17502306982466934
Arid4a	Arid4a	0.0641111	1	0.34617794486215536	0.33294370962780684
Mphosph9	Mphosph9	0.201725	1	0.0986842	0.0863119
Ash1l	Ash1l	0.0783864	1	0.3067042606516291	0.2967087050138419
Tkt	Tkt	0.0592111	1	0.3916040100250627	0.37896031990156875
Rheb	Rheb	0.0629414	1	0.3198621553884712	0.3069824669332513
Kpna1	Kpna1	0.209747	1	0.1118421052631579	0.10021531836358044
Prkag2	Prkag2	0.337767	1	0.066416	0.0541372
Auh	Auh	0.145508	1	0.13972431077694236	0.12771454936942478
Cfap43	Cfap43	0.0890195	1	0.20112781954887218	0.18757305444478622
Neat1	Neat1	0.110256	1	0.22023809523809523	0.20848969547831436
Ppp2r5e	Ppp2r5e	0.11606	1	0.17293233082706766	0.16050446016610273
Map2k4	Map2k4	0.157558	1	0.14066416040100252	0.12900645955090742
Atrx	Atrx	0.0494101	1	0.5012531328320802	0.4941248846508767
Gabrr2	Gabrr2	0.199839	1	0.10338345864661654	0.0909259
Madd	Madd	0.11105	1	0.22775689223057644	0.21679483235927408
Rpl35	Rpl35	0.00846393	1	0.9959273182957393	0.9963088280529068
Gbp4	Gbp4	0.0643803	1	0.3599624060150376	0.3478929560135343
Btf3l4	Btf3l4	0.0831893	1	0.27850877192982454	0.268594
Tmpo	Tmpo	0.102679	1	0.2111528822055138	0.19981544140264534
Senp7	Senp7	0.0741367	1	0.24592731829573936	0.23223623500461396
Zdhhc18	Zdhhc18	0.155498	1	0.13659147869674185	0.12470009227929868
Gramd4	Gramd4	0.182288	1	0.118734	0.10667486927099354
Ecm1	Ecm1	0.131827	1	0.15319548872180452	0.1414334051061212
Rps4x	Rps4x	0.00588938	1	0.9968671679197995	0.9974161796370348
Gabpb2	Gabpb2	0.144621	1	0.15570175438596492	0.1442017840664411
Kat2b	Kat2b	0.177995	1	0.1162280701754386	0.10452168563518917
Psmd4	Psmd4	0.0488526	1	0.4633458646616541	0.45542909873884957
Atp1b3	Atp1b3	0.0355394	1	0.8098370927318296	0.8044294063365118
Ralgps2	Ralgps2	0.0946177	1	0.25626566416040103	0.24570901261150416
Eif5b	Eif5b	0.0661822	1	0.3681077694235589	0.35625961242694554
Sidt1	Sidt1	0.0616932	1	0.40538847117794485	0.40079975392187017
Gnai2	Gnai2	0.0508025	1	0.5332080200501254	0.5193478929560136
Ccni	Ccni	0.0570494	1	0.3505639097744361	0.3376191940941249
Ets1	Ets1	0.0125678	1	0.9238721804511278	0.9260535219932329
Ankle2	Ankle2	0.158753	1	0.1149749373433584	0.10267609966164257
Txn1	Txn1	0.0633098	1	0.3298872180451128	0.3179329437096278
Phf12	Phf12	0.121051	1	0.16885964912280702	0.15755152260842817
Mgea5	Mgea5	0.10232	1	0.21961152882205515	0.20861273454321747
Ccdc71	Ccdc71	0.13175	1	0.15194235588972432	0.14001845585973546
Cyb5r3	Cyb5r3	0.162727	1	0.11403508771929824	0.10193786527222393
Timm17b	Timm17b	0.0861336	1	0.23809523809523808	0.2263918794217164
Wac	Wac	0.0518536	1	0.3706140350877193	0.35890495232236236
Glg1	Glg1	0.0974022	1	0.25595238095238093	0.24589357120885882
Ppp2r5c	Ppp2r5c	0.0969131	1	0.25031328320802004	0.240357
Tnfrsf13b	Tnfrsf13b	0.167413	1	0.13439849624060152	0.12310058443555828
Bnip3l	Bnip3l	0.0436912	1	0.5848997493734336	0.570655
Nup214	Nup214	0.155327	1	0.13345864661654136	0.12174715472162412
Nrd1	Nrd1	0.0838632	1	0.2700501253132832	0.2592433097508459
Pcbp1	Pcbp1	0.101864	1	0.19423558897243107	0.18265149184866195
Klhl6	Klhl6	0.0519951	1	0.42543859649122806	0.4126115041525684
Kdm6b	Kdm6b	0.110614	1	0.15100250626566417	0.13804983082128575
Larp7	Larp7	0.11644	1	0.17105263157894737	0.15952014764687789
Rsrc2	Rsrc2	0.064491	1	0.37155388471177947	0.3620424484773916
Adar	Adar	0.108063	1	0.16040100250626566	0.14795447554598584
Aim2	Aim2	0.145383	1	0.13941102756892232	0.1278375884343279
Trim26	Trim26	0.0706515	1	0.2349624060150376	0.22233159027991387
Prpf38b	Prpf38b	0.0480558	1	0.4583333333333333	0.45333743463549675
Fbxo6	Fbxo6	0.156441	1	0.0949248	0.0823747
Chtop	Chtop	0.0698351	1	0.28884711779448624	0.27733005229160257
Anp32e	Anp32e	0.0672542	1	0.3142230576441103	0.3031067363888034
Atp6v1h	Atp6v1h	0.10105	1	0.20018796992481203	0.18911104275607504
Ing4	Ing4	0.122262	1	0.17387218045112782	0.16327283912642263
Atf7ip	Atf7ip	0.0488041	1	0.42355889724310775	0.41747154721624113
Sf3b3	Sf3b3	0.0495421	1	0.37406015037593987	0.3609966164257152
Smc1a	Smc1a	0.0614167	1	0.36654135338345867	0.3574900030759766
Tmsb15b1	Tmsb15b1	0.378967	1	0.047932330827067667	0.036235004613964936
mt-Atp8	mt-Atp8	0.00900144	1	0.9993734335839599	0.9996308828052907
Atp6v0b	Atp6v0b	0.0685555	1	0.24968671679197996	0.2375884343278991
Hsd17b11	Hsd17b11	0.340043	1	0.0529449	0.0412796
Srcap	Srcap	0.144799	1	0.1275062656641604	0.11571824054137189
Rpl32	Rpl32	0.0131345	1	0.9962406015037594	0.9959397108581974
AI413582	AI413582	0.0696117	1	0.31610275689223055	0.30476776376499537
Rnf122	Rnf122	0.258903	1	0.0742481	0.0628114
Efl1	Efl1	0.194128	1	0.10056390977443609	0.0892033
Emc4	Emc4	0.0874775	1	0.20426065162907267	0.1919409412488465
Pbxip1	Pbxip1	0.101373	1	0.22587719298245615	0.21513380498308213
Bptf	Bptf	0.066073	1	0.3082706766917293	0.2977545370655183
Papd5	Papd5	0.335658	1	0.0601504	0.048846508766533375
Nlrc5	Nlrc5	0.0823265	1	0.22838345864661655	0.21697939095662874
Impa1	Impa1	0.0990269	1	0.2111528822055138	0.20024607812980622
Ttc1	Ttc1	0.132233	1	0.15319548872180452	0.14192556136573362
Iffo1	Iffo1	0.270275	1	0.0755013	0.0643494
Nsg2	Nsg2	0.154722	1	0.11779448621553884	0.10642879114118732
Cstb	Cstb	0.0826578	1	0.2565789473684211	0.2463242079360197
Nsa2	Nsa2	0.029527	1	0.818922	0.8132882190095355
Slc50a1	Slc50a1	0.0495765	1	0.4667919799498747	0.45745924330975085
Wdr36	Wdr36	0.0958356	1	0.19548872180451127	0.18357428483543525
Rpl12	Rpl12	0.01765	1	0.9912280701754386	0.991326
Ubald1	Ubald1	0.093443	1	0.19956140350877194	0.1880036911719471
Lsm3	Lsm3	0.0664282	1	0.29354636591478694	0.28132882190095354
Rbm26	Rbm26	0.155084	1	0.11904761904761904	0.10796677945247617
Mapkapk2	Mapkapk2	0.311415	1	0.0610902	0.049953860350661336
Tox	Tox	0.0729758	1	0.28790726817042606	0.27806828668102124
Ttc39b	Ttc39b	0.091066	1	0.24906015037593984	0.2401107351584128
Mfap1a	Mfap1a	0.0574728	1	0.3599624060150376	0.35219932328514303
Plekha1	Plekha1	0.188377	1	0.10902255639097744	0.0983082
Psmd10	Psmd10	0.124434	1	0.14598997493734336	0.13485081513380498
Rnf13	Rnf13	0.125209	1	0.1638471177944862	0.15287603814211012
Ncor1	Ncor1	0.0494307	1	0.44298245614035087	0.43709627806828666
Rtf1	Rtf1	0.0525177	1	0.4517543859649123	0.4415872039372501
Peli1	Peli1	0.0405513	1	0.7453007518796992	0.7353429713934174
Lrrc28	Lrrc28	0.276999	1	0.0632832	0.0520455
Cdc37	Cdc37	0.04188	1	0.5375939849624061	0.5285758228237465
Mppe1	Mppe1	0.105474	1	0.18013784461152882	0.168871
Btaf1	Btaf1	0.229126	1	0.0811404	0.0703168
Safb2	Safb2	0.0981714	1	0.20958646616541354	0.19950784374038757
Ivns1abp	Ivns1abp	0.117257	1	0.16541353383458646	0.1545985850507536
Hmg20a	Hmg20a	0.108785	1	0.14786967418546365	0.13626576438019072
Slc29a1	Slc29a1	0.152535	1	0.12218045112781954	0.11141187326976315
Cstf2t	Cstf2t	0.238403	1	0.0798872	0.0690864
Exosc4	Exosc4	0.106544	1	0.20520050125313283	0.19624730852045524
Ccl25	Ccl25	0.375666	1	0.0510652	0.0402953
Tap2	Tap2	0.0328671	1	0.5482456140350878	0.5400184558597355
Gm35363	Gm35363	0.313098	1	0.0579574	0.047185481390341434
Spn	Spn	0.0453611	1	0.40789473684210525	0.39624730852045525
Slc25a5	Slc25a5	0.0380839	1	0.7384085213032582	0.7269763149800061
Scaf4	Scaf4	0.120686	1	0.1425438596491228	0.13208243617348508
Ralgapa2	Ralgapa2	0.179057	1	0.0946115	0.0839126
Itch	Itch	0.0970412	1	0.18201754385964913	0.1721316517994463
Wasl	Wasl	0.0804	1	0.22337092731829575	0.21248846508766533
Tnfrsf25	Tnfrsf25	0.110781	1	0.17230576441102757	0.1621039680098431
Wipf1	Wipf1	0.0510887	1	0.3966165413533835	0.388434
Ube2n	Ube2n	0.0542464	1	0.36466165413533835	0.35625961242694554
Gramd1a	Gramd1a	0.0384241	1	0.524749	0.5133804983082129
Mapk1ip1l	Mapk1ip1l	0.129375	1	0.1613408521303258	0.1518302060904337
Mfsd1	Mfsd1	0.135013	1	0.1488095238095238	0.13928022147031682
Slc3a2	Slc3a2	0.0838921	1	0.25093984962406013	0.24269455552137803
Sft2d1	Sft2d1	0.0697444	1	0.28790726817042606	0.2787450015379883
Stk24	Stk24	0.0410028	1	0.47368421052631576	0.46982466933251305
Clasp1	Clasp1	0.262069	1	0.0554511	0.0444171
Rpl38	Rpl38	0.00751466	1	0.9956140350877193	0.9964933866502614
Hcst	Hcst	0.0202522	1	0.7227443609022557	0.7226699477083974
Sfswap	Sfswap	0.105781	1	0.17167919799498746	0.1608120578283605
Rhot2	Rhot2	0.166149	1	0.10244360902255639	0.0916641
Ncl	Ncl	0.0285504	1	0.6544486215538847	0.6470009227929868
Fars2	Fars2	0.165169	1	0.0989975	0.0881575
Psmc1	Psmc1	0.07207	1	0.27976190476190477	0.27326976314980006
Casp8	Casp8	0.0539592	1	0.36372180451127817	0.34980006151953247
Zcrb1	Zcrb1	0.0714625	1	0.28038847117794485	0.27013226699477083
Pygb	Pygb	0.145852	1	0.13533834586466165	0.12537680713626576
Grk2	Grk2	0.0888477	1	0.21835839598997495	0.20695170716702552
Vwa8	Vwa8	0.232526	1	0.0767544	0.066195
Papola	Papola	0.0568802	1	0.3865914786967419	0.3787757613042141
Chd3	Chd3	0.036517	1	0.6760651629072681	0.6701937865272224
Hadhb	Hadhb	0.0620901	1	0.3317669172932331	0.3275299907720701
Arid5b	Arid5b	0.117352	1	0.16353383458646617	0.15324515533681943
Nop53	Nop53	0.0589335	1	0.38345864661654133	0.37434635496770224
Tet3	Tet3	0.0780055	1	0.25093984962406013	0.24330975084589357
Glul	Glul	0.0853589	1	0.18546365914786966	0.17446939403260536
2610524H06Rik	2610524H06Rik	0.285842	1	0.0698622	0.059612426945555214
Bax	Bax	0.0515557	1	0.4448621553884712	0.43611196554906184
Chmp4b	Chmp4b	0.0808673	1	0.18609022556390978	0.17508458935712087
Sri	Sri	0.0171377	1	0.7077067669172933	0.7157182405413719
Kxd1	Kxd1	0.0702226	1	0.27286967418546365	0.2639803137496155
Ube2j2	Ube2j2	0.0772809	1	0.22556390977443608	0.2153183635804368
Hnrnpul2	Hnrnpul2	0.0712794	1	0.27725563909774437	0.2682251614887727
Usp5	Usp5	0.118218	1	0.137531	0.12685327591510304
Usp15	Usp15	0.0928933	1	0.20269423558897243	0.1929867733005229
Rplp2	Rplp2	0.00357422	1	0.9959273182957393	0.996001
2310001H17Rik	2310001H17Rik	0.0884559	1	0.21083959899749374	0.20086127345432175
Ankrd12	Ankrd12	0.0533619	1	0.4432957393483709	0.43131344201784066
Vps13a	Vps13a	0.0720514	1	0.2800751879699248	0.2723469701630268
Ankfy1	Ankfy1	0.223192	1	0.0930451	0.0832974
Nol10	Nol10	0.255561	1	0.0698622	0.059673946478006765
Lamtor3	Lamtor3	0.0742305	1	0.2136591478696742	0.20319901568748078
1810041H14Rik	1810041H14Rik	0.171683	1	0.1130952380952381	0.10335281451860966
Myb	Myb	0.340855	1	0.0689223	0.0590588
Ctnnb1	Ctnnb1	0.0649233	1	0.30545112781954886	0.29892340818209784
Nkap	Nkap	0.0937217	1	0.16447368421052633	0.15367579206398033
Kdm4c	Kdm4c	0.138863	1	0.13157894736842105	0.12143955705936635
Snx20	Snx20	0.0877274	1	0.19893483709273183	0.1891725622885266
Kmt2c	Kmt2c	0.0645363	1	0.27600250626566414	0.26533374346354965
Psmg2	Psmg2	0.0845532	1	0.20426065162907267	0.19477083974161796
Eif1b	Eif1b	0.062751	1	0.28101503759398494	0.2716087357736081
Crebrf	Crebrf	0.103969	1	0.16979949874686717	0.15927406951707168
Pou2f2	Pou2f2	0.103328	1	0.19235588972431078	0.1828360504460166
Wdfy1	Wdfy1	0.215547	1	0.0805138	0.0703168
Dtnb	Dtnb	0.237921	1	0.0714286	0.061211934789295604
Itpk1	Itpk1	0.161196	1	0.1055764411027569	0.0956629
Gtf2a1	Gtf2a1	0.385917	1	0.043859649122807015	0.033589664718548136
Slc22a2	Slc22a2	0.489665	1	0.0372807	0.0270686
Ccny	Ccny	0.0828132	1	0.26284461152882205	0.2545678252845278
Mff	Mff	0.0608505	1	0.3167293233082707	0.3069209474007997
Otud5	Otud5	0.10461	1	0.17951127819548873	0.16997846816364195
Ndufs7	Ndufs7	0.041509	1	0.44110275689223055	0.43223623500461394
Ncaph2	Ncaph2	0.108305	1	0.17387218045112782	0.1643801907105506
Coq6	Coq6	0.293237	1	0.0560777	0.0458936
Ptpn22	Ptpn22	0.10353	1	0.17387218045112782	0.1642571516456475
Supt3	Supt3	0.211866	1	0.0820802	0.0721624
Mkrn2	Mkrn2	0.194288	1	0.0911654	0.0813903
Gt(ROSA)26Sor	Gt(ROSA)26Sor	0.133731	1	0.12844611528822056	0.11860965856659489
Emc2	Emc2	0.0719682	1	0.23433583959899748	0.22528452783758843
Zfp644	Zfp644	0.0928978	1	0.21397243107769423	0.20430636727160872
Trmt2a	Trmt2a	0.147492	1	0.10839598997493734	0.0983082
Ext2	Ext2	0.121939	1	0.13533834586466165	0.12549984620116886
Capn1	Capn1	0.0641953	1	0.31610275689223055	0.3084589357120886
Flywch1	Flywch1	0.251657	1	0.0629699	0.0528453
Mtr	Mtr	0.272117	1	0.0632832	0.0533374
Phgdh	Phgdh	0.0877774	1	0.19235588972431078	0.18172869886188864
Grasp	Grasp	0.084165	1	0.23214285714285715	0.2236235004613965
AI480526	AI480526	0.14545	1	0.0993108	0.0889572
Nrip1	Nrip1	0.137009	1	0.12092731829573934	0.11079667794524761
Dennd4a	Dennd4a	0.281716	1	0.056391	0.046324207936019685
Gm12840	Gm12840	0.384142	1	0.045112781954887216	0.0350661
Rnps1	Rnps1	0.0495221	1	0.3518170426065163	0.34211011996308827
Itgb1bp1	Itgb1bp1	0.0725949	1	0.19674185463659147	0.18603506613349738
Git2	Git2	0.0479963	1	0.4598997493734336	0.4481697939095663
Usp19	Usp19	0.113213	1	0.13471177944862156	0.12408489695478314
Rpl18	Rpl18	0.00764787	1	0.9965538847117794	0.9968625038449708
Leng8	Leng8	0.0798538	1	0.17919799498746866	0.1684404798523531
Hmox2	Hmox2	0.0611784	1	0.30795739348370926	0.29916948631190404
Aff4	Aff4	0.160656	1	0.10588972431077694	0.096155
Rbm6	Rbm6	0.065373	1	0.25281954887218044	0.24318671178099047
Aup1	Aup1	0.0373061	1	0.4780701754385965	0.47222393109812366
Trappc6a	Trappc6a	0.0681081	1	0.20582706766917294	0.1940941248846509
Snw1	Snw1	0.0448593	1	0.3731203007518797	0.3645647493079053
Uba2	Uba2	0.0580173	1	0.31860902255639095	0.3093817286988619
Pigk	Pigk	0.129191	1	0.1287593984962406	0.11879421716394956
Gm42047	Gm42047	0.278293	1	0.0592105	0.049338665026145805
Arhgap45	Arhgap45	0.00696131	1	0.9392230576441103	0.9422331590279914
Guk1	Guk1	0.0842262	1	0.21773182957393483	0.20836665641341126
Zcchc9	Zcchc9	0.0748642	1	0.22149122807017543	0.212119
Trappc6b	Trappc6b	0.0597784	1	0.30639097744360905	0.2988003691171947
Zfp507	Zfp507	0.266637	1	0.0632832	0.0535835
Dusp2	Dusp2	0.0661536	1	0.36622807017543857	0.35878191325745923
Xaf1	Xaf1	0.0917068	1	0.17606516290726817	0.16616425715164565
Kat6a	Kat6a	0.08578	1	0.19016290726817042	0.18031374961550292
Atxn7	Atxn7	0.180304	1	0.0930451	0.0832359
Tra2a	Tra2a	0.0565357	1	0.37406015037593987	0.3642571516456475
Csnk1d	Csnk1d	0.082236	1	0.22963659147869675	0.22079360196862505
Mrps17	Mrps17	0.0662941	1	0.2550125313283208	0.24527837588434329
Fam126b	Fam126b	0.279505	1	0.0582707	0.048477391571824055
Bcl9l	Bcl9l	0.160302	1	0.1074561403508772	0.0978161
Zbtb7a	Zbtb7a	0.0787988	1	0.2543859649122807	0.24663180559827746
Cox20	Cox20	0.0547008	1	0.3505639097744361	0.341741
Dennd6a	Dennd6a	0.215323	1	0.0798872	0.0702553
Tnfrsf1b	Tnfrsf1b	0.235604	1	0.070802	0.061027376191940944
Kif2a	Kif2a	0.259332	1	0.0695489	0.059981544140264534
Nudt8	Nudt8	0.283429	1	0.0582707	0.048538911104275606
Fbxo25	Fbxo25	0.331851	1	0.0513784	0.0415872
Cmip	Cmip	0.29193	1	0.0573308	0.047554598585050754
Gm8369	Gm8369	0.040499	1	0.4542606516290727	0.4433097508458936
Nup155	Nup155	0.27048	1	0.0482456	0.0382651
Adk	Adk	0.0820943	1	0.23057644110275688	0.22103968009843125
Matk	Matk	0.184609	1	0.0908521	0.0811443
Parp11	Parp11	0.0692671	1	0.20614035087719298	0.19606274992310058
Rchy1	Rchy1	0.0524712	1	0.3731203007518797	0.36591817902183943
Cat	Cat	0.0680145	1	0.25	0.24146416487234698
Sntb1	Sntb1	0.0682071	1	0.19423558897243107	0.18412796062749923
Crybg1	Crybg1	0.0971277	1	0.18170426065162906	0.17286988618886495
Emc9	Emc9	0.101736	1	0.1638471177944862	0.15404490925868963
Tmem167	Tmem167	0.0428138	1	0.424812	0.4120578283605045
Rbm5	Rbm5	0.0516209	1	0.37374686716791977	0.36696401107351584
Zfp182	Zfp182	0.212851	1	0.0648496	0.0549985
Fam3a	Fam3a	0.163958	1	0.089599	0.0794832
Mrps6	Mrps6	0.107936	1	0.16478696741854637	0.15576745616733312
Dcaf7	Dcaf7	0.0985151	1	0.18233082706766918	0.17286988618886495
Rpl18a	Rpl18a	0.0100254	1	0.9971804511278195	0.9972316210396801
Phf11c	Phf11c	0.14397	1	0.1181077694235589	0.10901261150415256
Eif2b4	Eif2b4	0.0946572	1	0.16290726817042606	0.153307
mt-Nd4	mt-Nd4	0.0257095	1	0.8897243107769424	0.8848354352506921
Gnl1	Gnl1	0.294476	1	0.0642231	0.0548754
Jarid2	Jarid2	0.0908426	1	0.17951127819548873	0.16973239003383575
Actn4	Actn4	0.0610585	1	0.32111528822055135	0.31387265456782526
Xpnpep1	Xpnpep1	0.15077	1	0.1137218045112782	0.10458320516764072
Adss	Adss	0.0617856	1	0.287594	0.2796677945247616
Sft2d2	Sft2d2	0.197526	1	0.085213	0.0757921
Ruvbl2	Ruvbl2	0.156035	1	0.1300125313283208	0.12162411565672102
Man1a	Man1a	0.0674333	1	0.22431077694235588	0.21421101199630882
Syap1	Syap1	0.0964159	1	0.1325187969924812	0.12199323285143034
Ifi27l2a	Ifi27l2a	0.0269349	1	0.8164160401002506	0.8196247308520456
Spata13	Spata13	0.0751607	1	0.22305764411027568	0.21390341433405105
Rpl37a	Rpl37a	0.0044161	1	0.9953007518796992	0.9949553983389726
Eif4a2	Eif4a2	0.0184792	1	0.531642	0.5283297446939403
Kbtbd11	Kbtbd11	0.0331888	1	0.4608395989974937	0.4515533681944017
Snx15	Snx15	0.152373	1	0.11466165413533834	0.10562903721931713
Smg1	Smg1	0.0550153	1	0.3182957393483709	0.31104275607505383
Hibadh	Hibadh	0.0787004	1	0.21898496240601503	0.21070439864657028
Ifi209	Ifi209	0.0836968	1	0.20551378446115287	0.19704706244232545
Trav12-1	Trav12-1	0.814324	1	0.0244361	0.014949246385727468
Slc25a38	Slc25a38	0.164795	1	0.093985	0.0846509
Sh2d1a	Sh2d1a	0.0601906	1	0.30043859649122806	0.29283297446939405
Slc48a1	Slc48a1	0.175214	1	0.1074561403508772	0.0988619
Eif2s2	Eif2s2	0.0363612	1	0.4805764411027569	0.4717932943709628
Dap	Dap	0.119692	1	0.156328	0.1480159950784374
Cdkn2aip	Cdkn2aip	0.102187	1	0.14348370927318296	0.13392802214703167
A630023P12Rik	A630023P12Rik	0.140505	1	0.1262531328320802	0.11725622885266072
Rbm25	Rbm25	0.0219292	1	0.5676691729323309	0.5677022454629345
Fam103a1	Fam103a1	0.0538301	1	0.32205513784461154	0.3132574592433098
Gtdc1	Gtdc1	0.214356	1	0.0682957	0.0588127
Zmat5	Zmat5	0.100121	1	0.17669172932330826	0.16800984312519224
Med27	Med27	0.12873	1	0.1168546365914787	0.10735158412796063
Ccar2	Ccar2	0.119217	1	0.12218045112781954	0.11264226391879421
Tnfsf8	Tnfsf8	0.0623556	1	0.24028822055137844	0.23075976622577668
Sos2	Sos2	0.439397	1	0.035401	0.0259612
Kpna4	Kpna4	0.0588551	1	0.2866541353383459	0.27806828668102124
Cdip1	Cdip1	0.137638	1	0.10119047619047619	0.0916026
Atp6ap1	Atp6ap1	0.0724052	1	0.2506265664160401	0.2436788680406029
Mtf2	Mtf2	0.0804773	1	0.17543859649122806	0.16585665948938788
Reep4	Reep4	0.114434	1	0.12656641604010024	0.1170101507228545
1700020I14Rik	1700020I14Rik	0.0886076	1	0.19266917293233082	0.18437403875730543
Epb41l4aos	Epb41l4aos	0.115756	1	0.156328	0.1482620732082436
Sap30bp	Sap30bp	0.1173	1	0.12969924812030076	0.12027068594278684
Abca2	Abca2	0.38228	1	0.045426065162907266	0.0361735
Fam214a	Fam214a	0.274784	1	0.0736216	0.0647801
Kcnf1	Kcnf1	0.737897	1	0.0241228	0.014764687788372808
Dnajb6	Dnajb6	0.0539431	1	0.37969924812030076	0.3753306674869271
Ciapin1	Ciapin1	0.0728107	1	0.20394736842105263	0.19347892956013535
Mapkap1	Mapkap1	0.0813728	1	0.17418546365914786	0.16468778837280837
Nxpe3	Nxpe3	0.0462388	1	0.3659147869674185	0.3572439249461704
Coa4	Coa4	0.248506	1	0.0617168	0.0524762
Ogg1	Ogg1	0.220101	1	0.066416	0.0570901
Heatr1	Heatr1	0.143167	1	0.10588972431077694	0.0968933
Mplkip	Mplkip	0.0693597	1	0.20645363408521303	0.19606274992310058
Ino80c	Ino80c	0.178198	1	0.0839599	0.0746847
Lag3	Lag3	0.297912	1	0.0504386	0.0411566
Ube2h	Ube2h	0.123623	1	0.12406015037593984	0.11461088895724393
Eya3	Eya3	0.153706	1	0.0955514	0.0861889
Mrpl23	Mrpl23	0.0435083	1	0.4144736842105263	0.4052906797908336
Erp44	Erp44	0.0773601	1	0.23339598997493735	0.22528452783758843
Akap11	Akap11	0.24082	1	0.075188	0.0664411
Ccser2	Ccser2	0.134916	1	0.1149749373433584	0.1059366348815749
Napa	Napa	0.0576393	1	0.30200501253132833	0.2944324823131344
Mphosph10	Mphosph10	0.0934669	1	0.20081453634085214	0.19372500768994155
Sbno1	Sbno1	0.0488952	1	0.3543233082706767	0.34647800676714857
Rcbtb2	Rcbtb2	0.0829117	1	0.13533834586466165	0.12519224853891112
Sh2d3c	Sh2d3c	0.0799994	1	0.20895989974937343	0.20098431251922486
Tacc1	Tacc1	0.0827438	1	0.19172932330827067	0.18252845278375884
Abhd11	Abhd11	0.111745	1	0.1412907268170426	0.13251307290064596
Ddx24	Ddx24	0.0339858	1	0.5034461152882206	0.4964011073515841
Helz2	Helz2	0.0890323	1	0.14724310776942356	0.13768071362657644
Uchl5	Uchl5	0.0837397	1	0.19580200501253134	0.18701937865272225
Psmg1	Psmg1	0.113181	1	0.13909774436090225	0.1307290064595509
Cwc25	Cwc25	0.133525	1	0.0911654	0.0816979
Hist1h4c	Hist1h4c	0.20946	1	0.0698622	0.060781298062134725
Taz	Taz	0.0821057	1	0.20739348370927319	0.1990772070132267
Tsg101	Tsg101	0.0988952	1	0.1613408521303258	0.15293755767456169
Cir1	Cir1	0.0797232	1	0.16040100250626566	0.15072285450630576
Alkbh1	Alkbh1	0.0829698	1	0.21334586466165414	0.20522916025838203
Larp4	Larp4	0.128908	1	0.11842105263157894	0.109505
Sac3d1	Sac3d1	0.227912	1	0.0629699	0.0538296
Ndufa13	Ndufa13	0.0334572	1	0.70614	0.695171
Chka	Chka	0.135459	1	0.0993108	0.0899416
Spen	Spen	0.201972	1	0.0921053	0.0837896
Rnf2	Rnf2	0.0746174	1	0.17167919799498746	0.16241156567210088
Irf7	Irf7	0.0725204	1	0.28477443609022557	0.2789910796677945
Mpg	Mpg	0.116373	1	0.13283208020050125	0.12390033835742849
Zfp592	Zfp592	0.161592	1	0.0921053	0.0831744
Yeats4	Yeats4	0.0666028	1	0.2775689223057644	0.27271608735773606
Chordc1	Chordc1	0.0588989	1	0.2841478696741855	0.27486927099354047
Eps15l1	Eps15l1	0.118758	1	0.11967418546365914	0.11073515841279606
Rpl35a	Rpl35a	0.00980104	1	0.9912280701754386	0.9912027068594279
Retreg1	Retreg1	0.0441819	1	0.39536340852130325	0.39040295293755767
Dhrs7b	Dhrs7b	0.259997	1	0.0560777	0.047000922792986774
Dcps	Dcps	0.0651873	1	0.23276942355889724	0.22436173485081515
AI467606	AI467606	0.0266552	1	0.5761278195488722	0.5711473392802214
Cers2	Cers2	0.0873253	1	0.21303258145363407	0.20701322669947708
Phf8	Phf8	0.12996	1	0.11904761904761904	0.11042756075053829
Kansl1	Kansl1	0.0848821	1	0.19016290726817042	0.1819132574592433
Lcp2	Lcp2	0.0356781	1	0.48966165413533835	0.48606582589972314
Parvg	Parvg	0.0601045	1	0.24216791979949875	0.23229775453706553
Mcl1	Mcl1	0.057325	1	0.29855889724310775	0.2916641033528145
Yif1b	Yif1b	0.164181	1	0.1068295739348371	0.0983697
Phc2	Phc2	0.251626	1	0.056391	0.047431559520147645
Rsrc1	Rsrc1	0.100548	1	0.13847117794486216	0.1295601353429714
Eif3h	Eif3h	-0.00469151	1	0.8345864661654135	0.8455244540141494
Msl2	Msl2	0.117495	1	0.12343358395989974	0.11473392802214703
Crbn	Crbn	0.0795848	1	0.20582706766917294	0.19698554290987388
Zc3h11a	Zc3h11a	0.121659	1	0.106203	0.0970163
Golph3	Golph3	0.0704219	1	0.22681704260651628	0.21753306674869272
Bin1	Bin1	0.0398169	1	0.32894736842105265	0.3211319593971086
Smarcc2	Smarcc2	0.0724998	1	0.19110275689223058	0.18265149184866195
Irak4	Irak4	0.105493	1	0.12468671679197994	0.11590279913872654
Zfp771	Zfp771	0.246737	1	0.0617168	0.0530298
Cnot11	Cnot11	0.134138	1	0.10275689223057644	0.0935712
Cmtm6	Cmtm6	0.0494976	1	0.2832080200501253	0.274931
Mier1	Mier1	0.0474076	1	0.3458646616541353	0.3373731159643187
Foxp1	Foxp1	0.0206024	1	0.7415413533834586	0.7402030144570901
Edf1	Edf1	0.0122837	1	0.6459899749373433	0.652476
Trim11	Trim11	0.105697	1	0.16917293233082706	0.16247308520455245
Rbm10	Rbm10	0.0867974	1	0.16823308270676693	0.15933558904952322
Smim8	Smim8	0.0760801	1	0.19611528822055138	0.18738849584743156
Pisd	Pisd	0.120295	1	0.10526315789473684	0.0962781
Morc3	Morc3	0.0570917	1	0.23966165413533835	0.23149800061519532
Pold4	Pold4	0.0616963	1	0.26284461152882205	0.25696708705013843
Gatb	Gatb	0.360625	1	0.042606516290726815	0.033958781913257456
Zdhhc7	Zdhhc7	0.21061	1	0.0783208	0.0698862
Xpo6	Xpo6	0.0925222	1	0.19548872180451127	0.18831128883420487
Ppcdc	Ppcdc	0.129547	1	0.1193609022556391	0.1113503537373116
Jmjd1c	Jmjd1c	0.0804716	1	0.19611528822055138	0.18874192556136574
Batf	Batf	0.0705959	1	0.19110275689223058	0.18240541371885574
Ccz1	Ccz1	0.101038	1	0.1400375939849624	0.13128268225161488
Idh3a	Idh3a	0.083876	1	0.18640350877192982	0.1788988003691172
Rpl10a	Rpl10a	0.00735014	1	0.9921679197994987	0.9935404490925869
Plekhg2	Plekhg2	0.107595	1	0.16854636591478697	0.16118117502306983
Tmem128	Tmem128	0.0509213	1	0.2982456140350877	0.28901876345739774
Rab5c	Rab5c	0.0559163	1	0.3157894736842105	0.31282682251614885
Araf	Araf	0.0930088	1	0.17011278195488722	0.16179637034758537
Trav21-dv12	Trav21-dv12	0.547238	1	0.0379073	0.029467856044294062
Ccnh	Ccnh	0.0710574	1	0.19392230576441102	0.18511227314672407
Pdcd2	Pdcd2	0.0739298	1	0.21929824561403508	0.2118732697631498
Dck	Dck	0.10762	1	0.14536340852130325	0.137189
Ssbp3	Ssbp3	0.129572	1	0.0977444	0.0891418
Erf	Erf	0.28632	1	0.0535714	0.0450938
Nsmce3	Nsmce3	0.0959935	1	0.143797	0.13515841279606275
Bet1l	Bet1l	0.15499	1	0.0899123	0.0813288
Tbc1d15	Tbc1d15	0.0737063	1	0.22932330827067668	0.22227007074746233
Med18	Med18	0.242395	1	0.0617168	0.0532759
Lrp6	Lrp6	0.235243	1	0.0676692	0.059304829283297444
Msi2	Msi2	0.108685	1	0.1450501253132832	0.1369424792371578
Herpud2	Herpud2	0.159483	1	0.0798872	0.0711781
Tm6sf1	Tm6sf1	0.364725	1	0.0341479	0.025469086434943094
Prpf8	Prpf8	0.0510555	1	0.2656641604010025	0.255368
Pstk	Pstk	0.110616	1	0.11967418546365914	0.11122731467240848
Tubg1	Tubg1	0.181847	1	0.0955514	0.0876653
Uqcc1	Uqcc1	0.169516	1	0.0845865	0.0762227
Dlg4	Dlg4	0.181201	1	0.0776942	0.069394
Cyc1	Cyc1	0.0417245	1	0.3630952380952381	0.35404490925868964
H2-M3	H2-M3	0.0756107	1	0.20864661654135339	0.20055367579206398
Dpf2	Dpf2	0.0745448	1	0.212406	0.20387573054444785
Hspe1	Hspe1	0.0269183	1	0.5880325814536341	0.579883
Etf1	Etf1	0.0595417	1	0.2744360902255639	0.2688403568132882
Rabep2	Rabep2	0.149481	1	0.1055764411027569	0.0974469
Akt2	Akt2	0.0497967	1	0.2769423558897243	0.2693325130729006
Trip4	Trip4	0.129291	1	0.11090225563909774	0.1022454629344817
Aimp1	Aimp1	0.0475493	1	0.36121553884711777	0.3539218701937865
Mob1b	Mob1b	0.18878	1	0.070802	0.062319286373423564
Echdc1	Echdc1	0.26477	1	0.0532581	0.044847739157182404
Fbxw11	Fbxw11	0.154776	1	0.093985	0.0855122
St6galnac3	St6galnac3	0.246709	1	0.0491855	0.0406029
5830432E09Rik	5830432E09Rik	0.365457	1	0.043233082706766915	0.034820055367579206
Txlna	Txlna	0.12038	1	0.1143483709273183	0.10587511534912335
Ift80	Ift80	0.0617424	1	0.2424812030075188	0.23395878191325745
Manba	Manba	0.230545	1	0.0614035	0.0529683
Gxylt1	Gxylt1	0.335359	1	0.042606516290726815	0.034266379575515225
Hat1	Hat1	0.115014	1	0.1275062656641604	0.11916333435865888
Polr2e	Polr2e	0.0486563	1	0.31641604010025065	0.3099354044909259
Acox3	Acox3	0.196056	1	0.0620301	0.053399
AW011738	AW011738	0.147337	1	0.0914787	0.0831744
Pde6d	Pde6d	0.121854	1	0.1130952380952381	0.10482928329744694
Mrpl38	Mrpl38	0.0840007	1	0.15601503759398497	0.14770839741617964
Esco1	Esco1	0.0656684	1	0.25783208020050125	0.2523531221162719
Vps37a	Vps37a	0.118748	1	0.125	0.11719470932020917
Rc3h1	Rc3h1	0.0886023	1	0.16791979949874686	0.15982774530913565
Agps	Agps	0.221465	1	0.0523183	0.0438019
Ip6k1	Ip6k1	0.160213	1	0.085213	0.0769609
Nsmce4a	Nsmce4a	0.10742	1	0.14348370927318296	0.1357736081205783
Ccdc117	Ccdc117	0.14245	1	0.10181704260651629	0.0938788
Rnmt	Rnmt	0.093219	1	0.15538847117794485	0.14783143648108274
Tmem214	Tmem214	0.155135	1	0.10463659147869674	0.0965857
Akr1c13	Akr1c13	0.22761	1	0.0535714	0.0452784
Bsg	Bsg	0.0355617	1	0.3818922305764411	0.38019071055059983
Csnk1g3	Csnk1g3	0.0960456	1	0.13659147869674185	0.12802214703168255
Ost4	Ost4	0.0294269	1	0.6588345864661654	0.649585
Dapp1	Dapp1	0.101532	1	0.14348370927318296	0.1357736081205783
Sap130	Sap130	0.105262	1	0.15037593984962405	0.14254075669024915
Cdc40	Cdc40	0.0565492	1	0.2916666666666667	0.2863734235619809
Jtb	Jtb	0.0546436	1	0.28038847117794485	0.2751768686557982
Asap1	Asap1	0.144213	1	0.10432330827067669	0.096155
Nubp1	Nubp1	0.0785964	1	0.19893483709273183	0.19138726545678253
Ctps2	Ctps2	0.0941597	1	0.15288220551378445	0.14487849892340818
Tbc1d23	Tbc1d23	0.143009	1	0.0886591	0.0803445
Arid2	Arid2	0.127903	1	0.11466165413533834	0.10673638880344509
Snrnp48	Snrnp48	0.0384854	1	0.3981829573934837	0.39034143340510613
Anapc7	Anapc7	0.158621	1	0.0902256	0.0823131
Inpp4a	Inpp4a	0.126811	1	0.0974311	0.0890803
Eif3e	Eif3e	0.0169264	1	0.7014411027568922	0.7030452168563519
Cox7c	Cox7c	0.0190536	1	0.8402255639097744	0.8378345124577053
Gfm2	Gfm2	0.151604	1	0.0833333	0.0751769
Hmgcr	Hmgcr	0.130142	1	0.0911654	0.0828668
Kdsr	Kdsr	0.110385	1	0.11466165413533834	0.10636727160873577
Sytl1	Sytl1	0.0867884	1	0.14473684210526316	0.13626576438019072
Gm8797	Gm8797	0.0480975	1	0.36403508771929827	0.36216548754229466
Socs6	Socs6	0.238656	1	0.0535714	0.045401414949246384
Klf3	Klf3	0.0453882	1	0.3292606516290727	0.32168563518917254
Larp1b	Larp1b	0.503757	1	0.0297619	0.021654875422946786
Dnajc10	Dnajc10	0.0631611	1	0.23464912280701755	0.22780682866810212
Rbks	Rbks	0.227669	1	0.0560777	0.047923715779760075
Krtcap3	Krtcap3	0.133622	1	0.0883459	0.08016
Smarca5	Smarca5	0.0404319	1	0.3706140350877193	0.3669024915410643
Tada3	Tada3	0.148178	1	0.0977444	0.0901876
Gna13	Gna13	0.119229	1	0.13909774436090225	0.13214395570593662
Mrps21	Mrps21	0.0274787	1	0.4880952380952381	0.4855121501076592
Dpp9	Dpp9	0.118454	1	0.1224937343358396	0.11454936942479237
Arhgef3	Arhgef3	0.041517	1	0.3693609022556391	0.364872
Dvl2	Dvl2	0.132448	1	0.0902256	0.081944
Tgif1	Tgif1	0.270645	1	0.0570175	0.049092586896339586
Taf1	Taf1	0.148338	1	0.0996241	0.0919717
Rfc2	Rfc2	0.055972	1	0.20457393483709274	0.1957551522608428
Nsrp1	Nsrp1	0.0601291	1	0.19454887218045114	0.18566594893878807
Ptpn7	Ptpn7	0.0502255	1	0.3026315789473684	0.2959704706244233
E2f4	E2f4	0.104903	1	0.150063	0.14346354967702246
Mgat5	Mgat5	0.151942	1	0.0908521	0.0828053
Snrpe	Snrpe	0.0221601	1	0.7412280701754386	0.7374961550292217
Tbpl1	Tbpl1	0.0988771	1	0.15100250626566417	0.1436481082743771
Phactr4	Phactr4	0.357902	1	0.043546365914786965	0.035681328821900955
Lfng	Lfng	0.0441514	1	0.3549498746867168	0.34875422946785606
Abi2	Abi2	0.502021	1	0.0275689	0.0195632
Bola3	Bola3	0.0604765	1	0.2543859649122807	0.24755459858505074
Gbp9	Gbp9	0.0579025	1	0.23715538847117795	0.2291602583820363
Vdac1	Vdac1	0.0500915	1	0.3016917293233083	0.29504767763764994
Ramp3	Ramp3	0.285458	1	0.0548246	0.047000922792986774
Ak6	Ak6	0.0757605	1	0.243734	0.2383881882497693
Txndc5	Txndc5	0.212584	1	0.0639098	0.0559828
Bbc3	Bbc3	0.343922	1	0.041040100250626564	0.033097508458935714
Ccdc97	Ccdc97	0.14416	1	0.0974311	0.0899416
Rbm8a	Rbm8a	0.0471396	1	0.2941729323308271	0.28625038449707785
Ulk3	Ulk3	0.152921	1	0.0836466	0.075669
Fyco1	Fyco1	0.0923141	1	0.13189223057644112	0.12420793601968624
Csrp1	Csrp1	0.0776083	1	0.17199248120300753	0.1643801907105506
Grk6	Grk6	0.074072	1	0.22901002506265664	0.22343894186404184
Bag4	Bag4	0.148967	1	0.0927318	0.0847739
Meaf6	Meaf6	0.0921794	1	0.1513157894736842	0.14346354967702246
Rps27rt	Rps27rt	0.0903883	1	0.16071428571428573	0.15361427253152876
Psma4	Psma4	0.0429814	1	0.39379699248120303	0.38855736696401105
Slc25a45	Slc25a45	0.15216	1	0.0864662	0.078868
Dram2	Dram2	0.111905	1	0.15852130325814537	0.15219932328514305
Tecpr1	Tecpr1	0.0285578	1	0.4548872180451128	0.44810827437711476
Sdccag8	Sdccag8	0.198019	1	0.0607769	0.0527838
1110032F04Rik	1110032F04Rik	0.40849	1	0.0366541	0.028791141187326976
Gm20275	Gm20275	0.109743	1	0.10839598997493734	0.10058443555828976
Sdcbp	Sdcbp	0.0298034	1	0.44110275689223055	0.4389418640418333
Cul1	Cul1	0.0807603	1	0.150063	0.1418025223008305
Ptdss1	Ptdss1	0.0858308	1	0.1538220551378446	0.14653952629960013
Anxa7	Anxa7	0.0858774	1	0.12343358395989974	0.11485696708705014
Ak3	Ak3	0.123272	1	0.0924185	0.0842818
Prkch	Prkch	0.0312005	1	0.6544486215538847	0.6494617040910489
Ppard	Ppard	0.241843	1	0.0551378	0.0473085
Zfand6	Zfand6	0.0527223	1	0.30858395989974935	0.30101507228545066
Zfp467	Zfp467	0.277244	1	0.047619047619047616	0.0398031
Cul2	Cul2	0.123112	1	0.0971178	0.0892033
Tbc1d22b	Tbc1d22b	0.118804	1	0.112469	0.10495232236235004
Ap1b1	Ap1b1	0.0590123	1	0.20488721804511278	0.19680098431251922
Sel1l	Sel1l	0.109448	1	0.1450501253132832	0.1381113503537373
Cep135	Cep135	0.259614	1	0.0579574	0.050322977545370656
Pgls	Pgls	0.0413963	1	0.3480576441102757	0.3434020301445709
Esyt2	Esyt2	0.0717659	1	0.17857142857142858	0.17053214395570593
Tfeb	Tfeb	0.300426	1	0.0485589	0.040849
Pafah1b1	Pafah1b1	0.0355851	1	0.5319548872180451	0.5232236235004614
Elac2	Elac2	0.155989	1	0.0830201	0.0752999
Eid1	Eid1	0.223207	1	0.0601504	0.0524146
Endod1	Endod1	0.238505	1	0.0510652	0.0432482
Dpp3	Dpp3	0.102389	1	0.14191729323308272	0.13448169793909567
Commd2	Commd2	0.0667868	1	0.18609022556390978	0.17760689018763456
Huwe1	Huwe1	0.0508576	1	0.2640977443609023	0.25678252845278376
Terf2	Terf2	0.244507	1	0.0501253	0.0422639
Supt4a	Supt4a	0.0220324	1	0.5648496240601504	0.5641341125807444
Slc11a2	Slc11a2	0.213398	1	0.0614035	0.0537066
Yy1	Yy1	0.0992831	1	0.15946115288220553	0.15232236235004615
Nfkb1	Nfkb1	0.0836916	1	0.17700501253132833	0.16948631190402952
Zdhhc4	Zdhhc4	0.0783473	1	0.1638471177944862	0.15638265149184866
Heca	Heca	0.106384	1	0.10401002506265664	0.0958474
Ublcp1	Ublcp1	0.119209	1	0.13220551378446116	0.12513072900645955
Gnl3	Gnl3	0.0848059	1	0.20050125313283207	0.19464780067671486
Myef2	Myef2	0.234956	1	0.056391	0.048846508766533375
Mndal	Mndal	0.0297113	1	0.5097117794486216	0.505506
Ostf1	Ostf1	0.0305299	1	0.47462406015037595	0.46453398954167946
Fbxl3	Fbxl3	0.0982649	1	0.10056390977443609	0.0924639
Galnt1	Galnt1	0.125515	1	0.11152882205513784	0.10446016610273762
Ypel3	Ypel3	0.0321377	1	0.7462406015037594	0.7375576745616733
Rbms1	Rbms1	0.0461601	1	0.2941729323308271	0.28772685327591513
Ntan1	Ntan1	0.0446043	1	0.29041353383458646	0.2835435250692095
Rbfa	Rbfa	0.0703744	1	0.20206766917293234	0.19477083974161796
Thap2	Thap2	0.173761	1	0.0805138	0.0730237
Eef2	Eef2	0.00816746	1	0.9884085213032582	0.9880652107043987
Kdm4b	Kdm4b	0.152844	1	0.0629699	0.0549369
2310011J03Rik	2310011J03Rik	0.0632856	1	0.237469	0.230575
Tubgcp4	Tubgcp4	0.152823	1	0.112469	0.10550599815441403
Setx	Setx	0.0349361	1	0.42794486215538846	0.4186404183328207
Igflr1	Igflr1	0.0753491	1	0.14786967418546365	0.13989541679483236
Mcm6	Mcm6	0.140879	1	0.0811404	0.0732698
Kcnip2	Kcnip2	0.281491	1	0.0485589	0.0409105
Foxred1	Foxred1	0.205583	1	0.0704887	0.062996
Azi2	Azi2	0.0355964	1	0.2725563909774436	0.26299600123039063
Rps26	Rps26	0.00759427	1	0.9962406015037594	0.9969240233774224
Itih5	Itih5	0.351876	1	0.040726817042606514	0.033159027991387265
Trim33	Trim33	0.205017	1	0.0667293	0.0592433
Nudc	Nudc	0.0389574	1	0.36904761904761907	0.36142725315287605
Heatr6	Heatr6	0.100068	1	0.1400375939849624	0.1330052291602584
Sltm	Sltm	0.0437819	1	0.3367794486215539	0.3294986158105198
Klc2	Klc2	0.315175	1	0.043546365914786965	0.036050446016610276
Zfp236	Zfp236	0.208502	1	0.0523183	0.0446017
Laptm4a	Laptm4a	0.0334872	1	0.43452380952380953	0.4278683482005537
Zfp579	Zfp579	0.293938	1	0.042293233082706765	0.034697
Golm1	Golm1	0.0918478	1	0.1337719298245614	0.12605352199323286
Hspa4	Hspa4	0.0398721	1	0.49655388471177947	0.48914180252230083
Ubald2	Ubald2	0.0563758	1	0.2424812030075188	0.23555828975699786
Ei24	Ei24	0.187654	1	0.0604637	0.0527838
Zscan20	Zscan20	0.514302	1	0.0260025	0.0184559
Ing1	Ing1	0.0859362	1	0.17543859649122806	0.1691171947093202
Znhit1	Znhit1	0.0667384	1	0.18139097744360902	0.17379267917563826
Nfyc	Nfyc	0.0715579	1	0.18734335839598998	0.17994463242079362
Tcf3	Tcf3	0.0803767	1	0.18546365914786966	0.17988311288834205
Prpsap1	Prpsap1	0.0737967	1	0.18671679197994986	0.18012919101814825
Slc33a1	Slc33a1	0.181562	1	0.0557644	0.048046754844663184
Myg1	Myg1	0.102262	1	0.12531328320802004	0.11762534604737004
Nin	Nin	0.0880197	1	0.16416040100250626	0.15755152260842817
Wbp1l	Wbp1l	0.113943	1	0.12562656641604011	0.11885573669640111
Rabif	Rabif	0.0712311	1	0.15977443609022557	0.15201476468778838
Klf13	Klf13	0.0317039	1	0.48214285714285715	0.47591510304521684
Rmnd1	Rmnd1	0.0964811	1	0.12092731829573934	0.11350353737311597
Hk1	Hk1	0.0572421	1	0.24279448621553884	0.2362965241464165
Rbm27	Rbm27	0.0820329	1	0.16979949874686717	0.16314980006151952
Timm44	Timm44	0.0891342	1	0.17575187969924813	0.16942479237157798
Creg1	Creg1	0.098851	1	0.11779448621553884	0.11048908028298984
Shoc2	Shoc2	0.0820894	1	0.17481203007518797	0.16825592125499847
Pdhb	Pdhb	0.0363946	1	0.3223684210526316	0.3147954475545986
Ddx28	Ddx28	0.33403	1	0.0347744	0.0272532
Ap1s3	Ap1s3	0.167787	1	0.0726817	0.0652107
Zrsr2	Zrsr2	0.0721047	1	0.18452380952380953	0.17766840972008613
Dgkd	Dgkd	0.0564098	1	0.2149122807017544	0.20707474623192865
Ranbp10	Ranbp10	0.0596831	1	0.1387844611528822	0.13011381113503537
Emc7	Emc7	0.0561167	1	0.24718045112781956	0.24091048908028298
Ppme1	Ppme1	0.129197	1	0.0899123	0.0823131
Notch1	Notch1	0.0568052	1	0.17763157894736842	0.16997846816364195
Dennd1a	Dennd1a	0.0957082	1	0.1243734335839599	0.11719470932020917
Mtpn	Mtpn	0.0593329	1	0.24530075187969924	0.2394340203014457
BC005537	BC005537	0.073809	1	0.19298245614035087	0.1864041833282067
Nde1	Nde1	0.112633	1	0.10964912280701754	0.10230698246693325
Acat2	Acat2	0.126059	1	0.0767544	0.0690249
Stxbp2	Stxbp2	0.0817654	1	0.14348370927318296	0.13565056905567519
Gmcl1	Gmcl1	0.069595	1	0.17481203007518797	0.16739464780067673
Gm2000	Gm2000	0.24747	1	0.0526316	0.045216856351891724
Stk16	Stk16	0.0820173	1	0.17293233082706766	0.16585665948938788
Cenpx	Cenpx	0.04016	1	0.32612781954887216	0.31817902183943403
Zc3h7a	Zc3h7a	0.0552548	1	0.20363408521303258	0.19557059366348817
Nedd1	Nedd1	0.138003	1	0.0814536	0.0740695
Ubap1	Ubap1	0.127322	1	0.10244360902255639	0.0954168
Phip	Phip	0.0451064	1	0.28226817042606517	0.27634573977237775
Mia3	Mia3	0.0559723	1	0.23778195488721804	0.2302060904337127
Pitpnc1	Pitpnc1	0.0264558	1	0.43796992481203006	0.430575
Pomp	Pomp	0.0292516	1	0.49154135338345867	0.48538911104275606
Nfrkb	Nfrkb	0.0688588	1	0.15946115288220553	0.1515841279606275
Hnrnph1	Hnrnph1	0.0467021	1	0.27349624060150374	0.2669947708397416
Cops9	Cops9	0.0233086	1	0.5244360902255639	0.5188557366964011
Scand1	Scand1	0.0226237	1	0.6801378446115288	0.6729006459550907
Mcmbp	Mcmbp	0.0652766	1	0.19204260651629074	0.18492771454936943
Ppil3	Ppil3	0.0583096	1	0.22838345864661655	0.22263918794217163
Nktr	Nktr	0.0455664	1	0.3724937343358396	0.3678252845278376
Gemin7	Gemin7	0.0624504	1	0.18671679197994986	0.17951399569363272
Tomm20	Tomm20	0.036451	1	0.5046992481203008	0.49357120885881267
Ddx5	Ddx5	0.0178171	1	0.9718045112781954	0.9702860658258997
Golt1b	Golt1b	0.120772	1	0.0764411	0.0687173
Qsox2	Qsox2	0.406349	1	0.0285088	0.021101199630882805
Ptprcap	Ptprcap	0.0211222	1	0.8461779448621554	0.8428791141187327
Dhrs4	Dhrs4	0.111206	1	0.0999373	0.0925254
Sbf1	Sbf1	0.0855687	1	0.15601503759398497	0.14943094432482312
Ap2a2	Ap2a2	0.0999104	1	0.12531328320802004	0.11836358043678868
Slf1	Slf1	0.192546	1	0.0689223	0.061827130113811135
Itpkb	Itpkb	0.045282	1	0.29793233082706766	0.2901876345739772
Art2b	Art2b	0.196163	1	0.054198	0.046816364195632114
Gm47015	Gm47015	0.0939633	1	0.14442355889724312	0.13743463549677024
Tbca	Tbca	0.0205238	1	0.6215538847117794	0.6183943402030144
Cyld	Cyld	0.0653117	1	0.25125313283208023	0.24718548139034144
Rpf1	Rpf1	0.0525881	1	0.18515037593984962	0.17699169486311905
Abhd2	Abhd2	0.119303	1	0.0964912	0.0890188
Samd8	Samd8	0.236805	1	0.0595238	0.0525992
Flad1	Flad1	0.131181	1	0.1130952380952381	0.10642879114118732
G6pc3	G6pc3	0.271087	1	0.046052631578947366	0.0388803
Ccnl2	Ccnl2	0.0286036	1	0.5018796992481203	0.49301753306674867
Bcas2	Bcas2	0.0276378	1	0.47462406015037595	0.4699477083974162
Rnf38	Rnf38	0.104902	1	0.11842105263157894	0.1114733928022147
Pgghg	Pgghg	0.225996	1	0.0501253	0.0428176
Mapk6	Mapk6	0.110472	1	0.0886591	0.0811443
Mapk14	Mapk14	0.0834788	1	0.14317042606516292	0.13626576438019072
Rassf5	Rassf5	0.0295129	1	0.5275689223057645	0.5235312211627192
Pdhx	Pdhx	0.174391	1	0.0758145	0.0687788
Ptp4a3	Ptp4a3	0.0437783	1	0.2941729323308271	0.28846508766533374
Fxr1	Fxr1	0.0678701	1	0.18076441102756893	0.17391571824054136
Prdx2	Prdx2	0.0441032	1	0.3392857142857143	0.33583512765302986
Sbno2	Sbno2	0.0733296	1	0.13533834586466165	0.12789910796677945
Psmb9	Psmb9	0.0194604	1	0.6428571428571429	0.6415872039372501
Ints9	Ints9	0.148217	1	0.0827068	0.0756075
Spsb3	Spsb3	0.0977379	1	0.1118421052631579	0.1042140879729314
Zc3h14	Zc3h14	0.108527	1	0.089599	0.0821901
Nfkbib	Nfkbib	0.0671935	1	0.18295739348370926	0.17588434327899108
Atl2	Atl2	0.240228	1	0.044486215538847115	0.0372808
A230072E10Rik	A230072E10Rik	0.304397	1	0.033208	0.0259612
Plaa	Plaa	0.0552049	1	0.2794486215538847	0.27499231005844355
Cry1	Cry1	0.137067	1	0.10181704260651629	0.0951092
Fahd2a	Fahd2a	0.320543	1	0.039473684210526314	0.032420793601968624
Magt1	Magt1	0.0534123	1	0.20269423558897243	0.19495539833897263
Mut	Mut	0.147756	1	0.066416	0.0590588
Gm49396	Gm49396	0.107898	1	0.1174812030075188	0.11079667794524761
Kat6b	Kat6b	0.107716	1	0.10056390977443609	0.0934482
Ppm1g	Ppm1g	0.0336824	1	0.42637844611528825	0.4222085512150108
Exoc6	Exoc6	0.0793413	1	0.14285714285714285	0.13595816671793295
Acadm	Acadm	0.108896	1	0.10338345864661654	0.0959705
Cnksr3	Cnksr3	0.45787	1	0.0250627	0.0179022
Rtn4rl1	Rtn4rl1	0.194696	1	0.0626566	0.0557367
Hdlbp	Hdlbp	0.0574127	1	0.15946115288220553	0.1519532451553368
Mis12	Mis12	0.189754	1	0.0626566	0.0556137
Gpr174	Gpr174	0.093881	1	0.1168546365914787	0.1096278068286681
Cracr2a	Cracr2a	0.126113	1	0.091792	0.0848354
Psmb7	Psmb7	0.0707906	1	0.19078947368421054	0.1845585973546601
Mto1	Mto1	0.117066	1	0.0989975	0.0920947
Msl1	Msl1	0.0817426	1	0.16635338345864661	0.15982774530913565
Scaf1	Scaf1	0.104299	1	0.125	0.11848661950169179
Rflnb	Rflnb	0.0245855	1	0.5444862155388471	0.5444478621962473
Adgrl1	Adgrl1	0.230805	1	0.0567043	0.049892340818209785
Oxct1	Oxct1	0.0367307	1	0.36654135338345867	0.35576745616733313
D17Wsu92e	D17Wsu92e	0.196986	1	0.0592105	0.0522301
Gmfb	Gmfb	0.0936362	1	0.13283208020050125	0.12605352199323286
Bcap31	Bcap31	0.0282691	1	0.4100877192982456	0.4065825899723162
Rad23a	Rad23a	0.0476378	1	0.19642857142857142	0.18818824976930176
Zfp322a	Zfp322a	0.0883493	1	0.1337719298245614	0.12722239310981237
Rpl7	Rpl7	-0.00694346	1	0.9909147869674185	0.9928022147031682
Srek1	Srek1	0.0731479	1	0.19517543859649122	0.18991079667794525
Exoc2	Exoc2	0.0976313	1	0.11152882205513784	0.10470624423254384
Tnfrsf9	Tnfrsf9	0.14857	1	0.0610902	0.0540141
Rtl8a	Rtl8a	0.116662	1	0.0949248	0.0880345
Tgoln1	Tgoln1	0.0495134	1	0.23684210526315788	0.23162103968009842
Gm43352	Gm43352	0.121755	1	0.0842732	0.077207
Mical1	Mical1	0.0699427	1	0.17919799498746866	0.17317748385112272
Sms	Sms	0.0456345	1	0.27631578947368424	0.26994770839741616
Sra1	Sra1	0.040685	1	0.35620300751879697	0.3541679483235927
Gmip	Gmip	0.0319928	1	0.3048245614035088	0.29584743155952015
Top2a	Top2a	0.274199	1	0.0322682	0.025346047370039988
Trav12-3	Trav12-3	0.288843	1	0.047305764411027566	0.0405414
Emc10	Emc10	0.0297443	1	0.43201754385964913	0.4205475238388188
Amn1	Amn1	0.117751	1	0.0720551	0.0649646
Primpol	Primpol	0.134944	1	0.0733083	0.0662565
Itm2a	Itm2a	0.0675425	1	0.2581453634085213	0.2508151338049831
Hist1h2be	Hist1h2be	0.202912	1	0.0507519	0.0438019
Mon2	Mon2	0.152549	1	0.0714286	0.0645955
Arap1	Arap1	0.176112	1	0.0601504	0.0532144
Specc1l	Specc1l	0.118289	1	0.0989975	0.0924639
Pde2a	Pde2a	0.276336	1	0.042919799498746865	0.036112
Thoc1	Thoc1	0.0600561	1	0.13095238095238096	0.12340818209781605
Arhgap39	Arhgap39	0.24107	1	0.0516917	0.045032297754537064
Mettl14	Mettl14	0.146166	1	0.0595238	0.0524146
Tom1	Tom1	0.221281	1	0.0557644	0.049031067363888035
Foxp4	Foxp4	0.104753	1	0.1199874686716792	0.11356505690556752
Zfp335os	Zfp335os	0.107007	1	0.0830201	0.0758536
Cyb5b	Cyb5b	0.118485	1	0.12969924812030076	0.12402337742233159
1700025G04Rik	1700025G04Rik	0.197925	1	0.0510652	0.0441095
Sugp2	Sugp2	0.0978686	1	0.0933584	0.0863119
Rapgef4	Rapgef4	0.120831	1	0.0968045	0.0899416
Vps33a	Vps33a	0.145988	1	0.0789474	0.0721624
Dhx30	Dhx30	0.0598985	1	0.19454887218045114	0.18806521070439863
Abcf1	Abcf1	0.0464812	1	0.2731829573934837	0.2652722239310981
Hist1h2bc	Hist1h2bc	0.402093	1	0.031015	0.024238695785912028
Mbnl2	Mbnl2	0.0349931	1	0.3192355889724311	0.31295
4930453N24Rik	4930453N24Rik	0.0387582	1	0.3148496240601504	0.3069209474007997
Ufd1	Ufd1	0.0715737	1	0.18796992481203006	0.1816671793294371
Nod1	Nod1	0.186737	1	0.0535714	0.046693325130729005
Rex1bd	Rex1bd	0.0412341	1	0.32456140350877194	0.31996308828052905
Arl6ip6	Arl6ip6	0.114597	1	0.11340852130325814	0.10716702553060596
Ythdc2	Ythdc2	0.161074	1	0.0548246	0.047862196247308524
Tuba1c	Tuba1c	0.0616503	1	0.24060150375939848	0.23672716087357737
Pdzd8	Pdzd8	0.129574	1	0.0704887	0.0636112
Itpa	Itpa	0.0750145	1	0.1156015037593985	0.10858197477699169
Rnf114	Rnf114	0.0275223	1	0.42199248120300753	0.4188864964626269
AW549877	AW549877	0.142897	1	0.0758145	0.0690864
Elf1	Elf1	0.0237707	1	0.6782581453634086	0.6700092279298677
Ttc28	Ttc28	0.0765804	1	0.10964912280701754	0.10243002153183636
Tmem9b	Tmem9b	0.0291148	1	0.44110275689223055	0.4366656413411258
Ezh1	Ezh1	0.0927405	1	0.1130952380952381	0.10667486927099354
Rdx	Rdx	0.0365081	1	0.27631578947368424	0.2700707474623193
Gtpbp1	Gtpbp1	0.0629475	1	0.16635338345864661	0.15927406951707168
Ubn1	Ubn1	0.0331499	1	0.35119047619047616	0.3448169793909566
Vezf1	Vezf1	0.0522876	1	0.22556390977443608	0.21802522300830512
Gucd1	Gucd1	0.0721398	1	0.16228070175438597	0.15558289756997848
Sp3os	Sp3os	0.0947994	1	0.12280701754385964	0.11639495539833897
Sppl2a	Sppl2a	0.0631365	1	0.19486215538847118	0.18861888649646263
Stn1	Stn1	0.134879	1	0.077381	0.0706244
Mgst2	Mgst2	0.0329566	1	0.2462406015037594	0.23857274684712396
Pdcd7	Pdcd7	0.0946339	1	0.1105889724310777	0.1039680098431252
Gdi1	Gdi1	0.0333062	1	0.34147869674185466	0.3363888034450938
Sart1	Sart1	0.0739768	1	0.18295739348370926	0.1772992925253768
Eftud2	Eftud2	0.0647387	1	0.22180451127819548	0.2164872346970163
Papolg	Papolg	0.0867879	1	0.10025062656641603	0.0933867
Gsdme	Gsdme	0.262877	1	0.0366541	0.029836973239003382
Rps27l	Rps27l	0.04624	1	0.29448621553884713	0.2893263611196555
Rsrp1	Rsrp1	0.021829	1	0.7421679197994987	0.7358351276530298
Bola1	Bola1	0.0756276	1	0.0930451	0.0856967
Cdk9	Cdk9	0.21971	1	0.0507519	0.044048
Smim11	Smim11	0.0485224	1	0.26785714285714285	0.26182713011381115
C1d	C1d	0.0478805	1	0.2619047619047619	0.2567210089203322
Xndc1	Xndc1	0.200478	1	0.0610902	0.0546909
Mbp	Mbp	0.0381521	1	0.287594	0.2809597047062442
Mars	Mars	0.105877	1	0.0996241	0.092956
Ppp3cc	Ppp3cc	0.209618	1	0.056391	0.0498308
Snrnp40	Snrnp40	0.0496434	1	0.2982456140350877	0.2932020916641033
Zmynd11	Zmynd11	0.0976426	1	0.15194235588972432	0.1467240848969548
Cdc5l	Cdc5l	0.0472102	1	0.27224310776942356	0.26637957551522606
Pfdn6	Pfdn6	0.0563402	1	0.21146616541353383	0.20522916025838203
Vav3	Vav3	0.223308	1	0.041666666666666664	0.034943094432482315
Tbp	Tbp	0.106059	1	0.1093358395989975	0.10304521685635189
Gpr146	Gpr146	0.0724352	1	0.14066416040100252	0.134297
Nfe2l2	Nfe2l2	0.0644896	1	0.2111528822055138	0.20596739464780067
Zfp319	Zfp319	0.287652	1	0.043233082706766915	0.0366656
Bod1l	Bod1l	0.0323083	1	0.2882205513784461	0.28040602891418026
Poldip3	Poldip3	0.056561	1	0.21773182957393483	0.21236542602276223
Nprl3	Nprl3	0.105621	1	0.0886591	0.081944
Nrbf2	Nrbf2	0.0654348	1	0.156328	0.14998462011688712
Mindy3	Mindy3	0.0748744	1	0.1350250626566416	0.12777606890187634
Serinc3	Serinc3	0.167494	1	0.075188	0.0689019
Rack1	Rack1	0.00993786	1	0.974937	0.9736696401107352
Trappc2l	Trappc2l	0.0513791	1	0.2857142857142857	0.28059058751153493
Ubtf	Ubtf	0.034665	1	0.26879699248120303	0.2613349738541987
Tmem108	Tmem108	0.268754	1	0.037594	0.030944324823131343
Gtf2h1	Gtf2h1	0.109349	1	0.10588972431077694	0.0994771
Traf6	Traf6	0.105368	1	0.11842105263157894	0.11245770532143956
Ikbke	Ikbke	0.0461622	1	0.32362155388471175	0.3188557366964011
Fdxr	Fdxr	0.122362	1	0.0742481	0.0674869
Mvd	Mvd	0.269027	1	0.0350877	0.028422023992617656
Maf1	Maf1	0.0336793	1	0.38032581453634084	0.37360812057828363
Tbcc	Tbcc	0.0743595	1	0.1206140350877193	0.11362657643801907
Capn15	Capn15	0.161511	1	0.0695489	0.0631806
Snrnp200	Snrnp200	0.0748699	1	0.17011278195488722	0.16481082743771147
Mocs2	Mocs2	0.0909466	1	0.1212406015037594	0.11473392802214703
Nudt2	Nudt2	0.142679	1	0.0711153	0.0645955
Osbpl8	Osbpl8	0.0481134	1	0.24655388471177944	0.24140264533989542
Snapc2	Snapc2	0.157153	1	0.0604637	0.0538296
Marf1	Marf1	0.073471	1	0.12406015037593984	0.1168871116579514
Sgta	Sgta	0.0825188	1	0.15225563909774437	0.14653952629960013
Prmt9	Prmt9	0.15718	1	0.0848997	0.0789911
Mllt3	Mllt3	0.0243642	1	0.4382832080200501	0.43094432482313133
Mark2	Mark2	0.049544	1	0.30137844611528825	0.2990464472470009
Znfx1	Znfx1	0.141013	1	0.0805138	0.0741926
Irak2	Irak2	0.147646	1	0.0827068	0.0764688
Trbc2	Trbc2	0.0238399	1	0.7941729323308271	0.7919409412488465
Lrrcc1	Lrrcc1	0.0973421	1	0.0870927	0.0804675
Tti2	Tti2	0.199875	1	0.0592105	0.0528453
Wdtc1	Wdtc1	0.091279	1	0.10369674185463659	0.0970163
Ctdspl2	Ctdspl2	0.0759265	1	0.17011278195488722	0.16401107351584127
Lmbr1l	Lmbr1l	0.0599959	1	0.20676691729323307	0.2009227929867733
Mgat2	Mgat2	0.0486239	1	0.21898496240601503	0.21334973854198708
Lrrc42	Lrrc42	0.112875	1	0.0720551	0.0653337
Pias4	Pias4	0.0846636	1	0.11967418546365914	0.11282682251614888
Lgals3bp	Lgals3bp	0.0522693	1	0.16353383458646617	0.1566287296216549
Ivd	Ivd	0.106409	1	0.10526315789473684	0.0989849
Abcc5	Abcc5	0.229127	1	0.0485589	0.0421409
Mboat7	Mboat7	0.0716048	1	0.1525689223057644	0.14653952629960013
Tmem250-ps	Tmem250-ps	0.264522	1	0.033208	0.026638
Kat2a	Kat2a	0.0763372	1	0.12531328320802004	0.11885573669640111
Sclt1	Sclt1	0.27999	1	0.0357143	0.0292218
C87436	C87436	0.0671965	1	0.13408521303258145	0.12740695170716704
Hmgn5	Hmgn5	0.378874	1	0.0300752	0.023623500461396493
Mum1	Mum1	0.0728314	1	0.16948621553884713	0.16388803445093816
Mettl3	Mettl3	0.0874322	1	0.13596491228070176	0.13023685019993847
Rragc	Rragc	0.200142	1	0.045739348370927316	0.0392495
Ndufv1	Ndufv1	0.0438636	1	0.25375939849624063	0.24829283297446939
Vezt	Vezt	0.163877	1	0.0535714	0.047000922792986774
Rexo1	Rexo1	0.0788144	1	0.16040100250626566	0.15496770224546294
Ostc	Ostc	0.0312015	1	0.44392230576441105	0.43992617656105815
Tmem131	Tmem131	0.107311	1	0.11904761904761904	0.11325745924330975
Cxxc5	Cxxc5	0.773924	1	0.015350877192982455	0.00892033
Por	Por	0.0886426	1	0.1287593984962406	0.12242386957859121
Phactr2	Phactr2	0.502038	1	0.021303258145363407	0.014887726853275916
Ptms	Ptms	0.119868	1	0.0964912	0.0903107
Thap1	Thap1	0.188299	1	0.0560777	0.0496463
AC149090.1	AC149090.1	0.0631443	1	0.15194235588972432	0.1452476161181175
Golga1	Golga1	0.123879	1	0.0921053	0.0860043
Msh3	Msh3	0.127019	1	0.0968045	0.0910489
Bnip2	Bnip2	0.0613187	1	0.2149122807017544	0.20916641033528144
Prdx1	Prdx1	0.0239831	1	0.6597744360902256	0.651922
Dhps	Dhps	0.0481755	1	0.2590852130325815	0.2548754229467856
mt-Nd3	mt-Nd3	0.0492678	1	0.21679197994987467	0.21045832051676408
Topbp1	Topbp1	0.262658	1	0.043233082706766915	0.0369117
2810474O19Rik	2810474O19Rik	0.0381903	1	0.33615288220551376	0.3331282682251615
Stradb	Stradb	0.158407	1	0.0482456	0.0417102
Tfip11	Tfip11	0.104569	1	0.0802005	0.0735158
Tmem39b	Tmem39b	0.228629	1	0.043233082706766915	0.0369117
Sumf1	Sumf1	0.204367	1	0.0548246	0.048477391571824055
Dars2	Dars2	0.24687	1	0.0319549	0.0255306
Ranbp9	Ranbp9	0.146573	1	0.0704887	0.0642879
Eci2	Eci2	0.0845638	1	0.15914786967418545	0.15361427253152876
Lrch3	Lrch3	0.0887835	1	0.14818295739348372	0.1423561980928945
Cpsf1	Cpsf1	0.108785	1	0.0908521	0.0846509
Klf7	Klf7	0.037484	1	0.22901002506265664	0.2231928637342356
Gcdh	Gcdh	0.214696	1	0.0595238	0.0534605
Hdac4	Hdac4	0.166297	1	0.0645363	0.0583205
Zmym1	Zmym1	0.277673	1	0.042606516290726815	0.0364811
Map1lc3a	Map1lc3a	0.435627	1	0.0241228	0.017840664410950478
Acot8	Acot8	0.108862	1	0.1093358395989975	0.10335281451860966
Zfp362	Zfp362	0.189905	1	0.052005	0.045770532143955704
Cd2	Cd2	0.00924154	1	0.7108395989974937	0.7179944632420794
Gm14410	Gm14410	0.244318	1	0.0382206	0.031928637342356195
Tank	Tank	0.0805203	1	0.17512531328320802	0.1704706244232544
Lactb	Lactb	0.156974	1	0.0748747	0.0689019
2610044O15Rik8	2610044O15Rik8	0.201597	1	0.0538847	0.0476776
Mmp11	Mmp11	0.330259	1	0.0388471	0.032789910796677944
Polk	Polk	0.301364	1	0.037594	0.0314365
Cd96	Cd96	0.0270242	1	0.34962406015037595	0.3402030144570901
Ankrd13a	Ankrd13a	0.0800712	1	0.10651629072681704	0.0998462
Pear1	Pear1	0.533672	1	0.020363408521303257	0.014149492463857275
Copg2	Copg2	0.0792755	1	0.1162280701754386	0.1097508458935712
H2-Q4	H2-Q4	0.00740417	1	0.7760025062656641	0.7802522300830513
Slain2	Slain2	0.0802371	1	0.14160401002506265	0.13565056905567519
Ssh1	Ssh1	0.160969	1	0.0654762	0.0593663
Icam2	Icam2	0.0563213	1	0.19110275689223058	0.1854813903414334
Abcb1a	Abcb1a	0.473121	1	0.020989974937343357	0.014764687788372808
Xylt1	Xylt1	0.418377	1	0.023809523809523808	0.017594586281144263
Bud13	Bud13	0.0774109	1	0.0924185	0.0857582
Rad23b	Rad23b	0.0339	1	0.2656641604010025	0.25905875115349125
Fam234a	Fam234a	0.239436	1	0.044486215538847115	0.0383267
9430015G10Rik	9430015G10Rik	0.147689	1	0.0488722	0.04251
Stau1	Stau1	0.109537	1	0.11654135338345864	0.11122731467240848
Fip1l1	Fip1l1	0.0405071	1	0.3380325814536341	0.33398954167948325
Hdhd5	Hdhd5	0.0771696	1	0.13815789473684212	0.13251307290064596
Mospd3	Mospd3	0.0557879	1	0.2161654135338346	0.21144263303598893
Vrk2	Vrk2	0.082167	1	0.10526315789473684	0.0989234
Icos	Icos	0.103344	1	0.0958647	0.0898185
4833403J16Rik	4833403J16Rik	0.531499	1	0.018796992481203006	0.012611504152568441
Rnf215	Rnf215	0.149207	1	0.0667293	0.0606583
Dhx15	Dhx15	0.0268662	1	0.39598997493734334	0.3923100584435558
Abtb1	Abtb1	0.0884585	1	0.11779448621553884	0.11184250999692402
Mr1	Mr1	0.193913	1	0.040726817042606514	0.034450938172869885
D230025D16Rik	D230025D16Rik	0.183778	1	0.0548246	0.048784989234081824
Dus3l	Dus3l	0.121721	1	0.0974311	0.0916026
Ccdc28a	Ccdc28a	0.17129	1	0.0601504	0.0541372
Pygo2	Pygo2	0.0887941	1	0.1118421052631579	0.10606
Sidt2	Sidt2	0.103676	1	0.1087092731829574	0.10286065825899723
Tlr12	Tlr12	0.668655	1	0.018796992481203006	0.012734543217471547
Pafah1b2	Pafah1b2	0.0816298	1	0.12844611528822056	0.12266994770839741
Gtf3c3	Gtf3c3	0.153692	1	0.0623434	0.0562289
Vma21	Vma21	0.071976	1	0.13345864661654136	0.12777606890187634
Ift52	Ift52	0.0820438	1	0.11340852130325814	0.10741310366041218
Zc3hc1	Zc3hc1	0.144459	1	0.0629699	0.0569056
Ice2	Ice2	0.254661	1	0.046992481203007516	0.041095
Maml3	Maml3	0.422058	1	0.021303258145363407	0.015195324515533681
Depdc5	Depdc5	0.203702	1	0.0504386	0.0444171
Cep192	Cep192	0.0754455	1	0.16416040100250626	0.15970470624423255
Gm10282	Gm10282	0.140438	1	0.0780075	0.0720394
Ccdc25	Ccdc25	0.0926773	1	0.12280701754385964	0.11694863119040295
Rmdn1	Rmdn1	0.07606	1	0.1575814536340852	0.15256844047985235
Zdhhc16	Zdhhc16	0.191115	1	0.0614035	0.0555521
Bclaf3	Bclaf3	0.110239	1	0.0817669	0.075669
Ptpn1	Ptpn1	0.0245209	1	0.4880952380952381	0.4823131344201784
Trmt11	Trmt11	0.139875	1	0.0877193	0.0821286
Wdr33	Wdr33	0.0288748	1	0.42543859649122806	0.42159335589049524
Pdcd1	Pdcd1	0.228219	1	0.045426065162907266	0.039434
Trim12c	Trim12c	0.0482663	1	0.2775689223057644	0.2733928022147032
Atad2	Atad2	0.0758453	1	0.13690476190476192	0.13128268225161488
Hnrnph2	Hnrnph2	0.0414303	1	0.262531	0.25721316517994464
4921524J17Rik	4921524J17Rik	0.0648527	1	0.16885964912280702	0.16278068286681022
Adipor1	Adipor1	0.0446515	1	0.2543859649122807	0.2500153798831129
Sumo3	Sumo3	0.0724718	1	0.12406015037593984	0.11787142417717625
1110034G24Rik	1110034G24Rik	0.061808	1	0.17105263157894737	0.16524146416487234
Ap3m1	Ap3m1	0.0714049	1	0.19078947368421054	0.18591202706859428
Hdac5	Hdac5	0.172705	1	0.0632832	0.0574592
Ciz1	Ciz1	0.0809781	1	0.1143483709273183	0.10833589664718549
Rbmx	Rbmx	0.0408852	1	0.21397243107769423	0.20799753921870193
Dcaf17	Dcaf17	0.064414	1	0.15664160401002505	0.15121501076591817
Camkmt	Camkmt	0.166428	1	0.0576441	0.0517379
5430416N02Rik	5430416N02Rik	0.127684	1	0.0830201	0.0771455
Mettl27	Mettl27	0.186534	1	0.043233082706766915	0.0370963
As3mt	As3mt	0.180992	1	0.0532581	0.0473085
2010315B03Rik	2010315B03Rik	0.179742	1	0.0567043	0.0508767
Ddx41	Ddx41	0.0643977	1	0.17230576441102757	0.16733312826822516
Fasn	Fasn	0.156752	1	0.0648496	0.058935712088588124
Stk25	Stk25	0.0941828	1	0.11904761904761904	0.11362657643801907
Dpp4	Dpp4	0.0758081	1	0.14411027568922305	0.13915718240541372
1700123O20Rik	1700123O20Rik	0.055036	1	0.20520050125313283	0.20036911719470932
Ccnt1	Ccnt1	0.0442382	1	0.2424812030075188	0.23580436788680406
Rdh14	Rdh14	0.0832264	1	0.11654135338345864	0.11067363888034451
Tssc4	Tssc4	0.0936753	1	0.12406015037593984	0.11854813903414334
Yif1a	Yif1a	0.0727171	1	0.0964912	0.0903722
Iscu	Iscu	0.0389919	1	0.24718045112781956	0.24355582897569977
Skiv2l	Skiv2l	0.087749	1	0.1275062656641604	0.12236235004613966
F2rl1	F2rl1	0.285947	1	0.039473684210526314	0.033651184250999694
Slx4ip	Slx4ip	0.194709	1	0.0491855	0.0432482
Chfr	Chfr	0.0512801	1	0.20081453634085214	0.19464780067671486
Cdk8	Cdk8	0.18841	1	0.0532581	0.047431559520147645
Bloc1s2	Bloc1s2	0.0474063	1	0.19893483709273183	0.1927406951707167
Lmbrd1	Lmbrd1	0.0751764	1	0.13032581453634084	0.12445401414949246
Bag3	Bag3	0.191883	1	0.0601504	0.0545063
Tbc1d10b	Tbc1d10b	0.232053	1	0.044172932330827065	0.0382036
Zbtb17	Zbtb17	0.116655	1	0.0780075	0.0719779
Akap13	Akap13	0.0117767	1	0.7005012531328321	0.7015072285450631
Cenpo	Cenpo	0.225926	1	0.043546365914786965	0.03765
Wdyhv1	Wdyhv1	0.0746429	1	0.12969924812030076	0.12408489695478314
Crebbp	Crebbp	0.0509332	1	0.24467418546365916	0.23949553983389726
Rffl	Rffl	0.212723	1	0.046679197994987466	0.040849
Alg9	Alg9	0.309008	1	0.0291353	0.0231929
Slc52a2	Slc52a2	0.137613	1	0.0764411	0.070809
Trim24	Trim24	0.185273	1	0.0579574	0.052107
Mturn	Mturn	0.114755	1	0.0755013	0.0695171
Trav7-5	Trav7-5	0.220389	1	0.0385338	0.032605352199323284
Urm1	Urm1	0.0875334	1	0.12092731829573934	0.11565672100892033
Rad50	Rad50	0.0777807	1	0.14411027568922305	0.13909566287296216
Togaram1	Togaram1	0.181527	1	0.0523183	0.046447247000922794
Trav14n-2	Trav14n-2	0.319591	1	0.033208	0.0273762
Psenen	Psenen	0.0207179	1	0.5939849624060151	0.5832666871731775
Arf4	Arf4	0.0178233	1	0.42355889724310775	0.41654875422946785
Ncbp3	Ncbp3	0.067648	1	0.14191729323308272	0.1358966471854814
Ehmt2	Ehmt2	0.120854	1	0.0839599	0.0780683
Ywhab	Ywhab	0.0240274	1	0.43201754385964913	0.4263918794217164
Nfia	Nfia	0.624817	1	0.017857142857142856	0.011996308828052906
Ssr3	Ssr3	0.0415328	1	0.2694235588972431	0.2649646262688404
Sec22b	Sec22b	0.0529643	1	0.18890977443609022	0.18338972623808059
BC051226	BC051226	0.0900346	1	0.10902255639097744	0.10304521685635189
Sumo2	Sumo2	0.0116518	1	0.8173558897243107	0.8145186096585666
Sem1	Sem1	0.0172301	1	0.775063	0.7704091048908028
Sypl	Sypl	0.0570414	1	0.16322055137844613	0.1572439249461704
Prpf39	Prpf39	0.0664681	1	0.13439849624060152	0.12839126422639188
BC005624	BC005624	0.042312	1	0.24436090225563908	0.23863426637957552
Snap29	Snap29	0.120795	1	0.10087719298245613	0.0957244
Ubqln4	Ubqln4	0.147706	1	0.0614035	0.0556137
Nmt1	Nmt1	0.0486019	1	0.21397243107769423	0.20941248846508767
Invs	Invs	0.133998	1	0.0617168	0.0558597
Elovl6	Elovl6	0.420748	1	0.023809523809523808	0.017963703475853583
Ppp4r3b	Ppp4r3b	0.0254599	1	0.37781954887218044	0.3742848354352507
Sh3kbp1	Sh3kbp1	0.020907	1	0.5407268170426065	0.5341741002768379
Ntrk3	Ntrk3	0.147723	1	0.0689223	0.0632421
Vti1a	Vti1a	0.0480471	1	0.15946115288220553	0.1525069209474008
Rnf20	Rnf20	0.0544872	1	0.19705513784461154	0.19280221470316825
Gins4	Gins4	0.0881495	1	0.1080827067669173	0.10230698246693325
Tamm41	Tamm41	0.180415	1	0.0598371	0.0541372
Rit1	Rit1	0.0956809	1	0.0986842	0.0927099
Tmem256	Tmem256	0.058001	1	0.15538847117794485	0.14936942479237159
Col4a3bp	Col4a3bp	0.0693114	1	0.1350250626566416	0.12912949861581052
Mfsd10	Mfsd10	0.156432	1	0.0601504	0.0544448
Dnah8	Dnah8	0.0230564	1	0.46459899749373434	0.461704
Mphosph8	Mphosph8	0.0444252	1	0.20864661654135339	0.20233774223315903
2210016L21Rik	2210016L21Rik	0.0684679	1	0.150063	0.1445709012611504
Mitd1	Mitd1	0.0384779	1	0.32299498746867167	0.31799446324207936
Art4	Art4	0.232849	1	0.046365914786967416	0.0407259
Wtap	Wtap	0.0923037	1	0.13533834586466165	0.13005229160258383
Spin1	Spin1	0.0901171	1	0.0820802	0.0760381
Brd8	Brd8	0.0563046	1	0.1651002506265664	0.15982774530913565
Rab7	Rab7	0.0231842	1	0.4041353383458647	0.40049215625961243
Osgep	Osgep	0.0586222	1	0.17199248120300753	0.16696401107351583
Dpy30	Dpy30	0.0420952	1	0.24436090225563908	0.23955705936634883
Nrarp	Nrarp	0.583442	1	0.020363408521303257	0.014641648723469701
Mrpl18	Mrpl18	0.023143	1	0.3724937343358396	0.36856351891725625
Eogt	Eogt	0.357595	1	0.0269424	0.0211627
Dcakd	Dcakd	0.105612	1	0.0808271	0.0750538
Vps26b	Vps26b	0.0572128	1	0.15726817042606517	0.1510304521685635
Elmo2	Elmo2	0.139976	1	0.0776942	0.0722855
Tnik	Tnik	0.0435585	1	0.2725563909774436	0.2672408489695478
Sec24c	Sec24c	0.0529108	1	0.20895989974937343	0.2042448477391572
Mcph1	Mcph1	0.166495	1	0.0504386	0.0446632
Prpf3	Prpf3	0.0995963	1	0.10463659147869674	0.0990464
Ykt6	Ykt6	0.11782	1	0.0808271	0.0752384
Ggct	Ggct	0.128984	1	0.0764411	0.070809
Gm37469	Gm37469	0.653514	1	0.016917293233082706	0.011196554906182713
Impa2	Impa2	0.175262	1	0.0592105	0.053645
Gm26917	Gm26917	0.0203286	1	0.7077067669172933	0.6998462011688711
Trav13-1	Trav13-1	0.14826	1	0.0692356	0.0636112
Mau2	Mau2	0.0378503	1	0.20269423558897243	0.19649338665026145
Hspa14	Hspa14	0.0751055	1	0.1575814536340852	0.15312211627191633
Zfp451	Zfp451	0.0892785	1	0.0889724	0.0829283
Prrt2	Prrt2	0.552889	1	0.020676691729323307	0.015010765918179021
Prpf31	Prpf31	0.0799515	1	0.143797	0.13897262380805905
Cuta	Cuta	0.0335866	1	0.34649122807017546	0.34494001845585975
Idh3b	Idh3b	0.0277361	1	0.3634085213032581	0.35730544447862195
Cxcr4	Cxcr4	0.325822	1	0.0250627	0.0193171
Slc2a8	Slc2a8	0.459596	1	0.021616541353383457	0.015933558904952322
Cdadc1	Cdadc1	0.0945326	1	0.0798872	0.0740695
Mtap	Mtap	0.0670461	1	0.16541353383458646	0.16050446016610273
Baiap2	Baiap2	0.119245	1	0.0942982	0.0889572
Cc2d1a	Cc2d1a	0.1309	1	0.0767544	0.0713011
Cggbp1	Cggbp1	0.0612517	1	0.19893483709273183	0.19477083974161796
Lbh	Lbh	0.0258849	1	0.47963659147869675	0.4711165795139957
Ranbp3	Ranbp3	0.0649251	1	0.14066416040100252	0.13478929560135344
Lrrc8d	Lrrc8d	0.21331	1	0.042606516290726815	0.0369117
Prepl	Prepl	0.222386	1	0.035401	0.029713934174100277
Cox7a2l	Cox7a2l	0.00510571	1	0.7844611528822055	0.7880652107043986
Pfkp	Pfkp	0.0450759	1	0.19172932330827067	0.18603506613349738
Ppfia1	Ppfia1	0.215763	1	0.0507519	0.0452784
Plekha3	Plekha3	0.317428	1	0.0285088	0.0228237
Phykpl	Phykpl	0.254739	1	0.042919799498746865	0.0374039
Mindy2	Mindy2	0.0705096	1	0.14786967418546365	0.14217163949553985
Zfp692	Zfp692	0.112146	1	0.0733083	0.0675484
Dnaja1	Dnaja1	0.0175243	1	0.6058897243107769	0.6043063672716087
Narf	Narf	0.0965276	1	0.0830201	0.0773301
Sun2	Sun2	0.0404932	1	0.2149122807017544	0.20867425407566903
Ptbp2	Ptbp2	0.129234	1	0.058584	0.0528453
Slc30a9	Slc30a9	0.0902175	1	0.0848997	0.0790526
Golph3l	Golph3l	0.11165	1	0.0836466	0.0780683
Plekhn1	Plekhn1	0.242741	1	0.037594	0.0319902
Pcmtd2	Pcmtd2	0.0647633	1	0.14786967418546365	0.14260227622270072
Rps21	Rps21	0.00138591	1	0.9956140350877193	0.9969240233774224
Piga	Piga	0.211249	1	0.044172932330827065	0.0386343
Sh3bgrl	Sh3bgrl	0.0614546	1	0.11403508771929824	0.10815133804983082
Zfp69	Zfp69	0.488794	1	0.021616541353383457	0.016056597969855427
Acsl1	Acsl1	0.245319	1	0.040100250626566414	0.034573977237772995
Celf1	Celf1	0.037696	1	0.32612781954887216	0.32211627191633346
Ddit4	Ddit4	0.0272335	1	0.43890977443609025	0.43660412180867425
Fmr1	Fmr1	0.1048	1	0.0711153	0.0653337
Gpx4	Gpx4	0.0139379	1	0.7042606516290727	0.703291
Fam76b	Fam76b	0.0458853	1	0.18389724310776942	0.17951399569363272
Cisd2	Cisd2	0.0294761	1	0.32706766917293234	0.32051676407259305
Thoc3	Thoc3	0.0496054	1	0.12813283208020051	0.12180867425407567
Ucp2	Ucp2	0.0107362	1	0.9107142857142857	0.9117194709320209
Eif6	Eif6	0.0310815	1	0.3480576441102757	0.34641648723469703
Mtmr12	Mtmr12	0.11435	1	0.0914787	0.0861889
Sp4	Sp4	0.0715075	1	0.13690476190476192	0.13122116271916334
Arl8a	Arl8a	0.43267	1	0.021929824561403508	0.016364195632113197
Nudt4	Nudt4	0.244213	1	0.043859649122807015	0.0385112
Slc25a20	Slc25a20	0.111336	1	0.0942982	0.0891418
Cops4	Cops4	0.0569497	1	0.18796992481203006	0.18302060904337128
Sec63	Sec63	0.114494	1	0.0964912	0.0916641
Lsm14b	Lsm14b	0.30383	1	0.0269424	0.0213473
Ddx6	Ddx6	0.0266641	1	0.3518170426065163	0.3467240848969548
Prkab2	Prkab2	0.662794	1	0.014724310776942355	0.00916641
Cdc123	Cdc123	0.0574216	1	0.20739348370927319	0.20418332820670562
Mrpl30	Mrpl30	0.0181366	1	0.49968671679197996	0.4967087050138419
Sp1	Sp1	0.0941413	1	0.1149749373433584	0.11005844355582897
Tsen54	Tsen54	0.264629	1	0.0379073	0.032420793601968624
Ndufb11	Ndufb11	0.0267235	1	0.6043233082706767	0.5928637342356198
Alg2	Alg2	0.12634	1	0.0667293	0.061211934789295604
Ubr7	Ubr7	0.0766271	1	0.10307017543859649	0.0975085
Ube4b	Ube4b	0.079413	1	0.11027568922305764	0.10489080282989849
Trim39	Trim39	0.161353	1	0.0570175	0.0515534
Gatsl3	Gatsl3	0.100601	1	0.11090225563909774	0.10606
Ptpn9	Ptpn9	0.202102	1	0.041040100250626564	0.035496770224546295
Agtrap	Agtrap	0.155123	1	0.058584	0.0531529
Secisbp2l	Secisbp2l	0.0456262	1	0.14598997493734336	0.13940326053521992
Gtf2b	Gtf2b	0.0481582	1	0.24937343358395989	0.2463242079360197
Clasp2	Clasp2	0.0956714	1	0.0886591	0.0832359
Smn1	Smn1	0.0615935	1	0.12844611528822056	0.12291602583820363
Dock8	Dock8	0.0258091	1	0.3718671679197995	0.3656721008920332
Cox14	Cox14	0.027482	1	0.39786967418546365	0.3940326053521993
Carhsp1	Carhsp1	0.232511	1	0.0313283	0.0257767
Brap	Brap	0.202524	1	0.0529449	0.047616118117502305
B4galt7	B4galt7	0.0882276	1	0.10369674185463659	0.0984313
Zdhhc15	Zdhhc15	0.052997	1	0.10181704260651629	0.0957859
Apobec3	Apobec3	0.0995919	1	0.0958647	0.0904952
Otud7b	Otud7b	0.200889	1	0.043233082706766915	0.0378345
Card6	Card6	0.033663	1	0.2136591478696742	0.20719778529683175
Mrpl1	Mrpl1	0.0947831	1	0.087406	0.0820055
Spata6	Spata6	0.0371615	1	0.19611528822055138	0.19009535527529992
Lcorl	Lcorl	0.159044	1	0.052005	0.046508766533374345
Prpf18	Prpf18	0.0625002	1	0.12468671679197994	0.11885573669640111
Tmem127	Tmem127	0.0731964	1	0.16635338345864661	0.16179637034758537
Cbx4	Cbx4	0.0644246	1	0.0993108	0.0935097
Cul3	Cul3	0.0646526	1	0.1237468671679198	0.11805598277453092
Zfp518a	Zfp518a	0.189581	1	0.0567043	0.0514303
Bmi1	Bmi1	0.234106	1	0.0372807	0.031867117809904644
Man2c1os	Man2c1os	0.2928	1	0.0316416	0.0262688
Rac1	Rac1	0.0251092	1	0.42136591478696744	0.41907105505998155
Hdac3	Hdac3	0.046149	1	0.15037593984962405	0.14426330359889264
Psip1	Psip1	0.0361996	1	0.26535087719298245	0.2609043371270378
Mospd2	Mospd2	0.373527	1	0.0291353	0.023808059058751153
Hspa4l	Hspa4l	0.157435	1	0.0657895	0.060535219932328514
Pctp	Pctp	0.438557	1	0.023496240601503758	0.018148262073208243
A230050P20Rik	A230050P20Rik	0.091036	1	0.0892857	0.0839742
Rab14	Rab14	0.0227831	1	0.4031954887218045	0.40018455859735463
Clock	Clock	0.140718	1	0.0582707	0.0528453
AW146154	AW146154	0.227797	1	0.041666666666666664	0.036358
Utp20	Utp20	0.143997	1	0.0776942	0.072593
Spock2	Spock2	0.206481	1	0.043859649122807015	0.0385112
Rrp8	Rrp8	0.0982892	1	0.10087719298245613	0.0956629
Rap2a	Rap2a	0.798348	1	0.013784461152882205	0.00842818
Ldb1	Ldb1	0.0469498	1	0.237469	0.23358966471854814
Cfdp1	Cfdp1	0.0326229	1	0.3076441102756892	0.3054444786219625
Zmiz1	Zmiz1	0.0656106	1	0.15162907268170425	0.14647800676714856
Fam173b	Fam173b	0.111482	1	0.0776942	0.0722855
Lrrc61	Lrrc61	0.0974914	1	0.0927318	0.0872347
Brd7	Brd7	0.0816429	1	0.11967418546365914	0.11485696708705014
Tk2	Tk2	0.054415	1	0.15538847117794485	0.15004613964933866
Gm26517	Gm26517	0.352894	1	0.023809523809523808	0.0184559
Ifi214	Ifi214	0.039675	1	0.2593984962406015	0.25493694247923715
Hcls1	Hcls1	0.0270743	1	0.3815789473684211	0.3771762534604737
Psat1	Psat1	0.134308	1	0.070802	0.0655798
Ss18l2	Ss18l2	0.0741831	1	0.0842732	0.078622
Nxt1	Nxt1	0.054467	1	0.17073934837092733	0.16616425715164565
Lsm2	Lsm2	0.0511078	1	0.23057644110275688	0.22614580129191017
Mbd1	Mbd1	0.0923038	1	0.1162280701754386	0.1114733928022147
Zfp780b	Zfp780b	0.194856	1	0.0491855	0.0439249
Atl3	Atl3	0.0576017	1	0.13063909774436092	0.12549984620116886
Anapc1	Anapc1	0.083191	1	0.1112155388471178	0.10599815441402645
Rab3gap2	Rab3gap2	0.15862	1	0.0598371	0.0546293
Hsbp1	Hsbp1	0.0181642	1	0.42794486215538846	0.4199938480467548
Otud4	Otud4	0.125952	1	0.0739348	0.0686558
Zfp318	Zfp318	0.262247	1	0.043859649122807015	0.0388188
Fance	Fance	0.121466	1	0.0817669	0.0768379
Mesd	Mesd	0.0508858	1	0.17011278195488722	0.1645032297754537
Trim28	Trim28	0.043117	1	0.2261904761904762	0.22245462934481697
Zfp526	Zfp526	0.230645	1	0.0360276	0.030759766225776683
Sh3gl1	Sh3gl1	0.0256984	1	0.37124060150375937	0.36960935096893266
Erp29	Erp29	0.0292118	1	0.32550125313283207	0.3200861273454322
Mcoln3	Mcoln3	0.171582	1	0.0551378	0.049953860350661336
Kras	Kras	0.0735999	1	0.14473684210526316	0.14026453398954167
Ralbp1	Ralbp1	0.0440558	1	0.25156641604010027	0.2476161181175023
Rbbp6	Rbbp6	0.0614723	1	0.20175438596491227	0.19741617963703476
Paics	Paics	0.0310979	1	0.29636591478696744	0.2922177791448785
Tmem175	Tmem175	0.143404	1	0.0645363	0.059489387880652105
Nr3c1	Nr3c1	0.0395374	1	0.20676691729323307	0.20043063672716088
Lrrc8a	Lrrc8a	0.159494	1	0.0529449	0.047739157182405415
Clptm1	Clptm1	0.0622995	1	0.17763157894736842	0.17397723777299293
Pole2	Pole2	0.113302	1	0.0933584	0.0885266
Mul1	Mul1	0.146186	1	0.0532581	0.047985235312211626
Tmem63b	Tmem63b	0.225499	1	0.040413533834586464	0.0352507
Nelfb	Nelfb	0.0350532	1	0.23590225563909775	0.23137496155029222
Inpp5e	Inpp5e	0.182793	1	0.0491855	0.0439865
Rpa1	Rpa1	0.0278173	1	0.37124060150375937	0.36444171024300215
Pxn	Pxn	0.0596233	1	0.10056390977443609	0.0948016
Cnot6	Cnot6	0.0819238	1	0.11654135338345864	0.11128883420486005
Fuz	Fuz	0.186829	1	0.0554511	0.050446016610273765
Sfxn1	Sfxn1	0.0804025	1	0.13972431077694236	0.1358966471854814
Fam20b	Fam20b	0.311999	1	0.0303885	0.025223008305136883
Elac1	Elac1	0.515149	1	0.020050125313283207	0.014887726853275916
Gm15987	Gm15987	0.348567	1	0.022556390977443608	0.0173485
Eloa	Eloa	0.0904575	1	0.0986842	0.0937558
Dgcr6	Dgcr6	0.174615	1	0.0338346	0.0284835
Wdr11	Wdr11	0.159927	1	0.0510652	0.0458321
Srgn	Srgn	0.02416	1	0.5720551378446115	0.5673946478006767
Ints6l	Ints6l	0.200908	1	0.049812	0.0447247
Rpl27a	Rpl27a	0.00411474	1	0.9949874686716792	0.995448
Tnrc18	Tnrc18	0.147501	1	0.046679197994987466	0.0414026
Susd3	Susd3	0.0345259	1	0.19830827067669174	0.19341741002768378
Mgrn1	Mgrn1	0.0571805	1	0.125	0.11947093202091665
Bet1	Bet1	0.12095	1	0.0905388	0.0857582
Klf10	Klf10	0.123735	1	0.0673559	0.062257766840972006
Fam102b	Fam102b	0.421943	1	0.020363408521303257	0.015195324515533681
Klhl36	Klhl36	0.12136	1	0.0667293	0.061581051984004924
Ubr1	Ubr1	0.0437442	1	0.18264411027568922	0.1772992925253768
Sh3bp5	Sh3bp5	0.0421015	1	0.237469	0.2341433405106121
Pam16	Pam16	0.0426264	1	0.20520050125313283	0.20098431251922486
Ing2	Ing2	0.110023	1	0.0670426	0.061827130113811135
Dok1	Dok1	0.144164	1	0.0695489	0.064657
Ikbkb	Ikbkb	0.0342874	1	0.37468671679197996	0.37065518302060907
Csnk1g1	Csnk1g1	0.0589213	1	0.12656641604010024	0.1215010765918179
Proser1	Proser1	0.131429	1	0.0742481	0.069394
Gpi1	Gpi1	0.0169253	1	0.6450501253132832	0.6372193171331898
Dnmbp	Dnmbp	0.356498	1	0.0266291	0.0215318
Skap2	Skap2	0.120745	1	0.0717419	0.0666872
Gdf11	Gdf11	0.43328	1	0.016917293233082706	0.011750230698246694
Zfp959	Zfp959	0.206739	1	0.041040100250626564	0.035927406951707166
Gm5617	Gm5617	0.135575	1	0.0764411	0.0716087
Prkaca	Prkaca	0.248995	1	0.0335213	0.028422023992617656
Endog	Endog	0.0956411	1	0.0767544	0.0715472
Ubc	Ubc	0.035456	1	0.218672	0.21328821900953554
Tnks2	Tnks2	0.0609238	1	0.1300125313283208	0.12513072900645955
Rtl8b	Rtl8b	0.0483329	1	0.1231203007518797	0.11750230698246693
Cdca7l	Cdca7l	0.130146	1	0.0570175	0.0519225
Mtss1	Mtss1	0.0648949	1	0.14849624060150377	0.14414026453398954
Prdx3	Prdx3	0.0221112	1	0.3198621553884712	0.31787142417717623
Supt16	Supt16	0.0364888	1	0.26848370927318294	0.26379575515226084
Usp42	Usp42	0.0794715	1	0.0548246	0.049400184558597356
Ccdc15	Ccdc15	0.18568	1	0.045739348370927316	0.0406644
Trmt10c	Trmt10c	0.0613697	1	0.16541353383458646	0.1605659796985543
Mtfr1	Mtfr1	0.106975	1	0.0974311	0.092833
Ubxn2b	Ubxn2b	0.140907	1	0.0595238	0.0544448
Prkaa1	Prkaa1	0.0876023	1	0.0792607	0.073885
Pik3cd	Pik3cd	0.0258416	1	0.41228070175438597	0.40695170716702556
Rhof	Rhof	0.0295341	1	0.34523809523809523	0.34463242079360196
Sec24b	Sec24b	0.0768785	1	0.0974311	0.0923408
Rala	Rala	0.0486762	1	0.17606516290726817	0.17090126115041526
Zfp131	Zfp131	0.10273	1	0.0795739	0.0745617
Nup153	Nup153	0.0493154	1	0.16791979949874686	0.1632113195939711
Carm1	Carm1	0.242811	1	0.031015	0.0259612
Zbtb48	Zbtb48	0.235442	1	0.040726817042606514	0.035742848354352506
Max	Max	0.0154974	1	0.39379699248120303	0.3892340818209782
Gid4	Gid4	0.0828342	1	0.0949248	0.08988
Man2a2	Man2a2	0.128352	1	0.0651629	0.0602891
Ccdc91	Ccdc91	0.146433	1	0.0554511	0.0503845
Mtmr1	Mtmr1	0.110681	1	0.0573308	0.0521686
Yipf4	Yipf4	0.0221061	1	0.2669172932330827	0.2613964933866503
Gpd1l	Gpd1l	0.228393	1	0.0485589	0.0437404
Gatsl2	Gatsl2	0.24575	1	0.0281955	0.023131344201784067
Cd24a	Cd24a	0.751327	1	0.012218045112781954	0.00719779
Dis3l	Dis3l	0.136556	1	0.056391	0.0513688
Mob3b	Mob3b	0.0788583	1	0.0820802	0.0768379
Nmb	Nmb	0.133745	1	0.0516917	0.046631805598277454
Aebp2	Aebp2	0.091176	1	0.10213032581453634	0.0973854
Pja1	Pja1	0.0681985	1	0.1262531328320802	0.1213780375269148
Me2	Me2	0.0210699	1	0.34022556390977443	0.33755767456167335
H2afv	H2afv	0.0205699	1	0.44298245614035087	0.43820362965241466
Uba3	Uba3	0.0965232	1	0.0780075	0.0729006
Rock1	Rock1	0.0374488	1	0.2926065162907268	0.2888957243924946
Nsfl1c	Nsfl1c	0.0245434	1	0.28540100250626566	0.2794217163949554
Rsl1d1	Rsl1d1	0.0391386	1	0.28226817042606517	0.2791756382651492
Thap4	Thap4	0.277854	1	0.0360276	0.031190402952937558
Pmm2	Pmm2	0.0658188	1	0.14411027568922305	0.14032605352199323
Mbd5	Mbd5	0.210271	1	0.0382206	0.033282067056290374
Scaf11	Scaf11	0.0405792	1	0.2424812030075188	0.23974161796370347
Stard4	Stard4	0.161012	1	0.040726817042606514	0.035681328821900955
Zfp444	Zfp444	0.0840431	1	0.0717419	0.0665641
Cenpc1	Cenpc1	0.164374	1	0.045739348370927316	0.0407875
Nmral1	Nmral1	0.311289	1	0.0269424	0.022023992617656106
Ikbkap	Ikbkap	0.0794324	1	0.0758145	0.0706244
Ccdc126	Ccdc126	0.141589	1	0.0554511	0.050507536142725316
Tctn3	Tctn3	0.320142	1	0.0247494	0.019809289449400184
Strn	Strn	0.103274	1	0.0899123	0.085143
Dph6	Dph6	0.0817628	1	0.0892857	0.0842818
Nagk	Nagk	0.150358	1	0.0654762	0.060781298062134725
Eri3	Eri3	0.0839827	1	0.0848997	0.0798524
Dse	Dse	0.126609	1	0.0548246	0.0498308
Tagap	Tagap	0.0620163	1	0.1218671679197995	0.11645647493079053
Fancm	Fancm	0.257748	1	0.0341479	0.029283297446939402
Eef1b2	Eef1b2	0.000864823	1	0.9645989974937343	0.9693017533066749
Nadk2	Nadk2	0.330306	1	0.023182957393483708	0.0182713
Zfp120	Zfp120	0.1248	1	0.045112781954887216	0.0401107
Zfp866	Zfp866	0.208795	1	0.0388471	0.034020301445709014
Trav16n	Trav16n	0.202253	1	0.043546365914786965	0.0386958
Fam219b	Fam219b	0.138996	1	0.0661028	0.061396493386650264
Myo9b	Myo9b	0.050244	1	0.1400375939849624	0.13528145186096585
Bicdl1	Bicdl1	0.102544	1	0.0720551	0.0671793
Pdss2	Pdss2	0.154055	1	0.0538847	0.049092586896339586
Usp39	Usp39	0.0613298	1	0.1400375939849624	0.13540449092586895
Eif4enif1	Eif4enif1	0.147448	1	0.0504386	0.045585973546601044
Bcl7c	Bcl7c	0.217028	1	0.0335213	0.028606582589972316
Fam208a	Fam208a	0.0465756	1	0.22587719298245615	0.22208551215010766
Tpp2	Tpp2	0.0248314	1	0.36622807017543857	0.36111965549061825
Caml	Caml	0.132511	1	0.0670426	0.062319286373423564
Iars	Iars	0.12333	1	0.0764411	0.0717933
Prag1	Prag1	0.123553	1	0.0573308	0.0523531
Dnajb1	Dnajb1	0.0360022	1	0.2525062656641604	0.24823131344201785
Cwf19l1	Cwf19l1	0.190922	1	0.042919799498746865	0.0380806
Arhgap25	Arhgap25	0.047322	1	0.16697994987468673	0.16216548754229468
Tdg	Tdg	0.102728	1	0.0924185	0.0879114
Kdm5c	Kdm5c	0.0443103	1	0.17261904761904762	0.16868655798215934
Mlxip	Mlxip	0.183307	1	0.0513784	0.046693325130729005
Foxn3	Foxn3	0.0380874	1	0.25344611528822053	0.24940018455859736
Ptp4a1	Ptp4a1	0.176306	1	0.043233082706766915	0.0383882
Mapre3	Mapre3	0.215959	1	0.0357143	0.030882805290679792
Hilpda	Hilpda	0.125452	1	0.075188	0.0706244
Panx1	Panx1	0.0411692	1	0.19987468671679198	0.19557059366348817
Gm4724	Gm4724	0.314346	1	0.0266291	0.0217779
Sdhaf4	Sdhaf4	0.053554	1	0.15068922305764412	0.1459243309750846
Slc45a4	Slc45a4	0.701036	1	0.014411027568922305	0.00959705
Babam2	Babam2	0.0434553	1	0.2136591478696742	0.21021224238695785
Rasa2	Rasa2	0.0306601	1	0.231203	0.22516148877268533
Ccdc102a	Ccdc102a	0.47613	1	0.020050125313283207	0.015256844047985236
Dazap2	Dazap2	0.0102108	1	0.650063	0.6480467548446632
Rc3h2	Rc3h2	0.0861406	1	0.0955514	0.0908028
Rap2c	Rap2c	0.131806	1	0.0786341	0.0741926
Mtbp	Mtbp	0.192562	1	0.0272556	0.0223316
Hist1h2ap	Hist1h2ap	0.0312313	1	0.14066416040100252	0.13565056905567519
Zfp287	Zfp287	0.101749	1	0.0701754	0.0653337
Kctd2	Kctd2	0.326354	1	0.0278822	0.023131344201784067
Ndufs8	Ndufs8	0.030295	1	0.2337092731829574	0.2294063365118425
Cep95	Cep95	0.114997	1	0.0936717	0.089634
Casd1	Casd1	0.2076	1	0.0363409	0.031559520147646875
Trappc11	Trappc11	0.096091	1	0.0802005	0.075669
Mus81	Mus81	0.0647254	1	0.1093358395989975	0.10433712703783452
Trim8	Trim8	0.0428524	1	0.15946115288220553	0.1542294678560443
Nme3	Nme3	0.0463009	1	0.15820802005012533	0.1535527529990772
Zfp784	Zfp784	0.489832	1	0.015977443609022556	0.011196554906182713
Atrn	Atrn	0.10697	1	0.0864662	0.081944
Nup37	Nup37	0.0831711	1	0.0704887	0.0654568
Hdgfl2	Hdgfl2	0.0484418	1	0.19047619047619047	0.187327
Zfp3	Zfp3	0.38244	1	0.020989974937343357	0.016241156567210088
St7l	St7l	0.0700683	1	0.0902256	0.0853276
Nudt7	Nudt7	0.34175	1	0.023182957393483708	0.0184559
Edrf1	Edrf1	0.120657	1	0.0576441	0.0529683
G3bp2	G3bp2	0.0183964	1	0.4492481203007519	0.44577053214395573
Ubash3a	Ubash3a	0.0180793	1	0.25125313283208023	0.24441710243002154
Trav4-3	Trav4-3	0.203142	1	0.0538847	0.049338665026145805
Leng1	Leng1	0.0967454	1	0.0845865	0.08016
Flvcr1	Flvcr1	0.347805	1	0.0241228	0.019440172254690864
Gpd2	Gpd2	0.0938901	1	0.0964912	0.0920332
Chic1	Chic1	0.174712	1	0.040413533834586464	0.035681328821900955
Fam96b	Fam96b	0.0336684	1	0.2706766917293233	0.2677945247616118
Usp3	Usp3	0.0247869	1	0.27600250626566414	0.26994770839741616
Zfp213	Zfp213	0.129305	1	0.0704887	0.0660105
Golga5	Golga5	0.0636459	1	0.13345864661654136	0.12937557674561673
Nefh	Nefh	0.384934	1	0.020989974937343357	0.016302676099661642
Cyb561a3	Cyb561a3	0.12248	1	0.0623434	0.0577053
Med9	Med9	0.0900092	1	0.0695489	0.0647185
Gm20498	Gm20498	0.0612416	1	0.0701754	0.0651492
Eva1b	Eva1b	0.0534733	1	0.13471177944862156	0.13005229160258383
Ttc17	Ttc17	0.0481878	1	0.14160401002506265	0.1368194401722547
Agpat1	Agpat1	0.0799923	1	0.0986842	0.0940634
Hmces	Hmces	0.0823687	1	0.0877193	0.0831129
Stxbp3	Stxbp3	0.0887798	1	0.0802005	0.075669
Tmsb15l	Tmsb15l	0.142906	1	0.0551378	0.050507536142725316
Slc39a1	Slc39a1	0.12192	1	0.0632832	0.0586896
Sympk	Sympk	0.0980999	1	0.10087719298245613	0.0967087
Apaf1	Apaf1	0.17278	1	0.0360276	0.0312519
Ube2l3	Ube2l3	0.0232437	1	0.3674812030075188	0.3609966164257152
Cmc2	Cmc2	0.0914703	1	0.089599	0.08502
Akap9	Akap9	0.0332303	1	0.23715538847117795	0.23358966471854814
Akr1b10	Akr1b10	0.162673	1	0.0579574	0.053522
Aldh3a2	Aldh3a2	0.113094	1	0.0657895	0.061150415256844046
Leo1	Leo1	0.0976213	1	0.0817669	0.0773301
1810030O07Rik	1810030O07Rik	0.0592326	1	0.14317042606516292	0.13891110427560752
Gm10762	Gm10762	0.395686	1	0.019423558897243107	0.014764687788372808
Ube2z	Ube2z	0.105323	1	0.046679197994987466	0.0418333
Sptlc2	Sptlc2	0.0460616	1	0.18170426065162906	0.17711473392802216
Arhgap4	Arhgap4	0.0201308	1	0.41854636591478694	0.4169178714241772
Nap1l1	Nap1l1	0.0216255	1	0.3674812030075188	0.36142725315287605
Nkg7	Nkg7	0.590173	1	0.014411027568922305	0.00978161
Atp6v1e1	Atp6v1e1	0.036948	1	0.22525062656641603	0.2201784066441095
Apool	Apool	0.0822757	1	0.0864662	0.081821
Dmxl1	Dmxl1	0.069024	1	0.0942982	0.0896955
Csnk2a2	Csnk2a2	0.136047	1	0.046992481203007516	0.0422639
D430042O09Rik	D430042O09Rik	0.283422	1	0.0291353	0.024546293448169793
E430018J23Rik	E430018J23Rik	0.373991	1	0.022556390977443608	0.017963703475853583
Rsad2	Rsad2	0.572939	1	0.014097744360902255	0.00947401
Mrps27	Mrps27	0.124548	1	0.0626566	0.058136
Haus7	Haus7	0.137796	1	0.0535714	0.048969547831436484
Tmem86a	Tmem86a	0.456512	1	0.015350877192982455	0.010704398646570286
Fdx1l	Fdx1l	0.0663215	1	0.15037593984962405	0.14703168255921256
Sh3rf1	Sh3rf1	0.402271	1	0.020050125313283207	0.015441402645339896
Rxrb	Rxrb	0.116931	1	0.0576441	0.0529683
Nol12	Nol12	0.0322169	1	0.20645363408521303	0.20203014457090127
Bicra	Bicra	0.128222	1	0.0792607	0.0750538
Ints5-1	Ints5-1	0.0529028	1	0.0786341	0.0736389
Kansl2	Kansl2	0.0473711	1	0.18358395989974938	0.17945247616118118
G6pdx	G6pdx	0.0821612	1	0.0689223	0.0641034
Hectd1	Hectd1	0.0234066	1	0.40100250626566414	0.39440172254690864
Phc1	Phc1	0.31734	1	0.0266291	0.0220855
Tmem219	Tmem219	0.0751016	1	0.12687969924812031	0.12279298677330053
Cep57	Cep57	0.0175384	1	0.15977443609022557	0.15392187019378653
Wasf2	Wasf2	0.0223529	1	0.3991228070175439	0.39384804675484464
Pdk3	Pdk3	0.12783	1	0.0614035	0.0569671
Trim2	Trim2	0.711904	1	0.011591478696741854	0.00701323
Timm8a1	Timm8a1	0.0533658	1	0.15225563909774437	0.14783143648108274
Smchd1	Smchd1	0.0151361	1	0.4351503759398496	0.43211319593971087
Zfp276	Zfp276	0.180919	1	0.0507519	0.046324207936019685
Cox19	Cox19	0.081441	1	0.0930451	0.0887112
Mex3b	Mex3b	0.343832	1	0.021303258145363407	0.016733312826822517
Apip	Apip	0.17042	1	0.047932330827067667	0.0434943
Exd2	Exd2	0.142444	1	0.0526316	0.048108274377114735
Ammecr1	Ammecr1	0.214058	1	0.0369674	0.032482313134420175
C030037D09Rik	C030037D09Rik	0.67478	1	0.010651629072681704	0.00609043
Pip5k1c	Pip5k1c	0.0807824	1	0.12155388471177944	0.11750230698246693
Dscc1	Dscc1	0.638431	1	0.012844611528822054	0.00830514
Prpf4b	Prpf4b	0.021553	1	0.3684210526315789	0.36647185481390343
Abcb8	Abcb8	0.367698	1	0.023809523809523808	0.0193171
Rpl36a	Rpl36a	0.0167508	1	0.9880952380952381	0.9857889880036912
Exoc3	Exoc3	0.0578512	1	0.16478696741854637	0.16099661642571517
Mcm9	Mcm9	0.118063	1	0.0704887	0.0661335
Hps3	Hps3	0.084683	1	0.10087719298245613	0.0967087
Arrb1	Arrb1	0.208954	1	0.040100250626566414	0.035681328821900955
Rnf169	Rnf169	0.154781	1	0.0554511	0.050999692402337746
Zfp799	Zfp799	0.13992	1	0.0570175	0.0525992
Pum2	Pum2	0.0267514	1	0.33646616541353386	0.3345432174715472
Jakmip1	Jakmip1	0.0226034	1	0.30639097744360905	0.30144570901261153
Rsf1	Rsf1	0.0296364	1	0.2449874686716792	0.24029529375576747
Ppt2	Ppt2	0.0500181	1	0.0651629	0.060227622270070745
Btf3	Btf3	0.0084234	1	0.8897243107769424	0.8895724392494617
Snx32	Snx32	0.354651	1	0.023809523809523808	0.0193787
Hvcn1	Hvcn1	0.0254406	1	0.2362155388471178	0.23131344201784065
Upf2	Upf2	0.0336409	1	0.17481203007518797	0.16924023377422331
Tet2	Tet2	0.127593	1	0.0717419	0.0674869
Slco3a1	Slco3a1	0.183259	1	0.039473684210526314	0.034943094432482315
Cflar	Cflar	0.0270961	1	0.3226817042606516	0.3168255921254998
Ppm1f	Ppm1f	0.165387	1	0.035401	0.030821285758228237
Gpr108	Gpr108	0.0396932	1	0.13972431077694236	0.1345432174715472
Zfp429	Zfp429	0.208212	1	0.041353383458646614	0.036973239003383576
Gigyf1	Gigyf1	0.114066	1	0.0776942	0.0735158
Ddx60	Ddx60	0.0466869	1	0.11654135338345864	0.11171947093202092
Dynlt3	Dynlt3	0.0778051	1	0.0557644	0.050999692402337746
Zfp606	Zfp606	0.198059	1	0.0300752	0.0255306
Cln8	Cln8	0.307131	1	0.0288221	0.024423254383266688
Tax1bp3	Tax1bp3	0.147931	1	0.0510652	0.046631805598277454
Secisbp2	Secisbp2	0.0544826	1	0.20457393483709274	0.20221470316825593
Tsen15	Tsen15	0.0525106	1	0.0792607	0.0743771
Lrrc40	Lrrc40	0.203527	1	0.0344612	0.030021531836358042
Tmem57	Tmem57	0.113889	1	0.0545113	0.0500154
Hspd1	Hspd1	0.0156193	1	0.33302005012531327	0.3256844047985235
Dkc1	Dkc1	0.0492417	1	0.20144110275689223	0.19833897262380806
Pramef8	Pramef8	0.0958104	1	0.0582707	0.053645
Apc	Apc	0.0851126	1	0.1224937343358396	0.11848661950169179
Cab39	Cab39	0.0481045	1	0.17763157894736842	0.17379267917563826
Xrcc5	Xrcc5	0.102345	1	0.0651629	0.060596739464780065
Ccdc167	Ccdc167	0.230892	1	0.0372807	0.0329129
Sdcbp2	Sdcbp2	0.295178	1	0.0244361	0.019993848046754845
Gm26884	Gm26884	0.800956	1	0.010964912280701754	0.00652107
Sertad2	Sertad2	0.0598623	1	0.14473684210526316	0.140634
Acot13	Acot13	0.0574704	1	0.14223057644110276	0.1379883112888342
Zfp869	Zfp869	0.610443	1	0.013471177944862155	0.00904337
Stat4	Stat4	0.0477224	1	0.23151629072681704	0.22780682866810212
Tmem63a	Tmem63a	0.0964459	1	0.077381	0.0729622
Ikzf4	Ikzf4	0.102127	1	0.0614035	0.0569671
Kdm3a	Kdm3a	0.0920916	1	0.0964912	0.0925254
Rhobtb2	Rhobtb2	0.0987486	1	0.0676692	0.0632421
Lztfl1	Lztfl1	0.134345	1	0.0598371	0.0554906
Arhgap18	Arhgap18	0.118749	1	0.052005	0.0474931
Usp47	Usp47	0.0535332	1	0.13408521303258145	0.13005229160258383
Fam168a	Fam168a	0.0643953	1	0.13189223057644112	0.12814518609658568
Ergic3	Ergic3	0.0312983	1	0.23809523809523808	0.23457397723777298
Zfp951	Zfp951	0.209835	1	0.0288221	0.024361734850815133
Fdx1	Fdx1	0.0689613	1	0.11090225563909774	0.10679790833589664
Crls1	Crls1	0.482312	1	0.015350877192982455	0.0109505
Cd83	Cd83	0.697346	1	0.011904761904761904	0.00750538
Pias1	Pias1	0.025038	1	0.2947994987468672	0.2932636111965549
Ccdc186	Ccdc186	0.107309	1	0.0745614	0.0703168
Ppp3r1	Ppp3r1	0.0312395	1	0.2525062656641604	0.2489695478314365
Rbl2	Rbl2	0.0499592	1	0.21177944862155387	0.20873577360812057
2610008E11Rik	2610008E11Rik	0.0885434	1	0.056391	0.0517994
Erap1	Erap1	0.041901	1	0.18640350877192982	0.18172869886188864
Bsdc1	Bsdc1	0.0756421	1	0.0899123	0.0855737
Ncoa2	Ncoa2	0.037911	1	0.16478696741854637	0.1605659796985543
Wdr47	Wdr47	0.168562	1	0.046365914786967416	0.0420794
Haspin	Haspin	0.198972	1	0.0316416	0.0272532
Nab1	Nab1	0.0936373	1	0.0908521	0.0868656
Nsf	Nsf	0.0314776	1	0.22462406015037595	0.22085512150107658
Smarcc1	Smarcc1	0.0337664	1	0.18546365914786966	0.1807443863426638
Stk10	Stk10	0.0177618	1	0.43703007518796994	0.42700707474623195
Foxj2	Foxj2	0.171897	1	0.039786967418546364	0.0354353
H6pd	H6pd	0.567077	1	0.015350877192982455	0.011011996308828053
Rcbtb1	Rcbtb1	0.0253471	1	0.19204260651629074	0.1864041833282067
Arhgap26	Arhgap26	0.175153	1	0.040413533834586464	0.036050446016610276
Nudt14	Nudt14	0.049068	1	0.10025062656641603	0.0954783
Slc35a5	Slc35a5	0.084077	1	0.0974311	0.0932021
Setd2	Setd2	0.0537965	1	0.14567669172932332	0.1415564441710243
Ap1ar	Ap1ar	0.24173	1	0.0328947	0.028606582589972316
Nsmce1	Nsmce1	0.0304708	1	0.2832080200501253	0.2789910796677945
Sppl3	Sppl3	0.235833	1	0.041666666666666664	0.0375269
Asb3	Asb3	0.0470093	1	0.1513157894736842	0.1470932020916641
Tet1	Tet1	0.17325	1	0.0360276	0.031621
Cdk5rap1	Cdk5rap1	0.147207	1	0.0379073	0.033528145186096585
Pole3	Pole3	0.0991037	1	0.0689223	0.0645955
Tmem131l	Tmem131l	0.0739373	1	0.16604010025062657	0.16339587819132576
Slk	Slk	0.18212	1	0.0482456	0.044048
Sos1	Sos1	0.245976	1	0.0357143	0.031498
Smarca2	Smarca2	0.0213699	1	0.24028822055137844	0.23592740695170716
Stard3nl	Stard3nl	0.0545522	1	0.1287593984962406	0.12433097508458936
Glud1	Glud1	0.0236877	1	0.3016917293233083	0.29849277145493697
Rttn	Rttn	0.372311	1	0.020676691729323307	0.016364195632113197
1810013L24Rik	1810013L24Rik	0.0971892	1	0.0651629	0.060781298062134725
Dmap1	Dmap1	0.0847881	1	0.0858396	0.0815749
Zfp777	Zfp777	0.27613	1	0.0269424	0.0226392
Gpn1	Gpn1	0.0710669	1	0.0836466	0.0792372
Ints12	Ints12	0.112131	1	0.070802	0.0667487
Fbxo34	Fbxo34	0.140046	1	0.0482456	0.0439865
Lrch1	Lrch1	0.0207483	1	0.22650375939849623	0.22122423869578592
Aggf1	Aggf1	0.047922	1	0.1638471177944862	0.16001230390649032
Rragd	Rragd	0.415927	1	0.019110275689223057	0.014826207320824361
Dcaf11	Dcaf11	0.0367702	1	0.17230576441102757	0.16813288219009537
St3gal3	St3gal3	0.405763	1	0.019423558897243107	0.015133804983082129
Eif4ebp2	Eif4ebp2	0.0218645	1	0.28884711779448624	0.2853275915103045
Aak1	Aak1	0.0276453	1	0.19580200501253134	0.19095662872962166
Fnbp1	Fnbp1	0.0390606	1	0.24342105263157895	0.24041833282067057
Cops8	Cops8	0.0341225	1	0.2236842105263158	0.21987080898185174
Eml5	Eml5	0.0752339	1	0.0639098	0.059427868348200553
Gars	Gars	0.0535449	1	0.21428571428571427	0.21113503537373116
Slc25a35	Slc25a35	0.278323	1	0.0266291	0.0223316
Fbxl6	Fbxl6	0.0486193	1	0.17825814536340853	0.1744078745001538
Rpsa	Rpsa	-0.00247562	1	0.9962406015037594	0.9982159335589049
Rabl3	Rabl3	0.141706	1	0.045426065162907266	0.041095
Atat1	Atat1	0.504921	1	0.013471177944862155	0.00916641
Zzef1	Zzef1	0.0716976	1	0.12844611528822056	0.12488465087665333
Chuk	Chuk	0.0808522	1	0.0986842	0.0947401
Gucy1a1	Gucy1a1	0.333846	1	0.020050125313283207	0.015749
Vcpkmt	Vcpkmt	0.0379726	1	0.15695488721804512	0.15219932328514305
Tmem156	Tmem156	0.0877194	1	0.0767544	0.072593
Rnf168	Rnf168	0.0993862	1	0.0698622	0.0657029
Cluh	Cluh	0.217614	1	0.0338346	0.0295909
Lnx2	Lnx2	0.112025	1	0.0817669	0.0779452
Cope	Cope	0.0197835	1	0.41791979949874686	0.41857889880036914
Gfm1	Gfm1	0.10249	1	0.0811404	0.077207
Mfng	Mfng	0.0190633	1	0.24404761904761904	0.23801907105505998
Fam46c	Fam46c	0.0593297	1	0.17167919799498746	0.168871
Sh3bp2	Sh3bp2	0.279171	1	0.0263158	0.0220855
Eno1b	Eno1b	0.160166	1	0.0523183	0.048231313442017844
Pank3	Pank3	0.135926	1	0.0516917	0.047431559520147645
Abcb7	Abcb7	0.0562529	1	0.11278195488721804	0.10852045524454014
Atp8a1	Atp8a1	0.0791903	1	0.089599	0.0854506
Ikzf2	Ikzf2	0.195906	1	0.040413533834586464	0.036235004613964936
Pigs	Pigs	0.0490106	1	0.18107769423558898	0.1777299292525377
Casp7	Casp7	0.167626	1	0.039473684210526314	0.0352507
Gripap1	Gripap1	0.0718028	1	0.1206140350877193	0.11713318978775761
Smc2	Smc2	0.0542655	1	0.089599	0.08502
Ep300	Ep300	0.0533605	1	0.14285714285714285	0.13915718240541372
2310035C23Rik	2310035C23Rik	0.0494425	1	0.16478696741854637	0.16087357736081206
Riox1	Riox1	0.086931	1	0.0548246	0.0503845
Cmc4	Cmc4	0.175784	1	0.041353383458646614	0.037157797600738236
Slc36a1	Slc36a1	0.277533	1	0.0278822	0.023685019993848047
Fam149b	Fam149b	0.19157	1	0.041353383458646614	0.0372193
Cutc	Cutc	0.137033	1	0.0379073	0.033589664718548136
Otulin	Otulin	0.154181	1	0.046365914786967416	0.0421409
Capn2	Capn2	0.0740558	1	0.12781954887218044	0.12463857274684713
Rpl6	Rpl6	0.0042368	1	0.9959273182957393	0.9967394647800677
Usp12	Usp12	0.212797	1	0.0341479	0.02996
Fech	Fech	0.0963303	1	0.0676692	0.0635497
Rab37	Rab37	0.0314889	1	0.22681704260651628	0.22214703168255923
Adck1	Adck1	0.194233	1	0.040413533834586464	0.036358
Trav19	Trav19	0.47261	1	0.016917293233082706	0.012734543217471547
Acad10	Acad10	0.113994	1	0.0601504	0.0559828
Med13	Med13	0.108279	1	0.0701754	0.066195
Adat2	Adat2	0.16576	1	0.0288221	0.024546293448169793
Gm10093	Gm10093	0.157646	1	0.039160401002506263	0.034943094432482315
Rph3al	Rph3al	0.185025	1	0.041353383458646614	0.0372808
Thra	Thra	0.097898	1	0.0670426	0.062873
Zfp354c	Zfp354c	0.480444	1	0.015977443609022556	0.011811750230698246
Dhdds	Dhdds	0.0751058	1	0.0820802	0.0777607
Gm20604	Gm20604	0.29174	1	0.0285088	0.024423254383266688
Ocrl	Ocrl	0.287613	1	0.0291353	0.025038449707782223
Pglyrp1	Pglyrp1	0.15797	1	0.0545113	0.0505691
Zfp871	Zfp871	0.0592411	1	0.15914786967418545	0.15613657336204245
Rplp0	Rplp0	0.000557443	1	0.9971804511278195	0.9971701015072285
Parp12	Parp12	0.215756	1	0.0313283	0.0271916
Ampd1	Ampd1	0.143098	1	0.046365914786967416	0.0422024
Zfp317	Zfp317	0.126747	1	0.0523183	0.048108274377114735
Bloc1s6	Bloc1s6	0.0688619	1	0.13408521303258145	0.130852
Pgrmc1	Pgrmc1	0.0668587	1	0.12092731829573934	0.11713318978775761
Ppp2r1a	Ppp2r1a	0.0240837	1	0.3076441102756892	0.30624423254383265
AL592169.1	AL592169.1	0.267397	1	0.0269424	0.0228237
Evi5l	Evi5l	0.29223	1	0.0244361	0.0203014
Hsph1	Hsph1	0.0622256	1	0.12218045112781954	0.11811750230698247
Gm14085	Gm14085	0.33934	1	0.018796992481203006	0.014641648723469701
Pdp1	Pdp1	0.142518	1	0.0382206	0.034020301445709014
Cep164	Cep164	0.0398414	1	0.12218045112781954	0.11762534604737004
Myl12a	Myl12a	0.0121191	1	0.875313	0.8724700092279298
Otud1	Otud1	0.261597	1	0.0247494	0.020609
Prr3	Prr3	0.128105	1	0.0567043	0.0526607
Zdhhc12	Zdhhc12	0.116942	1	0.0485589	0.0443556
Dapk3	Dapk3	0.0385471	1	0.18515037593984962	0.18099
Chmp6	Chmp6	0.0299816	1	0.12468671679197994	0.11990156874807752
Osgepl1	Osgepl1	0.273209	1	0.0253759	0.021285758228237465
Plpp5	Plpp5	0.434748	1	0.014097744360902255	0.00996616
Polr2c	Polr2c	0.0274805	1	0.22337092731829575	0.21962473085204554
Ing5	Ing5	0.101245	1	0.0770677	0.0730852
Usp11	Usp11	0.300416	1	0.022556390977443608	0.0184559
Tsr3	Tsr3	0.0587916	1	0.13847117794486216	0.13515841279606275
Dvl3	Dvl3	0.343673	1	0.021303258145363407	0.017225469086434943
Zfp934	Zfp934	0.0780144	1	0.0632832	0.0589972
Hp1bp3	Hp1bp3	0.0183257	1	0.4442355889724311	0.44398646570286066
Rubcn	Rubcn	0.200926	1	0.0260025	0.021839434020301446
Khk	Khk	0.0857884	1	0.0526316	0.048415872039372504
Selenos	Selenos	0.0295019	1	0.3067042606516291	0.30525992002460783
Zfp760	Zfp760	0.297561	1	0.0241228	0.0200554
Gm20186	Gm20186	0.0590993	1	0.1350250626566416	0.13140572131651798
Cab39l	Cab39l	0.0294426	1	0.18922305764411027	0.18517379267917564
Hif1an	Hif1an	0.131542	1	0.0567043	0.0528453
Zfp810	Zfp810	0.187754	1	0.0325815	0.028422023992617656
Rcc2	Rcc2	0.0364441	1	0.1425438596491228	0.13854198708089818
Fam53c	Fam53c	0.143827	1	0.043546365914786965	0.0393725
[truncated: 7,474 more rows]

## Sheet: Nr4a1_high_cluster_enr_WT_v_SKG
gene	gene	logfoldchange	adj_p_value	WT_High_percent	SKG_High_percent
Trbv29	Trbv29	3.11531	1.7260703915884895e-22	0.746939	0.24567474048442905
Izumo1r	Izumo1r	1.84324	5.415412599918036e-11	0.6857142857142857	0.370242
Ephx1	Ephx1	1.33912	3.717109977281758e-09	0.710204	0.4671280276816609
Tmem181a	Tmem181a	2.59171	3.717109977281758e-09	0.46530612244897956	0.1453287197231834
Gm10260	Gm10260	1.44462	9.110106910603982e-09	0.6408163265306123	0.47058823529411764
Myl6	Myl6	0.579665	1.2968148053533184e-08	0.9755102040816327	0.9480968858131488
H2-Q7	H2-Q7	3.04504	2.483164048934687e-07	0.3836734693877551	0.0726644
mt-Atp6	mt-Atp6	0.464384	9.682957127354849e-07	0.9877551020408163	0.9757785467128027
Itm2a	Itm2a	1.34063	1.2917710457279674e-06	0.6857142857142857	0.5121107266435986
Tnfrsf9	Tnfrsf9	1.52753	3.937893290763385e-06	0.5918367346938775	0.3944636678200692
Cd28	Cd28	0.921955	4.479758067484674e-06	0.763265	0.615917
Cd3e	Cd3e	0.374166	7.135885505280355e-06	0.9959183673469387	0.9965397923875432
Ramp1	Ramp1	0.889783	1.2207728808096506e-05	0.7551020408163265	0.629758
Cd5	Cd5	0.700587	4.882434743991807e-05	0.9428571428571428	0.8546712802768166
B4galnt1	B4galnt1	0.646642	0.00107847	0.889796	0.8027681660899654
Gm3839	Gm3839	1.10755	0.00640606	0.5020408163265306	0.34256055363321797
Sept7	Sept7	0.480023	0.00867684	0.8285714285714286	0.8062283737024222
Nme1	Nme1	1.03093	0.00992725	0.5061224489795918	0.3633217993079585
Ptprcap	Ptprcap	0.448013	0.010650841898766679	0.9428571428571428	0.8927335640138409
Cd3g	Cd3g	0.339876	0.013822785239968218	0.9673469387755103	0.972318
H3f3a	H3f3a	0.290439	0.01388	0.9795918367346939	0.9792387543252595
Ftl1	Ftl1	0.276507	0.022976801411914695	0.9795918367346939	0.9826989619377162
Pfdn1	Pfdn1	1.35311	0.0396706	0.35918367346938773	0.1903114186851211
Fus	Fus	0.350236	0.0837025	0.8163265306122449	0.7923875432525952
Dad1	Dad1	0.472554	0.0961016	0.7306122448979592	0.6643598615916955
mt-Co3	mt-Co3	0.130546	0.10654014997167072	1	1
Hivep3	Hivep3	1.74098	0.12066674521418215	0.27755102040816326	0.11764705882352941
Cd2	Cd2	0.402875	0.20219899891086315	0.8653061224489796	0.8304498269896193
Lef1	Lef1	0.43993	0.20362923051777918	0.8693877551020408	0.7993079584775087
Cd3d	Cd3d	0.219045	0.24085350711404402	0.963265	0.9757785467128027
Xlr4b	Xlr4b	0.758498	0.2588168637784036	0.46938775510204084	0.3460207612456747
Hnrnpa3	Hnrnpa3	0.237782	0.26911684229835436	0.9428571428571428	0.9342560553633218
Ppia	Ppia	0.100838	0.2892217896813559	0.9959183673469387	1
Serf2	Serf2	0.171319	0.3101799982279981	0.9755102040816327	0.9757785467128027
Arpc2	Arpc2	0.238212	0.3318789455251843	0.9387755102040817	0.9377162629757786
Nrip1	Nrip1	1.22339	0.3441281314154412	0.3183673469387755	0.1903114186851211
Gimap1	Gimap1	0.368586	0.3625531699667317	0.726531	0.7231833910034602
Ptprc	Ptprc	0.261532	0.3953323851109689	0.9673469387755103	0.9619377162629758
Cd200	Cd200	0.868642	0.4229022235134353	0.43673469387755104	0.31833910034602075
Hnrnpu	Hnrnpu	0.277353	0.44448194564375193	0.8204081632653061	0.8373702422145328
Trbc2	Trbc2	0.322312	0.4628514116713278	0.8326530612244898	0.8339100346020761
Ptma	Ptma	0.183677	0.5260018716518846	0.9918367346938776	0.9930795847750865
Zfp330	Zfp330	1.04999	0.5357799253863387	0.32653061224489793	0.21107266435986158
Ifi214	Ifi214	0.979507	0.5785372262999842	0.3346938775510204	0.21107266435986158
Prdx6	Prdx6	0.361058	0.6377882927992512	0.6571428571428571	0.629758
Ndufa13	Ndufa13	0.369361	0.6440862377581498	0.7714285714285715	0.7058823529411765
Tcf25	Tcf25	0.440558	0.6685027204935341	0.6163265306122448	0.5640138408304498
Il2rg	Il2rg	0.163198	0.6906761820170869	0.889796	0.9273356401384083
Cd53	Cd53	0.335535	0.6906761820170869	0.7755102040816326	0.7785467128027682
Tox	Tox	0.628082	0.6906761820170869	0.5102040816326531	0.42560553633217996
Chchd2	Chchd2	0.254017	0.7424980054433175	0.8530612244897959	0.8477508650519031
Exosc7	Exosc7	1.09773	0.7430270285806411	0.2857142857142857	0.16262975778546712
Sh3bgrl3	Sh3bgrl3	0.26386	0.7430270285806411	0.9102040816326531	0.8996539792387543
Chd4	Chd4	0.492548	0.7741547483075402	0.5836734693877551	0.4809688581314879
Ubl5	Ubl5	0.292128	0.7811790200712107	0.7836734693877551	0.7612456747404844
Tmsb10	Tmsb10	0.129601	0.8401056527351075	1	1
Npc2	Npc2	0.268863	0.8449706342072774	0.7673469387755102	0.7854671280276817
Id2	Id2	0.578696	0.849629	0.5469387755102041	0.4463667820069204
Sox4	Sox4	1.14116	0.849629	0.2693877551020408	0.1522491349480969
Sesn1	Sesn1	0.993612	0.8642054250158039	0.3142857142857143	0.2179930795847751
Ucp2	Ucp2	0.196675	0.8838484199381046	0.9224489795918367	0.9273356401384083
H3f3b	H3f3b	0.127228	0.8853859094735662	0.9755102040816327	0.986159
Itgal	Itgal	0.620158	0.8924364974729799	0.4530612244897959	0.3494809688581315
Ptk2b	Ptk2b	0.718442	0.9303019848236885	0.37551020408163266	0.2629757785467128
Gramd1b	Gramd1b	0.893214	0.9676108511185751	0.32653061224489793	0.2179930795847751
Cd9	Cd9	0.797836	0.9676108511185751	0.35918367346938773	0.2664359861591695
Clec2d	Clec2d	0.378209	0.994316	0.7551020408163265	0.6885813148788927
Rgs10	Rgs10	0.233149	0.9960668621424388	0.8408163265306122	0.8442906574394463
Tubb5	Tubb5	0.212557	0.9960668621424388	0.9346938775510204	0.9411764705882353
Mrpl52	Mrpl52	0.368288	1	0.7346938775510204	0.6782006920415224
Crlf2	Crlf2	1.06484	1	0.2653061224489796	0.15570934256055363
Id3	Id3	0.543757	1	0.5795918367346938	0.5051903114186851
Art2b	Art2b	2.04789	1	0.17142857142857143	0.0553633
Ndufs4	Ndufs4	0.472764	1	0.5346938775510204	0.4463667820069204
Ndufa5	Ndufa5	0.402854	1	0.5795918367346938	0.5155709342560554
Nr3c1	Nr3c1	1.18448	1	0.2530612244897959	0.1522491349480969
Arpp19	Arpp19	0.367784	1	0.6530612244897959	0.5847750865051903
Sec11c	Sec11c	0.739628	1	0.363265	0.28719723183391005
Sptssa	Sptssa	0.702736	1	0.40816326530612246	0.33217993079584773
Calm1	Calm1	0.17603	1	0.9020408163265307	0.9100346020761245
S100a10	S100a10	0.550914	1	0.4775510204081633	0.43944636678200694
Rgcc	Rgcc	0.930408	1	0.2816326530612245	0.17301038062283736
Malat1	Malat1	0.192334	1	1	1
Rbmx	Rbmx	0.961138	1	0.2938775510204082	0.2041522491349481
Ostc	Ostc	0.417554	1	0.5510204081632653	0.4844290657439446
Cd6	Cd6	0.221991	1	0.7959183673469388	0.8096885813148789
Cd52	Cd52	0.142094	1	0.9755102040816327	0.9930795847750865
Pdia3	Pdia3	0.267717	1	0.726531	0.7058823529411765
Ndrg1	Ndrg1	1.92725	1	0.15510204081632653	0.0449827
Prdx5	Prdx5	0.427533	1	0.5428571428571428	0.4740484429065744
Tcea1	Tcea1	0.423743	1	0.5510204081632653	0.4809688581314879
Ubap2l	Ubap2l	0.531885	1	0.4204081632653061	0.3356401384083045
Gimap5	Gimap5	0.467176	1	0.5306122448979592	0.44982698961937717
Gm35363	Gm35363	2.10438	1	0.1510204081632653	0.0449827
Ikzf2	Ikzf2	1.29314	1	0.18775510204081633	0.0795848
Caprin1	Caprin1	0.433007	1	0.49795918367346936	0.4532871972318339
Cfl1	Cfl1	0.0458321	1	0.9755102040816327	0.9965397923875432
Isy1	Isy1	0.613756	1	0.35918367346938773	0.2698961937716263
Cd84	Cd84	0.487203	1	0.47346938775510206	0.40484429065743943
Thrap3	Thrap3	0.382053	1	0.5428571428571428	0.48788927335640137
Tsnax	Tsnax	0.793278	1	0.2979591836734694	0.20761245674740483
Ptpn22	Ptpn22	0.860823	1	0.2653061224489796	0.16608996539792387
Hif1a	Hif1a	0.682291	1	0.33877551020408164	0.2491349480968858
Coro1b	Coro1b	0.435205	1	0.5102040816326531	0.4429065743944637
Ccnd3	Ccnd3	0.396497	1	0.5714285714285714	0.5086505190311419
mt-Nd2	mt-Nd2	0.100924	1	0.9755102040816327	0.986159
mt-Nd4l	mt-Nd4l	0.0968587	1	1	1
Sept6	Sept6	0.44889	1	0.5061224489795918	0.47058823529411764
Atp6v0c	Atp6v0c	0.411707	1	0.5306122448979592	0.47058823529411764
Gm19585	Gm19585	1.05855	1	0.22448979591836735	0.12802768166089964
Gtf2i	Gtf2i	0.598326	1	0.3795918367346939	0.3079584775086505
Jarid2	Jarid2	0.620593	1	0.3877551020408163	0.314879
Tnip1	Tnip1	0.722191	1	0.3142857142857143	0.22491349480968859
Fkbp1a	Fkbp1a	0.265739	1	0.7061224489795919	0.6816608996539792
Psmd7	Psmd7	0.573956	1	0.3795918367346939	0.32872
Eif3i	Eif3i	0.259663	1	0.6612244897959184	0.6470588235294118
Zap70	Zap70	0.303495	1	0.6	0.5916955017301038
Mrps5	Mrps5	0.776233	1	0.27346938775510204	0.17993079584775087
Stap1	Stap1	0.824779	1	0.27755102040816326	0.1903114186851211
Sf3b2	Sf3b2	0.277536	1	0.6122448979591837	0.5882352941176471
Elk3	Elk3	0.778651	1	0.2897959183673469	0.21107266435986158
Sh3kbp1	Sh3kbp1	0.384391	1	0.5306122448979592	0.4809688581314879
Dynlt1b	Dynlt1b	0.801084	1	0.2897959183673469	0.20761245674740483
Tpm3	Tpm3	0.130275	1	0.8530612244897959	0.8823529411764706
Lck	Lck	0.102304	1	0.9428571428571428	0.9688581314878892
Rab11b	Rab11b	0.296875	1	0.5795918367346938	0.5501730103806228
Srebf2	Srebf2	0.863397	1	0.24897959183673468	0.16262975778546712
Taf1c	Taf1c	0.94219	1	0.2163265306122449	0.12110726643598616
Sem1	Sem1	0.182294	1	0.7836734693877551	0.7854671280276817
Itk	Itk	0.292659	1	0.689796	0.6747404844290658
Stub1	Stub1	0.420131	1	0.4448979591836735	0.39100346020761245
Atp5a1	Atp5a1	0.182952	1	0.8122448979591836	0.7993079584775087
Gng10	Gng10	0.509977	1	0.4122448979591837	0.356401
Ppip5k2	Ppip5k2	1.01411	1	0.20816326530612245	0.12110726643598616
Hnrnpa2b1	Hnrnpa2b1	0.134384	1	0.9714285714285714	0.972318
Stx8	Stx8	1.0281	1	0.21224489795918366	0.12802768166089964
Morf4l1	Morf4l1	0.229455	1	0.8204081632653061	0.7889273356401384
Jpt1	Jpt1	0.266626	1	0.726531	0.6851211072664359
mt-Cytb	mt-Cytb	0.0732357	1	1	1
Idi1	Idi1	2.56429	1	0.11836734693877551	0.0276817
Bin1	Bin1	0.509334	1	0.39591836734693875	0.33217993079584773
Orc4	Orc4	0.986969	1	0.20408163265306123	0.11418685121107267
B630019A10Rik	B630019A10Rik	0.962421	1	0.22448979591836735	0.14186851211072665
Timm10b	Timm10b	0.52479	1	0.37551020408163266	0.3079584775086505
Rhoa	Rhoa	0.109106	1	0.8448979591836735	0.8823529411764706
Litaf	Litaf	1.24211	1	0.16326530612244897	0.0726644
mt-Nd1	mt-Nd1	0.127105	1	0.9959183673469387	0.9930795847750865
Eef1b2	Eef1b2	0.0486117	1	0.9714285714285714	0.9792387543252595
Stmn1	Stmn1	1.00402	1	0.2	0.11072664359861592
Derl1	Derl1	0.558703	1	0.3510204081632653	0.27335640138408307
Myh9	Myh9	0.195743	1	0.8163265306122449	0.8200692041522492
Prkar1a	Prkar1a	0.214803	1	0.6612244897959184	0.6539792387543253
Gm45716	Gm45716	2.2343	1	0.12244897959183673	0.0346021
Ost4	Ost4	0.185084	1	0.7061224489795919	0.698962
Larp7	Larp7	0.497347	1	0.39591836734693875	0.32872
Nktr	Nktr	0.454434	1	0.43673469387755104	0.36678200692041524
Gstp3	Gstp3	0.643559	1	0.3142857142857143	0.23875432525951557
Ttc3	Ttc3	0.45166	1	0.42857142857142855	0.35294117647058826
Nfx1	Nfx1	0.685885	1	0.2938775510204082	0.22145328719723184
Ctsb	Ctsb	0.452734	1	0.42448979591836733	0.3737024221453287
Arpc3	Arpc3	0.139697	1	0.8122448979591836	0.8304498269896193
Ndufc2	Ndufc2	0.308233	1	0.5265306122448979	0.49480968858131485
Pgk1	Pgk1	0.30304	1	0.5387755102040817	0.5051903114186851
Shmt1	Shmt1	1.44901	1	0.15510204081632653	0.0726644
Pacsin1	Pacsin1	0.447178	1	0.4489795918367347	0.40484429065743943
Slc29a1	Slc29a1	0.721078	1	0.30612244897959184	0.24567474048442905
Ociad1	Ociad1	0.391064	1	0.5142857142857142	0.4671280276816609
Ranbp1	Ranbp1	0.283154	1	0.636735	0.5847750865051903
Itgb2	Itgb2	0.250265	1	0.6775510204081633	0.6539792387543253
Dnajc7	Dnajc7	0.421418	1	0.42857142857142855	0.3806228373702422
Nsa2	Nsa2	0.194172	1	0.8367346938775511	0.8235294117647058
Rbm25	Rbm25	0.298361	1	0.6530612244897959	0.6055363321799307
Prkch	Prkch	0.200157	1	0.746939	0.7474048442906575
Mcrip1	Mcrip1	0.537175	1	0.3224489795918367	0.2422145328719723
Snrnp48	Snrnp48	0.386137	1	0.4448979591836735	0.40484429065743943
Adgre5	Adgre5	0.487249	1	0.39183673469387753	0.34256055363321797
Ppig	Ppig	0.364839	1	0.4530612244897959	0.3944636678200692
Xist	Xist	0.259395	1	0.7142857142857143	0.7024221453287197
Fh1	Fh1	0.877317	1	0.2163265306122449	0.14186851211072665
Rpl41	Rpl41	0.0340942	1	0.9469387755102041	0.9757785467128027
Cops6	Cops6	0.301552	1	0.5224489795918368	0.4740484429065744
Slc38a1	Slc38a1	0.590124	1	0.2938775510204082	0.22491349480968859
Ddx21	Ddx21	0.353638	1	0.4857142857142857	0.4602076124567474
Hmgn2	Hmgn2	0.24985	1	0.6285714285714286	0.6089965397923875
Arpc5	Arpc5	0.188964	1	0.7551020408163265	0.740484
Ywhaz	Ywhaz	0.0749981	1	0.8938775510204081	0.9307958477508651
Pabpc1	Pabpc1	0.04813	1	0.9673469387755103	0.9826989619377162
Man2b1	Man2b1	0.360708	1	0.4530612244897959	0.4117647058823529
Adk	Adk	0.442527	1	0.39591836734693875	0.3391003460207612
Ier3ip1	Ier3ip1	0.367134	1	0.44081632653061226	0.41522491349480967
Gm10076	Gm10076	0.0675926	1	0.9959183673469387	0.9965397923875432
Sept1	Sept1	0.0958307	1	0.8204081632653061	0.8442906574394463
Nol8	Nol8	0.813088	1	0.24489795918367346	0.17993079584775087
Sub1	Sub1	0.154265	1	0.7795918367346939	0.7889273356401384
Vps52	Vps52	0.858794	1	0.20816326530612245	0.13494809688581316
Mapre2	Mapre2	0.913233	1	0.20816326530612245	0.13494809688581316
Acap1	Acap1	0.347133	1	0.46122448979591835	0.43252595155709345
Pgd	Pgd	0.779707	1	0.22040816326530613	0.14878892733564014
Rbbp4	Rbbp4	0.251692	1	0.5510204081632653	0.5570934256055363
Pfn1	Pfn1	0.063263	1	0.9959183673469387	1
Hnrnpk	Hnrnpk	0.0215637	1	0.8612244897959184	0.916955
Cetn3	Cetn3	0.450286	1	0.37551020408163266	0.3356401384083045
Ms4a4c	Ms4a4c	0.884404	1	0.2	0.12802768166089964
Pdia6	Pdia6	0.384675	1	0.4326530612244898	0.3737024221453287
9530068E07Rik	9530068E07Rik	0.638634	1	0.2571428571428571	0.19377162629757785
Erh	Erh	0.170938	1	0.7551020408163265	0.7474048442906575
Spint2	Spint2	0.339302	1	0.4897959183673469	0.4463667820069204
Ckap5	Ckap5	1.13034	1	0.1469387755102041	0.0726644
Mir142hg	Mir142hg	0.722345	1	0.24081632653061225	0.17647058823529413
Icos	Icos	0.779556	1	0.22448979591836735	0.15570934256055363
Ndufa7	Ndufa7	0.183505	1	0.6204081632653061	0.6401384083044983
Brk1	Brk1	0.206736	1	0.5428571428571428	0.5605536332179931
Hddc2	Hddc2	0.743595	1	0.21224489795918366	0.1453287197231834
Ccni	Ccni	0.493505	1	0.3673469387755102	0.3217993079584775
Tmem11	Tmem11	0.711877	1	0.23265306122448978	0.1695501730103806
Cyth3	Cyth3	0.681837	1	0.24081632653061225	0.17647058823529413
Sptan1	Sptan1	0.441599	1	0.37142857142857144	0.33217993079584773
Rps13	Rps13	0.0522429	1	0.9959183673469387	0.9965397923875432
Uba1	Uba1	0.346522	1	0.4204081632653061	0.370242
Cyba	Cyba	0.174967	1	0.7673469387755102	0.7681660899653979
H2-K1	H2-K1	0.100828	1	1	0.9965397923875432
Myb	Myb	0.571903	1	0.27346938775510204	0.2041522491349481
Gapvd1	Gapvd1	0.528189	1	0.2530612244897959	0.17993079584775087
Ftl1-ps1	Ftl1-ps1	0.844842	1	0.2	0.13494809688581316
Selenof	Selenof	0.202158	1	0.6448979591836734	0.629758
Snrpe	Snrpe	0.158726	1	0.8244897959183674	0.8131487889273357
Hmgb1	Hmgb1	0.132046	1	0.8530612244897959	0.8339100346020761
Prps1l3	Prps1l3	0.710153	1	0.22857142857142856	0.16262975778546712
Zmat5	Zmat5	0.62192	1	0.24489795918367346	0.18339100346020762
Hsp90b1	Hsp90b1	0.255352	1	0.6081632653061224	0.5778546712802768
Rps26	Rps26	0.0304258	1	0.9918367346938776	0.9965397923875432
Apex1	Apex1	0.421273	1	0.363265	0.3044982698961938
Rpl36a	Rpl36a	0.0615908	1	0.9918367346938776	0.9930795847750865
Tcf7	Tcf7	0.157918	1	0.710204	0.7577854671280276
Trbc1	Trbc1	0.423425	1	0.3551020408163265	0.2906574394463668
Noc3l	Noc3l	1.31625	1	0.1306122448979592	0.0622837
St13	St13	0.228109	1	0.5306122448979592	0.5432525951557093
P4hb	P4hb	0.288551	1	0.5183673469387755	0.4809688581314879
Rpn1	Rpn1	0.30934	1	0.4326530612244898	0.39100346020761245
Gdi2	Gdi2	0.16208	1	0.636735	0.6401384083044983
Lnpep	Lnpep	0.336732	1	0.4326530612244898	0.4013840830449827
Sec62	Sec62	0.239476	1	0.5714285714285714	0.5501730103806228
Elovl1	Elovl1	0.652609	1	0.20816326530612245	0.14186851211072665
Ccng1	Ccng1	0.494484	1	0.32653061224489793	0.2698961937716263
Oard1	Oard1	1.2576	1	0.14285714285714285	0.0795848
Ldhb	Ldhb	0.76764	1	0.21224489795918366	0.1522491349480969
BC029722	BC029722	0.676685	1	0.22448979591836735	0.16608996539792387
Timm8b	Timm8b	0.538624	1	0.2938775510204082	0.2491349480968858
Psmd14	Psmd14	0.435861	1	0.3510204081632653	0.3079584775086505
Zcchc6	Zcchc6	0.47206	1	0.2816326530612245	0.22491349480968859
Ndufb2	Ndufb2	0.287659	1	0.4775510204081633	0.4532871972318339
Smarcb1	Smarcb1	0.408497	1	0.32653061224489793	0.2560553633217993
Son	Son	0.0812575	1	0.8163265306122449	0.8512110726643599
Pex14	Pex14	0.893514	1	0.1673469387755102	0.10380622837370242
Hat1	Hat1	0.629162	1	0.24081632653061225	0.18685121107266436
Clic1	Clic1	0.15009	1	0.7755102040816326	0.7577854671280276
Usp38	Usp38	0.763141	1	0.19183673469387755	0.1314878892733564
Paip2	Paip2	0.224564	1	0.5306122448979592	0.5259515570934256
Pomp	Pomp	0.207365	1	0.5918367346938775	0.5778546712802768
Lims1	Lims1	0.708447	1	0.21224489795918366	0.15570934256055363
Elob	Elob	0.0788069	1	0.8448979591836735	0.8788927335640139
U2af1l4	U2af1l4	0.770941	1	0.19183673469387755	0.1314878892733564
Ssr3	Ssr3	0.402386	1	0.3510204081632653	0.3044982698961938
A630001G21Rik	A630001G21Rik	1.39948	1	0.11020408163265306	0.0449827
H2afj	H2afj	0.130416	1	0.7020408163265306	0.7197231833910035
Dbi	Dbi	0.479425	1	0.2897959183673469	0.23875432525951557
Lsm7	Lsm7	0.233048	1	0.5387755102040817	0.5259515570934256
Cblb	Cblb	0.57542	1	0.2979591836734694	0.2560553633217993
Lamtor2	Lamtor2	0.225698	1	0.5673469387755102	0.5570934256055363
Syngr2	Syngr2	0.654484	1	0.22448979591836735	0.1695501730103806
Eif5a	Eif5a	0.0853695	1	0.9020408163265307	0.9273356401384083
Ube2e1	Ube2e1	0.421261	1	0.3306122448979592	0.28027681660899656
Nop56	Nop56	0.392862	1	0.3795918367346939	0.33217993079584773
Tmed10	Tmed10	0.237793	1	0.5020408163265306	0.4740484429065744
Tecpr1	Tecpr1	0.421846	1	0.35918367346938773	0.3217993079584775
Gtpbp6	Gtpbp6	0.624898	1	0.19591836734693877	0.13494809688581316
Cct3	Cct3	0.254549	1	0.4897959183673469	0.47058823529411764
Hsd17b10	Hsd17b10	0.322249	1	0.3877551020408163	0.35294117647058826
Atf6b	Atf6b	0.629955	1	0.22857142857142856	0.17301038062283736
Preb	Preb	0.58891	1	0.24489795918367346	0.19377162629757785
Api5	Api5	0.476268	1	0.24897959183673468	0.1903114186851211
Ddx39b	Ddx39b	0.187565	1	0.6775510204081633	0.6539792387543253
Mrto4	Mrto4	0.343087	1	0.37551020408163266	0.3391003460207612
Plgrkt	Plgrkt	0.449806	1	0.34285714285714286	0.2975778546712803
Mbnl2	Mbnl2	0.511201	1	0.2897959183673469	0.25259515570934254
Armc10	Armc10	0.597672	1	0.22857142857142856	0.17647058823529413
Naca	Naca	0.0575407	1	0.9755102040816327	0.9757785467128027
Srfbp1	Srfbp1	0.716461	1	0.17959183673469387	0.12110726643598616
Gabarap	Gabarap	0.13669	1	0.6204081632653061	0.6505190311418685
Gimap6	Gimap6	0.16375	1	0.8448979591836735	0.8166089965397924
Baiap2	Baiap2	0.61493	1	0.2	0.14186851211072665
Gm8369	Gm8369	0.436744	1	0.3469387755102041	0.3217993079584775
mt-Nd6	mt-Nd6	0.416174	1	0.3142857142857143	0.2664359861591695
Arpc4	Arpc4	0.0899618	1	0.7428571428571429	0.7820069204152249
Zfp511	Zfp511	0.688902	1	0.19183673469387755	0.13494809688581316
Ikbke	Ikbke	0.423113	1	0.3224489795918367	0.28027681660899656
Hmgcs1	Hmgcs1	1.08038	1	0.13877551020408163	0.083045
Adsl	Adsl	0.41553	1	0.2979591836734694	0.2491349480968858
Vps29	Vps29	0.374724	1	0.3469387755102041	0.31141868512110726
Sdf2	Sdf2	0.474027	1	0.24897959183673468	0.19377162629757785
Nudcd3	Nudcd3	0.36045	1	0.39183673469387753	0.356401
Tnfrsf14	Tnfrsf14	0.334114	1	0.39183673469387753	0.356401
Tmed9	Tmed9	0.179608	1	0.5918367346938775	0.5986159169550173
Canx	Canx	0.184032	1	0.5346938775510204	0.5121107266435986
Arf4	Arf4	0.238991	1	0.49387755102040815	0.47750865051903113
Mrps10	Mrps10	0.546442	1	0.22448979591836735	0.1695501730103806
Eif1ad	Eif1ad	0.517915	1	0.24081632653061225	0.18685121107266436
Polr2d	Polr2d	0.457087	1	0.2530612244897959	0.20069204152249134
Rassf5	Rassf5	0.219939	1	0.5061224489795918	0.49480968858131485
Ptpn18	Ptpn18	0.090429	1	0.8163265306122449	0.8200692041522492
Irf2	Irf2	0.250569	1	0.5020408163265306	0.4809688581314879
Mrpl15	Mrpl15	0.396788	1	0.3142857142857143	0.2698961937716263
Bap1	Bap1	0.637162	1	0.1836734693877551	0.12802768166089964
Cct4	Cct4	0.180874	1	0.5795918367346938	0.5778546712802768
Gm20696	Gm20696	0.798226	1	0.1510204081632653	0.0934256
Slc9b2	Slc9b2	3.66951	1	0.0653061	0.00692042
AC149090.1	AC149090.1	0.94302	1	0.15510204081632653	0.10380622837370242
Cyp51	Cyp51	1.20199	1	0.11836734693877551	0.0622837
Rnft1	Rnft1	0.856663	1	0.15918367346938775	0.10726643598615918
Ak2	Ak2	0.221861	1	0.4489795918367347	0.4117647058823529
Erbin	Erbin	0.510397	1	0.2571428571428571	0.21107266435986158
Atp5b	Atp5b	0.0965826	1	0.8244897959183674	0.8339100346020761
Prkcsh	Prkcsh	0.459048	1	0.2816326530612245	0.23875432525951557
Tufm	Tufm	0.414697	1	0.3142857142857143	0.2837370242214533
Slf2	Slf2	1.13201	1	0.12653061224489795	0.0726644
Rpa2	Rpa2	0.666781	1	0.19183673469387755	0.14186851211072665
Rrs1	Rrs1	0.481317	1	0.24081632653061225	0.18685121107266436
Taf1d	Taf1d	0.261166	1	0.5020408163265306	0.4602076124567474
Atp5o-1	Atp5o-1	0.0883704	1	0.689796	0.7162629757785467
C2cd5	C2cd5	0.644758	1	0.2163265306122449	0.1695501730103806
2310039H08Rik	2310039H08Rik	0.629126	1	0.19183673469387755	0.1384083044982699
Sfi1	Sfi1	0.758082	1	0.17959183673469387	0.1314878892733564
D10Wsu102e	D10Wsu102e	0.806538	1	0.17142857142857143	0.12110726643598616
St6galnac3	St6galnac3	1.55043	1	0.0938776	0.0380623
mt-Nd5	mt-Nd5	0.129378	1	0.8857142857142857	0.8754325259515571
4921524J17Rik	4921524J17Rik	0.582825	1	0.23265306122448978	0.1903114186851211
Zfp512	Zfp512	0.814226	1	0.1673469387755102	0.11764705882352941
Bnip1	Bnip1	1.6177	1	0.0897959	0.0346021
Smc4	Smc4	0.209797	1	0.6489795918367347	0.657439
Snrpd1	Snrpd1	0.228538	1	0.4857142857142857	0.47058823529411764
Hnrnpr	Hnrnpr	0.292576	1	0.43673469387755104	0.4117647058823529
Uspl1	Uspl1	0.721664	1	0.15510204081632653	0.10034602076124567
Gm42722	Gm42722	1.31775	1	0.0938776	0.0380623
A630023P12Rik	A630023P12Rik	1.12538	1	0.11020408163265306	0.0553633
Srgn	Srgn	0.187171	1	0.6612244897959184	0.657439
Inpp5b	Inpp5b	0.612507	1	0.21224489795918366	0.1695501730103806
Lmbr1l	Lmbr1l	0.474136	1	0.22857142857142856	0.17647058823529413
Tardbp	Tardbp	0.398776	1	0.34285714285714286	0.314879
Pebp1	Pebp1	0.13723	1	0.6408163265306123	0.643599
Mapre1	Mapre1	0.180463	1	0.5387755102040817	0.5432525951557093
Minos1	Minos1	0.214854	1	0.5265306122448979	0.4982698961937716
Tars2	Tars2	1.06678	1	0.11836734693877551	0.0657439
Rpl9-ps6	Rpl9-ps6	0.0179021	1	0.9918367346938776	1
Foxp1	Foxp1	0.0860368	1	0.7183673469387755	0.7716262975778547
Itga4	Itga4	0.47994	1	0.27346938775510204	0.23529411764705882
Comt	Comt	0.827621	1	0.15510204081632653	0.10380622837370242
Sigmar1	Sigmar1	0.593532	1	0.1836734693877551	0.1314878892733564
Tuba1c	Tuba1c	0.369623	1	0.3510204081632653	0.32525951557093424
Bptf	Bptf	0.390204	1	0.32653061224489793	0.28719723183391005
Itm2b	Itm2b	0.0813785	1	0.9183673469387755	0.9307958477508651
Snw1	Snw1	0.243964	1	0.42448979591836733	0.41522491349480967
Lage3	Lage3	0.50745	1	0.24897959183673468	0.21107266435986158
Nop10	Nop10	0.172229	1	0.7428571428571429	0.7093425605536332
Adamts6	Adamts6	1.70186	1	0.0816327	0.0276817
Cox7a2	Cox7a2	0.111775	1	0.7020408163265306	0.7162629757785467
Mrfap1	Mrfap1	0.191683	1	0.5265306122448979	0.5155709342560554
Nptn	Nptn	0.541142	1	0.22448979591836735	0.17993079584775087
Srsf10	Srsf10	0.259838	1	0.5020408163265306	0.4809688581314879
Cd27	Cd27	0.129717	1	0.7142857142857143	0.7162629757785467
Gps2	Gps2	0.317626	1	0.3673469387755102	0.3494809688581315
Ms4a4b	Ms4a4b	0.111947	1	0.9306122448979591	0.9273356401384083
Uimc1	Uimc1	0.569499	1	0.20816326530612245	0.16262975778546712
Mri1	Mri1	0.608647	1	0.17551020408163265	0.1245674740484429
Cd320	Cd320	1.10524	1	0.12244897959183673	0.0726644
Elmo1	Elmo1	0.273738	1	0.4	0.356401
Arfgap1	Arfgap1	0.778615	1	0.1673469387755102	0.12110726643598616
Tbrg1	Tbrg1	0.410974	1	0.3224489795918367	0.28719723183391005
Rabgap1l	Rabgap1l	0.458241	1	0.24897959183673468	0.20069204152249134
Ppp1r12a	Ppp1r12a	0.320812	1	0.39591836734693875	0.370242
Gadd45g	Gadd45g	0.710583	1	0.1346938775510204	0.0795848
Atp2b1	Atp2b1	0.472622	1	0.2693877551020408	0.23183391003460208
Med15	Med15	0.45216	1	0.24081632653061225	0.19377162629757785
Mmd	Mmd	1.20819	1	0.10612244897959183	0.0553633
Slmap	Slmap	0.579736	1	0.19183673469387755	0.14186851211072665
Akr1b3	Akr1b3	0.143178	1	0.5428571428571428	0.5397923875432526
Atxn10	Atxn10	0.231332	1	0.44081632653061226	0.4290657439446367
4932438A13Rik	4932438A13Rik	0.332671	1	0.3142857142857143	0.28027681660899656
Hmg20b	Hmg20b	0.624346	1	0.20816326530612245	0.1695501730103806
Eif3g	Eif3g	0.265399	1	0.37142857142857144	0.3356401384083045
Stat5a	Stat5a	0.395486	1	0.27346938775510204	0.22145328719723184
Tuba1a	Tuba1a	0.432311	1	0.2693877551020408	0.22837370242214533
Nxf1	Nxf1	0.199789	1	0.44081632653061226	0.42560553633217996
Cln3	Cln3	1.41248	1	0.0979592	0.0484429
Dennd6b	Dennd6b	1.21069	1	0.0897959	0.0380623
Cd4	Cd4	0.130118	1	0.636735	0.643599
Cox6b1	Cox6b1	0.0308333	1	0.7918367346938775	0.8235294117647058
Bcl6	Bcl6	1.53619	1	0.0816327	0.031141868512110725
Usp9x	Usp9x	0.493907	1	0.2530612244897959	0.22145328719723184
Tcerg1	Tcerg1	0.31424	1	0.3469387755102041	0.31141868512110726
Aph1a	Aph1a	0.389905	1	0.27346938775510204	0.22837370242214533
Sf3b6	Sf3b6	0.102926	1	0.6081632653061224	0.643599
Msmo1	Msmo1	1.04115	1	0.12244897959183673	0.0761246
Pwp1	Pwp1	0.503249	1	0.23265306122448978	0.1972318339100346
Cpsf2	Cpsf2	0.613146	1	0.1836734693877551	0.1384083044982699
BC003965	BC003965	0.364178	1	0.27346938775510204	0.22837370242214533
Sar1a	Sar1a	0.341249	1	0.3142857142857143	0.2698961937716263
Gimap3	Gimap3	0.0445184	1	0.8163265306122449	0.8477508650519031
Atg12	Atg12	0.576284	1	0.1510204081632653	0.10034602076124567
Gpatch2l	Gpatch2l	1.11038	1	0.11020408163265306	0.0622837
Glrx3	Glrx3	0.214317	1	0.46530612244897956	0.44982698961937717
Aig1	Aig1	1.44088	1	0.0897959	0.0415225
Eif1ax	Eif1ax	0.256463	1	0.4122448979591837	0.3771626297577855
Arfrp1	Arfrp1	0.297693	1	0.3306122448979592	0.30103806228373703
Ube2b	Ube2b	0.167517	1	0.563265	0.5570934256055363
Tmco6	Tmco6	1.71189	1	0.0857143	0.0380623
Tnfrsf4	Tnfrsf4	0.542155	1	0.23265306122448978	0.19377162629757785
Grpel1	Grpel1	0.265423	1	0.3877551020408163	0.3737024221453287
St6gal1	St6gal1	0.425289	1	0.27346938775510204	0.23529411764705882
Rsbn1l	Rsbn1l	0.374205	1	0.3142857142857143	0.28027681660899656
Itgb1bp1	Itgb1bp1	0.438653	1	0.24897959183673468	0.21453287197231835
H2-M3	H2-M3	0.538749	1	0.18775510204081633	0.14186851211072665
Spcs2	Spcs2	0.106063	1	0.6163265306122448	0.6366782006920415
Rbbp5	Rbbp5	1.16748	1	0.0938776	0.0449827
Lamtor1	Lamtor1	0.297224	1	0.3469387755102041	0.3217993079584775
Mier1	Mier1	0.349675	1	0.3183673469387755	0.28027681660899656
Kpna2	Kpna2	0.615049	1	0.15510204081632653	0.10726643598615918
Ssr4	Ssr4	0.149631	1	0.6448979591836734	0.6193771626297578
Ap2s1	Ap2s1	0.256623	1	0.363265	0.3356401384083045
Taf15	Taf15	0.255861	1	0.4122448979591837	0.4083044982698962
Gm28053	Gm28053	0.892285	1	0.11428571428571428	0.0657439
Skp1a	Skp1a	0.115158	1	0.7755102040816326	0.7647058823529411
Suv39h1	Suv39h1	0.929392	1	0.0979592	0.0484429
Rmnd5b	Rmnd5b	0.463018	1	0.22040816326530613	0.17993079584775087
Nedd8	Nedd8	0.119711	1	0.6408163265306123	0.6401384083044983
Sdcbp	Sdcbp	0.188176	1	0.5387755102040817	0.5294117647058824
Arl14ep	Arl14ep	1.73277	1	0.0693878	0.020761245674740483
Ywhae	Ywhae	0.132777	1	0.5265306122448979	0.5501730103806228
March7	March7	0.285345	1	0.3142857142857143	0.27335640138408307
Psmg4	Psmg4	0.312996	1	0.32653061224489793	0.2975778546712803
Mrrf	Mrrf	0.584825	1	0.17142857142857143	0.12802768166089964
Dph2	Dph2	1.19481	1	0.0897959	0.0415225
Hnrnpm	Hnrnpm	0.166152	1	0.49387755102040815	0.4740484429065744
Fam173a	Fam173a	0.326231	1	0.3183673469387755	0.2837370242214533
Gnl2	Gnl2	0.372334	1	0.24489795918367346	0.20069204152249134
Armcx3	Armcx3	1.12871	1	0.0897959	0.0415225
Hexb	Hexb	0.717667	1	0.16326530612244897	0.12110726643598616
Ncl	Ncl	0.112587	1	0.7795918367346939	0.7923875432525952
Vamp5	Vamp5	0.977549	1	0.11428571428571428	0.0692042
Tmem50a	Tmem50a	0.155929	1	0.6775510204081633	0.6816608996539792
Dynlrb1	Dynlrb1	0.263108	1	0.363265	0.32525951557093424
Rasl11b	Rasl11b	0.818849	1	0.1346938775510204	0.0899654
Srp68	Srp68	0.52507	1	0.19591836734693877	0.15570934256055363
Acp5	Acp5	0.321023	1	0.3551020408163265	0.3391003460207612
Kptn	Kptn	0.942758	1	0.10204081632653061	0.0553633
Mdh2	Mdh2	0.0778248	1	0.7224489795918367	0.740484
Rrp1	Rrp1	0.158951	1	0.563265	0.5709342560553633
Mcee	Mcee	0.799564	1	0.1346938775510204	0.0899654
Prpf6	Prpf6	0.39478	1	0.2530612244897959	0.21107266435986158
Nod1	Nod1	1.58908	1	0.077551	0.031141868512110725
Cldn10	Cldn10	2.74535	1	0.0571429	0.010380622837370242
Mrpl30	Mrpl30	0.17449	1	0.5306122448979592	0.5224913494809689
Tspan14	Tspan14	0.460562	1	0.2163265306122449	0.17993079584775087
Rasgrp1	Rasgrp1	0.197738	1	0.5306122448979592	0.5501730103806228
Rasa1	Rasa1	0.532938	1	0.17551020408163265	0.1314878892733564
Tbc1d5	Tbc1d5	1.19667	1	0.0816327	0.0346021
Fam160b2	Fam160b2	1.48991	1	0.077551	0.031141868512110725
Smarce1	Smarce1	0.352777	1	0.30612244897959184	0.2768166089965398
Lyrm2	Lyrm2	0.393016	1	0.20816326530612245	0.16262975778546712
Hnrnpa1	Hnrnpa1	0.143294	1	0.7428571428571429	0.712803
Fto	Fto	0.684371	1	0.1510204081632653	0.10726643598615918
Cfap97	Cfap97	0.75957	1	0.11836734693877551	0.0726644
Ccnt2	Ccnt2	0.447238	1	0.22448979591836735	0.18685121107266436
Rgs16	Rgs16	1.66089	1	0.0734694	0.0276817
Atp6v1f	Atp6v1f	0.142448	1	0.6571428571428571	0.6401384083044983
Eprs	Eprs	0.253477	1	0.3836734693877551	0.3771626297577855
Bid	Bid	1.13304	1	0.0938776	0.0484429
Erp44	Erp44	0.326888	1	0.2816326530612245	0.24567474048442905
Rpp21	Rpp21	0.227467	1	0.3551020408163265	0.31833910034602075
Fbxo3	Fbxo3	0.421475	1	0.1836734693877551	0.13494809688581316
Hsdl1	Hsdl1	0.524952	1	0.21224489795918366	0.17993079584775087
Oaz1	Oaz1	-0.0289723	1	0.963265	0.986159
Gtf2h3	Gtf2h3	1.09767	1	0.10612244897959183	0.0622837
Srsf3	Srsf3	0.11595	1	0.6571428571428571	0.6678200692041523
Dnajb6	Dnajb6	0.249143	1	0.4	0.4013840830449827
Rsrp1	Rsrp1	0.140904	1	0.6530612244897959	0.6332179930795848
Gnpda1	Gnpda1	0.8327	1	0.11428571428571428	0.0692042
Usp36	Usp36	0.580375	1	0.2	0.16262975778546712
eGFP	eGFP	0.23795	1	0.4816326530612245	0.4429065743944637
Rpl29	Rpl29	-0.0109421	1	0.8163265306122449	0.8719723183391004
AC125141.3	AC125141.3	1.32892	1	0.0734694	0.0276817
Hacd2	Hacd2	0.827661	1	0.12653061224489795	0.083045
Tmbim6	Tmbim6	0.0688319	1	0.7673469387755102	0.7993079584775087
Lnpk	Lnpk	0.911421	1	0.11020408163265306	0.0657439
Gpbp1l1	Gpbp1l1	0.372888	1	0.24081632653061225	0.20069204152249134
Anapc11	Anapc11	0.298906	1	0.32653061224489793	0.31141868512110726
Exosc8	Exosc8	0.318808	1	0.31020408163265306	0.2698961937716263
Rpl15	Rpl15	-0.00770141	1	0.9918367346938776	1
Pigk	Pigk	0.612933	1	0.16326530612244897	0.1245674740484429
Trmt1l	Trmt1l	0.520757	1	0.18775510204081633	0.14878892733564014
Trir	Trir	0.0577905	1	0.5673469387755102	0.6228373702422145
Nipal1	Nipal1	0.921375	1	0.10612244897959183	0.0622837
Zdhhc9	Zdhhc9	1.02379	1	0.10204081632653061	0.058823529411764705
H13	H13	0.185321	1	0.45714285714285713	0.44982698961937717
Esf1	Esf1	0.357252	1	0.2857142857142857	0.25951557093425603
Selenoi	Selenoi	0.887299	1	0.11836734693877551	0.0761246
Prkcd	Prkcd	0.507145	1	0.1673469387755102	0.1245674740484429
Borcs7	Borcs7	0.687349	1	0.11428571428571428	0.0692042
Pdzd11	Pdzd11	0.74874	1	0.1469387755102041	0.10726643598615918
Ssr2	Ssr2	0.208192	1	0.40816326530612246	0.41522491349480967
S100a11	S100a11	0.530818	1	0.17142857142857143	0.12802768166089964
Rsrc2	Rsrc2	0.222044	1	0.3795918367346939	0.35294117647058826
Dnlz	Dnlz	0.524653	1	0.16326530612244897	0.12110726643598616
Ntn4	Ntn4	1.69925	1	0.0653061	0.020761245674740483
Nr2c2	Nr2c2	0.789649	1	0.11020408163265306	0.0657439
2010107E04Rik	2010107E04Rik	0.109833	1	0.8204081632653061	0.8166089965397924
Brpf1	Brpf1	1.31671	1	0.0816327	0.0380623
Dgkz	Dgkz	0.387736	1	0.2979591836734694	0.2698961937716263
Taz	Taz	0.491543	1	0.23265306122448978	0.2041522491349481
Sfmbt2	Sfmbt2	1.40694	1	0.0653061	0.020761245674740483
Ap3b1	Ap3b1	0.345232	1	0.2693877551020408	0.23529411764705882
Lrmp	Lrmp	0.465391	1	0.20816326530612245	0.17301038062283736
Nup98	Nup98	0.648597	1	0.14285714285714285	0.10034602076124567
Nme3	Nme3	0.548139	1	0.17959183673469387	0.14186851211072665
Peak1	Peak1	0.909143	1	0.10204081632653061	0.058823529411764705
Cox5b	Cox5b	0.0309596	1	0.7795918367346939	0.8096885813148789
Sptlc1	Sptlc1	0.481164	1	0.17551020408163265	0.13494809688581316
Ccdc82	Ccdc82	0.60517	1	0.15510204081632653	0.11418685121107267
Nhp2	Nhp2	0.275952	1	0.4163265306122449	0.39100346020761245
Aagab	Aagab	0.926237	1	0.12244897959183673	0.083045
Eef1d	Eef1d	0.0919815	1	0.7959183673469388	0.7958477508650519
2510046G10Rik	2510046G10Rik	1.40568	1	0.077551	0.0346021
Decr1	Decr1	1.3456	1	0.077551	0.0346021
Vps45	Vps45	1.31442	1	0.077551	0.0346021
Dhps	Dhps	0.322434	1	0.3020408163265306	0.2664359861591695
Tinf2	Tinf2	0.669579	1	0.1469387755102041	0.10726643598615918
Ctu2	Ctu2	0.461932	1	0.22448979591836735	0.19377162629757785
Cxcr5	Cxcr5	1.33972	1	0.077551	0.0346021
Clcc1	Clcc1	0.708434	1	0.12244897959183673	0.0795848
Efcab14	Efcab14	0.490281	1	0.1510204081632653	0.10726643598615918
Pglyrp1	Pglyrp1	1.52078	1	0.0734694	0.031141868512110725
Nipsnap2	Nipsnap2	0.451255	1	0.2	0.15916955017301038
Cdk12	Cdk12	0.788002	1	0.12653061224489795	0.0865052
Puf60	Puf60	0.16683	1	0.5551020408163265	0.5640138408304498
Ldlr	Ldlr	2.7498	1	0.053061224489795916	0.010380622837370242
Slc25a5	Slc25a5	-0.0185376	1	0.8122448979591836	0.8650519031141869
Parn	Parn	0.879319	1	0.11020408163265306	0.0692042
Mrpl36	Mrpl36	0.359268	1	0.2816326530612245	0.25259515570934254
2700038G22Rik	2700038G22Rik	0.578134	1	0.12653061224489795	0.083045
Macf1	Macf1	0.192258	1	0.44081632653061226	0.4117647058823529
Patl1	Patl1	1.05563	1	0.0938776	0.0519031
Mrps18b	Mrps18b	0.426443	1	0.19183673469387755	0.1522491349480969
Elp4	Elp4	0.972851	1	0.0816327	0.0380623
Sfpq	Sfpq	0.130733	1	0.6040816326530613	0.6089965397923875
Crebrf	Crebrf	0.527242	1	0.16326530612244897	0.1245674740484429
Phb	Phb	0.207352	1	0.43673469387755104	0.4186851211072664
Arhgap45	Arhgap45	0.00261883	1	0.8367346938775511	0.8823529411764706
Emg1	Emg1	0.100313	1	0.6244897959183674	0.6332179930795848
5730480H06Rik	5730480H06Rik	1.07515	1	0.077551	0.0346021
Zfp280c	Zfp280c	1.24863	1	0.0734694	0.031141868512110725
Tgs1	Tgs1	0.401952	1	0.23673469387755103	0.20761245674740483
Haus2	Haus2	1.27967	1	0.0734694	0.031141868512110725
Slc44a2	Slc44a2	0.141148	1	0.5224489795918368	0.5363321799307958
Exoc6b	Exoc6b	0.942975	1	0.0938776	0.0519031
Fis1	Fis1	0.0880909	1	0.6653061224489796	0.7024221453287197
Tars	Tars	0.295571	1	0.24489795918367346	0.2041522491349481
Sugp1	Sugp1	0.508388	1	0.19183673469387755	0.15570934256055363
Tpra1	Tpra1	0.569808	1	0.1469387755102041	0.10726643598615918
Psma7	Psma7	0.0880447	1	0.6938775510204082	0.7058823529411765
Ecm1	Ecm1	0.474544	1	0.20816326530612245	0.17647058823529413
Gabrr2	Gabrr2	0.691184	1	0.11428571428571428	0.0726644
Alcam	Alcam	2.91667	1	0.0489796	0.00692042
Gimap7	Gimap7	0.16471	1	0.43673469387755104	0.4013840830449827
Zfp65	Zfp65	1.43446	1	0.0693878	0.0276817
Cbx1	Cbx1	0.19181	1	0.4204081632653061	0.3944636678200692
Smc3	Smc3	0.307412	1	0.2816326530612245	0.2491349480968858
Bcas2	Bcas2	0.188774	1	0.5020408163265306	0.47750865051903113
Gpaa1	Gpaa1	1.1639	1	0.0857143	0.0449827
Cd160	Cd160	1.14046	1	0.0734694	0.031141868512110725
Enoph1	Enoph1	0.668827	1	0.11836734693877551	0.0761246
Myo1g	Myo1g	0.276257	1	0.2979591836734694	0.27335640138408307
Taf8	Taf8	0.805157	1	0.11836734693877551	0.0795848
Rab10os	Rab10os	0.419401	1	0.21224489795918366	0.17647058823529413
Zfp942	Zfp942	1.9219	1	0.061224489795918366	0.020761245674740483
Dhx57	Dhx57	1.86751	1	0.061224489795918366	0.020761245674740483
Recql	Recql	0.517422	1	0.1673469387755102	0.12802768166089964
Sptlc2	Sptlc2	0.460815	1	0.18775510204081633	0.1522491349480969
Acad9	Acad9	0.995878	1	0.0857143	0.0449827
Thoc6	Thoc6	0.983508	1	0.0979592	0.058823529411764705
Srp19	Srp19	0.223608	1	0.3877551020408163	0.36678200692041524
Smarcc2	Smarcc2	0.470583	1	0.19591836734693877	0.16262975778546712
Eefsec	Eefsec	0.363051	1	0.2571428571428571	0.23183391003460208
Ggta1	Ggta1	0.974609	1	0.0979592	0.058823529411764705
Lcp1	Lcp1	0.060854	1	0.8326530612244898	0.8442906574394463
Stk4	Stk4	0.206063	1	0.4489795918367347	0.43944636678200694
Manba	Manba	1.235	1	0.0653061	0.0242215
Fam136a	Fam136a	0.525027	1	0.19183673469387755	0.15916955017301038
Trpm7	Trpm7	0.303588	1	0.2857142857142857	0.2560553633217993
Serinc1	Serinc1	0.452803	1	0.18775510204081633	0.14878892733564014
Rnf135	Rnf135	1.59893	1	0.061224489795918366	0.020761245674740483
Idh3g	Idh3g	0.377681	1	0.23673469387755103	0.20761245674740483
Lmbrd1	Lmbrd1	0.5966	1	0.16326530612244897	0.12802768166089964
Iqce	Iqce	2.03386	1	0.0571429	0.017301
Polb	Polb	0.547516	1	0.1673469387755102	0.13494809688581316
Ap1ar	Ap1ar	1.96785	1	0.0571429	0.017301
Acss2	Acss2	1.40502	1	0.061224489795918366	0.020761245674740483
Fam45a	Fam45a	0.645008	1	0.12244897959183673	0.083045
Wdfy1	Wdfy1	0.661376	1	0.1346938775510204	0.0968858
Rexo1	Rexo1	0.479174	1	0.16326530612244897	0.1245674740484429
Ube2g1	Ube2g1	0.364532	1	0.24489795918367346	0.21453287197231835
Tkt	Tkt	0.157087	1	0.5020408163265306	0.4809688581314879
Hspa1b	Hspa1b	1.64908	1	0.0693878	0.031141868512110725
Tmc8	Tmc8	0.441326	1	0.20816326530612245	0.17647058823529413
Ndufs6	Ndufs6	0.224773	1	0.37142857142857144	0.36678200692041524
Gmip	Gmip	0.271194	1	0.2816326530612245	0.2560553633217993
Dapk3	Dapk3	0.407005	1	0.23673469387755103	0.20761245674740483
Emsy	Emsy	0.743217	1	0.1346938775510204	0.10034602076124567
Thoc7	Thoc7	0.168162	1	0.47346938775510206	0.4602076124567474
Mkrn1	Mkrn1	0.220698	1	0.363265	0.32872
Apmap	Apmap	0.939348	1	0.10204081632653061	0.0657439
Swt1	Swt1	0.32897	1	0.22857142857142856	0.1903114186851211
Tasp1	Tasp1	0.747443	1	0.1306122448979592	0.0968858
Ugdh	Ugdh	0.717696	1	0.11428571428571428	0.0761246
Zfp35	Zfp35	1.38385	1	0.0693878	0.031141868512110725
Hsf1	Hsf1	0.364428	1	0.20816326530612245	0.1695501730103806
Fuz	Fuz	1.4106	1	0.0693878	0.031141868512110725
Rin3	Rin3	0.493055	1	0.17959183673469387	0.14878892733564014
Sf3b1	Sf3b1	0.000759736	1	0.7591836734693878	0.8062283737024222
Smndc1	Smndc1	0.16815	1	0.4448979591836735	0.4359861591695502
Aim2	Aim2	0.587776	1	0.14285714285714285	0.10726643598615918
Zdhhc5	Zdhhc5	2.45071	1	0.0489796	0.010380622837370242
Hax1	Hax1	0.38029	1	0.21224489795918366	0.17993079584775087
Sh2d1a	Sh2d1a	0.351288	1	0.27755102040816326	0.25259515570934254
Mmadhc	Mmadhc	0.594554	1	0.14285714285714285	0.10726643598615918
Ube2d3	Ube2d3	0.0466012	1	0.8571428571428571	0.8788927335640139
Scp2	Scp2	0.104286	1	0.5959183673469388	0.5882352941176471
Bop1	Bop1	0.351062	1	0.22040816326530613	0.18685121107266436
Mrpl44	Mrpl44	0.719948	1	0.12244897959183673	0.0865052
Rictor	Rictor	0.444433	1	0.20816326530612245	0.17993079584775087
Eif2b2	Eif2b2	0.303853	1	0.24897959183673468	0.21453287197231835
Wdr83os	Wdr83os	0.121049	1	0.49387755102040815	0.5155709342560554
Atg14	Atg14	1.03165	1	0.0734694	0.0346021
Nol11	Nol11	0.35522	1	0.24081632653061225	0.20761245674740483
Sigirr	Sigirr	0.49409	1	0.17959183673469387	0.14878892733564014
Alkbh6	Alkbh6	0.418246	1	0.16326530612244897	0.1245674740484429
Khdrbs3	Khdrbs3	2.86214	1	0.044897959183673466	0.00692042
Mrpl51	Mrpl51	0.361128	1	0.24897959183673468	0.22837370242214533
Rer1	Rer1	0.189185	1	0.4204081632653061	0.42560553633217996
B3galt4	B3galt4	0.68613	1	0.12244897959183673	0.0865052
Atp9b	Atp9b	0.377445	1	0.23265306122448978	0.20761245674740483
Ubr5	Ubr5	0.490331	1	0.12244897959183673	0.083045
Nhlrc3	Nhlrc3	1.36013	1	0.0653061	0.0276817
Zfp931	Zfp931	1.03704	1	0.0816327	0.0449827
Fermt3	Fermt3	0.174491	1	0.46122448979591835	0.4463667820069204
Mysm1	Mysm1	0.402304	1	0.22040816326530613	0.19377162629757785
Ciz1	Ciz1	0.697656	1	0.12653061224489795	0.0934256
Kidins220	Kidins220	0.847531	1	0.10204081632653061	0.0657439
Akap8	Akap8	0.379841	1	0.2612244897959184	0.23875432525951557
Mrps31	Mrps31	0.720342	1	0.11836734693877551	0.083045
Utp14a	Utp14a	0.288056	1	0.2612244897959184	0.23183391003460208
Mrpl12	Mrpl12	0.183374	1	0.4	0.38408304498269896
Ing5	Ing5	0.679965	1	0.12653061224489795	0.0934256
Prmt5	Prmt5	0.475413	1	0.1469387755102041	0.11072664359861592
Mettl25	Mettl25	0.703963	1	0.10612244897959183	0.0692042
Rpl7	Rpl7	0.0111751	1	0.9959183673469387	0.9965397923875432
Gm32856	Gm32856	1.52145	1	0.061224489795918366	0.0242215
Matr3	Matr3	0.0717354	1	0.5714285714285714	0.6020761245674741
Plcb2	Plcb2	0.573678	1	0.11428571428571428	0.0761246
Tomm6	Tomm6	0.697633	1	0.14285714285714285	0.11418685121107267
2310001H17Rik	2310001H17Rik	0.259484	1	0.2897959183673469	0.2629757785467128
Hpcal1	Hpcal1	0.393107	1	0.23673469387755103	0.21453287197231835
Ndufa1	Ndufa1	0.140291	1	0.6163265306122448	0.5986159169550173
Fam96b	Fam96b	0.236544	1	0.3469387755102041	0.3356401384083045
Plcxd2	Plcxd2	0.376099	1	0.19591836734693877	0.16262975778546712
Nmt2	Nmt2	0.549715	1	0.11428571428571428	0.0761246
Gak	Gak	0.51342	1	0.16326530612244897	0.1314878892733564
Pold4	Pold4	0.378588	1	0.2693877551020408	0.25259515570934254
Pdrg1	Pdrg1	0.245997	1	0.3224489795918367	0.29411764705882354
Maml2	Maml2	0.993633	1	0.0938776	0.058823529411764705
Dnah8	Dnah8	0.23933	1	0.3224489795918367	0.2975778546712803
Sfswap	Sfswap	0.437066	1	0.2	0.1695501730103806
Exosc10	Exosc10	0.368634	1	0.23673469387755103	0.21453287197231835
Atp6v1g1	Atp6v1g1	0.160038	1	0.46530612244897956	0.4602076124567474
Acbd3	Acbd3	1.25542	1	0.061224489795918366	0.0242215
Acyp1	Acyp1	0.352166	1	0.2163265306122449	0.18685121107266436
Fam169b	Fam169b	0.354856	1	0.23673469387755103	0.21107266435986158
Rpl4	Rpl4	0.0316436	1	0.9591836734693877	0.9653979238754326
Pttg1	Pttg1	1.27917	1	0.0734694	0.0380623
Thumpd3	Thumpd3	0.417877	1	0.18775510204081633	0.15570934256055363
Aptx	Aptx	0.862606	1	0.0938776	0.058823529411764705
Celf2	Celf2	0.148862	1	0.5061224489795918	0.5086505190311419
Gsdmd	Gsdmd	0.475872	1	0.1673469387755102	0.13494809688581316
Nolc1	Nolc1	0.27591	1	0.3346938775510204	0.32872
Sec61g	Sec61g	0.030324	1	0.746939	0.7785467128027682
Zbtb21	Zbtb21	1.33747	1	0.0571429	0.020761245674740483
Prpf19	Prpf19	0.186611	1	0.37142857142857144	0.35294117647058826
Mospd3	Mospd3	0.390746	1	0.22448979591836735	0.1972318339100346
Alyref2	Alyref2	1.13152	1	0.0734694	0.0380623
Yipf3	Yipf3	0.264047	1	0.2530612244897959	0.22145328719723184
Dnajc5	Dnajc5	0.253102	1	0.3346938775510204	0.31833910034602075
Ahi1	Ahi1	0.703543	1	0.11020408163265306	0.0761246
Top3b	Top3b	0.619536	1	0.12653061224489795	0.0934256
Irf3	Irf3	0.303602	1	0.2693877551020408	0.2491349480968858
Sp1	Sp1	0.502764	1	0.1346938775510204	0.10034602076124567
Atp5e	Atp5e	0.0103057	1	0.9346938775510204	0.9550173010380623
Fam26f	Fam26f	0.714813	1	0.10612244897959183	0.0726644
Sh3bp2	Sh3bp2	1.01188	1	0.0857143	0.0519031
Phyh	Phyh	0.276373	1	0.2816326530612245	0.25951557093425603
Atp5l	Atp5l	0.0231071	1	0.7918367346938775	0.8269896193771626
Fabp5	Fabp5	0.370318	1	0.17142857142857143	0.1384083044982699
B9d2	B9d2	0.679174	1	0.11020408163265306	0.0761246
3830406C13Rik	3830406C13Rik	0.438718	1	0.21224489795918366	0.19377162629757785
Reep4	Reep4	0.55134	1	0.1510204081632653	0.12110726643598616
Zbtb43	Zbtb43	1.08756	1	0.0693878	0.0346021
Fbxo8	Fbxo8	1.37262	1	0.0653061	0.031141868512110725
Trpm1	Trpm1	1.4077	1	0.0653061	0.031141868512110725
Irf2bp2	Irf2bp2	0.504182	1	0.11428571428571428	0.0795848
Ppp6r3	Ppp6r3	0.524571	1	0.15510204081632653	0.1245674740484429
Sept11	Sept11	0.489631	1	0.1346938775510204	0.10034602076124567
Brwd3	Brwd3	1.04053	1	0.0816327	0.0484429
Rhbdd1	Rhbdd1	1.04841	1	0.0693878	0.0346021
Cinp	Cinp	0.500224	1	0.1306122448979592	0.0968858
Cenpj	Cenpj	1.30275	1	0.0653061	0.031141868512110725
Katnbl1	Katnbl1	0.583666	1	0.11428571428571428	0.0795848
Msn	Msn	0.00091153	1	0.8653061224489796	0.9065743944636678
Eif3l	Eif3l	0.183265	1	0.40408163265306124	0.4083044982698962
9130401M01Rik	9130401M01Rik	0.278689	1	0.24081632653061225	0.21107266435986158
Nbeal1	Nbeal1	1.30452	1	0.0653061	0.031141868512110725
Zhx1	Zhx1	0.544242	1	0.13877551020408163	0.10726643598615918
Ifrd2	Ifrd2	0.37175	1	0.17959183673469387	0.1453287197231834
Mdh1	Mdh1	0.0638875	1	0.563265	0.5813148788927336
Thumpd1	Thumpd1	0.228435	1	0.2612244897959184	0.22491349480968859
Psmb5	Psmb5	0.081791	1	0.5591836734693878	0.5743944636678201
Pgam1	Pgam1	0.143446	1	0.4775510204081633	0.45674740484429066
Elp5	Elp5	0.349136	1	0.22040816326530613	0.19377162629757785
Fam168a	Fam168a	0.431029	1	0.19591836734693877	0.1695501730103806
Rps12	Rps12	0.0146956	1	0.9795918367346939	0.9896193771626297
Gadd45a	Gadd45a	1.92546	1	0.044897959183673466	0.010380622837370242
Gng2	Gng2	1.21882	1	0.0653061	0.031141868512110725
Gm26551	Gm26551	1.41883	1	0.061224489795918366	0.0276817
Mien1	Mien1	0.211374	1	0.3551020408163265	0.3356401384083045
Dars	Dars	0.222894	1	0.32653061224489793	0.31141868512110726
Dclre1b	Dclre1b	1.19447	1	0.061224489795918366	0.0276817
Zgpat	Zgpat	0.234185	1	0.363265	0.3633217993079585
Hddc3	Hddc3	0.672347	1	0.0857143	0.0519031
Insig1	Insig1	0.759053	1	0.11428571428571428	0.083045
Uqcc3	Uqcc3	0.270194	1	0.2979591836734694	0.2837370242214533
Spcs3	Spcs3	0.298604	1	0.2653061224489796	0.2422145328719723
Eif4e3	Eif4e3	0.961827	1	0.077551	0.0449827
Bcap31	Bcap31	0.153391	1	0.46122448979591835	0.46366782006920415
Shprh	Shprh	0.598308	1	0.1306122448979592	0.10034602076124567
Lsm4	Lsm4	0.0778368	1	0.5306122448979592	0.5570934256055363
Rpl27-ps3	Rpl27-ps3	0.990949	1	0.077551	0.0449827
Ramp3	Ramp3	0.750738	1	0.0816327	0.0484429
Swi5	Swi5	0.136306	1	0.5183673469387755	0.5086505190311419
Mapk3	Mapk3	1.12042	1	0.0734694	0.0415225
Stip1	Stip1	0.255916	1	0.3020408163265306	0.29411764705882354
Ssu72	Ssu72	0.114889	1	0.5183673469387755	0.5363321799307958
Oxsm	Oxsm	3.94797	1	0.036734693877551024	0.00346021
Trabd	Trabd	0.580464	1	0.10612244897959183	0.0726644
Slc7a6os	Slc7a6os	0.594787	1	0.12244897959183673	0.0899654
Gusb	Gusb	0.634971	1	0.13877551020408163	0.11072664359861592
Znhit6	Znhit6	0.554506	1	0.1346938775510204	0.10380622837370242
Gm3512	Gm3512	3.37492	1	0.036734693877551024	0.00346021
Gm10073	Gm10073	1.96792	1	0.053061224489795916	0.020761245674740483
Capza1	Capza1	0.0259385	1	0.6653061224489796	0.698962
Pstpip1	Pstpip1	0.275507	1	0.23265306122448978	0.20761245674740483
Igf2r	Igf2r	0.357605	1	0.2653061224489796	0.2491349480968858
Pdcd1lg2	Pdcd1lg2	0.776993	1	0.0938776	0.0622837
Ddx18	Ddx18	0.171997	1	0.4163265306122449	0.4117647058823529
Wdr89	Wdr89	0.994511	1	0.0897959	0.058823529411764705
Nle1	Nle1	0.255157	1	0.24489795918367346	0.21453287197231835
B230307C23Rik	B230307C23Rik	0.364185	1	0.17959183673469387	0.14878892733564014
AU022252	AU022252	1.35733	1	0.0693878	0.0380623
Uck1	Uck1	0.511303	1	0.1306122448979592	0.10034602076124567
Pdcd1	Pdcd1	0.400088	1	0.19591836734693877	0.1695501730103806
Tlk1	Tlk1	0.409202	1	0.1673469387755102	0.13494809688581316
Hmgb3	Hmgb3	0.997561	1	0.0734694	0.0415225
Spag9	Spag9	1.03685	1	0.0734694	0.0415225
Lhfpl3	Lhfpl3	1.69359	1	0.053061224489795916	0.020761245674740483
Cct2	Cct2	0.0574606	1	0.6244897959183674	0.6366782006920415
Erlec1	Erlec1	0.610039	1	0.12244897959183673	0.0934256
Timm17b	Timm17b	0.205148	1	0.363265	0.3737024221453287
Gtf2f2	Gtf2f2	0.417659	1	0.16326530612244897	0.13494809688581316
Mrps18a	Mrps18a	0.288391	1	0.2530612244897959	0.23529411764705882
Sphk2	Sphk2	1.00083	1	0.0857143	0.0553633
Dcaf17	Dcaf17	0.434292	1	0.19183673469387755	0.16608996539792387
Ripk3	Ripk3	0.787245	1	0.0938776	0.0622837
Eral1	Eral1	1.03018	1	0.0734694	0.0415225
Txndc9	Txndc9	0.216442	1	0.32653061224489793	0.314879
Blzf1	Blzf1	0.789757	1	0.077551	0.0449827
Lman2l	Lman2l	0.790135	1	0.0897959	0.058823529411764705
Fbxo25	Fbxo25	1.04146	1	0.0571429	0.0242215
Kansl2	Kansl2	0.36902	1	0.23265306122448978	0.22145328719723184
Polr1a	Polr1a	0.597751	1	0.14285714285714285	0.11764705882352941
Fam120b	Fam120b	0.384358	1	0.1836734693877551	0.1522491349480969
Sephs2	Sephs2	0.524389	1	0.1306122448979592	0.10034602076124567
Atad1	Atad1	0.344127	1	0.22857142857142856	0.20761245674740483
Lta4h	Lta4h	0.220944	1	0.30612244897959184	0.2906574394463668
Chst10	Chst10	1.16714	1	0.0693878	0.0380623
Vasp	Vasp	0.0554587	1	0.6163265306122448	0.657439
Tmem258	Tmem258	0.116704	1	0.7142857142857143	0.6885813148788927
Ctsc	Ctsc	0.244074	1	0.23673469387755103	0.20761245674740483
Cep70	Cep70	1.15017	1	0.0693878	0.0380623
Cwc27	Cwc27	0.572383	1	0.11428571428571428	0.083045
Tyk2	Tyk2	0.666034	1	0.0938776	0.0622837
Gga3	Gga3	0.682391	1	0.0938776	0.0622837
Dkc1	Dkc1	0.267853	1	0.2979591836734694	0.28719723183391005
Ruvbl2	Ruvbl2	0.382978	1	0.17959183673469387	0.1522491349480969
Iqcc	Iqcc	1.14952	1	0.077551	0.0484429
Patj	Patj	0.716719	1	0.10612244897959183	0.0761246
Mvk	Mvk	1.73881	1	0.0489796	0.017301
Scarb2	Scarb2	0.479639	1	0.1510204081632653	0.12110726643598616
Crot	Crot	0.569006	1	0.12244897959183673	0.0934256
Cbx6	Cbx6	1.65127	1	0.0489796	0.017301
Washc1	Washc1	0.411868	1	0.17551020408163265	0.14878892733564014
Pcnt	Pcnt	0.604464	1	0.12244897959183673	0.0934256
Ece1	Ece1	0.726975	1	0.10204081632653061	0.0726644
Mre11a	Mre11a	0.563286	1	0.1346938775510204	0.10726643598615918
Etfb	Etfb	0.402915	1	0.15510204081632653	0.1245674740484429
Cry2	Cry2	0.954412	1	0.0693878	0.0380623
Chchd5	Chchd5	0.766329	1	0.0897959	0.058823529411764705
Mettl26	Mettl26	0.31051	1	0.21224489795918366	0.18339100346020762
L3mbtl2	L3mbtl2	0.742269	1	0.0897959	0.058823529411764705
Pes1	Pes1	0.297096	1	0.2571428571428571	0.2422145328719723
Ankrd55	Ankrd55	0.622763	1	0.11020408163265306	0.0795848
Gne	Gne	1.11877	1	0.0653061	0.0346021
Dtx2	Dtx2	0.641263	1	0.11428571428571428	0.0865052
Cdk5	Cdk5	0.586263	1	0.11020408163265306	0.0795848
Rps6ka4	Rps6ka4	0.675285	1	0.0897959	0.058823529411764705
Dohh	Dohh	0.63398	1	0.11836734693877551	0.0899654
Pttg1ip	Pttg1ip	0.38587	1	0.17551020408163265	0.14878892733564014
Akap10	Akap10	0.614383	1	0.10612244897959183	0.0761246
Trav9d-1	Trav9d-1	1.97636	1	0.044897959183673466	0.0138408
Uqcrh	Uqcrh	-0.00880874	1	0.8816326530612245	0.9134948096885813
Tomm70a	Tomm70a	0.187385	1	0.3142857142857143	0.2906574394463668
Chic1	Chic1	1.70952	1	0.044897959183673466	0.0138408
Zswim9	Zswim9	1.80191	1	0.044897959183673466	0.0138408
Exoc2	Exoc2	0.552244	1	0.12244897959183673	0.0934256
Brms1	Brms1	0.542023	1	0.14285714285714285	0.11764705882352941
Tubb3	Tubb3	1.59325	1	0.044897959183673466	0.0138408
Pef1	Pef1	0.43526	1	0.14285714285714285	0.11418685121107267
Ankrd39	Ankrd39	0.344696	1	0.17142857142857143	0.14186851211072665
Pecam1	Pecam1	0.306754	1	0.23265306122448978	0.21107266435986158
Pcgf1	Pcgf1	1.28503	1	0.061224489795918366	0.031141868512110725
Brd9	Brd9	0.401719	1	0.22448979591836735	0.21453287197231835
Neurl3	Neurl3	0.676399	1	0.11020408163265306	0.083045
Laptm4a	Laptm4a	0.126396	1	0.46938775510204084	0.4671280276816609
Gm47015	Gm47015	0.285622	1	0.19591836734693877	0.1695501730103806
Zscan2	Zscan2	0.778482	1	0.0979592	0.0692042
Cacul1	Cacul1	0.499649	1	0.11020408163265306	0.0795848
Pias1	Pias1	0.276914	1	0.2653061224489796	0.24567474048442905
Snrpc	Snrpc	0.18665	1	0.3510204081632653	0.3391003460207612
Rlf	Rlf	0.335107	1	0.1836734693877551	0.15916955017301038
Mrpl13	Mrpl13	0.296386	1	0.2163265306122449	0.1903114186851211
Fopnl	Fopnl	0.303684	1	0.23265306122448978	0.2179930795847751
Cyp2d22	Cyp2d22	2.15325	1	0.0408163	0.010380622837370242
Ilf3	Ilf3	0.314776	1	0.21224489795918366	0.18685121107266436
Ergic2	Ergic2	0.249257	1	0.23673469387755103	0.21453287197231835
Elovl5	Elovl5	0.215248	1	0.2938775510204082	0.27335640138408307
Zfp831	Zfp831	2.06304	1	0.0408163	0.010380622837370242
S100a13	S100a13	0.201802	1	0.3306122448979592	0.31833910034602075
Cs	Cs	0.221904	1	0.3306122448979592	0.31833910034602075
Prmt6	Prmt6	0.80903	1	0.0816327	0.0519031
Tgds	Tgds	0.81779	1	0.0816327	0.0519031
Actr3	Actr3	0.0325958	1	0.8653061224489796	0.8858131487889274
Ncstn	Ncstn	0.401003	1	0.19591836734693877	0.17301038062283736
Pja2	Pja2	0.807617	1	0.0816327	0.0519031
Zfp692	Zfp692	0.942163	1	0.077551	0.0484429
Ptbp1	Ptbp1	0.117538	1	0.5346938775510204	0.5294117647058824
Plpbp	Plpbp	0.462407	1	0.13877551020408163	0.11072664359861592
Tmem222	Tmem222	0.342197	1	0.1836734693877551	0.15916955017301038
Akr1a1	Akr1a1	0.0916432	1	0.4448979591836735	0.4359861591695502
Cd96	Cd96	0.2086	1	0.3142857142857143	0.3044982698961938
Mcts1	Mcts1	0.196513	1	0.32653061224489793	0.31141868512110726
Gm17435	Gm17435	3.05156	1	0.036734693877551024	0.00692042
Gpi1	Gpi1	0.0309526	1	0.6693877551020408	0.698962
Neu1	Neu1	0.526389	1	0.11836734693877551	0.0899654
Glmp	Glmp	0.296991	1	0.2653061224489796	0.2491349480968858
Rab3a	Rab3a	0.956693	1	0.061224489795918366	0.031141868512110725
Hist1h4h	Hist1h4h	1.76345	1	0.053061224489795916	0.0242215
Gm3739	Gm3739	2.46697	1	0.036734693877551024	0.00692042
Eci1	Eci1	0.94783	1	0.0734694	0.0449827
Rpl24	Rpl24	0.059618	1	0.9877551020408163	0.986159
Utp4	Utp4	0.400053	1	0.17551020408163265	0.1522491349480969
Nop16	Nop16	0.212848	1	0.27755102040816326	0.2491349480968858
N4bp2l2	N4bp2l2	0.190232	1	0.33877551020408164	0.32872
Serinc5	Serinc5	2.14538	1	0.036734693877551024	0.00692042
Eef1a1	Eef1a1	0.0251085	1	1	1
Gm9844	Gm9844	0.372946	1	0.1673469387755102	0.14186851211072665
Slc35d1	Slc35d1	0.931833	1	0.0734694	0.0449827
Gtf3a	Gtf3a	0.279755	1	0.15918367346938775	0.12802768166089964
Actb	Actb	0.0440725	1	1	1
Exoc7	Exoc7	0.494156	1	0.1306122448979592	0.10380622837370242
Coq7	Coq7	0.937783	1	0.0734694	0.0449827
Senp1	Senp1	0.382309	1	0.18775510204081633	0.16608996539792387
Fam174b	Fam174b	3.5299	1	0.0326531	0.00346021
L3mbtl3	L3mbtl3	0.501203	1	0.11428571428571428	0.0865052
Drg1	Drg1	0.243186	1	0.2857142857142857	0.2664359861591695
Ccnk	Ccnk	0.443272	1	0.1836734693877551	0.16608996539792387
Fuom	Fuom	0.908205	1	0.0734694	0.0449827
Golga7	Golga7	0.247066	1	0.24897959183673468	0.22837370242214533
Ddx39	Ddx39	0.148292	1	0.40408163265306124	0.3944636678200692
Camkmt	Camkmt	1.30226	1	0.053061224489795916	0.0242215
Rhot2	Rhot2	0.600431	1	0.11428571428571428	0.0865052
Bscl2	Bscl2	0.37555	1	0.16326530612244897	0.1384083044982699
Fam53a	Fam53a	0.348634	1	0.18775510204081633	0.16608996539792387
Vmp1	Vmp1	0.240817	1	0.2653061224489796	0.2422145328719723
Jade1	Jade1	1.08772	1	0.0693878	0.0415225
Snx14	Snx14	1.0331	1	0.0693878	0.0415225
Polr2g	Polr2g	0.188503	1	0.3551020408163265	0.36678200692041524
Mtg1	Mtg1	0.823592	1	0.0734694	0.0449827
Hcst	Hcst	0.00889588	1	0.6693877551020408	0.7231833910034602
Tbc1d25	Tbc1d25	0.893633	1	0.0571429	0.0276817
Ric8b	Ric8b	1.21097	1	0.053061224489795916	0.0242215
Xpo7	Xpo7	0.496157	1	0.11428571428571428	0.0865052
Gatd1	Gatd1	0.261753	1	0.21224489795918366	0.1903114186851211
Cops2	Cops2	0.300127	1	0.2612244897959184	0.2491349480968858
Mfsd4a	Mfsd4a	1.07877	1	0.053061224489795916	0.0242215
Atp5h	Atp5h	-0.0346279	1	0.8	0.8442906574394463
Il1rap	Il1rap	1.72936	1	0.0489796	0.020761245674740483
Mblac2	Mblac2	1.18397	1	0.0653061	0.0380623
Ncbp3	Ncbp3	0.442158	1	0.15510204081632653	0.1314878892733564
Zranb1	Zranb1	0.60132	1	0.0938776	0.0657439
Ppib	Ppib	0.0107749	1	0.7387755102040816	0.7923875432525952
Rbm4b	Rbm4b	0.697395	1	0.11428571428571428	0.0899654
Snrpd3	Snrpd3	0.0494769	1	0.6857142857142857	0.7024221453287197
Ly9	Ly9	0.255658	1	0.24897959183673468	0.22837370242214533
Ttl	Ttl	1.44354	1	0.0489796	0.020761245674740483
Ahcyl1	Ahcyl1	1.50034	1	0.0489796	0.020761245674740483
Lclat1	Lclat1	1.5006	1	0.0489796	0.020761245674740483
Zfp326	Zfp326	0.322403	1	0.16326530612244897	0.13494809688581316
Fam58b	Fam58b	0.392869	1	0.1673469387755102	0.1453287197231834
Arhgdib	Arhgdib	0.0334158	1	0.9673469387755103	0.972318
Ly75	Ly75	0.431282	1	0.1469387755102041	0.12110726643598616
Coq8b	Coq8b	0.857123	1	0.0816327	0.0553633
1810009A15Rik	1810009A15Rik	0.235679	1	0.30612244897959184	0.28719723183391005
Zfp113	Zfp113	1.24011	1	0.0489796	0.020761245674740483
Nagpa	Nagpa	0.528478	1	0.0938776	0.0657439
Kansl3	Kansl3	0.397961	1	0.1469387755102041	0.12110726643598616
Fam98b	Fam98b	0.491069	1	0.1510204081632653	0.12802768166089964
Alg5	Alg5	0.229328	1	0.20408163265306123	0.17647058823529413
Rab19	Rab19	0.6591	1	0.0734694	0.0449827
Oxsr1	Oxsr1	0.421196	1	0.11836734693877551	0.0899654
Smg6	Smg6	0.29256	1	0.22040816326530613	0.20069204152249134
Ttc38	Ttc38	1.0943	1	0.0489796	0.020761245674740483
Xrn2	Xrn2	0.0873458	1	0.5020408163265306	0.5674740484429066
Fxr1	Fxr1	0.239806	1	0.24081632653061225	0.2179930795847751
Gjb2	Gjb2	1.60659	1	0.044897959183673466	0.017301
Dlgap4	Dlgap4	0.571593	1	0.12653061224489795	0.10380622837370242
Acer3	Acer3	0.81382	1	0.0816327	0.0553633
Mrpl10	Mrpl10	0.278264	1	0.1836734693877551	0.15570934256055363
Arap2	Arap2	0.4283	1	0.1346938775510204	0.10726643598615918
Rpp38	Rpp38	0.929605	1	0.0653061	0.0380623
Zc3h3	Zc3h3	0.967451	1	0.0653061	0.0380623
Necap2	Necap2	0.293971	1	0.22040816326530613	0.2041522491349481
Bysl	Bysl	0.417053	1	0.13877551020408163	0.11418685121107267
Klhdc3	Klhdc3	0.425243	1	0.1673469387755102	0.1453287197231834
Dpysl2	Dpysl2	0.655885	1	0.0857143	0.058823529411764705
Slamf6	Slamf6	0.259414	1	0.2530612244897959	0.23183391003460208
Samd9l	Samd9l	0.237022	1	0.2816326530612245	0.2664359861591695
Tmem208	Tmem208	0.172408	1	0.31020408163265306	0.28027681660899656
Gpkow	Gpkow	0.322856	1	0.15510204081632653	0.12802768166089964
Brms1l	Brms1l	0.563857	1	0.10612244897959183	0.0795848
Evi2b	Evi2b	0.497013	1	0.10612244897959183	0.0795848
Mydgf	Mydgf	0.299226	1	0.21224489795918366	0.19377162629757785
Gm37401	Gm37401	1.41004	1	0.044897959183673466	0.017301
1700037C18Rik	1700037C18Rik	0.729167	1	0.0693878	0.0415225
Inpp1	Inpp1	0.672707	1	0.11428571428571428	0.0899654
Trim21	Trim21	0.325938	1	0.1346938775510204	0.10726643598615918
Chm	Chm	0.597229	1	0.0857143	0.058823529411764705
Nkap	Nkap	0.480078	1	0.1673469387755102	0.14878892733564014
Pik3ip1	Pik3ip1	0.346005	1	0.20816326530612245	0.1903114186851211
Tbl3	Tbl3	0.364946	1	0.17142857142857143	0.14878892733564014
Kdm2a	Kdm2a	0.37999	1	0.16326530612244897	0.14186851211072665
Smpd2	Smpd2	0.715106	1	0.0816327	0.0553633
Pmf1	Pmf1	0.88509	1	0.077551	0.0519031
Eif4ebp1	Eif4ebp1	0.575044	1	0.0857143	0.058823529411764705
Tsc1	Tsc1	0.446506	1	0.0938776	0.0657439
Tor1b	Tor1b	0.569016	1	0.11428571428571428	0.0899654
Nup160	Nup160	0.624521	1	0.0857143	0.058823529411764705
Zbtb7b	Zbtb7b	0.234674	1	0.22857142857142856	0.2041522491349481
Ogdh	Ogdh	0.196264	1	0.35918367346938773	0.370242
Lmf1	Lmf1	0.88089	1	0.061224489795918366	0.0346021
Zfp963	Zfp963	1.72739	1	0.0408163	0.0138408
Pnpt1	Pnpt1	0.421619	1	0.11020408163265306	0.083045
Mms22l	Mms22l	1.54635	1	0.0408163	0.0138408
Fau	Fau	0.000691463	1	0.9959183673469387	1
Slc25a37	Slc25a37	1.60272	1	0.0408163	0.0138408
Ltn1	Ltn1	0.449672	1	0.1346938775510204	0.11072664359861592
Actr2	Actr2	0.0879467	1	0.563265	0.5467128027681661
Nelfe	Nelfe	0.393121	1	0.15510204081632653	0.1314878892733564
Rfc5	Rfc5	0.436702	1	0.0897959	0.0622837
Sirt2	Sirt2	0.257645	1	0.24081632653061225	0.22491349480968859
Rabggta	Rabggta	0.393954	1	0.12653061224489795	0.10034602076124567
Pcif1	Pcif1	0.277564	1	0.24897959183673468	0.23875432525951557
Psmg2	Psmg2	0.203159	1	0.27755102040816326	0.25951557093425603
Rprd2	Rprd2	0.543066	1	0.12653061224489795	0.10380622837370242
Vps51	Vps51	0.75421	1	0.0897959	0.0657439
Mcm7	Mcm7	0.287808	1	0.22857142857142856	0.21453287197231835
Vopp1	Vopp1	0.92111	1	0.0857143	0.0622837
Ptcd3	Ptcd3	0.352868	1	0.15510204081632653	0.1314878892733564
Lrrc61	Lrrc61	0.525801	1	0.0857143	0.058823529411764705
Dnm3	Dnm3	2.28815	1	0.036734693877551024	0.010380622837370242
Mtm1	Mtm1	2.16087	1	0.036734693877551024	0.010380622837370242
Pprc1	Pprc1	0.407536	1	0.12244897959183673	0.0968858
Traf1	Traf1	0.121509	1	0.3020408163265306	0.2768166089965398
Yars	Yars	0.301706	1	0.1673469387755102	0.14186851211072665
Zfp827	Zfp827	2.0469	1	0.036734693877551024	0.010380622837370242
Pcsk7	Pcsk7	0.650133	1	0.11020408163265306	0.0865052
Faf2	Faf2	0.261817	1	0.2	0.17647058823529413
Ptp4a2	Ptp4a2	0.100255	1	0.46122448979591835	0.4429065743944637
Gm47882	Gm47882	2.24519	1	0.036734693877551024	0.010380622837370242
Mocs1	Mocs1	0.834866	1	0.061224489795918366	0.0346021
Rhbdd2	Rhbdd2	0.708334	1	0.0897959	0.0657439
Fam210b	Fam210b	0.626301	1	0.0816327	0.0553633
Med17	Med17	0.394579	1	0.13877551020408163	0.11418685121107267
3110062M04Rik	3110062M04Rik	1.07802	1	0.0571429	0.031141868512110725
Set	Set	0.0886887	1	0.5877551020408164	0.6089965397923875
Bcor	Bcor	0.286849	1	0.20408163265306123	0.18339100346020762
Slc9a9	Slc9a9	0.241689	1	0.1346938775510204	0.10726643598615918
Ska2	Ska2	1.80189	1	0.036734693877551024	0.010380622837370242
Tmem41b	Tmem41b	0.560087	1	0.0979592	0.0726644
Slc25a17	Slc25a17	0.353088	1	0.15510204081632653	0.1314878892733564
Zdhhc17	Zdhhc17	1.09037	1	0.0571429	0.031141868512110725
Trdv1	Trdv1	1.58965	1	0.036734693877551024	0.010380622837370242
Comtd1	Comtd1	0.448707	1	0.11836734693877551	0.0934256
Mrpl16	Mrpl16	0.321945	1	0.17142857142857143	0.14878892733564014
Usp4	Usp4	0.234338	1	0.2938775510204082	0.2975778546712803
Pgrmc1	Pgrmc1	0.413605	1	0.14285714285714285	0.12110726643598616
Baz1a	Baz1a	0.416486	1	0.1346938775510204	0.11072664359861592
Fdft1	Fdft1	0.491669	1	0.12653061224489795	0.10380622837370242
Dusp6	Dusp6	0.564535	1	0.0979592	0.0726644
Pde4dip	Pde4dip	0.668741	1	0.0897959	0.0657439
Nbdy	Nbdy	0.621308	1	0.0938776	0.0692042
Gm26740	Gm26740	0.236951	1	0.23265306122448978	0.21107266435986158
Lrrc40	Lrrc40	1.22812	1	0.053061224489795916	0.0276817
Sh2b3	Sh2b3	0.543184	1	0.1306122448979592	0.11072664359861592
Dhx33	Dhx33	1.17992	1	0.053061224489795916	0.0276817
Saal1	Saal1	0.578862	1	0.10612244897959183	0.083045
Cdyl2	Cdyl2	0.655985	1	0.077551	0.0519031
Utp23	Utp23	0.387004	1	0.10612244897959183	0.0795848
R3hdm1	R3hdm1	0.167288	1	0.27346938775510204	0.2491349480968858
Qrich1	Qrich1	0.211155	1	0.2857142857142857	0.2698961937716263
Agfg2	Agfg2	0.520791	1	0.1346938775510204	0.11418685121107267
Galt	Galt	0.576905	1	0.0938776	0.0692042
Eloa	Eloa	0.529335	1	0.11020408163265306	0.0865052
Ubox5	Ubox5	2.35226	1	0.0326531	0.00692042
Rtraf	Rtraf	0.0231219	1	0.5265306122448979	0.5743944636678201
Zfp763	Zfp763	2.2367	1	0.0326531	0.00692042
Gmpr2	Gmpr2	0.300879	1	0.15918367346938775	0.13494809688581316
Fam126a	Fam126a	0.832026	1	0.0571429	0.031141868512110725
Dgcr6	Dgcr6	1.10355	1	0.053061224489795916	0.0276817
Zkscan3	Zkscan3	0.351953	1	0.16326530612244897	0.14186851211072665
Prcp	Prcp	0.859226	1	0.0816327	0.058823529411764705
Ubfd1	Ubfd1	0.575893	1	0.10612244897959183	0.083045
Stk26	Stk26	0.243682	1	0.22040816326530613	0.2041522491349481
Gfod1	Gfod1	1.0215	1	0.053061224489795916	0.0276817
Rsph3b	Rsph3b	1.06181	1	0.053061224489795916	0.0276817
Ccdc85b	Ccdc85b	0.233518	1	0.23673469387755103	0.2179930795847751
Phactr2	Phactr2	1.02211	1	0.053061224489795916	0.0276817
Tusc3	Tusc3	0.21252	1	0.2571428571428571	0.23875432525951557
Rrp1b	Rrp1b	0.375796	1	0.1510204081632653	0.12802768166089964
Gatc	Gatc	0.821125	1	0.0693878	0.0449827
Trav7-3	Trav7-3	1.05572	1	0.053061224489795916	0.0276817
Fam206a	Fam206a	0.718211	1	0.0734694	0.0484429
Cwf19l2	Cwf19l2	0.301386	1	0.18775510204081633	0.1695501730103806
Snrnp40	Snrnp40	0.172272	1	0.3551020408163265	0.3494809688581315
Coq5	Coq5	0.341367	1	0.1469387755102041	0.1245674740484429
Rps27rt	Rps27rt	0.3252	1	0.17551020408163265	0.15570934256055363
Casp3	Casp3	0.546873	1	0.10612244897959183	0.083045
Acbd6	Acbd6	0.283868	1	0.21224489795918366	0.1903114186851211
Cxxc5	Cxxc5	0.811923	1	0.0693878	0.0449827
Nt5dc1	Nt5dc1	0.22717	1	0.23673469387755103	0.22145328719723184
Mob4	Mob4	0.137694	1	0.3673469387755102	0.3737024221453287
Htatip2	Htatip2	0.72458	1	0.0979592	0.0761246
Trav14-2	Trav14-2	3.99388	1	0.0285714	0.00346021
Clec2i	Clec2i	0.297292	1	0.24081632653061225	0.22491349480968859
Usf1	Usf1	0.407954	1	0.14285714285714285	0.12110726643598616
Rad51d	Rad51d	0.888314	1	0.0693878	0.0449827
Ezr	Ezr	0.0334751	1	0.6775510204081633	0.7024221453287197
Bax	Bax	0.0981462	1	0.5142857142857142	0.5224913494809689
Tsix	Tsix	3.05822	1	0.0285714	0.00346021
Hs1bp3	Hs1bp3	2.86003	1	0.0285714	0.00346021
Edc4	Edc4	0.704439	1	0.0857143	0.0622837
Gm14321	Gm14321	2.99983	1	0.0285714	0.00346021
Emc8	Emc8	0.326139	1	0.15918367346938775	0.13494809688581316
Adck2	Adck2	0.564941	1	0.0897959	0.0657439
Gimap4	Gimap4	-0.0201886	1	0.7428571428571429	0.8096885813148789
Mrps35	Mrps35	0.277192	1	0.23265306122448978	0.2179930795847751
Rbm39	Rbm39	-0.0154543	1	0.8979591836734694	0.9377162629757786
Stx4a	Stx4a	0.198823	1	0.2530612244897959	0.23875432525951557
Camta1	Camta1	0.355095	1	0.12244897959183673	0.0968858
Calm2	Calm2	0.0729161	1	0.5918367346938775	0.6124567474048442
Acy1	Acy1	0.856666	1	0.0489796	0.0242215
Idh2	Idh2	0.323613	1	0.15918367346938775	0.1384083044982699
Ctcf	Ctcf	0.484309	1	0.14285714285714285	0.1245674740484429
Klc2	Klc2	0.910817	1	0.0653061	0.0415225
Pias4	Pias4	0.454481	1	0.12653061224489795	0.10380622837370242
Gspt1	Gspt1	0.174127	1	0.3836734693877551	0.40484429065743943
Txnl4a	Txnl4a	0.203941	1	0.2693877551020408	0.25259515570934254
Srek1ip1	Srek1ip1	0.544239	1	0.10204081632653061	0.0795848
Ccdc88a	Ccdc88a	0.908078	1	0.0489796	0.0242215
Psma3	Psma3	0.013811	1	0.6448979591836734	0.6920415224913494
Jup	Jup	1.39602	1	0.044897959183673466	0.020761245674740483
Dynlt1c	Dynlt1c	0.671503	1	0.0693878	0.0449827
Ptpn6	Ptpn6	0.067348	1	0.6448979591836734	0.6643598615916955
Dhrs3	Dhrs3	24.9982	1	0.024489795918367346	0
Cit	Cit	24.8993	1	0.024489795918367346	0
Dgkg	Dgkg	25.077	1	0.024489795918367346	0
Rpap2	Rpap2	0.660532	1	0.0693878	0.0449827
Smox	Smox	0.924272	1	0.0489796	0.0242215
Bcs1l	Bcs1l	0.873526	1	0.077551	0.0553633
Arpc1b	Arpc1b	-0.0529541	1	0.8367346938775511	0.8961937716262975
Tiprl	Tiprl	0.25771	1	0.24897959183673468	0.23529411764705882
Alkbh7	Alkbh7	0.47126	1	0.12244897959183673	0.10034602076124567
Eomes	Eomes	0.682039	1	0.0693878	0.0449827
Plscr3	Plscr3	0.654898	1	0.0938776	0.0726644
Ints5-1	Ints5-1	0.649211	1	0.11836734693877551	0.10034602076124567
Fgfr1op2	Fgfr1op2	0.139177	1	0.34285714285714286	0.34256055363321797
Pou2af1	Pou2af1	0.798022	1	0.0653061	0.0415225
Jpt2	Jpt2	0.56382	1	0.0857143	0.0622837
Cox7b	Cox7b	0.0719683	1	0.6938775510204082	0.6955017301038062
Stradb	Stradb	0.889374	1	0.061224489795918366	0.0380623
Smg7	Smg7	0.299582	1	0.15510204081632653	0.13494809688581316
Cpsf3	Cpsf3	0.287006	1	0.24081632653061225	0.23183391003460208
Srsf7	Srsf7	0.0403922	1	0.6530612244897959	0.67128
Sh3rf1	Sh3rf1	1.1686	1	0.0571429	0.0346021
Gfi1	Gfi1	0.937897	1	0.061224489795918366	0.0380623
Timmdc1	Timmdc1	0.344911	1	0.1469387755102041	0.1245674740484429
Coil	Coil	0.965339	1	0.061224489795918366	0.0380623
Smyd3	Smyd3	0.412955	1	0.11020408163265306	0.0865052
Tmem106b	Tmem106b	0.444946	1	0.10612244897959183	0.083045
Xylt2	Xylt2	0.426835	1	0.10612244897959183	0.083045
Tpmt	Tpmt	1.41094	1	0.0408163	0.017301
Lamp2	Lamp2	0.697753	1	0.0938776	0.0726644
Ten1	Ten1	0.240286	1	0.22448979591836735	0.21107266435986158
Lyrm9	Lyrm9	0.642582	1	0.0938776	0.0726644
Wrap73	Wrap73	0.785661	1	0.077551	0.0553633
Zfp825	Zfp825	1.53029	1	0.0408163	0.017301
Papss1	Papss1	0.49988	1	0.0979592	0.0761246
Exoc3	Exoc3	0.289776	1	0.19591836734693877	0.17993079584775087
Ndufv2	Ndufv2	0.0910394	1	0.42857142857142855	0.4359861591695502
Glrx	Glrx	0.5459	1	0.0979592	0.0761246
Zfand1	Zfand1	0.799454	1	0.0857143	0.0657439
2010320M18Rik	2010320M18Rik	1.40486	1	0.0408163	0.017301
Ubiad1	Ubiad1	1.07194	1	0.0571429	0.0346021
Tacc2	Tacc2	1.3803	1	0.0408163	0.017301
Gps1	Gps1	0.155822	1	0.3306122448979592	0.32525951557093424
Laptm5	Laptm5	0.00841741	1	0.9428571428571428	0.9653979238754326
Gtf2e1	Gtf2e1	1.24942	1	0.0408163	0.017301
Fdps	Fdps	0.316645	1	0.20408163265306123	0.18685121107266436
Hist1h1d	Hist1h1d	1.31382	1	0.0408163	0.017301
St6galnac4	St6galnac4	0.401129	1	0.11020408163265306	0.0865052
Prr14l	Prr14l	0.293532	1	0.21224489795918366	0.19377162629757785
Zfp81	Zfp81	1.04306	1	0.0571429	0.0346021
Hspa13	Hspa13	0.750101	1	0.061224489795918366	0.0380623
Nemf	Nemf	0.135927	1	0.27755102040816326	0.25951557093425603
Snhg20	Snhg20	0.243217	1	0.21224489795918366	0.19377162629757785
Cap2	Cap2	1.25744	1	0.0408163	0.017301
Rad21	Rad21	0.183785	1	0.2938775510204082	0.2837370242214533
Ntan1	Ntan1	0.205303	1	0.2897959183673469	0.2768166089965398
H2-D1	H2-D1	-0.00604758	1	0.9918367346938776	0.9965397923875432
D2hgdh	D2hgdh	1.21485	1	0.0408163	0.017301
Hsd17b12	Hsd17b12	0.288834	1	0.2	0.18685121107266436
Gm10031	Gm10031	0.412934	1	0.1306122448979592	0.11072664359861592
Rps19bp1	Rps19bp1	0.297966	1	0.16326530612244897	0.14186851211072665
Inpp4a	Inpp4a	0.485766	1	0.0979592	0.0761246
Mllt11	Mllt11	0.687426	1	0.077551	0.0553633
Zbtb20	Zbtb20	0.159209	1	0.2653061224489796	0.2422145328719723
Serhl	Serhl	0.961919	1	0.0571429	0.0346021
M6pr	M6pr	0.115537	1	0.44081632653061226	0.4359861591695502
Mrpl37	Mrpl37	0.368674	1	0.13877551020408163	0.11764705882352941
Slamf7	Slamf7	1.96657	1	0.036734693877551024	0.0138408
Med22	Med22	0.955673	1	0.0571429	0.0346021
Armc1	Armc1	0.249246	1	0.23265306122448978	0.22145328719723184
Tgfbr1	Tgfbr1	0.646432	1	0.12653061224489795	0.11072664359861592
Pcyt2	Pcyt2	0.197569	1	0.22040816326530613	0.2041522491349481
Hprt	Hprt	0.0865895	1	0.46530612244897956	0.4844290657439446
Ublcp1	Ublcp1	0.360725	1	0.12653061224489795	0.10380622837370242
Rrn3	Rrn3	0.404365	1	0.10612244897959183	0.083045
Pde2a	Pde2a	1.73808	1	0.036734693877551024	0.0138408
Mapk11	Mapk11	0.197186	1	0.22040816326530613	0.20069204152249134
Cyhr1	Cyhr1	0.579444	1	0.0816327	0.058823529411764705
Sv2a	Sv2a	1.60017	1	0.036734693877551024	0.0138408
Rbmxl1	Rbmxl1	0.118012	1	0.3346938775510204	0.32525951557093424
Rdh13	Rdh13	1.57433	1	0.036734693877551024	0.0138408
Spry1	Spry1	1.53045	1	0.036734693877551024	0.0138408
1110038F14Rik	1110038F14Rik	0.219595	1	0.24897959183673468	0.23875432525951557
Lcmt1	Lcmt1	0.50527	1	0.0979592	0.0761246
Swap70	Swap70	0.622506	1	0.077551	0.0553633
Hspd1	Hspd1	0.0742416	1	0.46938775510204084	0.4532871972318339
Tbc1d17	Tbc1d17	0.393965	1	0.10612244897959183	0.083045
Utp15	Utp15	0.273048	1	0.19183673469387755	0.17301038062283736
Sh2d3c	Sh2d3c	0.262298	1	0.19183673469387755	0.17301038062283736
Asnsd1	Asnsd1	0.561542	1	0.10612244897959183	0.0865052
Hacd3	Hacd3	0.211769	1	0.24489795918367346	0.22837370242214533
Uqcc2	Uqcc2	0.147896	1	0.37142857142857144	0.370242
Ankrd37	Ankrd37	0.815599	1	0.0571429	0.0346021
Ptpn12	Ptpn12	1.265	1	0.036734693877551024	0.0138408
Ksr1	Ksr1	1.26538	1	0.036734693877551024	0.0138408
Trdv2-2	Trdv2-2	0.878336	1	0.0734694	0.0519031
Ecsit	Ecsit	0.298487	1	0.1469387755102041	0.12802768166089964
Bbc3	Bbc3	0.834361	1	0.0571429	0.0346021
Tspan6	Tspan6	1.21419	1	0.036734693877551024	0.0138408
Tspan32	Tspan32	0.106751	1	0.49387755102040815	0.5190311418685121
Edc3	Edc3	0.255799	1	0.1306122448979592	0.10726643598615918
Prmt2	Prmt2	1.03596	1	0.0653061	0.0449827
Sidt2	Sidt2	0.321961	1	0.12653061224489795	0.10380622837370242
Zfp775	Zfp775	2.13027	1	0.0326531	0.010380622837370242
Endov	Endov	0.705172	1	0.0734694	0.0519031
Nrde2	Nrde2	0.687173	1	0.0734694	0.0519031
Dolpp1	Dolpp1	0.77232	1	0.0571429	0.0346021
Arih2	Arih2	0.18544	1	0.18775510204081633	0.16608996539792387
Ndufb4	Ndufb4	0.0694556	1	0.5142857142857142	0.5259515570934256
Rsf1	Rsf1	0.308752	1	0.2163265306122449	0.20761245674740483
Gm13166	Gm13166	1.94587	1	0.0326531	0.010380622837370242
Fam185a	Fam185a	1.96435	1	0.0326531	0.010380622837370242
Trappc2l	Trappc2l	0.209574	1	0.2693877551020408	0.2560553633217993
Mafk	Mafk	1.06208	1	0.053061224489795916	0.031141868512110725
Rpusd2	Rpusd2	1.755	1	0.0326531	0.010380622837370242
Flna	Flna	0.183925	1	0.37142857142857144	0.3737024221453287
Vamp4	Vamp4	0.195383	1	0.2612244897959184	0.24567474048442905
2810021J22Rik	2810021J22Rik	1.63865	1	0.0326531	0.010380622837370242
Cby1	Cby1	0.905396	1	0.053061224489795916	0.031141868512110725
Orc6	Orc6	0.287114	1	0.0897959	0.0657439
Smad4	Smad4	0.399533	1	0.0816327	0.058823529411764705
D930028M14Rik	D930028M14Rik	1.64096	1	0.0326531	0.010380622837370242
Dnajc14	Dnajc14	0.346331	1	0.17142857142857143	0.15570934256055363
Ankra2	Ankra2	0.204717	1	0.20816326530612245	0.1903114186851211
Dtymk	Dtymk	0.218237	1	0.23265306122448978	0.2179930795847751
mt-Co2	mt-Co2	0.0212034	1	1	1
Mpg	Mpg	0.317159	1	0.18775510204081633	0.17647058823529413
Map3k11	Map3k11	0.25307	1	0.19591836734693877	0.17647058823529413
Azin1	Azin1	0.21133	1	0.21224489795918366	0.1972318339100346
1600012H06Rik	1600012H06Rik	0.492721	1	0.077551	0.0553633
Nap1l1	Nap1l1	0.143154	1	0.40816326530612246	0.43252595155709345
Tmem30a	Tmem30a	0.23	1	0.22448979591836735	0.21107266435986158
Atp6ap1	Atp6ap1	0.206191	1	0.24081632653061225	0.22145328719723184
Mrpl3	Mrpl3	0.213835	1	0.19591836734693877	0.17993079584775087
2810004N23Rik	2810004N23Rik	0.266143	1	0.2530612244897959	0.2491349480968858
Trim12c	Trim12c	0.0848223	1	0.23265306122448978	0.20761245674740483
Tpp1	Tpp1	0.223866	1	0.17959183673469387	0.15916955017301038
Zfp951	Zfp951	1.31229	1	0.0489796	0.0276817
Igsf23	Igsf23	0.70324	1	0.0693878	0.0484429
Gm13012	Gm13012	2.36552	1	0.0285714	0.00692042
Polr2c	Polr2c	0.226421	1	0.2530612244897959	0.24567474048442905
Mphosph6	Mphosph6	0.482302	1	0.10612244897959183	0.0865052
Edf1	Edf1	0.0647951	1	0.746939	0.7474048442906575
Gpn1	Gpn1	0.431746	1	0.11020408163265306	0.0899654
Carf	Carf	2.40573	1	0.0285714	0.00692042
Zfp219	Zfp219	2.32398	1	0.0285714	0.00692042
Mettl2	Mettl2	0.396232	1	0.14285714285714285	0.1245674740484429
Pcgf6	Pcgf6	0.290279	1	0.12244897959183673	0.10034602076124567
Trav12-3	Trav12-3	0.59995	1	0.0734694	0.0519031
Dctd	Dctd	1.06623	1	0.0489796	0.0276817
Rab32	Rab32	2.24583	1	0.0285714	0.00692042
St3gal3	St3gal3	2.22749	1	0.0285714	0.00692042
Thg1l	Thg1l	0.364503	1	0.11020408163265306	0.0899654
Ndufaf4	Ndufaf4	0.179686	1	0.27346938775510204	0.2664359861591695
Cst3	Cst3	0.144657	1	0.2938775510204082	0.2768166089965398
Wdr4	Wdr4	0.269476	1	0.12244897959183673	0.10034602076124567
Sel1l	Sel1l	0.299688	1	0.1469387755102041	0.12802768166089964
Psmd8	Psmd8	0.0960711	1	0.4326530612244898	0.4671280276816609
Tbrg4	Tbrg4	0.37616	1	0.13877551020408163	0.12110726643598616
Ift20	Ift20	0.177477	1	0.2897959183673469	0.28719723183391005
Trav14n-3	Trav14n-3	1.62231	1	0.044897959183673466	0.0242215
Calcrl	Calcrl	0.665028	1	0.0816327	0.0622837
Amdhd2	Amdhd2	0.485846	1	0.10612244897959183	0.0865052
Stk3	Stk3	0.800418	1	0.0489796	0.0276817
Fam120aos	Fam120aos	1.15079	1	0.044897959183673466	0.0242215
Sil1	Sil1	0.748595	1	0.077551	0.058823529411764705
Zbtb37	Zbtb37	0.833953	1	0.0489796	0.0276817
Usmg5	Usmg5	-0.0788398	1	0.7224489795918367	0.7958477508650519
Hsbp1	Hsbp1	0.0951828	1	0.5469387755102041	0.5605536332179931
Yipf2	Yipf2	1.25214	1	0.044897959183673466	0.0242215
Gm43352	Gm43352	0.365261	1	0.13877551020408163	0.12110726643598616
Max	Max	0.146099	1	0.3836734693877551	0.39792387543252594
Opa1	Opa1	0.469087	1	0.10204081632653061	0.083045
Rab7	Rab7	0.0776416	1	0.43673469387755104	0.45674740484429066
Hmga1b	Hmga1b	3.45243	1	0.024489795918367346	0.00346021
Lrrc47	Lrrc47	0.872119	1	0.0489796	0.0276817
Pms2	Pms2	0.380742	1	0.11020408163265306	0.0899654
Tns1	Tns1	3.19857	1	0.024489795918367346	0.00346021
Zfp202	Zfp202	2.85103	1	0.024489795918367346	0.00346021
Naa60	Naa60	0.430807	1	0.10612244897959183	0.0865052
Tomm34	Tomm34	0.185962	1	0.23673469387755103	0.22145328719723184
Kdm8	Kdm8	2.89702	1	0.024489795918367346	0.00346021
Extl2	Extl2	2.67558	1	0.024489795918367346	0.00346021
Zfp397	Zfp397	0.402719	1	0.14285714285714285	0.12802768166089964
Trmt5	Trmt5	1.17354	1	0.044897959183673466	0.0242215
Hmgcr	Hmgcr	0.457205	1	0.14285714285714285	0.12802768166089964
Faah	Faah	0.245947	1	0.19591836734693877	0.17993079584775087
Ddx17	Ddx17	0.218798	1	0.24081632653061225	0.22837370242214533
Nr4a1	Nr4a1	0.126044	1	0.8204081632653061	0.8027681660899654
Mynn	Mynn	0.474677	1	0.0979592	0.0795848
Rcl1	Rcl1	0.149832	1	0.2979591836734694	0.28719723183391005
Nsun3	Nsun3	0.597988	1	0.0693878	0.0484429
Ercc5	Ercc5	0.581668	1	0.0653061	0.0449827
Paxbp1	Paxbp1	0.462571	1	0.10612244897959183	0.0865052
Tstd2	Tstd2	0.513932	1	0.0693878	0.0484429
Mipol1	Mipol1	1.4384	1	0.0408163	0.020761245674740483
Sla	Sla	0.150909	1	0.24081632653061225	0.22145328719723184
Pot1b	Pot1b	0.398986	1	0.0897959	0.0692042
Fam32a	Fam32a	0.135368	1	0.35918367346938773	0.356401
Nup62	Nup62	0.354962	1	0.14285714285714285	0.1245674740484429
Mrpl54	Mrpl54	0.12291	1	0.37551020408163266	0.38408304498269896
Sat1	Sat1	0.0828302	1	0.5918367346938775	0.6193771626297578
Ktn1	Ktn1	0.281408	1	0.23673469387755103	0.23183391003460208
Magoh	Magoh	0.128467	1	0.3836734693877551	0.39100346020761245
Crtc1	Crtc1	0.815258	1	0.061224489795918366	0.0415225
Nol9	Nol9	0.262586	1	0.13877551020408163	0.11764705882352941
Cyth2	Cyth2	0.297927	1	0.12244897959183673	0.10034602076124567
Snapc2	Snapc2	0.48359	1	0.0857143	0.0657439
Eya3	Eya3	0.497404	1	0.10612244897959183	0.0899654
Nr6a1os	Nr6a1os	24.6181	1	0.0204082	0
Nr4a2	Nr4a2	25.105	1	0.0204082	0
Tceal3	Tceal3	24.9258	1	0.0204082	0
Igf2bp2	Igf2bp2	24.1407	1	0.0204082	0
Exph5	Exph5	24.5494	1	0.0204082	0
Armc6	Armc6	0.730247	1	0.044897959183673466	0.0242215
Ankrd13a	Ankrd13a	0.379578	1	0.0897959	0.0692042
Cdpf1	Cdpf1	0.313994	1	0.11020408163265306	0.0899654
Mthfd1	Mthfd1	0.310917	1	0.16326530612244897	0.14878892733564014
Rpl18a	Rpl18a	0.0122514	1	1	1
Slc26a10	Slc26a10	1.31332	1	0.0408163	0.020761245674740483
Mboat7	Mboat7	0.234547	1	0.19591836734693877	0.17993079584775087
Nudcd2	Nudcd2	0.320671	1	0.1673469387755102	0.1522491349480969
Ahnak	Ahnak	1.21699	1	0.0408163	0.020761245674740483
Ubl4a	Ubl4a	0.218513	1	0.22857142857142856	0.2179930795847751
1700021F05Rik	1700021F05Rik	0.488308	1	0.11836734693877551	0.10380622837370242
Dnmt3a	Dnmt3a	0.194418	1	0.1836734693877551	0.16262975778546712
Zdhhc21	Zdhhc21	0.475041	1	0.044897959183673466	0.0242215
Pigp	Pigp	0.204317	1	0.2897959183673469	0.2906574394463668
Rhebl1	Rhebl1	1.08566	1	0.0408163	0.020761245674740483
Chst15	Chst15	1.09294	1	0.0408163	0.020761245674740483
BC043934	BC043934	0.992378	1	0.0408163	0.020761245674740483
Trp53i11	Trp53i11	0.689082	1	0.061224489795918366	0.0415225
Sucla2	Sucla2	0.285186	1	0.2	0.1903114186851211
1110008P14Rik	1110008P14Rik	0.145662	1	0.27346938775510204	0.2698961937716263
Mut	Mut	0.836627	1	0.0734694	0.0553633
Luc7l3	Luc7l3	0.104354	1	0.35918367346938773	0.356401
Rabepk	Rabepk	0.562956	1	0.0938776	0.0761246
Ankmy2	Ankmy2	0.342287	1	0.10612244897959183	0.0865052
Flnb	Flnb	0.674549	1	0.061224489795918366	0.0415225
Slc16a1	Slc16a1	0.440542	1	0.0653061	0.0449827
Svil	Svil	0.316027	1	0.17142857142857143	0.15916955017301038
Vcpkmt	Vcpkmt	0.159013	1	0.24489795918367346	0.23183391003460208
Ap2m1	Ap2m1	0.0393382	1	0.5428571428571428	0.5709342560553633
Bcdin3d	Bcdin3d	0.78072	1	0.0571429	0.0380623
Brf2	Brf2	0.630579	1	0.061224489795918366	0.0415225
Paxx	Paxx	0.370167	1	0.1306122448979592	0.11418685121107267
Naa16	Naa16	0.32412	1	0.13877551020408163	0.12110726643598616
Msantd4	Msantd4	0.617143	1	0.061224489795918366	0.0415225
Capza2	Capza2	0.0512037	1	0.5061224489795918	0.5363321799307958
Cox10	Cox10	0.468722	1	0.11020408163265306	0.0934256
Epc2	Epc2	0.47123	1	0.0816327	0.0622837
Dcun1d1	Dcun1d1	0.222227	1	0.22040816326530613	0.20761245674740483
2410131K14Rik	2410131K14Rik	0.799831	1	0.0571429	0.0380623
Nars	Nars	0.155849	1	0.34285714285714286	0.3391003460207612
Zcchc8	Zcchc8	0.380169	1	0.1346938775510204	0.12110726643598616
Urb2	Urb2	0.828297	1	0.0571429	0.0380623
Zc3h11a	Zc3h11a	0.35228	1	0.12653061224489795	0.11072664359861592
Tmem161b	Tmem161b	0.526171	1	0.077551	0.058823529411764705
Slc39a11	Slc39a11	0.512557	1	0.061224489795918366	0.0415225
Fasn	Fasn	0.444164	1	0.11020408163265306	0.0934256
Polr3gl	Polr3gl	0.237435	1	0.0693878	0.0484429
Eps15l1	Eps15l1	0.289003	1	0.12244897959183673	0.10380622837370242
Osbpl2	Osbpl2	0.42615	1	0.0979592	0.0795848
Lag3	Lag3	0.273745	1	0.18775510204081633	0.17301038062283736
Sdhaf2	Sdhaf2	0.262894	1	0.1673469387755102	0.1522491349480969
Spty2d1	Spty2d1	0.529228	1	0.077551	0.058823529411764705
Dis3l2	Dis3l2	0.572284	1	0.0897959	0.0726644
Eif2s1	Eif2s1	0.0807321	1	0.4448979591836735	0.44982698961937717
Bicra	Bicra	0.639371	1	0.0734694	0.0553633
Aldh7a1	Aldh7a1	0.727932	1	0.0571429	0.0380623
Dnajc8	Dnajc8	0.11718	1	0.4326530612244898	0.4532871972318339
Zfp868	Zfp868	0.509712	1	0.11428571428571428	0.10034602076124567
Dhrs1	Dhrs1	0.697764	1	0.0571429	0.0380623
Atp2a3	Atp2a3	0.191267	1	0.2	0.18339100346020762
Kpna1	Kpna1	0.241685	1	0.1510204081632653	0.1314878892733564
Gapdh	Gapdh	0.0618831	1	0.7387755102040816	0.7335640138408305
Ermp1	Ermp1	0.990784	1	0.036734693877551024	0.017301
Degs1	Degs1	0.157114	1	0.2163265306122449	0.1972318339100346
Nploc4	Nploc4	0.89347	1	0.036734693877551024	0.017301
Clptm1	Clptm1	0.161085	1	0.2653061224489796	0.2560553633217993
Mul1	Mul1	0.627729	1	0.0571429	0.0380623
Pet100	Pet100	0.145741	1	0.3224489795918367	0.3217993079584775
C030034I22Rik	C030034I22Rik	0.673924	1	0.0571429	0.0380623
Zswim1	Zswim1	0.67737	1	0.0571429	0.0380623
Ano6	Ano6	0.253272	1	0.12653061224489795	0.10726643598615918
Tefm	Tefm	0.861742	1	0.036734693877551024	0.017301
Tsg101	Tsg101	0.246132	1	0.1836734693877551	0.1695501730103806
Ppat	Ppat	0.311198	1	0.1836734693877551	0.17301038062283736
Rbbp7	Rbbp7	0.0464821	1	0.4897959183673469	0.5467128027681661
Fbrs	Fbrs	0.838194	1	0.053061224489795916	0.0346021
Snapin	Snapin	0.284031	1	0.11836734693877551	0.10034602076124567
Eif4a3	Eif4a3	0.0570726	1	0.46530612244897956	0.48788927335640137
Gorasp2	Gorasp2	0.149243	1	0.2897959183673469	0.28719723183391005
Baz2b	Baz2b	0.404102	1	0.0938776	0.0761246
D3Ertd751e	D3Ertd751e	0.789739	1	0.053061224489795916	0.0346021
Slc25a36	Slc25a36	0.41525	1	0.0938776	0.0761246
Tbcb	Tbcb	0.157526	1	0.22448979591836735	0.20761245674740483
Aldh3a2	Aldh3a2	0.900752	1	0.053061224489795916	0.0346021
Maml1	Maml1	1.41263	1	0.0326531	0.0138408
Ddit3	Ddit3	0.374598	1	0.1510204081632653	0.1384083044982699
Podnl1	Podnl1	1.64627	1	0.0326531	0.0138408
Ssbp2	Ssbp2	0.271334	1	0.2	0.1903114186851211
Tcta	Tcta	0.792314	1	0.053061224489795916	0.0346021
Micu3	Micu3	1.57766	1	0.0326531	0.0138408
Gprasp1	Gprasp1	0.759722	1	0.053061224489795916	0.0346021
Nln	Nln	0.731914	1	0.053061224489795916	0.0346021
Ldb1	Ldb1	0.177263	1	0.2163265306122449	0.20761245674740483
Fpgs	Fpgs	0.58033	1	0.0571429	0.0380623
2900093K20Rik	2900093K20Rik	0.812381	1	0.053061224489795916	0.0346021
Atg4b	Atg4b	0.146658	1	0.19591836734693877	0.17301038062283736
AI597479	AI597479	0.895214	1	0.053061224489795916	0.0346021
Accs	Accs	1.31543	1	0.0326531	0.0138408
Cd24a	Cd24a	0.80912	1	0.053061224489795916	0.0346021
Ddx11	Ddx11	0.485665	1	0.0938776	0.0761246
Scfd1	Scfd1	0.260908	1	0.18775510204081633	0.17647058823529413
Taf7	Taf7	0.241285	1	0.18775510204081633	0.17301038062283736
Sun1	Sun1	0.759715	1	0.0816327	0.0657439
Ankzf1	Ankzf1	0.398791	1	0.077551	0.058823529411764705
Mfn2	Mfn2	0.562059	1	0.0734694	0.0553633
C230037L18Rik	C230037L18Rik	1.27567	1	0.0326531	0.0138408
Tbc1d8b	Tbc1d8b	1.26264	1	0.0326531	0.0138408
Abcf2	Abcf2	0.308162	1	0.2	0.19377162629757785
Axin1	Axin1	0.742928	1	0.053061224489795916	0.0346021
Gm4924	Gm4924	1.09112	1	0.0326531	0.0138408
Tamm41	Tamm41	0.438938	1	0.0734694	0.0553633
Tdrd3	Tdrd3	0.721232	1	0.053061224489795916	0.0346021
Mettl13	Mettl13	0.312082	1	0.061224489795918366	0.0415225
Aida	Aida	0.382886	1	0.077551	0.058823529411764705
Calr	Calr	0.0665108	1	0.5428571428571428	0.5363321799307958
Notch2	Notch2	0.494833	1	0.0734694	0.0553633
Ubn2	Ubn2	0.326333	1	0.1510204081632653	0.1384083044982699
Pop5	Pop5	0.0964672	1	0.3673469387755102	0.3633217993079585
Parp8	Parp8	0.519738	1	0.0734694	0.0553633
Tmem41a	Tmem41a	0.939876	1	0.0489796	0.031141868512110725
Zfp207	Zfp207	0.174415	1	0.3306122448979592	0.34256055363321797
Slc22a2	Slc22a2	0.637649	1	0.0693878	0.0519031
Hist1h3a	Hist1h3a	1.9735	1	0.0285714	0.010380622837370242
Helz	Helz	0.222787	1	0.15918367346938775	0.14186851211072665
Anxa7	Anxa7	0.432239	1	0.10612244897959183	0.0899654
Crebl2	Crebl2	2.08071	1	0.0285714	0.010380622837370242
Actg1	Actg1	-0.038662	1	0.9755102040816327	0.9930795847750865
Pcnx3	Pcnx3	0.607192	1	0.0693878	0.0519031
Phf21a	Phf21a	0.232112	1	0.10612244897959183	0.0865052
Aldh4a1	Aldh4a1	1.83738	1	0.0285714	0.010380622837370242
Cpsf6	Cpsf6	0.150167	1	0.3306122448979592	0.3356401384083045
Pigh	Pigh	0.907174	1	0.0489796	0.031141868512110725
Baz2a	Baz2a	0.130608	1	0.24897959183673468	0.23183391003460208
B3galnt2	B3galnt2	0.510939	1	0.0857143	0.0692042
Slc27a4	Slc27a4	1.92039	1	0.0285714	0.010380622837370242
Neu3	Neu3	1.6818	1	0.0285714	0.010380622837370242
Gid4	Gid4	0.389146	1	0.1306122448979592	0.11764705882352941
Vps18	Vps18	0.852414	1	0.0489796	0.031141868512110725
Dnajc4	Dnajc4	0.781422	1	0.0653061	0.0484429
Cdc123	Cdc123	0.2747	1	0.22448979591836735	0.22491349480968859
Nudt5	Nudt5	0.215314	1	0.19183673469387755	0.17647058823529413
A630089N07Rik	A630089N07Rik	0.824764	1	0.0489796	0.031141868512110725
Gm28809	Gm28809	0.804229	1	0.0489796	0.031141868512110725
Telo2	Telo2	0.41919	1	0.10204081632653061	0.0865052
Nfu1	Nfu1	0.353122	1	0.15918367346938775	0.14878892733564014
Wdr81	Wdr81	1.61375	1	0.0285714	0.010380622837370242
Gm4814	Gm4814	1.48288	1	0.0285714	0.010380622837370242
Bbs4	Bbs4	1.60443	1	0.0285714	0.010380622837370242
Cyb5a	Cyb5a	0.0453486	1	0.4897959183673469	0.5397923875432526
Idh1	Idh1	1.44501	1	0.0285714	0.010380622837370242
1810022K09Rik	1810022K09Rik	0.0387732	1	0.5061224489795918	0.5190311418685121
Akr1b10	Akr1b10	0.681147	1	0.0489796	0.031141868512110725
Zfp39	Zfp39	1.42215	1	0.0285714	0.010380622837370242
Iars	Iars	0.326362	1	0.11428571428571428	0.0968858
A930024E05Rik	A930024E05Rik	0.775976	1	0.0489796	0.031141868512110725
Ankrd50	Ankrd50	1.38525	1	0.0285714	0.010380622837370242
Napa	Napa	0.0637766	1	0.34285714285714286	0.32872
Rfesd	Rfesd	0.512616	1	0.053061224489795916	0.0346021
Slc37a3	Slc37a3	0.338316	1	0.0938776	0.0761246
Zmynd19	Zmynd19	1.19261	1	0.0285714	0.010380622837370242
Xpo5	Xpo5	0.535298	1	0.0816327	0.0657439
Cdh24	Cdh24	0.736767	1	0.0489796	0.031141868512110725
Nsg2	Nsg2	0.377102	1	0.13877551020408163	0.1245674740484429
Ip6k2	Ip6k2	0.32495	1	0.12653061224489795	0.11072664359861592
Sf3b3	Sf3b3	0.0887788	1	0.45714285714285713	0.4671280276816609
H2-Q10	H2-Q10	0.724737	1	0.0653061	0.0484429
Pacs2	Pacs2	0.654883	1	0.0489796	0.031141868512110725
Tcaim	Tcaim	0.481617	1	0.0693878	0.0519031
Mrpl34	Mrpl34	0.206137	1	0.21224489795918366	0.1972318339100346
Eif2b1	Eif2b1	0.317163	1	0.12653061224489795	0.11072664359861592
Hk1os	Hk1os	2.65273	1	0.024489795918367346	0.00692042
Tnfrsf12a	Tnfrsf12a	2.2648	1	0.024489795918367346	0.00692042
Lztfl1	Lztfl1	0.294287	1	0.0938776	0.0761246
Yaf2	Yaf2	0.458926	1	0.0979592	0.083045
Nudt13	Nudt13	2.47511	1	0.024489795918367346	0.00692042
Gpr155	Gpr155	2.29585	1	0.024489795918367346	0.00692042
Fgfr1op	Fgfr1op	0.330762	1	0.0979592	0.0795848
Kifc1	Kifc1	0.511144	1	0.0693878	0.0519031
1700086O06Rik	1700086O06Rik	2.33756	1	0.024489795918367346	0.00692042
Hsd17b7	Hsd17b7	2.23821	1	0.024489795918367346	0.00692042
Cyp20a1	Cyp20a1	1.03079	1	0.044897959183673466	0.0276817
Thoc5	Thoc5	0.282786	1	0.15918367346938775	0.1453287197231834
Wdr53	Wdr53	0.449042	1	0.0693878	0.0519031
Npm1	Npm1	-0.0383978	1	0.8979591836734694	0.9342560553633218
Samsn1	Samsn1	0.139453	1	0.24897959183673468	0.23875432525951557
Mbtd1	Mbtd1	0.365506	1	0.1306122448979592	0.11764705882352941
Ptrh1	Ptrh1	1.92052	1	0.024489795918367346	0.00692042
Nupl2	Nupl2	2.00977	1	0.024489795918367346	0.00692042
Rnf125	Rnf125	1.95661	1	0.024489795918367346	0.00692042
Zadh2	Zadh2	0.380512	1	0.0897959	0.0726644
Myo1e	Myo1e	1.78769	1	0.024489795918367346	0.00692042
Ap2a2	Ap2a2	0.424186	1	0.12244897959183673	0.11072664359861592
Pfkp	Pfkp	0.246927	1	0.23265306122448978	0.22837370242214533
Tonsl	Tonsl	1.59294	1	0.024489795918367346	0.00692042
Gm31793	Gm31793	1.68615	1	0.024489795918367346	0.00692042
Retreg1	Retreg1	0.127675	1	0.37142857142857144	0.370242
Tmem68	Tmem68	0.38833	1	0.0693878	0.0519031
Dnajc11	Dnajc11	0.245088	1	0.11836734693877551	0.10034602076124567
Dbr1	Dbr1	0.54752	1	0.0653061	0.0484429
Mgmt	Mgmt	1.17373	1	0.0408163	0.0242215
Snapc3	Snapc3	0.366829	1	0.1673469387755102	0.15916955017301038
Rad18	Rad18	0.665782	1	0.077551	0.0622837
Zfp280b	Zfp280b	0.866212	1	0.044897959183673466	0.0276817
Mthfsl	Mthfsl	0.299787	1	0.14285714285714285	0.12802768166089964
Trav14d-2	Trav14d-2	0.853056	1	0.044897959183673466	0.0276817
Gmeb1	Gmeb1	0.535227	1	0.0653061	0.0484429
Tysnd1	Tysnd1	0.639758	1	0.0897959	0.0761246
1300002E11Rik	1300002E11Rik	0.387254	1	0.10204081632653061	0.0865052
Cycs	Cycs	-0.0305386	1	0.6081632653061224	0.6816608996539792
Dusp1	Dusp1	0.227452	1	0.18775510204081633	0.17647058823529413
Pgap3	Pgap3	1.153	1	0.0408163	0.0242215
Pold2	Pold2	0.405971	1	0.12653061224489795	0.11418685121107267
Cstf3	Cstf3	0.253221	1	0.15918367346938775	0.1453287197231834
Depdc5	Depdc5	0.685241	1	0.044897959183673466	0.0276817
Lncpint	Lncpint	0.37931	1	0.0693878	0.0519031
Samm50	Samm50	0.160106	1	0.2897959183673469	0.28719723183391005
Blmh	Blmh	0.273242	1	0.1836734693877551	0.17301038062283736
Sap18	Sap18	0.0310702	1	0.689796	0.7024221453287197
Hspa5	Hspa5	-0.0194827	1	0.6816326530612244	0.7335640138408305
Erlin2	Erlin2	1.14522	1	0.0408163	0.0242215
Fbxo32	Fbxo32	0.672855	1	0.061224489795918366	0.0449827
Arhgef7	Arhgef7	0.458573	1	0.11020408163265306	0.0968858
2610204G07Rik	2610204G07Rik	3.71262	1	0.0204082	0.00346021
Gm38250	Gm38250	3.04712	1	0.0204082	0.00346021
Trav12n-2	Trav12n-2	3.0654	1	0.0204082	0.00346021
Ube2e3	Ube2e3	1.06871	1	0.0408163	0.0242215
Adora2a	Adora2a	0.237837	1	0.0979592	0.0795848
Med12	Med12	0.290033	1	0.1469387755102041	0.13494809688581316
Zpbp2	Zpbp2	2.91536	1	0.0204082	0.00346021
4931428F04Rik	4931428F04Rik	2.77229	1	0.0204082	0.00346021
Acer2	Acer2	3.07925	1	0.0204082	0.00346021
Enc1	Enc1	0.94371	1	0.0408163	0.0242215
Eif5b	Eif5b	0.0331017	1	0.46122448979591835	0.47750865051903113
Fbf1	Fbf1	2.55959	1	0.0204082	0.00346021
Gm10642	Gm10642	2.62937	1	0.0204082	0.00346021
Lrch3	Lrch3	0.205072	1	0.1469387755102041	0.1314878892733564
Cxcr4	Cxcr4	1.06767	1	0.0408163	0.0242215
Sfxn4	Sfxn4	2.34372	1	0.0204082	0.00346021
Chil5	Chil5	2.40491	1	0.0204082	0.00346021
Trip4	Trip4	0.300001	1	0.12244897959183673	0.10726643598615918
Xdh	Xdh	2.40157	1	0.0204082	0.00346021
Srcap	Srcap	0.329723	1	0.12244897959183673	0.10726643598615918
Zfp407	Zfp407	0.518513	1	0.061224489795918366	0.0449827
Pop1	Pop1	0.916037	1	0.0571429	0.0415225
Tor2a	Tor2a	0.193424	1	0.1673469387755102	0.1522491349480969
Mif	Mif	0.0491957	1	0.7306122448979592	0.7439446366782007
Krt10	Krt10	0.637092	1	0.061224489795918366	0.0449827
Gmfg	Gmfg	0.081018	1	0.5510204081632653	0.5501730103806228
Ttc4	Ttc4	0.423863	1	0.12244897959183673	0.11072664359861592
Usp5	Usp5	0.296002	1	0.15510204081632653	0.1453287197231834
Mrpl17	Mrpl17	0.200438	1	0.2979591836734694	0.30103806228373703
Cnpy2	Cnpy2	0.316854	1	0.15918367346938775	0.14878892733564014
Rnaseh2c	Rnaseh2c	0.137176	1	0.2530612244897959	0.2491349480968858
Med27	Med27	0.349189	1	0.11836734693877551	0.10380622837370242
Rgs3	Rgs3	0.176298	1	0.30612244897959184	0.3044982698961938
Clec16a	Clec16a	0.447724	1	0.0653061	0.0484429
Maea	Maea	0.295187	1	0.20408163265306123	0.20069204152249134
Zmat1	Zmat1	0.84259	1	0.0408163	0.0242215
Ercc6	Ercc6	0.452668	1	0.0653061	0.0484429
Med14	Med14	0.27447	1	0.17142857142857143	0.15916955017301038
Pigv	Pigv	0.673421	1	0.0734694	0.058823529411764705
Hars2	Hars2	0.52493	1	0.061224489795918366	0.0449827
Ccdc47	Ccdc47	0.219145	1	0.22857142857142856	0.2179930795847751
Emc2	Emc2	0.153623	1	0.24897959183673468	0.23875432525951557
Eif4e	Eif4e	0.104801	1	0.33877551020408164	0.33217993079584773
Cfl2	Cfl2	0.477663	1	0.0938776	0.0795848
Syncrip	Syncrip	0.0951735	1	0.39591836734693875	0.40484429065743943
Ticam1	Ticam1	0.722302	1	0.0408163	0.0242215
Zfp141	Zfp141	1.34343	1	0.036734693877551024	0.020761245674740483
Usp22	Usp22	0.509826	1	0.077551	0.0622837
Lias	Lias	0.193283	1	0.11836734693877551	0.10034602076124567
Ddx10	Ddx10	0.171016	1	0.23673469387755103	0.22837370242214533
Meis3	Meis3	0.508324	1	0.061224489795918366	0.0449827
Tmem230	Tmem230	0.300727	1	0.14285714285714285	0.1314878892733564
Kif20b	Kif20b	0.668279	1	0.0571429	0.0415225
Coro7	Coro7	0.217295	1	0.2163265306122449	0.21107266435986158
Tmem138	Tmem138	0.704579	1	0.0408163	0.0242215
Slc25a44	Slc25a44	0.491165	1	0.061224489795918366	0.0449827
Cops4	Cops4	0.173103	1	0.20408163265306123	0.19377162629757785
Ppme1	Ppme1	0.395459	1	0.14285714285714285	0.13494809688581316
Nat10	Nat10	0.320648	1	0.11428571428571428	0.10034602076124567
Vangl2	Vangl2	24.5077	1	0.0163265	0
Gm3667	Gm3667	24.4649	1	0.0163265	0
Rftn2	Rftn2	24.4041	1	0.0163265	0
Sag	Sag	24.1763	1	0.0163265	0
Cul7	Cul7	24.618	1	0.0163265	0
Btbd11	Btbd11	23.9947	1	0.0163265	0
Hist1h2bn	Hist1h2bn	24.0222	1	0.0163265	0
Ccdc162	Ccdc162	24.042	1	0.0163265	0
Zwilch	Zwilch	24.3849	1	0.0163265	0
Kctd1	Kctd1	24.3538	1	0.0163265	0
A430073D23Rik	A430073D23Rik	24.1541	1	0.0163265	0
Gm12666	Gm12666	24.3874	1	0.0163265	0
Nup54	Nup54	0.313163	1	0.13877551020408163	0.12802768166089964
Rrp15	Rrp15	0.125152	1	0.22448979591836735	0.21107266435986158
Was	Was	0.122141	1	0.3306122448979592	0.32525951557093424
Ttll5	Ttll5	0.937018	1	0.036734693877551024	0.020761245674740483
Trav19	Trav19	1.13618	1	0.036734693877551024	0.020761245674740483
Cuta	Cuta	0.122356	1	0.3224489795918367	0.32872
Slu7	Slu7	0.282191	1	0.15918367346938775	0.14878892733564014
Zfp64	Zfp64	0.371844	1	0.0816327	0.0657439
Smarca4	Smarca4	0.201803	1	0.22040816326530613	0.21107266435986158
Pcnx	Pcnx	0.450585	1	0.0408163	0.0242215
Cbx3	Cbx3	0.186136	1	0.2897959183673469	0.29411764705882354
Ipo4	Ipo4	1.05106	1	0.036734693877551024	0.020761245674740483
2810402E24Rik	2810402E24Rik	0.580238	1	0.0571429	0.0415225
Chp1	Chp1	0.108112	1	0.22448979591836735	0.20761245674740483
Rrp36	Rrp36	0.32398	1	0.14285714285714285	0.1314878892733564
Zfp788	Zfp788	0.613085	1	0.0571429	0.0415225
Ndrg2	Ndrg2	0.343106	1	0.0653061	0.0484429
0610009O20Rik	0610009O20Rik	0.265972	1	0.10204081632653061	0.0865052
Gm14305	Gm14305	0.938347	1	0.036734693877551024	0.020761245674740483
D11Wsu47e	D11Wsu47e	0.880386	1	0.036734693877551024	0.020761245674740483
Bloc1s2	Bloc1s2	0.242196	1	0.23673469387755103	0.2422145328719723
Ralgapa1	Ralgapa1	0.341002	1	0.0979592	0.083045
Rab5b	Rab5b	0.2008	1	0.1346938775510204	0.11764705882352941
Hist1h4n	Hist1h4n	0.411705	1	0.0938776	0.0795848
Eif3j2	Eif3j2	0.815026	1	0.036734693877551024	0.020761245674740483
Derl2	Derl2	0.168116	1	0.2	0.18685121107266436
Ppil3	Ppil3	0.251718	1	0.2163265306122449	0.21453287197231835
Prr13	Prr13	0.127209	1	0.24081632653061225	0.22837370242214533
Rbm22	Rbm22	0.15426	1	0.24081632653061225	0.22837370242214533
Usp53	Usp53	0.202895	1	0.13877551020408163	0.1245674740484429
Tmem50b	Tmem50b	0.326253	1	0.0979592	0.083045
Suclg1	Suclg1	0.059548	1	0.34285714285714286	0.32872
Fkrp	Fkrp	0.401741	1	0.061224489795918366	0.0449827
Cers5	Cers5	0.21948	1	0.22857142857142856	0.22837370242214533
Dok2	Dok2	0.109101	1	0.363265	0.3737024221453287
Ncln	Ncln	0.461755	1	0.077551	0.0622837
Mrm2	Mrm2	0.606189	1	0.036734693877551024	0.020761245674740483
Chst12	Chst12	0.474061	1	0.0857143	0.0726644
Tmem203	Tmem203	0.316217	1	0.0816327	0.0657439
Wapl	Wapl	0.25956	1	0.1510204081632653	0.1384083044982699
Rfwd3	Rfwd3	0.459798	1	0.0897959	0.0761246
Rsrc1	Rsrc1	0.316814	1	0.14285714285714285	0.13494809688581316
C2cd2l	C2cd2l	0.534235	1	0.036734693877551024	0.020761245674740483
Scfd2	Scfd2	0.470061	1	0.0571429	0.0415225
Ahsa2	Ahsa2	0.237608	1	0.0857143	0.0692042
Zfp687	Zfp687	0.681519	1	0.053061224489795916	0.0380623
Edem2	Edem2	0.207809	1	0.19183673469387755	0.18339100346020762
Adrb2	Adrb2	0.482541	1	0.0734694	0.058823529411764705
Maml3	Maml3	1.15471	1	0.0326531	0.017301
Zfp61	Zfp61	1.27959	1	0.0326531	0.017301
Pusl1	Pusl1	0.501471	1	0.0734694	0.058823529411764705
Syne1	Syne1	0.451335	1	0.0571429	0.0415225
Trbv24	Trbv24	1.31327	1	0.0326531	0.017301
Cep85l	Cep85l	1.14315	1	0.0326531	0.017301
Rlim	Rlim	0.0987814	1	0.2163265306122449	0.20069204152249134
Rc3h2	Rc3h2	0.369552	1	0.10612244897959183	0.0934256
Crtc2	Crtc2	0.405906	1	0.0938776	0.0795848
Nans	Nans	0.184065	1	0.2693877551020408	0.2698961937716263
Prune1	Prune1	1.02598	1	0.0326531	0.017301
Nfkbib	Nfkbib	0.111501	1	0.27346938775510204	0.2664359861591695
Gde1	Gde1	0.272565	1	0.11428571428571428	0.10034602076124567
Bcl2l13	Bcl2l13	0.246011	1	0.10204081632653061	0.0865052
Tubb2b	Tubb2b	1.0307	1	0.0326531	0.017301
Zfyve1	Zfyve1	0.923083	1	0.0326531	0.017301
Trmt2b	Trmt2b	0.438098	1	0.0734694	0.058823529411764705
Plxdc2	Plxdc2	0.785705	1	0.0326531	0.017301
Cep19	Cep19	0.395301	1	0.0734694	0.058823529411764705
Slc2a3	Slc2a3	0.372516	1	0.0571429	0.0415225
Adh1	Adh1	0.921102	1	0.0326531	0.017301
Ikzf1	Ikzf1	0.0601677	1	0.5224489795918368	0.532872
Zswim8	Zswim8	0.781856	1	0.0653061	0.0519031
Csad	Csad	0.811748	1	0.0489796	0.0346021
Harbi1	Harbi1	0.4458	1	0.0734694	0.058823529411764705
Zyg11b	Zyg11b	0.349936	1	0.10612244897959183	0.0934256
Sass6	Sass6	0.793433	1	0.0326531	0.017301
Aimp2	Aimp2	0.252477	1	0.1346938775510204	0.12110726643598616
Gm10053	Gm10053	0.837865	1	0.0326531	0.017301
Trav14n-1	Trav14n-1	0.438657	1	0.053061224489795916	0.0380623
Haus8	Haus8	0.510914	1	0.0693878	0.0553633
Dgcr14	Dgcr14	0.371199	1	0.10612244897959183	0.0934256
Ppil2	Ppil2	0.177245	1	0.27346938775510204	0.2768166089965398
Bfar	Bfar	0.220705	1	0.2	0.19377162629757785
Etfdh	Etfdh	0.392129	1	0.10204081632653061	0.0899654
Ppp4r1	Ppp4r1	0.813998	1	0.0326531	0.017301
Mturn	Mturn	0.406661	1	0.0734694	0.058823529411764705
Phkb	Phkb	0.949026	1	0.0489796	0.0346021
Trav8d-1	Trav8d-1	0.386109	1	0.10612244897959183	0.0934256
Txn2	Txn2	0.0474322	1	0.5387755102040817	0.5467128027681661
Map4k2	Map4k2	0.150162	1	0.21224489795918366	0.20069204152249134
Zfp91	Zfp91	0.377604	1	0.1306122448979592	0.12110726643598616
Adam10	Adam10	0.201881	1	0.2	0.19377162629757785
Dym	Dym	0.336657	1	0.11020408163265306	0.0968858
Abcb9	Abcb9	0.444122	1	0.10204081632653061	0.0899654
Slc35b1	Slc35b1	0.235124	1	0.1836734693877551	0.17647058823529413
Ginm1	Ginm1	0.256974	1	0.1306122448979592	0.11764705882352941
1500011K16Rik	1500011K16Rik	0.192901	1	0.22857142857142856	0.22145328719723184
Primpol	Primpol	0.311273	1	0.0938776	0.0795848
Dnajc27	Dnajc27	0.791218	1	0.0489796	0.0346021
Disp1	Disp1	0.373175	1	0.0734694	0.058823529411764705
Cdc26	Cdc26	0.148675	1	0.24489795918367346	0.23875432525951557
Rpl10	Rpl10	-0.0110057	1	0.7918367346938775	0.8235294117647058
Cks1b	Cks1b	0.210586	1	0.11836734693877551	0.10380622837370242
Usp42	Usp42	0.328156	1	0.0734694	0.058823529411764705
Tmem59	Tmem59	0.099242	1	0.42448979591836733	0.46366782006920415
Zfp384	Zfp384	1.28348	1	0.0285714	0.0138408
Snx11	Snx11	0.473819	1	0.0693878	0.0553633
Mfsd3	Mfsd3	0.702448	1	0.0489796	0.0346021
Spg11	Spg11	0.667354	1	0.0489796	0.0346021
Tmem242	Tmem242	0.30459	1	0.12244897959183673	0.11072664359861592
Mllt1	Mllt1	1.41199	1	0.0285714	0.0138408
Chfr	Chfr	0.2282	1	0.1836734693877551	0.17647058823529413
Dnm2	Dnm2	0.0789646	1	0.40408163265306124	0.4117647058823529
Dnajc1	Dnajc1	0.13386	1	0.2653061224489796	0.2560553633217993
Rps6kb2	Rps6kb2	0.350554	1	0.0734694	0.058823529411764705
Atg13	Atg13	0.365536	1	0.11428571428571428	0.10380622837370242
Znhit3	Znhit3	0.426964	1	0.10204081632653061	0.0899654
Il3ra	Il3ra	1.17098	1	0.0285714	0.0138408
Sap30	Sap30	1.23698	1	0.0285714	0.0138408
Tfe3	Tfe3	0.333729	1	0.11020408163265306	0.0968858
Selenok	Selenok	0.0405139	1	0.5020408163265306	0.5397923875432526
Gm10778	Gm10778	1.08131	1	0.0285714	0.0138408
Tmem243	Tmem243	0.783476	1	0.044897959183673466	0.031141868512110725
Snx6	Snx6	0.144353	1	0.2653061224489796	0.25951557093425603
Nubpl	Nubpl	0.723435	1	0.0489796	0.0346021
Frmd6	Frmd6	0.557511	1	0.0653061	0.0519031
Rttn	Rttn	0.956601	1	0.0285714	0.0138408
Fdxacb1	Fdxacb1	1.02493	1	0.0285714	0.0138408
Lasp1	Lasp1	0.0753065	1	0.3551020408163265	0.3633217993079585
Setd6	Setd6	0.71519	1	0.0489796	0.0346021
Ppcs	Ppcs	0.354032	1	0.11020408163265306	0.0968858
Zmym6	Zmym6	0.925979	1	0.0285714	0.0138408
Trav3-1	Trav3-1	0.904424	1	0.0285714	0.0138408
Fmo5	Fmo5	0.60124	1	0.0489796	0.0346021
Msrb2	Msrb2	0.576939	1	0.0489796	0.0346021
Kmt2e	Kmt2e	0.0163333	1	0.5673469387755102	0.6089965397923875
Cdc23	Cdc23	0.420559	1	0.0857143	0.0726644
Cox8a	Cox8a	-0.0446917	1	0.8530612244897959	0.8961937716262975
Mrm1	Mrm1	0.238561	1	0.0571429	0.0415225
Dctn4	Dctn4	0.192461	1	0.18775510204081633	0.17993079584775087
Ehmt1	Ehmt1	0.198869	1	0.11836734693877551	0.10380622837370242
Polr3h	Polr3h	0.421282	1	0.0857143	0.0726644
5730455P16Rik	5730455P16Rik	0.653818	1	0.0489796	0.0346021
Alg12	Alg12	0.952817	1	0.044897959183673466	0.031141868512110725
Dusp12	Dusp12	0.362593	1	0.11836734693877551	0.10726643598615918
Celsr1	Celsr1	0.811968	1	0.0285714	0.0138408
Mettl22	Mettl22	0.613323	1	0.0653061	0.0519031
Xrcc1	Xrcc1	0.379977	1	0.0897959	0.0761246
Hmbox1	Hmbox1	0.424791	1	0.0857143	0.0726644
Zswim7	Zswim7	0.582788	1	0.0489796	0.0346021
Ubqln4	Ubqln4	0.286823	1	0.11020408163265306	0.0968858
Dynlt3	Dynlt3	0.459862	1	0.0693878	0.0553633
Bclaf3	Bclaf3	0.408652	1	0.11020408163265306	0.10034602076124567
Zfand3	Zfand3	0.467951	1	0.0857143	0.0726644
Mea1	Mea1	0.11288	1	0.34285714285714286	0.3633217993079585
Zmym2	Zmym2	0.365796	1	0.0938776	0.0795848
Ctsl	Ctsl	0.319572	1	0.0693878	0.0553633
Scaf1	Scaf1	0.323157	1	0.1346938775510204	0.1245674740484429
Ube2d2a	Ube2d2a	-0.0322999	1	0.6285714285714286	0.6782006920415224
Yars2	Yars2	0.328841	1	0.1306122448979592	0.12110726643598616
Yy1	Yy1	0.274322	1	0.1306122448979592	0.11764705882352941
Pon2	Pon2	0.140473	1	0.22040816326530613	0.21107266435986158
Gan	Gan	1.6835	1	0.024489795918367346	0.010380622837370242
Gm26510	Gm26510	1.74798	1	0.024489795918367346	0.010380622837370242
Zcchc12	Zcchc12	1.58804	1	0.024489795918367346	0.010380622837370242
Zfp84	Zfp84	0.408678	1	0.0938776	0.083045
Nrgn	Nrgn	1.63546	1	0.024489795918367346	0.010380622837370242
Anapc7	Anapc7	0.27765	1	0.0938776	0.0795848
Atcay	Atcay	1.38088	1	0.024489795918367346	0.010380622837370242
Glb1l	Glb1l	1.56263	1	0.024489795918367346	0.010380622837370242
Prpf31	Prpf31	0.132936	1	0.2	0.18685121107266436
Tmem259	Tmem259	0.661477	1	0.044897959183673466	0.031141868512110725
Rragb	Rragb	1.33702	1	0.024489795918367346	0.010380622837370242
Nomo1	Nomo1	0.778096	1	0.044897959183673466	0.031141868512110725
Sdad1	Sdad1	0.185117	1	0.22448979591836735	0.22145328719723184
Zfp275	Zfp275	0.76082	1	0.044897959183673466	0.031141868512110725
Fam46c	Fam46c	0.248619	1	0.12653061224489795	0.11418685121107267
Capns1	Capns1	0.101305	1	0.3551020408163265	0.3633217993079585
Sgsm2	Sgsm2	1.42253	1	0.024489795918367346	0.010380622837370242
Mthfs	Mthfs	0.541241	1	0.077551	0.0657439
Gm37469	Gm37469	1.256	1	0.024489795918367346	0.010380622837370242
Prkcz	Prkcz	0.713537	1	0.044897959183673466	0.031141868512110725
Wdr33	Wdr33	0.0778293	1	0.44081632653061226	0.4532871972318339
Clcn3	Clcn3	0.207601	1	0.23673469387755103	0.23529411764705882
Acot6	Acot6	1.20029	1	0.024489795918367346	0.010380622837370242
Gtpbp2	Gtpbp2	0.211414	1	0.17142857142857143	0.15916955017301038
Cd81	Cd81	0.160708	1	0.23265306122448978	0.22491349480968859
Chpt1	Chpt1	1.24293	1	0.024489795918367346	0.010380622837370242
Efcab2	Efcab2	1.21556	1	0.024489795918367346	0.010380622837370242
Cmpk1	Cmpk1	0.16815	1	0.2571428571428571	0.25259515570934254
Erich1	Erich1	0.306139	1	0.11836734693877551	0.10726643598615918
Pigc	Pigc	0.291714	1	0.10612244897959183	0.0934256
Drosha	Drosha	0.31529	1	0.0734694	0.058823529411764705
Arfgef1	Arfgef1	0.372918	1	0.12244897959183673	0.11072664359861592
Araf	Araf	0.421606	1	0.1510204081632653	0.1453287197231834
Tbc1d15	Tbc1d15	0.187803	1	0.22448979591836735	0.22145328719723184
Ms4a6b	Ms4a6b	-0.00901726	1	0.7591836734693878	0.7889273356401384
Numa1	Numa1	0.085921	1	0.2816326530612245	0.2768166089965398
2410004B18Rik	2410004B18Rik	0.0936595	1	0.10204081632653061	0.0865052
Rpl31	Rpl31	-0.0334906	1	0.8857142857142857	0.9204152249134948
E2f6	E2f6	0.788386	1	0.024489795918367346	0.010380622837370242
Ipcef1	Ipcef1	0.258971	1	0.2530612244897959	0.25951557093425603
Rbbp8	Rbbp8	0.453957	1	0.0653061	0.0519031
Poglut1	Poglut1	0.401188	1	0.0938776	0.083045
Hspb11	Hspb11	0.29675	1	0.1346938775510204	0.1245674740484429
Dcun1d3	Dcun1d3	0.899568	1	0.0408163	0.0276817
B2m	B2m	-0.0154295	1	0.9836734693877551	0.9930795847750865
Slc25a3	Slc25a3	0.0722969	1	0.8448979591836735	0.8200692041522492
Fastkd1	Fastkd1	0.965459	1	0.0408163	0.0276817
Qsox2	Qsox2	0.826302	1	0.0408163	0.0276817
Tfrc	Tfrc	0.524544	1	0.061224489795918366	0.0484429
Stk38l	Stk38l	0.775853	1	0.0408163	0.0276817
Erbb3	Erbb3	2.11082	1	0.0204082	0.00692042
Micu1	Micu1	0.369596	1	0.0979592	0.0865052
Nxt2	Nxt2	2.45366	1	0.0204082	0.00692042
Sall2	Sall2	2.31799	1	0.0204082	0.00692042
Erp29	Erp29	0.088587	1	0.3836734693877551	0.4013840830449827
Pus10	Pus10	0.883357	1	0.0408163	0.0276817
Zfp566	Zfp566	0.404006	1	0.0653061	0.0519031
Ncf1	Ncf1	2.25615	1	0.0204082	0.00692042
Cnot4	Cnot4	0.0903933	1	0.3020408163265306	0.2906574394463668
Nkg7	Nkg7	2.30034	1	0.0204082	0.00692042
Mapk12	Mapk12	1.79621	1	0.0204082	0.00692042
Sgsm3	Sgsm3	2.06804	1	0.0204082	0.00692042
Ipo7	Ipo7	0.180684	1	0.20408163265306123	0.1972318339100346
Trav6-1	Trav6-1	2.14965	1	0.0204082	0.00692042
Ikbkap	Ikbkap	0.261301	1	0.11836734693877551	0.10726643598615918
Ralgds	Ralgds	2.0215	1	0.0204082	0.00692042
Fbxw17	Fbxw17	1.92134	1	0.0204082	0.00692042
Gm6741	Gm6741	1.64303	1	0.0204082	0.00692042
4930480K23Rik	4930480K23Rik	1.64537	1	0.0204082	0.00692042
Gm16712	Gm16712	1.54111	1	0.0204082	0.00692042
Rsl1	Rsl1	1.58809	1	0.0204082	0.00692042
Etnk1	Etnk1	0.243659	1	0.13877551020408163	0.12802768166089964
Tacc3	Tacc3	1.50185	1	0.0204082	0.00692042
Slc5a3	Slc5a3	0.669539	1	0.0408163	0.0276817
Slc30a1	Slc30a1	1.47057	1	0.0204082	0.00692042
Nbr1	Nbr1	0.454988	1	0.10612244897959183	0.0968858
Galnt9	Galnt9	1.36134	1	0.0204082	0.00692042
Dpagt1	Dpagt1	0.531622	1	0.061224489795918366	0.0484429
A530021J07Rik	A530021J07Rik	1.30779	1	0.0204082	0.00692042
Ccdc186	Ccdc186	0.29147	1	0.0653061	0.0519031
Tuft1	Tuft1	1.29006	1	0.0204082	0.00692042
Ech1	Ech1	0.109244	1	0.27346938775510204	0.2768166089965398
Pitpnm2	Pitpnm2	0.368884	1	0.11020408163265306	0.10034602076124567
Tmem60	Tmem60	0.244719	1	0.18775510204081633	0.18339100346020762
3110082I17Rik	3110082I17Rik	0.478833	1	0.061224489795918366	0.0484429
Eml3	Eml3	0.279061	1	0.11836734693877551	0.10726643598615918
Alg13	Alg13	0.352328	1	0.044897959183673466	0.031141868512110725
Fastkd2	Fastkd2	0.379154	1	0.0653061	0.0519031
Arhgap26	Arhgap26	0.679689	1	0.0408163	0.0276817
Helq	Helq	0.610139	1	0.0408163	0.0276817
Ahdc1	Ahdc1	0.70756	1	0.0408163	0.0276817
Pgap1	Pgap1	0.667163	1	0.0408163	0.0276817
Sms	Sms	0.0716771	1	0.4163265306122449	0.43252595155709345
Phf11b	Phf11b	0.169264	1	0.17142857142857143	0.16262975778546712
Rbpj	Rbpj	0.546824	1	0.0734694	0.0622837
Stat5b	Stat5b	0.146034	1	0.2857142857142857	0.2906574394463668
Wdr12	Wdr12	0.210896	1	0.13877551020408163	0.1245674740484429
Chd8	Chd8	0.140723	1	0.20408163265306123	0.19377162629757785
Ccdc84	Ccdc84	0.257849	1	0.0653061	0.0519031
Cyp4f13	Cyp4f13	0.443476	1	0.0653061	0.0519031
Cnot8	Cnot8	0.143202	1	0.2653061224489796	0.2629757785467128
Rab3gap1	Rab3gap1	0.142764	1	0.2163265306122449	0.20761245674740483
Knop1	Knop1	0.180371	1	0.19591836734693877	0.18685121107266436
Tnip2	Tnip2	0.354386	1	0.12244897959183673	0.11418685121107267
Nup93	Nup93	0.531392	1	0.0734694	0.0622837
Oxld1	Oxld1	0.924375	1	0.036734693877551024	0.0242215
Uqcrq	Uqcrq	0.0184786	1	0.7142857142857143	0.712803
Eif1	Eif1	-0.0305742	1	0.9795918367346939	0.9965397923875432
Fam149b	Fam149b	0.529298	1	0.0408163	0.0276817
Cenpc1	Cenpc1	0.594173	1	0.0734694	0.0622837
Slc7a6	Slc7a6	0.340108	1	0.1346938775510204	0.12802768166089964
Topors	Topors	0.15341	1	0.1306122448979592	0.11764705882352941
Rnf14	Rnf14	0.274627	1	0.1346938775510204	0.1245674740484429
Kctd20	Kctd20	0.234493	1	0.10612244897959183	0.0934256
Rpl10-ps3	Rpl10-ps3	-0.00681654	1	0.9836734693877551	0.9965397923875432
Znhit1	Znhit1	0.171011	1	0.2163265306122449	0.21107266435986158
Zc4h2	Zc4h2	2.7704	1	0.0163265	0.00346021
Tnfsf4	Tnfsf4	1.04977	1	0.036734693877551024	0.0242215
Ric1	Ric1	2.74813	1	0.0163265	0.00346021
Mcm8	Mcm8	3.22208	1	0.0163265	0.00346021
Traip	Traip	3.04895	1	0.0163265	0.00346021
Gm15420	Gm15420	3.35385	1	0.0163265	0.00346021
Xkrx	Xkrx	3.23374	1	0.0163265	0.00346021
Trav6n-7	Trav6n-7	2.83473	1	0.0163265	0.00346021
Knl1	Knl1	2.98304	1	0.0163265	0.00346021
Psmc3ip	Psmc3ip	0.435868	1	0.0408163	0.0276817
Guk1	Guk1	0.149463	1	0.2612244897959184	0.2629757785467128
Tmem126b	Tmem126b	0.342465	1	0.0816327	0.0692042
Prorsd1	Prorsd1	0.228824	1	0.1469387755102041	0.1384083044982699
Rpap1	Rpap1	0.425708	1	0.077551	0.0657439
Fam120c	Fam120c	0.570967	1	0.0571429	0.0449827
BC025920	BC025920	2.65277	1	0.0163265	0.00346021
Efna4	Efna4	2.57033	1	0.0163265	0.00346021
Cetn2	Cetn2	0.155521	1	0.23673469387755103	0.23183391003460208
Wdr78	Wdr78	2.2483	1	0.0163265	0.00346021
Zfp2	Zfp2	2.54832	1	0.0163265	0.00346021
Pfkfb4	Pfkfb4	2.3592	1	0.0163265	0.00346021
Cerkl	Cerkl	2.31532	1	0.0163265	0.00346021
Wnk1	Wnk1	0.0983694	1	0.3551020408163265	0.3494809688581315
Pctp	Pctp	2.15473	1	0.0163265	0.00346021
Vsig10	Vsig10	2.50955	1	0.0163265	0.00346021
Gabarapl1	Gabarapl1	2.38784	1	0.0163265	0.00346021
Spice1	Spice1	0.786735	1	0.053061224489795916	0.0415225
Itgb8	Itgb8	2.62672	1	0.0163265	0.00346021
E130308A19Rik	E130308A19Rik	2.35263	1	0.0163265	0.00346021
Slc25a22	Slc25a22	0.346483	1	0.0979592	0.0865052
F13a1	F13a1	2.05194	1	0.0163265	0.00346021
Gm17344	Gm17344	1.99662	1	0.0163265	0.00346021
Ak7	Ak7	2.05327	1	0.0163265	0.00346021
Ran	Ran	-0.0278521	1	0.7428571428571429	0.7785467128027682
Gcc1	Gcc1	0.921224	1	0.036734693877551024	0.0242215
C130013H08Rik	C130013H08Rik	1.77083	1	0.0163265	0.00346021
Zfat	Zfat	2.01472	1	0.0163265	0.00346021
Acrbp	Acrbp	2.21177	1	0.0163265	0.00346021
Gm48876	Gm48876	1.84573	1	0.0163265	0.00346021
Spidr	Spidr	0.389001	1	0.0408163	0.0276817
Tesk1	Tesk1	0.85564	1	0.036734693877551024	0.0242215
Anks1	Anks1	0.647437	1	0.053061224489795916	0.0415225
Zdhhc4	Zdhhc4	0.223937	1	0.17959183673469387	0.17647058823529413
Zfp787	Zfp787	0.400938	1	0.077551	0.0657439
Mpv17	Mpv17	0.712993	1	0.053061224489795916	0.0415225
Rln3	Rln3	0.776734	1	0.053061224489795916	0.0415225
Arih1	Arih1	0.255472	1	0.0979592	0.0865052
Clint1	Clint1	0.248275	1	0.1306122448979592	0.12110726643598616
N4bp2	N4bp2	0.177033	1	0.11020408163265306	0.0968858
Wdcp	Wdcp	0.699234	1	0.053061224489795916	0.0415225
Eef1akmt1	Eef1akmt1	0.152997	1	0.23265306122448978	0.23183391003460208
Scaper	Scaper	0.302949	1	0.11836734693877551	0.11072664359861592
Cox19	Cox19	0.2214	1	0.1346938775510204	0.1245674740484429
Pinx1	Pinx1	0.32363	1	0.11020408163265306	0.10034602076124567
Kbtbd3	Kbtbd3	0.724019	1	0.053061224489795916	0.0415225
Ndc1	Ndc1	0.641495	1	0.036734693877551024	0.0242215
Mccc2	Mccc2	0.672232	1	0.036734693877551024	0.0242215
Polr3a	Polr3a	0.389622	1	0.077551	0.0657439
Mypopos	Mypopos	0.236131	1	0.10204081632653061	0.0899654
Aldh9a1	Aldh9a1	0.214955	1	0.16326530612244897	0.15570934256055363
Kcnn4	Kcnn4	0.095269	1	0.4163265306122449	0.42560553633217996
Mtmr6	Mtmr6	0.215187	1	0.12244897959183673	0.11072664359861592
Atad5	Atad5	0.511105	1	0.036734693877551024	0.0242215
Rnf111	Rnf111	0.488254	1	0.0857143	0.0761246
Cptp	Cptp	0.617163	1	0.036734693877551024	0.0242215
Ccdc166	Ccdc166	0.484454	1	0.0571429	0.0449827
Sbk1	Sbk1	0.599771	1	0.036734693877551024	0.0242215
Tmco4	Tmco4	0.394245	1	0.077551	0.0657439
Ube2t	Ube2t	0.259084	1	0.061224489795918366	0.0484429
Spn	Spn	0.109297	1	0.363265	0.3771626297577855
Prim2	Prim2	0.29292	1	0.061224489795918366	0.0484429
Rcor1	Rcor1	0.446336	1	0.0734694	0.0622837
Wdfy2	Wdfy2	1.09697	1	0.0326531	0.020761245674740483
Hook3	Hook3	0.393514	1	0.11020408163265306	0.10034602076124567
3110001I22Rik	3110001I22Rik	0.469198	1	0.036734693877551024	0.0242215
Thoc2	Thoc2	0.122162	1	0.3551020408163265	0.36678200692041524
Casp6	Casp6	0.280338	1	0.14285714285714285	0.13494809688581316
Fkbp15	Fkbp15	0.337739	1	0.14285714285714285	0.1384083044982699
Fam234a	Fam234a	1.03899	1	0.0326531	0.020761245674740483
Lgals7	Lgals7	1.1705	1	0.0326531	0.020761245674740483
4632415L05Rik	4632415L05Rik	0.455114	1	0.0571429	0.0449827
Tet3	Tet3	0.14274	1	0.17959183673469387	0.1695501730103806
Trim68	Trim68	0.953469	1	0.0326531	0.020761245674740483
Gm2800	Gm2800	23.8304	1	0.012244897959183673	0
C78197	C78197	23.9035	1	0.012244897959183673	0
Selenon	Selenon	23.8716	1	0.012244897959183673	0
Chrne	Chrne	23.6863	1	0.012244897959183673	0
Traj15	Traj15	24.1969	1	0.012244897959183673	0
C920021L13Rik	C920021L13Rik	23.9526	1	0.012244897959183673	0
Gm5106	Gm5106	23.9931	1	0.012244897959183673	0
Zfp459	Zfp459	24.0269	1	0.012244897959183673	0
Gm10406	Gm10406	23.921	1	0.012244897959183673	0
Zfp946	Zfp946	23.9625	1	0.012244897959183673	0
9530027J09Rik	9530027J09Rik	23.4509	1	0.012244897959183673	0
Tdgf1	Tdgf1	23.9686	1	0.012244897959183673	0
Gdpd1	Gdpd1	23.71	1	0.012244897959183673	0
Tle3	Tle3	0.194429	1	0.22448979591836735	0.22491349480968859
Gem	Gem	23.857	1	0.012244897959183673	0
Gm26582	Gm26582	23.6125	1	0.012244897959183673	0
Map3k10	Map3k10	23.8032	1	0.012244897959183673	0
Itgam	Itgam	23.7387	1	0.012244897959183673	0
Zcchc3	Zcchc3	24.0294	1	0.012244897959183673	0
Gm37584	Gm37584	23.5545	1	0.012244897959183673	0
Zfp791	Zfp791	23.5268	1	0.012244897959183673	0
Gm14167	Gm14167	23.8106	1	0.012244897959183673	0
Lypd6b	Lypd6b	23.7948	1	0.012244897959183673	0
Hist4h4	Hist4h4	0.289902	1	0.0897959	0.0795848
Ncaph	Ncaph	23.7074	1	0.012244897959183673	0
Hist1h2bk	Hist1h2bk	23.6167	1	0.012244897959183673	0
Gm20400	Gm20400	24.1496	1	0.012244897959183673	0
[truncated: 7,909 more rows]
