# Supplementary material for: Endogenous antigens shape the transcriptome and TCR repertoire in an autoimmune arthritis model
Source: J Clin Invest. 2024 Nov 26;135(2):e174647. doi: 10.1172/JCI174647 (PMC11735108; doi:10.1172/JCI174647)
Supplement: Supporting data values [file jci-135-174647-s225.xlsx]

## Sheet: Fig. 5A, C, D
TCR-Seq TRBV frequencies used in Fig. 5A, 5C, 5D and supplemental figure 4D
Mouse	Subgroup	TRBV1	TRBV12-1	TRBV12-2	TRBV13-1	TRBV13-2	TRBV13-3	TRBV14	TRBV15	TRBV16	TRBV17	TRBV19	TRBV2	TRBV20	TRBV23	TRBV26	TRBV29	TRBV3	TRBV30	TRBV31	TRBV4	TRBV5
Mouse 1	WT Low	5.87721	0.0109242	0	9.47127	13.2838	6.44527	1.81341	0.0436967	0.120166	0.830238	12.6393	5.96461	11.5578	0.0327726	0.0109242	0.0327726	0.20756	0.60083	10.3561	9.19816	11.5032
Mouse 1	WT High	6.80618	0.0609508	0.0101585	10.9508	11.7737	5.62779	2.37708	0.142219	0.761885	1.12759	9.66071	7.436	6.83665	0.0304754	0.0203169	3.86022	1.78789	0.365705	10.7273	6.96871	12.6676
Mouse 1	SKG Low	8.45018	0.172202	0.0369004	10.2091	11.23	4.95695	2.41082	0.233702	0.479705	1.09471	11.23	5.64576	7.93358	0.0615006	0.123001	1.54982	0.762608	0.369004	12.8167	8.78229	11.4391
Mouse 1	SKG High	6.77233	0.660423	0.120077	9.54611	9.72622	4.27474	2.00528	1.22478	3.4342	0.900576	9.10183	6.14793	4.22671	0.120077	0.420269	5.48751	5.36744	0.264169	11.8156	6.64025	11.7435
Mouse 2	WT Low	6.1797	0.0406559	0.013552	10.6112	12.6304	6.89795	2.087	0.013552	0.162624	0.772462	11.9935	6.1526	10.7874	0.0406559	0.013552	0.0271039	0.13552	0.555631	10.0827	9.26955	11.5327
Mouse 2	WT High	7.05647	0.0571374	0.0190458	11.0847	4.21865	6.09466	2.83782	0.247595	0.866584	0.914199	8.90391	7.71355	6.9041	0.0380916	0.0095229	3.35206	1.69508	0.323779	10.9228	0	12.7321
Mouse 2	SKG Low	8.14148	0.156969	0.0104646	9.95186	12.2122	5.04395	2.14525	0.219757	0.722059	1.16157	11.846	5.8288	8.35077	0.0313939	0.0627878	0.680201	0.931352	0.491838	12.6727	8.18334	11.1553
Mouse 2	SKG High	7.26604	0.655323	0.14946	10.0943	9.94481	4.0814	2.35686	1.54058	3.24212	0.643826	8.93309	6.19683	4.4263	0.195447	0.459876	5.23109	5.00115	0.287422	11.4739	6.25431	11.5544

## Sheet: Fig. 5B
TCR-Seq TRAV frequencies used in Fig. 5B and supplemental figure 4B
Mouse	Subgroup	TRAV1	TRAV10	TRAV10D	TRAV10N	TRAV11	TRAV12-1	TRAV12-3	TRAV12D-2	TRAV12D-3	TRAV12N-1	TRAV12N-2	TRAV13-1	TRAV13-2	TRAV13-4-DV7	TRAV13D-1	TRAV13D-2	TRAV13D-3	TRAV13D-4	TRAV13N-3	TRAV13N-4	TRAV14-1	TRAV14D-2	TRAV14D-3-DV8	TRAV14N-1	TRAV14N-2	TRAV14N-3	TRAV15-1-DV6-1	TRAV15-2-DV6-2	TRAV15D-1-DV6D-1	TRAV15N-1	TRAV16D-DV11	TRAV16N	TRAV17	TRAV18	TRAV19	TRAV2	TRAV21-DV12	TRAV3-1	TRAV3-3	TRAV3-4	TRAV3N-3	TRAV4-2	TRAV4-3	TRAV4N-4	TRAV5-1	TRAV5N-4	TRAV6-1	TRAV6-2
Mouse 1	WT Low	0.636581	0.0795726	2.34171	1.38684	0.102308	0.750256	2.2735	4.0923	0.500171	0.591111	0	2.98966	0.647948	0.738888	0.0113675	1.95521	0.0113675	0.0341025	0.0113675	0.0341025	0.284188	2.2394	2.40991	2.68273	0.0113675	2.53496	0.0568376	0.022735	0.022735	0.0341025	0.0113675	2.77367	0.863931	0.0341025	0.886666	0.477435	1.44367	1.19359	3.09196	0.625213	0.102308	1.80743	2.3076	2.7282	1.95521	4.04683	0.431965	0.898033
Mouse 1	WT High	0.920312	0.0324816	1.9489	1.21265	0.184062	0.660459	2.45777	3.54049	0.747077	0.508878	0.0216544	2.47943	0.61715	0.638805	0.0108272	1.4725	0.0649632	0.0649632	0.0433088	0.054136	0.46557	1.8298	2.66349	1.87311	0.0216544	2.1113	0.054136	0.054136	0.0866176	0.0649632	0.0108272	3.13989	1.38588	0.0433088	0.931139	0.627977	1.88393	0.985275	3.28064	0.584669	0.0974448	2.66349	2.64184	3.02079	1.31009	3.36726	0.573841	1.03941
Mouse 1	SKG Low	0.536368	0.0130822	2.22397	1.53061	0.470958	0.641026	1.80534	4.16013	0.680272	0.353218	0.0392465	2.61643	0.562533	0.66719	0	1.45212	0.0261643	0.0654108	0.0261643	0.0784929	0.340136	2.35479	2.25013	2.18472	0	2.60335	0.0523286	0.0392465	0.117739	0.0392465	0.0261643	1.79226	0.601779	0.0784929	0.66719	0.523286	1.56986	0.941915	2.96965	0.3663	0.209314	2.70801	2.4202	3.45369	1.98849	4.3956	0.719519	1.07274
Mouse 1	SKG High	0.629591	0.0262329	2.28227	1.32476	0.131165	1.0362	2.17733	3.71196	0.721406	0.406611	0	2.47901	0.642707	0.524659	0.0131165	1.18048	0.0262329	0.0131165	0.0524659	0.209864	0.44596	2.04617	2.3085	1.81007	0.0131165	2.20357	0.0655824	0.0262329	0.104932	0.0393494	0	2.50525	0.590241	0.0262329	0.800105	0.590241	1.57398	0.800105	3.1086	0.472193	0.0786988	2.88562	2.79381	3.75131	1.69203	4.07922	0.852571	1.28541
Mouse 2	WT Low	0.617018	0.0286985	2.61157	1.00445	0.057397	0.545272	2.32458	4.16129	0.746162	0.401779	0.0286985	3.04204	0.473526	0.803559	0	2.20979	0	0.057397	0.0143493	0.0860956	0.286985	2.05194	3.11379	2.66896	0	2.35328	0.0286985	0.0286985	0.0717463	0.0143493	0	2.69766	0.97575	0.0430478	0.746162	0.430478	1.72191	0.97575	2.79811	0.904003	0.243937	2.43937	1.85105	2.58287	1.33448	3.75951	0.373081	0.703114
Mouse 2	WT High	0.735895	0.0204415	2.4121	0.981194	0.163532	0.766558	3.07645	3.23998	0	0	0	2.33034	0.53148	0.613246	0	1.67621	0.0511038	0.0102208	0.0306623	0.0511038	0.39861	2.03393	3.16844	0	0	1.78863	0.0613246	0	0.0613246	0	0.0306623	3.17866	1.25715	0.0715454	0.940311	0.306623	2.04415	0.705233	3.42396	0.633688	0	2.54497	2.73917	0	1.24693	0	0.562142	0.970973
Mouse 2	SKG Low	0.52391	0.0334411	2.01761	1.3265	0.390146	0.613087	2.20711	3.35526	0.41244	0.267529	0.0222941	3.24379	0.568498	0.52391	0.0222941	1.78352	0.0334411	0.0445881	0.0445881	0.0668822	0.30097	2.21826	2.67529	2.4412	0.011147	2.43005	0.0668822	0.0334411	0.0557351	0.0445881	0.0334411	1.92844	0.780292	0.0780292	0.702263	0.423587	1.69435	0.847174	2.68643	0.568498	0.0445881	2.66414	2.64185	4.01293	1.7055	4.42537	0.457028	1.15929
Mouse 2	SKG High	0.448263	0.0373552	2.66467	1.38214	0.136969	0.635039	2.01718	3.42423	0.597684	0.597684	0.0249035	2.52771	0.386004	0.597684	0.0249035	1.48176	0.0373552	0.0622587	0	0.0747105	0.448263	2.32848	2.88881	2.10435	0.0124517	2.1666	0.112066	0	0.0249035	0.099614	0.0373552	2.61487	0.809364	0.0124517	1.00859	0.423359	2.05454	0.697298	2.71448	0.448263	0.099614	2.52771	2.55261	3.61101	1.27008	3.67327	0.78446	0.983688
[truncated: 27 more columns]

## Sheet: Fig. 5F
Vb frequencies (%)
		WTNur (dLN)				SKGNur (dLN)
Vb3	GFPlo	0.023	0.042	0.029	0.031	0.066	0.11	0.057
	GFPhi	0.081	0.085	0.056	0.077	0.55	0.71	0.49
Vb5	GFPlo	0.0099	0.014	0.032	0.012	0.21	0.14	0.27
	GFPhi	0.052	0.054	0.12	0.067	0.8	0.77	0.9
Vb11	GFPlo	0.22	0.17	0.25	0.21	0.71	0.68	0.74
	GFPhi	0.6	0.59	0.69	0.51	2.8	2.58	2.89

## Sheet: Fig. 6B
Total Vb frequencies after arthritis induction with zymosan vs PBS control (no arthritis)
Vb	SKG + PBS LN naive							SKG + zym LN naive							SKG + PBS LN mem							SKG + zym LN mem							SKG + zym joint (CD3+CD4+tot)
Vb3		0.25	0.39	0.29	0.29			0.31	0.45	0.28	0.4	0.3	0.4	0.29		0.21	0.37	0.65	0.43			0.78	0.75	0.51	0.78	0.61	0.78	0.43	1.38	1.21	1.67	1.39	2.22	1.93	2.1
Vb5	0.44	0.44	0.39		0.49			0.49	0.5	0.5	0.6	0.58	0.53	0.6	0.31	0.38	0.33		0.44			0.37	0.28	0.48	0.29	0.69	0.64	0.47	0.97	0.34	0.42	0.65	1.09	0.94	1.15
Vb11	1.66	1.53	1.77		1.5			1.81	1.95	1.83	2.12	2.11	1.58	2.07	1.58	1.74	2.1		1.5			1.33	1.39	1.52	2	1.52	1.45	1.53	2.73	2.97	2.12	2.82	2.15	2.73	2.64

## Sheet: Fig. 6C
Intra-articular Nur77-GFP MFI in each Vb
Vb	SKG + zym joint (Vb)
Vb6	5424	6288	6055	5191	5355	5018	5956
Vb8	6077	4797	4681	5770	7339	4460	5222
Vb14	5541	5325	5963	4865	2319	3101	4279
Vb3	9015	10355	9316	10302	9446	6710	10330
Vb5	10480	8478	8755	14851	7476	8942	7319
Vb11	6163	7520	6339	6957	5859	6282	6288

## Sheet: Fig. 6E
	sample ID	SKG+zym (naive) GFPlo	SKG+zym (naive) GFPhi	SKG+zym (memory) GFPlo	SKG+zym (memory) GFPhi	SKG+zym (joint) GFPlo	SKG+zym (joint) GFPhi
Vb3	1	0.12	0.63	0.61	0.48	0.97	2.72
	2	0.15	0.72	0.75	0.66	0.62	4.29
	3	0.049	0.54	0.46	0.85	1.29	4.24
	4	0.061	0.82	0.59	0.88	0.19	4.27
	5	0.053	0.55	0.51	0.75	0.61	4.69
	6	0.079	0.5	0.13	0.85	1.98	3.72
	7	0.025	0.53	0.086	0.77	0.72	6.11
Vb5	1	0.29	0.82	0.092	1.1	0.36	1.79
	2	0.32	0.83	0.08	0.79	0	0.91
	3	0.22	0.66	0.23	0.91	0	0.7
	4	0.28	1.07	0.072	0.94	0.2	2.5
	5	0.23	0.87	0.5	0.69	0.76	1.93
	6	0.21	0.89	0.46	0.57	0	2.24
	7	0.2	0.97	0.21	0.68	0.59	2.26
Vb11	1	0.94	3.22	1.23	1.98	1.61	2.19
	2	0.74	3.41	1.19	1.79	1.34	6.37
	3	0.65	3.27	1.16	2.56	0.66	4.76
	4	0.71	3.63	0.75	2.83	0.75	4.23
	5	0.5	3.83	1	2.08	2	3.38
	6	0.58	3.07	1.09	1.75	1.15	4.69
	7	0.49	4.41	0.84	1.95	2.45	3.41

## Sheet: Fig. 7F
frequency of IL17A CD4 T cells after Th17 differentiation conditions in vitro
	CD4+Non-sag reactive Vb									CD4+Sag reactive Vb
	2024-05-06		2024-04-19	2024-04-26	2024-05-24					2024-05-06		2024-04-19	2024-04-26	2024-05-24
unstimulated	1.1		0.6	6.81	0.77	0.17	0.46	0.57	unstimulated	2.31		3.87	6.79	2.68	2.84	4.82	3.8
Pathogenic	6.35	8.15	1.28	5.9	2.99	2.34	4.28	4.17	Pathogenic	7.44	9.48	6.87	6.63	5.12	4.57	6.41	9.35
Non-pathogenic	11.2	13.4	3.3	12.5	10	9.2	9.24	9.79	Non-pathogenic	11.1	13.8	5.33	13.6	10.1	11.6	9.57	12

## Sheet: Fig. 8B
Truvada experiment
	H2O								Truvada
days post zymosan	1	2	3	4	5	6	7	8	9	10	11	12	13	14	15	16	17	18	19	20
0	0	0	0	0	0	0	0	0	0	0	0	0	0	0	0	0	0	0	0	0
2	0	0	0	1	0.5	0	0	0	0	0	0	0	0	0	0	0	0	0	0	0
5	0	0	0	3.7	2	0	0	0	0	0.5	0	0	0	0	0	0	0	0	0.5	0
6	0	0.1	0	3.9	2.2	1.4	0.2	1.2	0	0.5	0	0	0	0	0	0	0	0	0.6	0
7	0	0.1	0	4.5	2.4	1.5	0.4	1.4	0	1.2	0	0	0	0	0	0	0	0	1.2	0
8	0	0	0	4.7	2.8	2.1	1	0.7	0	1.1	0	0	0	0	0.1	0	0.7	0.1	1.1	0.5
9	0	0.1	0.5	4.7	3.8	3.1	2.5	1.2	0.5	1.2	0	0	0	0	0.2	0.4	1.5	0.1	1.6	1
12	0.5	1.8	0.7	4.8	4.8	2.9	3.2	1.7	1.3	1.6	0	0.7	0	0	1.5	0.4	1.4	0.6	1.5	1.1
14	1	1.8	0.7	5.7	4.8	4.3	4.6	2.3	2	1.5	1.2	1.1	0	0	1.5	1.4	1.3	0.6	1.4	1.3
16	1.9	3.2	0.7	5.7	5.3	4.5	5.1	3.2	2.2	1.7	1.5	1.3	0	0	1.9	2.3	2.3	1.1	1.5	1.5
19	2.1	3.8	2	5.7	5.7	5.6	5.6	4.7	5	3.1	2	2.2	1	1.3	2.1	2.3	3.5	1.4	1.9	2.2
21	4.6	4.8	2	5.8	5.8	5.7	5.8	5.7	5.3	3.3	3.2	2.3	2.6	1.5	2.6	2.4	4.3	1.3	1.7	2.8

## Sheet: Fig. 8C
AUC determined in prism from Fig. 8B
H2O			Truvada
Mean	SEM	N	Mean	SEM	N
47.64	7.318	9	18.38	3.239	13

## Sheet: Fig. 8D
arthritis free survival determined from Fig. 8B, KMS
days	H2O	Truvada
2	0
2	0
2	0
2	1
2	1
2	0
2	0
2	0
6	0
6	1
6	0
6	1
6	1
6	1
9	0
9	1
12	1
5		0
5		1
5		0
5		0
5		0
5		0
5		0
5		0
5		0
5		0
5		1
5		0
8		0
8		0
8		0
8		0
8		0
8		1
8		0
8		1
8		1
8		1
9		1
9		0
9		0
9		0
9		0
9		1
12		0
12		1
12		0
12		0
14		1
14		0
14		0
19		1
19		1

[truncated: 18 more sheets: Fig. 8F, Fig. 8G, Fig. 8H, fig. S2B, fig. S2C, fig. S2I, fig. S5B, fig. S5D, fig. S6_TRBV, fig. S6_TRAV, fig. S7C, fig. S8B, fig. S8C, fig. S8D, fig. S8Gnew, fig. S9B, fig. S9G, fig. S9H]
